# Supplementary material for: Naked mole-rat transcriptome signatures of socially suppressed sexual maturation and links of reproduction to aging
Source: BMC Biol. 2018 Aug 2;16:77. doi: 10.1186/s12915-018-0546-z (PMC6090939; doi:10.1186/s12915-018-0546-z)
Supplement: Supplementary file 2 — Table S1. Age at death for NMRs and GPs. Table S2. Number of analyzed biological replicates per group. Table S3. Reason for exclusion of samples from further analysis. Table S4. Number of uniquely aligned RNA-seq reads. Table S5. Mean pairwise Pearson correlation coefficients between biological replicates in (A) naked mole-rat and (B) guinea pig. Table S22. Proportion of mitochondrial transcriptonal output. Table S25. Enrichment of age-related genes (Digital Ageing Atlas) in status-related DEGs. Only tissues having at least 50 DEGs were tested for enrichment. Table S27. Fisher’s exact test for overlap between DAA and upper quintile of status-related expression differences. Table S10, S12, S15–17, S19–21, S28, S29. Functional gene set enrichments analyses—see Overview tab for detailed description. Table S7–9, S11, S13, S14, S18, S23, S24, S26. Differentially expressed genes—see Overview tab for detailed description. (XLSX 313 kb) [file 12915_2018_546_MOESM2_ESM.xlsx]

## Sheet: Overview
Supplemental Table Overview
S1. Age at death for NMRs and GPs.
S2. Number of analyzed biological replicates per group.
S3. Reason for exclusion of samples from further analysis.
S4. Number of uniquely aligned RNA-seq reads.
S5A. Naked mole-rat. Mean pairwise Pearson correlation coefficients between biological replicates.
S5B. Guinea Pig. Mean pairwise Pearson correlation coefficients between biological replicates.
S6: Principle component analysis. Raw data behind Figure 1 of main document.
S7. Number of differentially expressed genes (FDR < 0.01) between NMR and GP with logFC threshold (|logFC| > 2)
S8: Log fold changes of cross-species DEGs differentially expressed across tissues.
S9. DEGs in cross-species comparison that show an overlap with DAA.
S10. Gene set enrichment analysis for cross-species DEGs (FDR < 0.01, |logFC| > 2) that are aging-related (DAA).
S11. Number of sex-related (female vs. male) DEGs in (A) non-breeder and (B) breeder (FDR < 0.01).
S12. Functional enrichment analysis of 790 DEGs shared between GP-B-FvM and GP-N-FvM.
S13. Gene description of sex-related DEGs in NMR-N-FvsM.
S14. Number of status-related (breeder vs.non-breeder )DEGs in (A) females and (B) males (FDR < 0.01).
S15. Functional gene set enrichment analysis of DEGs in Ovr of NMR-F-BvsN.
S16. Functional gene set enrichment analysis of DEGs in Adr of NMR-F-BvsN.
S17. Functional gene set enrichment analysis of DEGs in Cer of NMR-F-BvsN.
S18. DEGs in intersection between NMR-F-BvsN and NMR-M-BvsN.
S19. Functional gene set enrichment analysis of DEGs in Tes of NMR-M-BvsN.
S20. Functional gene set enrichemnt in cellular components of DEGs in Tes NMR-M-BvsN.
S21. Functional gene set enrichment analysis of DEGs in Skn of NMR-M-BvsN.
S22. Proportion of mitochondrial transcriptonal output.
S23. Differentially expressed nuclear genes (FDR<0.05) associated with mitochondrial respiratory chain complexes in Tes and Skn of NMR-M-BvsN.
S24. Antioxidant enzymes differentially expressed in Tes and Skn of NMR-M-BvsN (FDR<0.05)
S25. Enrichment of age-related genes (Digital Ageing Atlas) in status-related DEGs. Only tissues having at least 50 DEGs were tested for enrichment.
S26. Shared status-related DEGs between NMR and GP.
S27. FDR values (Fisher's exact test) for overlap between Digital Ageing Atlas and upper quintile of status-related expression differences having the greatest interspecies difference. Three groups were investigated: (i) opposing and (ii) same direction of expression in both species as well as (iii) independent of direction. Further, in each group direction in each species was tested separately.
S28. Functional enrichment analysis of the non-redundant set of ageing-related 20%-quantiles that show the greatest interspecies diﬀerence in males (Skn, Tes).
S29. Functional enrichment analysis of the non-redundant set of ageing-related 20%-quantiles that show the greatest interspecies diﬀerence in females (Hrt, Pit, Ovr).

## Sheet: S1
S1. Age at death for NMRs and GPs.
species	animal	status	sex	age (years)
NMR	1816	breeder	female	3.6
NMR	6382	breeder	female	3.5
NMR	4121	breeder	female	3.3
NMR	6841	breeder	female	3.3
NMR	1090	breeder	female	3.7
NMR	4772	breeder	female	3.7
NMR	1215	breeder	male	3.4
NMR	5982	breeder	male	2.9
NMR	6656	breeder	male	2.8
NMR	1147	breeder	male	3.9
NMR	1400	breeder	male	4
NMR	3274	breeder	male	4.1
NMR	0525	non-breeder	female	2.4
NMR	4060	non-breeder	female	3.9
NMR	3439	non-breeder	female	3.1
NMR	3605	non-breeder	female	3.3
NMR	2411	non-breeder	female	4
NMR	2969	non-breeder	female	3.7
NMR	0713	non-breeder	male	3.4
NMR	1449	non-breeder	male	2.7
NMR	6074	non-breeder	male	3.8
NMR	6206	non-breeder	male	2.8
NMR	4925	non-breeder	male	3.7
NMR	3295	non-breeder	male	4.1
GP	01	breeder	female	0.97
GP	02	breeder	female	0.97
GP	05	breeder	female	0.95
GP	12	breeder	female	0.96
GP	14	breeder	female	0.97
GP	15	breeder	female	0.95
GP	16	breeder	male	0.97
GP	20	breeder	male	0.74
GP	21	breeder	male	0.96
GP	22	breeder	male	0.74
GP	24	breeder	male	0.96
GP	25	breeder	male	0.95
GP	03	non-breeder	female	0.97
GP	06	non-breeder	female	0.96
GP	08	non-breeder	female	0.95
GP	09	non-breeder	female	0.96
GP	11	non-breeder	female	0.95
GP	13	non-breeder	female	0.97
GP	18	non-breeder	male	0.74
GP	19	non-breeder	male	0.74
GP	23	non-breeder	male	0.96
GP	28	non-breeder	male	0.95
GP	29	non-breeder	male	0.96
GP	30	non-breeder	male	0.96

## Sheet: S2
S2. Number of analyzed biological replicates per group.
	female				male
Tissue	NMR-N	GP-N	NMR-B	GP-B	NMR-N	GP-N	NMR-B	GP-B	Total
Heart	6	6	6	6	6	6	6	6	48
Skin	6	6	6	6	6	6	6	6	48
Liver	5	6	6	6	6	6	6	6	47
Kidney	6	6	6	6	6	6	6	6	48
Cerebellum	6	6	6	6	6	6	4	6	46
Hypothalamus	6	6	6	6	6	6	6	6	48
Pituitary	6	6	6	6	6	6	6	5	47
Thyroid	6	6	6	5	6	5	6	6	46
Adrenal	6	6	6	6	6	6	6	6	48
Gonad	6	6	5	6	6	6	6	6	47
Total	59	60	59	59	60	59	58	59	473

## Sheet: S3
S3. Reason for exclusion of samples from further analysis.
species	animal	status	sex	tissue	description
GP	19	non-breeder	m	thyroid	Wrong tissue. Sample does not cluster within the thyroid cluster.
GP	12	breeder	f	thyroid	Sample missing.
GP	20	breeder	m	pituitary	Sample missing.
NMR	5982	breeder	m	cerebellum	Wrong tissue. Sample clusters with hypothalamus samples.
NMR	1816	breeder	f	ovary	Quality issue. Sample does not cluster within the ovary cluster.
NMR	3650	worker	f	liver	Sample missing.
NMR	3274	breeder	m	cerebellum	Sample missing.

## Sheet: S4
S4. Number of uniquely aligned RNA-seq reads.
species	animal	tissue	total reads	read length	uniquely mapped reads
GP	01	adrenal gland	26177539	50	20039968
GP	02	adrenal gland	28032986	50	21676768
GP	03	adrenal gland	31388001	50	24642455
GP	05	adrenal gland	23054669	50	18245667
GP	06	adrenal gland	28713972	50	20899400
GP	08	adrenal gland	32543461	51	24868609
GP	09	adrenal gland	35007247	51	27318620
GP	11	adrenal gland	34927907	51	27245298
GP	12	adrenal gland	41354976	51	32058415
GP	13	adrenal gland	30466425	51	23484796
GP	14	adrenal gland	34688031	51	26698476
GP	15	adrenal gland	37267463	51	28407028
GP	16	adrenal gland	32485455	51	24202195
GP	18	adrenal gland	32286222	51	24391589
GP	19	adrenal gland	25821721	51	20485143
GP	20	adrenal gland	30674991	51	23750244
GP	21	adrenal gland	29047089	51	22037333
GP	22	adrenal gland	33224251	51	25874998
GP	23	adrenal gland	32804165	51	24841463
GP	24	adrenal gland	30197038	51	23485832
GP	25	adrenal gland	36173793	51	28209362
GP	28	adrenal gland	26703585	51	21637737
GP	29	adrenal gland	32736039	51	25489619
GP	30	adrenal gland	27512994	51	21428874
GP	01	cerebellum	30756470	51	26702800
GP	02	cerebellum	30061312	51	25912965
GP	03	cerebellum	26326977	51	22601194
GP	05	cerebellum	27324317	51	23699721
GP	06	cerebellum	27007371	51	23294541
GP	08	cerebellum	29518730	51	25537825
GP	09	cerebellum	26167583	51	22850793
GP	11	cerebellum	29217897	51	25335055
GP	12	cerebellum	29112195	51	25168322
GP	13	cerebellum	27260571	51	23640976
GP	14	cerebellum	26673321	51	22926670
GP	15	cerebellum	22685107	51	19414247
GP	16	cerebellum	26781671	51	23056620
GP	18	cerebellum	30688634	51	26598467
GP	19	cerebellum	28672943	51	24828865
GP	20	cerebellum	27419886	51	23590791
GP	21	cerebellum	30918326	51	26622366
GP	22	cerebellum	28230482	51	24347188
GP	23	cerebellum	25468100	51	22040559
GP	24	cerebellum	27211710	51	23599589
GP	25	cerebellum	29292820	51	25404570
GP	28	cerebellum	28278478	51	24154542
GP	29	cerebellum	27687040	51	23874622
GP	30	cerebellum	26362754	51	22813332
GP	01	heart	27278027	51	16776656
GP	02	heart	29069839	51	17209834
GP	03	heart	29968543	51	19110112
GP	05	heart	26733047	51	17068666
GP	06	heart	24680426	51	15816014
GP	08	heart	26426473	51	17254214
GP	09	heart	24156592	51	16373242
GP	11	heart	26029829	51	17188381
GP	12	heart	28483242	51	19006586
GP	13	heart	24959677	51	15831768
GP	14	heart	28355536	51	17299411
GP	15	heart	23526268	51	14455634
GP	16	heart	27565371	51	18174645
GP	18	heart	25697375	51	16239280
GP	19	heart	30457280	51	20128726
GP	20	heart	34784641	51	21942746
GP	21	heart	27389247	51	16696276
GP	22	heart	27811459	51	18154895
GP	23	heart	30287345	51	18755745
GP	24	heart	24844738	51	15825219
GP	25	heart	23604639	51	12982677
GP	28	heart	23683436	51	9345230
GP	29	heart	28547431	51	18331592
GP	30	heart	33932958	51	22975883
GP	01	hypothalamus	29348977	51	23522388
GP	02	hypothalamus	24050348	51	19119277
GP	03	hypothalamus	28278445	51	23160533
GP	05	hypothalamus	26579106	51	21886610
GP	06	hypothalamus	30042271	51	24733769
GP	08	hypothalamus	27141981	51	21371592
GP	09	hypothalamus	27641021	51	22336187
GP	11	hypothalamus	27227560	51	21882936
GP	12	hypothalamus	24104499	51	19873033
GP	13	hypothalamus	27467424	51	22344421
GP	14	hypothalamus	26850253	51	22155091
GP	15	hypothalamus	26845473	51	21960329
GP	16	hypothalamus	21937977	51	17616868
GP	18	hypothalamus	24639433	51	20450829
GP	19	hypothalamus	28812384	51	24299407
GP	20	hypothalamus	25370757	51	20224357
GP	21	hypothalamus	25284841	51	20584388
GP	22	hypothalamus	26680660	51	21850912
GP	23	hypothalamus	24690283	51	20426377
GP	24	hypothalamus	25502000	51	19784707
GP	25	hypothalamus	24075012	51	20145262
GP	28	hypothalamus	25127701	51	19211854
GP	29	hypothalamus	26293117	51	21402031
GP	30	hypothalamus	26308899	51	21603878
GP	01	kidney	29232957	51	18108025
GP	02	kidney	28537020	51	20801744
GP	03	kidney	25394370	51	18263045
GP	05	kidney	23510017	51	17356788
GP	06	kidney	28115218	51	16136977
GP	08	kidney	22232118	51	8325749
GP	09	kidney	24461879	51	16633392
GP	11	kidney	26684189	51	18649890
GP	12	kidney	22123892	51	15593651
GP	13	kidney	22606965	51	14509390
GP	14	kidney	27628772	51	19369760
GP	15	kidney	21411739	51	14776991
GP	16	kidney	26251850	51	19034755
GP	18	kidney	23873670	51	15311761
GP	19	kidney	27808619	51	20655366
GP	20	kidney	22321477	51	16567769
GP	21	kidney	22982400	51	16736429
GP	22	kidney	23807343	51	17529535
GP	23	kidney	28227286	51	20399051
GP	24	kidney	26306148	51	18692550
GP	25	kidney	21903404	51	16338769
GP	28	kidney	28484469	51	21221562
GP	29	kidney	24161589	51	18246809
GP	30	kidney	29929267	51	19104364
GP	03	liver	30264287	51	24900558
GP	09	liver	28574987	51	23818358
GP	30	liver	28759122	51	24405019
GP	01	liver	26208631	51	21462240
GP	02	liver	30872838	51	25611483
GP	05	liver	29132912	51	24421286
GP	06	liver	25464252	51	21360642
GP	08	liver	27009058	51	22221157
GP	11	liver	29667683	51	24573705
GP	12	liver	26705442	51	22406586
GP	13	liver	30653703	51	25452939
GP	14	liver	25392684	51	20728326
GP	15	liver	33568606	51	27903840
GP	16	liver	25753306	51	20698179
GP	18	liver	28018176	51	23141081
GP	19	liver	29581883	51	24230248
GP	20	liver	25351935	51	21262232
GP	21	liver	32912893	51	27632741
GP	22	liver	34580806	51	27033009
GP	23	liver	27360035	51	22919250
GP	24	liver	34702806	51	29231395
GP	25	liver	35042210	51	29167960
GP	28	liver	32616683	51	27462764
GP	29	liver	28163287	51	23098105
GP	01	ovary	26109361	51	22316264
GP	02	ovary	28224110	51	24023974
GP	03	ovary	25574174	51	21775117
GP	05	ovary	28629320	51	24565919
GP	06	ovary	27132207	51	23197320
GP	08	ovary	26791601	51	23015238
GP	09	ovary	30772211	51	26629620
GP	11	ovary	24226835	51	20595958
GP	12	ovary	27955883	51	23825573
GP	13	ovary	25148415	51	21442391
GP	14	ovary	24523785	51	20901708
GP	15	ovary	24567880	51	21003371
GP	01	pituitary	30068301	51	26334743
GP	02	pituitary	29250859	51	25742447
GP	03	pituitary	23850718	51	20898240
GP	05	pituitary	25501713	51	22343294
GP	06	pituitary	27838795	51	24634326
GP	08	pituitary	28268999	51	24242113
GP	09	pituitary	26451356	51	23225672
GP	11	pituitary	27660979	51	24214653
GP	12	pituitary	28138254	51	24502859
GP	13	pituitary	27216935	51	23691668
GP	14	pituitary	30569937	51	26798140
GP	15	pituitary	27732418	51	24534875
GP	16	pituitary	22475750	51	19600964
GP	18	pituitary	30296059	51	26501518
GP	19	pituitary	26330372	51	23046251
GP	21	pituitary	23022134	51	19920564
GP	22	pituitary	26594943	51	23337918
GP	23	pituitary	28265528	51	24606194
GP	24	pituitary	26398042	51	23269496
GP	25	pituitary	22402730	51	19597729
GP	28	pituitary	25101431	51	21764304
GP	29	pituitary	23714952	51	20817827
GP	30	pituitary	22061385	51	19246439
GP	01	skin	28047725	51	21919642
GP	02	skin	26725371	51	19569127
GP	03	skin	27767588	51	21902559
GP	05	skin	21562931	51	15905469
GP	06	skin	23541077	51	18054389
GP	08	skin	28340907	51	22541023
GP	09	skin	27753470	51	21661300
GP	11	skin	22115785	51	17052408
GP	12	skin	27681158	51	22006765
GP	13	skin	25589274	51	20656169
GP	14	skin	21924437	51	17791391
GP	15	skin	27926835	51	22527694
GP	16	skin	30540501	51	24471535
GP	18	skin	25909811	51	21051053
GP	19	skin	22792897	51	18264555
GP	20	skin	23485438	51	17447846
GP	21	skin	27026299	51	21293054
GP	22	skin	26540906	51	20916116
GP	23	skin	21259731	51	16391078
GP	24	skin	27489659	51	20967739
GP	25	skin	27837140	51	20652953
GP	28	skin	27241089	51	21251521
GP	29	skin	27256467	51	20611928
GP	30	skin	23339684	51	18352096
GP	16	testis	28875772	51	25762150
GP	18	testis	32328628	51	28740859
GP	19	testis	26395961	51	23455729
GP	20	testis	26904419	51	23686822
GP	21	testis	29828235	51	26536492
GP	22	testis	21010178	51	18696634
GP	23	testis	25931043	51	23071967
GP	24	testis	20986682	51	18730118
GP	25	testis	22582365	51	20180327
GP	28	testis	27811155	51	24914396
GP	29	testis	27946597	51	24965107
GP	30	testis	27825908	51	24729317
GP	01	thyroid	24003389	50	19752462
GP	02	thyroid	23240635	50	18722965
GP	03	thyroid	23768402	50	20020440
GP	05	thyroid	22567852	50	19029660
GP	06	thyroid	31764304	51	26931117
GP	08	thyroid	31991778	51	27233446
GP	09	thyroid	29811694	51	25512070
GP	11	thyroid	30204343	51	26098414
GP	13	thyroid	31946888	51	27164920
GP	14	thyroid	23850684	51	19831929
GP	15	thyroid	27738380	51	23196347
GP	16	thyroid	29752445	51	25028435
GP	18	thyroid	28097242	51	23960632
GP	19	thyroid	26111628	51	22440940
GP	20	thyroid	26001590	51	21827768
GP	21	thyroid	30190119	51	25552141
GP	22	thyroid	27581933	51	23457067
GP	23	thyroid	26813991	51	22849907
GP	24	thyroid	30523958	51	26197009
GP	25	thyroid	28146367	51	23833473
GP	28	thyroid	27375169	51	23389460
GP	29	thyroid	29685784	51	25174744
GP	30	thyroid	32378983	51	27777141
NMR	0525	adrenal gland	29485578	51	25536797
NMR	0713	adrenal gland	27046779	51	23616266
NMR	1090	adrenal gland	20913058	51	18278135
NMR	1147	adrenal gland	28817310	51	25023948
NMR	1215	adrenal gland	22050218	51	19178981
NMR	1400	adrenal gland	31869575	51	27954906
NMR	1449	adrenal gland	27074125	51	23655715
NMR	1816	adrenal gland	30141381	51	25949965
NMR	2411	adrenal gland	26525276	51	23151369
NMR	2969	adrenal gland	27173891	51	23241727
NMR	3274	adrenal gland	26943333	51	23577296
NMR	3295	adrenal gland	30771776	51	26959049
NMR	3439	adrenal gland	27143080	51	23554831
NMR	3605	adrenal gland	23531776	51	20300807
NMR	4060	adrenal gland	25968608	51	22387855
NMR	4121	adrenal gland	24531015	51	21249473
NMR	4772	adrenal gland	28513117	51	21652784
NMR	4925	adrenal gland	26716396	51	23205550
NMR	5982	adrenal gland	26575499	51	21990018
NMR	6074	adrenal gland	23352700	51	20222234
NMR	6206	adrenal gland	32377660	51	28395525
NMR	6382	adrenal gland	30077083	51	25954801
NMR	6656	adrenal gland	30609435	51	26921756
NMR	6841	adrenal gland	35027998	51	30272903
NMR	0525	cerebellum	25990049	51	23570442
NMR	0713	cerebellum	23743860	51	21530654
NMR	1090	cerebellum	30328916	51	27545886
NMR	1147	cerebellum	30931833	51	28059677
NMR	1215	cerebellum	25821580	51	23389416
NMR	1400	cerebellum	20452166	51	18565769
NMR	1449	cerebellum	30453688	51	27583066
NMR	1816	cerebellum	24537410	51	22228331
NMR	2411	cerebellum	29850672	51	27158317
NMR	2969	cerebellum	22504157	51	20432193
NMR	3295	cerebellum	29465529	51	26734019
NMR	3439	cerebellum	28749181	51	26106816
NMR	3605	cerebellum	26403982	51	23956483
NMR	4060	cerebellum	23957130	51	21749128
NMR	4121	cerebellum	31998045	51	29029730
NMR	4772	cerebellum	26545551	51	24023015
NMR	4925	cerebellum	23670068	51	21450689
NMR	5982	cerebellum	28458260	51	25600139
NMR	6074	cerebellum	27118337	51	24549221
NMR	6206	cerebellum	30703503	51	27890824
NMR	6382	cerebellum	32861612	51	29835164
NMR	6656	cerebellum	35665159	51	32428952
NMR	6841	cerebellum	33697241	51	30508004
NMR	0525	heart	28626239	50	25588370
NMR	0713	heart	23461438	50	20655673
NMR	1090	heart	28592854	50	25216569
NMR	1147	heart	29348742	50	25789475
NMR	1215	heart	22567524	50	19887205
NMR	1400	heart	30376974	50	26724113
NMR	1449	heart	22909898	50	20203915
NMR	1816	heart	24946921	51	21998673
NMR	2411	heart	26536939	50	23300757
NMR	2969	heart	23655859	50	20896629
NMR	3274	heart	32222249	50	28456198
NMR	3295	heart	23373075	50	20634333
NMR	3439	heart	34963758	50	30827136
NMR	3605	heart	28518076	50	25208186
NMR	4060	heart	28404620	50	25123243
NMR	4121	heart	28126066	50	24848386
NMR	4772	heart	28723648	50	25313062
NMR	4925	heart	31044967	50	27327239
NMR	5982	heart	34433219	50	30349521
NMR	6074	heart	30421734	50	26790740
NMR	6206	heart	32432697	50	28594593
NMR	6382	heart	24390490	50	21436118
NMR	6656	heart	28978368	50	25567037
NMR	6841	heart	44090622	51	38963818
NMR	0525	hypothalamus	24283501	51	21752451
NMR	0713	hypothalamus	30089403	51	27111693
NMR	1090	hypothalamus	23282968	51	20993816
NMR	1147	hypothalamus	30478091	51	27495404
NMR	1215	hypothalamus	22097610	51	19845040
NMR	1400	hypothalamus	28113047	51	25460150
NMR	1449	hypothalamus	23876299	51	21565458
NMR	1816	hypothalamus	26583185	51	24021023
NMR	2411	hypothalamus	27703391	51	25027523
NMR	2969	hypothalamus	25933739	51	23422550
NMR	3274	hypothalamus	25879659	51	23375853
NMR	3295	hypothalamus	27517529	51	24885075
NMR	3439	hypothalamus	25360180	51	22970428
NMR	3605	hypothalamus	26778551	51	24153939
NMR	4060	hypothalamus	31212664	51	28144304
NMR	4121	hypothalamus	25393812	51	22865169
NMR	4772	hypothalamus	27699117	51	25008627
NMR	4925	hypothalamus	20117979	51	18118823
NMR	5982	hypothalamus	33341157	51	29954010
NMR	6074	hypothalamus	27400043	51	24650261
NMR	6206	hypothalamus	26977964	51	24367169
NMR	6382	hypothalamus	24819190	51	22441159
NMR	6656	hypothalamus	28302276	51	25460825
NMR	6841	hypothalamus	22728855	51	20566989
NMR	0525	kidney	29056010	51	25740296
NMR	0713	kidney	24132931	51	21549423
NMR	1090	kidney	28924470	51	25587769
NMR	1147	kidney	23714600	51	20964572
NMR	1215	kidney	31379440	51	27532807
NMR	1400	kidney	26253768	51	23209056
NMR	1449	kidney	24071999	51	21302501
NMR	1816	kidney	26525091	51	23517773
NMR	2411	kidney	28878791	51	25608817
NMR	2969	kidney	31030373	51	27488068
NMR	3274	kidney	27329290	51	24250204
NMR	3295	kidney	27031642	51	23936936
NMR	3439	kidney	28635859	51	25389197
NMR	3605	kidney	31576183	51	28024961
NMR	4060	kidney	25917439	51	23005541
NMR	4121	kidney	31729612	51	28100403
NMR	4772	kidney	22498965	51	19896925
NMR	4925	kidney	25313433	51	22420386
NMR	5982	kidney	26237505	51	23223715
NMR	6074	kidney	29582532	51	26076696
NMR	6206	kidney	26833415	51	23794173
NMR	6382	kidney	21389587	51	18865503
NMR	6656	kidney	30714771	51	27196115
NMR	6841	kidney	28837506	51	25346916
NMR	0525	liver	24580804	51	21824982
NMR	0713	liver	32094117	51	28531794
NMR	1090	liver	22862882	50	20223904
NMR	1147	liver	25183294	51	22166473
NMR	1215	liver	28198674	50	24573236
NMR	1400	liver	24867002	50	21839250
NMR	1449	liver	30415237	51	26909303
NMR	1816	liver	25266889	50	22490186
NMR	2411	liver	25232579	51	21792419
NMR	2969	liver	37001809	51	32093089
NMR	3274	liver	24422577	51	21602351
NMR	3295	liver	31797134	51	28292491
NMR	3439	liver	23806578	51	21090672
NMR	4060	liver	28414414	51	25063265
NMR	4121	liver	22829659	50	20022531
NMR	4772	liver	22185380	50	19453937
NMR	4925	liver	30052768	51	24724381
NMR	5982	liver	28245046	50	24904745
NMR	6074	liver	22971996	51	20248466
NMR	6206	liver	25819474	51	22803328
NMR	6382	liver	25057469	50	21973397
NMR	6656	liver	29243978	51	25741642
NMR	6841	liver	22150032	50	19204700
NMR	0525	ovary	30162450	51	25820007
NMR	1090	ovary	21430147	51	18452406
NMR	1816	ovary	31711325	51	27246077
NMR	2411	ovary	24020982	51	20621827
NMR	2969	ovary	24014916	51	20857762
NMR	3439	ovary	26670245	51	22916074
NMR	3605	ovary	22443649	51	19386194
NMR	4060	ovary	27717370	51	23937944
NMR	4121	ovary	27717197	51	23717350
NMR	4772	ovary	23531172	51	20225639
NMR	6382	ovary	29132894	51	25058381
NMR	6841	ovary	30740961	51	26411704
NMR	0525	pituitary	20961845	51	18811660
NMR	0713	pituitary	28227649	51	24947714
NMR	1090	pituitary	30538063	51	27464851
NMR	1147	pituitary	24767319	51	22125758
NMR	1215	pituitary	28007485	51	25094854
NMR	1400	pituitary	25977006	51	23377567
NMR	1449	pituitary	27685763	51	24949227
NMR	1816	pituitary	25679343	51	23119057
NMR	2411	pituitary	26367916	51	23655583
NMR	2969	pituitary	31384752	51	28455352
NMR	3274	pituitary	31323113	51	28196799
NMR	3295	pituitary	25608154	51	23055469
NMR	3439	pituitary	35615192	51	32009204
NMR	3605	pituitary	28274542	51	25655181
NMR	4060	pituitary	24196765	51	21743033
NMR	4121	pituitary	28313921	51	25482221
NMR	4772	pituitary	28396314	51	25528696
NMR	4925	pituitary	33569879	51	30080582
NMR	5982	pituitary	25085234	51	22532231
NMR	6074	pituitary	25501047	51	22923799
NMR	6206	pituitary	23821719	51	21409163
NMR	6382	pituitary	21404049	51	19164894
NMR	6656	pituitary	29600673	51	26557590
NMR	6841	pituitary	22723062	51	20404709
NMR	0525	skin	29273161	51	25544254
NMR	0713	skin	30273794	51	26465790
NMR	1090	skin	25090167	51	21865953
NMR	1147	skin	32372033	51	28481187
NMR	1215	skin	29455419	51	25706429
NMR	1400	skin	22311855	51	19915283
NMR	1449	skin	29610847	51	25956778
NMR	1816	skin	28223774	51	24916192
NMR	2411	skin	36119016	51	31546979
NMR	2969	skin	38330170	51	33273948
NMR	3274	skin	30731952	51	27032303
NMR	3295	skin	37686486	51	33386105
NMR	3439	skin	26792365	51	23415111
NMR	3605	skin	34600630	51	30449465
NMR	4060	skin	30387804	51	26593534
NMR	4121	skin	30020088	51	26038281
NMR	4772	skin	36581252	51	32169173
NMR	4925	skin	35247832	51	30857481
NMR	5982	skin	34201602	51	29955258
NMR	6074	skin	26719232	51	23440010
NMR	6206	skin	32081318	51	28176797
NMR	6382	skin	25477145	51	22249342
NMR	6656	skin	37893779	51	33521510
NMR	6841	skin	35318068	51	30946824
NMR	0713	testis	20640956	51	18126829
NMR	1147	testis	28832658	51	25213483
NMR	1215	testis	26666260	51	23191227
NMR	1400	testis	27301862	51	23831393
NMR	1449	testis	31881838	51	27730934
NMR	3274	testis	24427457	51	21447558
NMR	3295	testis	24223797	51	21032415
NMR	4925	testis	31820161	51	27735191
NMR	5982	testis	34962588	51	30416210
NMR	6074	testis	26872734	51	23367157
NMR	6206	testis	23704489	51	20658614
NMR	6656	testis	30232389	51	26392860
NMR	0525	thyroid	27226885	51	24233941
NMR	0713	thyroid	27915336	51	24677724
NMR	1090	thyroid	28413542	51	25223953
NMR	1147	thyroid	26197224	51	23036880
NMR	1215	thyroid	23864893	51	21234893
NMR	1400	thyroid	25637775	51	22756056
NMR	1449	thyroid	24027137	51	21411384
NMR	1816	thyroid	23402157	51	20748337
NMR	2411	thyroid	23454073	51	20719178
NMR	2969	thyroid	26529129	51	23555099
NMR	3274	thyroid	31749309	51	28311808
NMR	3295	thyroid	29178814	51	25812649
NMR	3439	thyroid	25961160	51	23194865
NMR	3605	thyroid	28977499	51	25729151
NMR	4060	thyroid	28475439	51	25411373
NMR	4121	thyroid	27503080	51	24411595
NMR	4772	thyroid	23178506	51	20532297
NMR	4925	thyroid	26278760	51	23359929
NMR	5982	thyroid	20869751	51	18562770
NMR	6074	thyroid	29828486	51	26526570
NMR	6206	thyroid	27276847	51	24277636
NMR	6382	thyroid	30800105	51	27369785
NMR	6656	thyroid	26154612	51	23353209
NMR	6841	thyroid	25797577	51	22937176

## Sheet: S5A
S5A. Naked mole-rat. Mean pairwise Pearson correlation coefficients between biological replicates.
tissue	group	sex	samples	mean	sd	se
heart	worker	male	6	0.989407	0.00411328	0.00106204
heart	breeder	male	6	0.992506	0.00207214	0.000535024
heart	worker	female	6	0.973496	0.0185995	0.00480237
heart	breeder	female	6	0.981736	0.0119649	0.00308933
skin	worker	male	6	0.946992	0.0355289	0.00917352
skin	breeder	male	6	0.962409	0.0176677	0.00456177
skin	worker	female	6	0.96144	0.0151287	0.0039062
skin	breeder	female	6	0.965205	0.0156377	0.00403765
liver	worker	male	6	0.975798	0.0180743	0.00466675
liver	breeder	male	6	0.986184	0.00458267	0.00118324
liver	worker	female	5	0.983714	0.00376154	0.0011895
liver	breeder	female	6	0.977985	0.00892675	0.00230488
kidney	worker	male	6	0.987406	0.00807057	0.00208381
kidney	breeder	male	6	0.99199	0.00195838	0.000505651
kidney	worker	female	6	0.988704	0.00460861	0.00118994
kidney	breeder	female	6	0.97977	0.0127476	0.00329143
cerebellum	worker	male	6	0.987052	0.00706653	0.00182457
cerebellum	breeder	male	4	0.991547	0.00287945	0.00117553
cerebellum	worker	female	6	0.990614	0.00269329	0.000695403
cerebellum	breeder	female	6	0.989365	0.00525411	0.0013566
hypothalamus	worker	male		0.988395	0.00510359	0.00131774
hypothalamus	breeder	male	6	0.990805	0.00273466	0.000706087
hypothalamus	worker	female	6	0.988747	0.00391343	0.00101044
hypothalamus	breeder	female	6	0.987554	0.00404136	0.00104348
pituitary	worker	male	6	0.985444	0.00334782	0.000864402
pituitary	breeder	male	6	0.987418	0.00255335	0.000659272
pituitary	worker	female	6	0.960702	0.0303997	0.00784916
pituitary	breeder	female	6	0.987533	0.00345551	0.000892209
thyroid	worker	male	6	0.986202	0.00322125	0.000831722
thyroid	breeder	male	6	0.952987	0.042906	0.0110783
thyroid	worker	female	6	0.976034	0.0130311	0.00336462
thyroid	breeder	female	6	0.987051	0.00390837	0.00100914
adrenal gland	worker	male	6	0.99061	0.00220277	0.000568754
adrenal gland	breeder	male	6	0.990728	0.00277689	0.000716989
adrenal gland	worker	female	6	0.989518	0.00279532	0.000721749
adrenal gland	breeder	female	6	0.988332	0.00413516	0.00106769
testis	worker	male	6	0.985313	0.00653924	0.00168842
testis	breeder	male	6	0.970855	0.0171993	0.00444083
ovary	worker	female	6	0.971678	0.0131761	0.00340207
ovary	breeder	female	5	0.98453	0.00438712	0.00138733

## Sheet: S5B
S5B. Guinea Pig. Mean pairwise Pearson correlation coefficients between biological replicates.
tissue	group	sex	samples	mean	sd	se
heart	worker	male	6	0.979094	0.0159461	0.00411727
heart	breeder	male	6	0.982273	0.0114022	0.00294404
heart	worker	female	6	0.993253	0.00156413	0.000403857
heart	breeder	female	6	0.991704	0.00226666	0.00058525
skin	worker	male	6	0.977275	0.00744021	0.00192105
skin	breeder	male	6	0.971162	0.0173364	0.00447625
skin	worker	female	6	0.976498	0.0119134	0.00307602
skin	breeder	female	6	0.968496	0.0177196	0.00457519
liver	worker	male	6	0.988858	0.00275363	0.000710984
liver	breeder	male	6	0.983716	0.00554847	0.00143261
liver	worker	female	6	0.981954	0.00519831	0.0013422
liver	breeder	female	6	0.985047	0.00382674	0.00098806
kidney	worker	male	6	0.976083	0.0133151	0.00343794
kidney	breeder	male	6	0.978926	0.0120244	0.00310469
kidney	worker	female	6	0.959655	0.0211833	0.00546951
kidney	breeder	female	6	0.98604	0.00443326	0.00114466
cerebellum	worker	male	6	0.99525	0.00103817	0.000268054
cerebellum	breeder	male	6	0.994102	0.00126386	0.000326326
cerebellum	worker	female	6	0.992361	0.00239419	0.000618178
cerebellum	breeder	female	6	0.989917	0.00557012	0.0014382
hypothalamus	worker	male	6	0.983482	0.0105078	0.00271311
hypothalamus	breeder	male	6	0.985317	0.00603948	0.00155939
hypothalamus	worker	female	6	0.989914	0.00405001	0.00104571
hypothalamus	breeder	female	6	0.983522	0.00691275	0.00178486
pituitary	worker	male	6	0.990124	0.00246994	0.000637736
pituitary	breeder	male	5	0.988849	0.0034575	0.00109336
pituitary	worker	female	6	0.990883	0.00216694	0.000559502
pituitary	breeder	female	6	0.988664	0.00425197	0.00109785
thyroid	worker	male	5	0.981458	0.00907339	0.00286926
thyroid	breeder	male	6	0.980012	0.0068463	0.00176771
thyroid	worker	female	6	0.980541	0.00531419	0.00137212
thyroid	breeder	female	5	0.983005	0.00632889	0.00200137
adrenal gland	worker	male	6	0.981922	0.0111921	0.00288979
adrenal gland	breeder	male	6	0.98933	0.00298073	0.000769621
adrenal gland	worker	female	6	0.981907	0.00840097	0.00216912
adrenal gland	breeder	female	6	0.98799	0.00305362	0.000788442
testis	worker	male	6	0.995682	0.000434303	0.000112137
testis	breeder	male	6	0.995757	0.000604337	0.000156039
ovary	worker	female	6	0.958248	0.0261783	0.0067592
ovary	breeder	female	6	0.990339	0.00208921	0.000539432

## Sheet: S6
S6: Principle component analysis. Raw data behind Figure 1 of main document.
tissue	status	sex	species	PC1	PC2	PC3
heart	non-breeder	m	NMR	-101.336	87.0278	-6.32588
skin	non-breeder	m	NMR	-46.1085	88.8336	-139.715
liver	non-breeder	m	NMR	-208.735	94.8115	143.302
kidney	non-breeder	m	NMR	-71.5361	92.8948	-2.83364
cerebellum	non-breeder	m	NMR	149.064	100.434	55.97
hypothalamus	non-breeder	m	NMR	158.67	101.546	46.0716
pituitary	non-breeder	m	NMR	84.8577	101.717	4.0723
thyroid	non-breeder	m	NMR	-48.7859	101.635	-56.7293
adrenal gland	non-breeder	m	NMR	-5.33705	95.281	-22.888
testis	non-breeder	m	NMR	54.9873	76.9876	-44.1017
heart	breeder	m	NMR	-94.3163	86.9671	-12.1273
skin	breeder	m	NMR	-49.1333	85.4932	-132.736
liver	breeder	m	NMR	-209.72	95.5979	148.865
kidney	breeder	m	NMR	-73.8864	91.5171	-0.833624
cerebellum	breeder	m	NMR	148.368	99.0589	59.7222
hypothalamus	breeder	m	NMR	158.532	101.445	42.8899
pituitary	breeder	m	NMR	86.9565	98.5949	4.73871
thyroid	breeder	m	NMR	-40.9539	105.635	-68.8026
adrenal gland	breeder	m	NMR	-5.45861	96.6638	-17.843
testis	breeder	m	NMR	36.8273	80.4988	-45.1313
heart	non-breeder	f	NMR	-97.3108	88.3442	-9.49682
skin	non-breeder	f	NMR	-57.9609	83.6309	-142.939
liver	non-breeder	f	NMR	-207.922	91.7926	145.053
kidney	non-breeder	f	NMR	-69.0209	92.5804	-7.92763
cerebellum	non-breeder	f	NMR	144.528	102.327	58.0541
hypothalamus	non-breeder	f	NMR	157.39	102.566	40.668
pituitary	non-breeder	f	NMR	86.3189	103.917	4.27672
thyroid	non-breeder	f	NMR	-45.7342	102.34	-62.6925
adrenal gland	non-breeder	f	NMR	-14.108	93.8809	-23.3976
ovary	non-breeder	f	NMR	12.1936	85.7173	-53.582
heart	breeder	f	NMR	-89.0098	87.5068	-17.6913
skin	breeder	f	NMR	-50.428	86.8163	-140.193
liver	breeder	f	NMR	-204.22	94.7031	140.284
kidney	breeder	f	NMR	-74.2203	93.5518	-3.92588
cerebellum	breeder	f	NMR	138.039	101.403	64.8994
hypothalamus	breeder	f	NMR	154.103	102.471	37.5696
pituitary	breeder	f	NMR	83.3311	98.9767	0.438992
thyroid	breeder	f	NMR	-55.5797	96.0159	-52.2549
adrenal gland	breeder	f	NMR	-13.2188	95.6468	-21.8633
ovary	breeder	f	NMR	8.94529	86.3204	-55.5555
heart	non-breeder	m	GP	-63.9594	-99.1671	-27.0227
skin	non-breeder	m	GP	-49.0976	-101.915	-118.163
liver	non-breeder	m	GP	-190.763	-93.4391	125.178
kidney	non-breeder	m	GP	-89.6746	-100.741	14.4671
cerebellum	non-breeder	m	GP	167.589	-77.4772	72.0701
hypothalamus	non-breeder	m	GP	169.758	-76.4798	48.607
pituitary	non-breeder	m	GP	114.213	-88.0924	11.5234
thyroid	non-breeder	m	GP	-8.80937	-112.598	-52.4806
adrenal gland	non-breeder	m	GP	-9.31245	-109.24	-6.12804
testis	non-breeder	m	GP	64.4478	-59.2145	-0.458327
heart	breeder	m	GP	-72.6703	-101.164	-26.6086
skin	breeder	m	GP	-43.2644	-103.586	-129.165
liver	breeder	m	GP	-186.582	-94.2682	121.899
kidney	breeder	m	GP	-87.3329	-99.7982	13.5058
cerebellum	breeder	m	GP	166.673	-77.7474	72.5455
hypothalamus	breeder	m	GP	169.972	-76.6056	49.7074
pituitary	breeder	m	GP	116.661	-88.0017	11.8791
thyroid	breeder	m	GP	-10.7172	-113.536	-55.0683
adrenal gland	breeder	m	GP	-25.7245	-111.247	-5.41731
testis	breeder	m	GP	63.8985	-59.76	-1.00749
heart	non-breeder	f	GP	-67.2241	-99.2103	-25.9062
skin	non-breeder	f	GP	-42.9759	-103.497	-127.949
liver	non-breeder	f	GP	-197.613	-94.1015	130.087
kidney	non-breeder	f	GP	-86.2588	-101.746	8.98307
cerebellum	non-breeder	f	GP	168.423	-76.8327	70.5846
hypothalamus	non-breeder	f	GP	173.609	-75.2003	52.8299
pituitary	non-breeder	f	GP	114.891	-87.1388	10.4096
thyroid	non-breeder	f	GP	-0.690972	-111.157	-51.0261
adrenal gland	non-breeder	f	GP	-10.8967	-109.613	-5.92011
ovary	non-breeder	f	GP	6.34159	-102.951	-55.2412
heart	breeder	f	GP	-67.3529	-99.3634	-23.6494
skin	breeder	f	GP	-44.0136	-104.28	-128.839
liver	breeder	f	GP	-191.218	-93.7265	128.893
kidney	breeder	f	GP	-92.2544	-98.7654	14.4415
cerebellum	breeder	f	GP	168.257	-77.7268	67.7164
hypothalamus	breeder	f	GP	175.271	-74.5954	51.7446
pituitary	breeder	f	GP	113.845	-87.201	10.9746
thyroid	breeder	f	GP	-9.67225	-117.233	-50.9316
adrenal gland	breeder	f	GP	-31.1976	-111.277	-5.04026
ovary	breeder	f	GP	-3.64541	-103.45	-47.3139

## Sheet: S7
S7. Number of differentially expressed genes (FDR < 0.01) between NMR and GP with logFC threshold (|logFC| > 2)
tissue	DEGs	up	down
heart	1620	844	776
skin	1433	890	543
liver	1975	1019	956
kidney	1412	780	632
cerebellum	1193	714	479
hypothalamus	899	493	406
pituitary	1174	646	528
thyroid	1670	801	869
adrenal gland	1840	976	864
testis	3375	1711	1664
ovary	1409	777	632
sum	18000	9651	8349
union	5951	3843	3779
intersection	29	15	4

## Sheet: S8
S8: Log fold changes of cross-species DEGs differentially expressed across tissues.
tissue	ADAD1	ANKRD23	ANKUB1	C1ORF158	CCDC135	CCDC42	CLHC1	CNGA4	EXO5	FAM154A	HESX1	HLA-DRA	IL23A	LDHAL6B	MIPOL1	MYO7B	NAA10	PGLYRP4	PLK4	PPP2R1A	PRPH2	PSPN	RASL12	RPL39	RRAGB	SLC26A5	SPON2	TMEM8C	TSPEAR
heart	4.91918	-2.96758	5.47128	-5.02383	2.43305	3.43076	4.7669	3.86919	-6.87978	4.74739	6.3888	9.34636	3.23938	2.71724	2.50641	2.49424	2.45421	4.9696	-6.19528	2.19802	6.64131	3.30611	-3.75794	2.06918	4.16914	4.69812	2.83777	3.86694	6.21859
skin	3.91433	2.03005	6.75058	-4.40447	2.9594	4.17621	4.84715	3.59688	-9.55415	5.47303	6.17027	13.0094	2.904	3.8197	5.62886	6.42054	2.89584	2.67355	-2.82118	2.86133	5.02046	2.28141	-4.08854	2.94178	3.9865	4.48833	4.7478	6.05899	4.08277
liver	5.45021	4.82864	9.95455	-5.32897	8.65828	4.50495	2.98042	4.81221	-7.04261	7.37591	6.3005	9.53133	5.6876	2.32824	4.20016	6.44132	3.19116	2.7416	-7.49598	3.06786	6.64807	3.34056	-4.60315	3.02281	4.14709	5.49923	3.58714	4.37806	8.84717
kidney	7.7956	5.79577	3.12788	-7.56092	3.56379	4.52113	2.21452	4.96747	-8.50218	5.2543	7.61254	9.82323	4.70603	3.99788	4.61715	-2.10467	2.21507	5.08799	-5.73239	2.55297	2.10161	2.63676	-4.56858	2.30474	3.05725	2.54077	2.95916	3.06849	7.46083
cerebellum	5.65307	4.47015	6.29354	-5.16117	3.36454	4.27555	3.00824	2.54266	-8.45893	4.82753	3.67062	10.4471	4.99807	3.3511	3.47289	3.52204	2.39988	3.83685	-5.92321	2.96047	7.26812	4.47512	-6.6685	2.92904	2.17761	7.6852	2.75104	2.44025	9.07406
hypothalamus	6.08449	4.51861	5.58063	-3.35212	2.01452	2.90245	2.13013	3.70634	-8.42699	3.90883	2.50138	10.2012	4.10131	3.52287	3.41295	4.09613	2.69872	4.39711	-4.84603	2.49302	4.0544	3.80815	-5.91456	2.81486	2.27989	7.14807	3.0763	2.20764	7.31251
pituitary	6.33371	4.13314	2.78075	-3.45845	2.78938	3.14894	4.76478	3.46147	-8.67264	3.61849	5.7256	10.4851	3.24402	4.41966	3.66699	4.11567	2.82354	5.12241	-3.04257	2.51745	2.41421	2.10938	-5.5328	3.35789	3.13074	6.32883	4.07317	2.66866	6.83885
thyroid	6.32349	5.17638	4.1851	-5.81321	5.37527	3.97279	3.2145	4.89374	-10.5922	5.69494	5.83307	9.24271	4.63494	4.31657	5.15514	6.71818	2.56433	11.5243	-5.88224	2.79273	5.85878	3.03596	-2.13356	2.39214	2.84898	3.43509	4.11275	3.24534	8.73412
adrenal gland	6.60121	2.67892	6.37726	-6.43118	3.42063	5.34682	3.47006	4.4923	-7.17919	5.98149	4.29648	9.23002	6.38475	4.70387	2.50044	5.23724	2.56591	5.66436	-5.05625	3.03589	4.86535	4.42859	-3.56943	2.48933	2.96174	4.62285	5.59036	3.90472	5.18283
testis	-2.31398	5.80322	5.80981	-4.871	-5.16019	-5.10131	-2.10826	-4.15572	-6.01162	-3.52441	3.07534	7.10495	3.20829	-3.31774	3.40797	2.29025	3.64576	-2.48097	-4.5971	2.42552	3.10866	2.38382	-2.70513	2.65582	3.20717	3.72257	6.99871	3.27061	4.22463
ovary	4.46533	6.19467	2.15416	-2.3185	2.09308	2.27322	3.87555	2.50691	-5.15835	4.12417	2.01744	10.8099	6.0695	2.45025	3.86247	4.94929	2.89352	4.11829	-2.84284	2.57543	4.72679	2.43296	-4.5221	2.07033	2.71035	4.0559	6.70689	3.81049	2.62984

[truncated: 21 more sheets: S9, S10, S11, S12, S13, S14, S15, S16, S17, S18, S19, S20, S21, S22, S23, S24, S25, S26, S27, S28 …]
