# Supplementary material for: Naked mole-rat transcriptome signatures of socially suppressed sexual maturation and links of reproduction to aging
Source: BMC Biol. 2018 Aug 2;16:77. doi: 10.1186/s12915-018-0546-z (PMC6090939; doi:10.1186/s12915-018-0546-z)
Supplement: Supplementary file 3 — Text S1. Detailed description of expression changes in genes involved in steroidogenesis. Text S2. Detailed description of expression changes in gonadotropin-related genes (PDF 296 kb) [file 12915_2018_546_MOESM3_ESM.xlsx]

## Sheet: Overview
Supplement Data 1-11: Test results for differential expression between NMR vs. GP in each tissue (DESeq2).
Table	Description
1	heart
2	skin
3	liver
4	kidney
5	cerebellum
6	hypothalamus
7	pituitary
8	thryoid
9	adrenal gland
10	testis
11	ovary

## Sheet: 1
Cross-Species, NMR vs. GP, heart
Genes	log2FoldChange	lfcSE	stat	pvalue	padj
A1CF	-2.7681	0.3995	-6.928783	0	0
A2M	-0.248	0.1986	-1.248504	0.211846	0.237478
A4GALT	2.6764	0.073	36.64252	0	0
AACS	-0.1465	0.2261	-0.648127	NA	NA
AADAC	8.543	0.6771	12.616407	0	0
AADAT	0.0463	0.2054	0.225442	0.821635	0.838893
AAED1	0.0596	0.083	0.718262	0.472596	0.504216
AAMDC	0.2244	0.1534	1.463389	0.143361	0.163846
AAMP	-0.2777	0.0536	-5.17764	0	0
AAR2	-0.7232	0.0431	-16.773642	0	0
AARS	-0.229	0.0539	-4.247903	2.2e-05	3.2e-05
AARS2	0.4355	0.0517	8.423453	0	0
AASDH	-0.8648	0.067	-12.899107	0	0
AASDHPPT	0.0131	0.0678	0.192739	0.847163	0.863031
AASS	-1.7478	0.0727	-24.044665	0	0
AATF	-0.3929	0.0492	-7.990878	0	0
ABAT	-2.145	0.1373	-15.623531	0	0
ABCA1	0.7627	0.1555	4.904205	1e-06	2e-06
ABCA2	-1.0645	0.1078	-9.870831	0	0
ABCA3	3.0836	0.0902	34.167736	0	0
ABCA4	-2.6885	0.1661	-16.187824	0	0
ABCA5	-1.2022	0.0652	-18.441823	0	0
ABCA7	1.6905	0.0791	21.374035	0	0
ABCB1	2.954	0.0726	40.683118	0	0
ABCB10	-1.0945	0.0794	-13.790613	0	0
ABCB11	-1.1573	0.308	-3.756974	0.000172	0.000246
ABCB6	-0.3766	0.0728	-5.172632	0	0
ABCB7	-1.1013	0.0858	-12.841394	0	0
ABCB9	-1.6184	0.0796	-20.331286	0	0
ABCC1	1.1402	0.0747	15.26352	0	0
ABCC10	1.0642	0.1079	9.85839	0	0
ABCC2	0.9473	0.1885	5.025778	1e-06	1e-06
ABCC3	4.3159	0.1677	25.727944	0	0
ABCC4	-0.1482	0.1099	-1.349094	0.177307	0.200524
ABCC5	0.3324	0.1089	3.052448	0.00227	0.003031
ABCC6	-0.0117	0.1966	-0.059315	0.952701	0.95765
ABCC8	3.5147	0.1298	27.078451	0	0
ABCC9	0.1717	0.1424	1.20533	0.228076	0.254819
ABCD1	0.393	0.0745	5.275276	0	0
ABCD2	0.2322	0.1471	1.579257	0.114277	0.132365
ABCD3	-0.2137	0.0695	-3.07721	0.002089	0.002798
ABCD4	-0.0516	0.0959	-0.537825	0.590698	0.619835
ABCE1	0.1475	0.0735	2.006084	0.044847	0.054062
ABCF1	-0.1774	0.0484	-3.662839	0.000249	0.000353
ABCF2	0.5356	0.0569	9.419863	0	0
ABCF3	-0.4525	0.0591	-7.65617	0	0
ABCG1	0.9837	0.1114	8.828823	0	0
ABCG2	-1.0473	0.1206	-8.680599	0	0
ABCG4	1.8659	0.1257	14.841066	0	0
ABHD1	-0.1113	0.11	-1.011994	0.311541	0.341697
ABHD12	0.0253	0.0738	0.342429	0.732028	0.75553
ABHD13	0.35	0.0606	5.770808	0	0
ABHD14A	1.7187	0.0677	25.377768	0	0
ABHD14B	-0.9782	0.0881	-11.097355	0	0
ABHD17A	-1.1412	0.0996	-11.456078	0	0
ABHD17B	-0.2984	0.0691	-4.320592	1.6e-05	2.4e-05
ABHD17C	0.7983	0.1132	7.053463	0	0
ABHD2	-1.0301	0.1448	-7.115176	0	0
ABHD3	-0.8264	0.0833	-9.916903	0	0
ABHD4	-1.3466	0.0816	-16.498151	0	0
ABHD5	-0.1075	0.067	-1.605362	0.108414	0.125951
ABHD6	2.9121	0.1313	22.176115	0	0
ABHD8	-1.238	0.0678	-18.271178	0	0
ABL1	-0.5849	0.0694	-8.428625	0	0
ABLIM3	-0.9016	0.0734	-12.287371	0	0
ABRACL	1.6619	0.1171	14.186771	0	0
ABT1	-0.3111	0.0684	-4.54856	5e-06	8e-06
ABTB2	1.2299	0.1334	9.221077	0	0
ACAA2	0.3554	0.0962	3.693819	0.000221	0.000314
ACACA	-0.0654	0.1738	-0.376574	NA	NA
ACACB	-1.1224	0.0912	-12.303454	0	0
ACAD10	0.2222	0.0684	3.24743	0.001165	0.001586
ACAD11	-1.4829	0.1413	-10.493619	0	0
ACAD8	0.142	0.0615	2.308221	0.020987	0.026125
ACADM	-0.6818	0.118	-5.778369	0	0
ACADS	0.5341	0.0879	6.078486	0	0
ACADSB	-0.035	0.1886	-0.185316	0.852981	0.868342
ACAP2	1.3939	0.0842	16.560118	0	0
ACAT1	-0.4638	0.0672	-6.900365	0	0
ACAT2	0.6464	0.0873	7.407571	0	0
ACBD3	-0.354	0.0584	-6.063062	0	0
ACBD6	-0.452	0.0817	-5.529622	0	0
ACE2	0.8685	0.2673	3.249516	0.001156	0.001575
ACER2	0.218	0.1322	1.64882	0.099184	0.11575
ACER3	-2.1084	0.1028	-20.500533	0	0
ACHE	0.396	0.1929	2.053439	0.04003	0.048487
ACKR2	-0.2881	0.1644	-1.752369	0.07971	0.094071
ACKR3	-1.0662	0.1479	-7.211031	0	0
ACLY	0.3016	0.1542	1.956319	NA	NA
ACMSD	-2.3307	0.3955	-5.892698	0	0
ACN9	1.7701	0.0995	17.795621	0	0
ACO1	-0.8304	0.0687	-12.090484	0	0
ACO2	-0.4735	0.0831	-5.700294	0	0
ACOT11	2.2177	0.1363	16.270248	0	0
ACOT12	3.5235	0.3623	9.726141	0	0
ACOT13	-2.516	0.1309	-19.219317	0	0
ACOT7	0.6522	0.0806	8.095075	0	0
ACOT8	0.6886	0.0931	7.396806	0	0
ACOT9	1.026	0.0745	13.762543	0	0
ACOX1	-0.531	0.0821	-6.469957	0	0
ACOX2	-2.3652	0.1133	-20.878275	0	0
ACOX3	-0.2452	0.1099	-2.230117	0.02574	0.031751
ACP2	-0.7095	0.0526	-13.479154	0	0
ACP5	1.5516	0.1785	8.691121	0	0
ACP6	0.7028	0.0826	8.505353	0	0
ACPL2	-0.8435	0.0983	-8.578425	0	0
ACPT	2.3666	0.2097	11.287639	0	0
ACSBG1	-0.612	0.4053	-1.510152	0.131005	0.150602
ACSF2	-0.7354	0.109	-6.74462	0	0
ACSL1	-0.3536	0.1687	-2.095448	0.036131	0.044008
ACSL3	-0.054	0.0699	-0.773002	0.439521	0.471176
ACSL4	-2.1237	0.1251	-16.97145	0	0
ACSL5	-3.9085	0.0837	-46.690716	0	0
ACSM1	2.572	0.835	3.080394	0.002067	0.00277
ACSM2A	4.4526	0.841	5.294561	0	0
ACSM5	-0.1466	0.135	-1.086118	0.277427	0.306485
ACSS1	-0.546	0.1349	-4.047385	5.2e-05	7.6e-05
ACSS2	0.1458	0.0651	2.239806	0.025104	0.030989
ACSS3	-1.0972	0.1393	-7.875134	0	0
ACTA1	0.3901	0.1142	3.414759	0.000638	0.000885
ACTB	-0.3071	0.0797	-3.852039	0.000117	0.00017
ACTL6A	-3.3204	0.1318	-25.184823	0	0
ACTL6B	13.3617	0.4093	32.647047	0	0
ACTL7A	-0.1123	0.0955	-1.17542	0.239827	0.266851
ACTL7B	-1.4335	0.421	-3.404766	0.000662	0.000917
ACTN4	-0.3391	0.0717	-4.730479	2e-06	4e-06
ACTR10	-0.2838	0.049	-5.787161	0	0
ACTR1A	-0.2145	0.0524	-4.09271	4.3e-05	6.3e-05
ACTR1B	-0.3801	0.0761	-4.992541	1e-06	1e-06
ACTR2	-3.1685	0.0609	-52.027113	0	0
ACTR3B	-1.6911	0.0709	-23.853183	0	0
ACTR5	2.2023	0.0521	42.282748	0	0
ACTR6	0.941	0.0433	21.743825	0	0
ACTR8	0.7987	0.0657	12.149115	0	0
ACTRT2	5.2432	0.4943	10.607719	NA	NA
ACTRT3	0.3221	0.4813	0.669248	0.503337	0.534464
ACVR1	-1.1401	0.0709	-16.087739	0	0
ACVR1C	3.6242	0.5733	6.321894	0	0
ACVR2A	-0.1821	0.0671	-2.71235	0.006681	0.008644
ACVR2B	0.053	0.1349	0.392685	0.694552	0.719286
ACVRL1	0.218	0.0755	2.887378	0.003885	0.005109
ACY1	0.8578	0.0576	14.892261	0	0
ACY3	-1.3205	0.4162	-3.172621	0.001511	0.002044
ADA	-0.2647	0.1419	-1.865433	0.062121	0.07405
ADAD1	4.9192	0.5184	9.488809	0	0
ADAM10	0.1334	0.0553	2.412973	0.015823	0.019884
ADAM11	-0.8982	0.158	-5.683973	0	0
ADAM12	0.018	0.189	0.095162	0.924186	0.93234
ADAM17	-0.1925	0.0766	-2.513218	0.011964	0.015184
ADAM19	0.1288	0.1618	0.796361	0.425822	0.457417
ADAM21	-2.3428	0.4092	-5.725484	0	0
ADAM22	-0.6335	0.1472	-4.302608	1.7e-05	2.6e-05
ADAM23	-1.1871	0.1673	-7.096403	0	0
ADAM9	0.4563	0.0768	5.942597	0	0
ADAMTS1	-0.4282	0.1508	-2.839582	0.004517	0.005916
ADAMTS12	-1.2039	0.17	-7.080413	0	0
ADAMTS15	1.8571	0.1568	11.84662	0	0
ADAMTS17	0.7604	0.1278	5.948317	0	0
ADAMTS18	3.4356	0.2514	13.665264	0	0
ADAMTS20	0.7152	0.2459	2.907801	0.00364	0.004796
ADAMTS3	-1.0301	0.16	-6.437801	0	0
ADAMTS4	-0.3535	0.2196	-1.609797	0.107442	0.12488
ADAMTS5	-1.2296	0.1348	-9.119333	0	0
ADAMTS9	-0.3809	0.1683	-2.263622	0.023597	0.029216
ADAMTSL2	1.0374	0.196	5.293376	0	0
ADAMTSL5	-0.2232	0.083	-2.690524	0.007134	0.009204
ADAP1	-2.2434	0.1076	-20.843826	0	0
ADARB1	-0.4035	0.0841	-4.798428	2e-06	3e-06
ADARB2	2.3468	0.438	5.357793	0	0
ADAT2	-0.8095	0.1322	-6.12498	0	0
ADC	-0.4631	0.1578	-2.933931	0.003347	0.00442
ADCK1	2.1825	0.1179	18.517987	0	0
ADCK3	-0.8207	0.0911	-9.007342	0	0
ADCK4	0.363	0.0522	6.953822	0	0
ADCK5	-0.7902	0.0889	-8.892702	0	0
ADCY1	-1.4128	0.1098	-12.866882	0	0
ADCY2	-2.3261	0.2118	-10.984411	0	0
ADCY3	-1.0848	0.1789	-6.06372	NA	NA
ADCY6	-0.0048	0.0763	-0.063559	0.949321	0.955016
ADCY8	2.6641	0.4255	6.261673	0	0
ADCY9	-0.6977	0.1144	-6.099349	0	0
ADCYAP1	1.7087	0.1978	8.63862	0	0
ADCYAP1R1	5.006	0.1434	34.905847	0	0
ADD1	1.4372	0.058	24.762045	0	0
ADD2	-1.7922	0.3711	-4.829958	1e-06	2e-06
ADD3	-0.1285	0.0998	-1.287301	0.197989	0.222589
ADH1C	-1.7186	0.3882	-4.426835	1e-05	1.5e-05
ADH5	-0.6649	0.0511	-13.008654	0	0
ADHFE1	0.5318	0.1042	5.104097	0	1e-06
ADI1	2.2519	0.0743	30.322436	0	0
ADIPOQ	7.6534	0.2859	26.769933	0	0
ADIPOR1	-0.2234	0.051	-4.379577	1.2e-05	1.8e-05
ADIPOR2	2.4671	0.1299	18.997762	0	0
ADK	0.1079	0.0746	1.446429	0.148057	0.169002
ADNP	-0.0507	0.0602	-0.842008	0.399784	0.431705
ADNP2	0.366	0.0579	6.321248	0	0
ADO	-0.4025	0.1057	-3.809362	0.000139	0.000201
ADORA1	0.0336	0.1783	0.188321	0.850625	0.866032
ADORA2A	-0.7533	0.1262	-5.966727	0	0
ADPRH	-0.4913	0.1343	-3.657444	0.000255	0.000361
ADPRHL2	-0.3331	0.0471	-7.074721	0	0
ADRA1A	3.6443	0.1693	21.524745	0	0
ADRA1B	-4.4103	0.3961	-11.133869	0	0
ADRB2	-1.1556	0.1786	-6.469595	0	0
ADRBK1	-0.0142	0.0316	-0.45113	0.651896	0.678322
ADRBK2	2.1237	0.1084	19.592207	0	0
ADRM1	0.058	0.0698	0.830755	0.406112	0.43774
ADSL	0.2546	0.0805	3.16156	0.001569	0.002121
ADSS	0.4053	0.0975	4.155399	3.2e-05	4.8e-05
ADSSL1	-1.7313	0.0624	-27.748219	0	0
AEBP1	0.7713	0.1813	4.25342	2.1e-05	3.2e-05
AEN	1.5546	0.1123	13.848615	0	0
AES	-0.6072	0.0656	-9.25167	0	0
AFAP1	0.3875	0.0712	5.446228	0	0
AFAP1L1	0.6374	0.0692	9.21596	0	0
AFAP1L2	-0.3312	0.1025	-3.229485	0.00124	0.001686
AFF4	0.0128	0.1441	0.08888	0.929178	0.936873
AFG3L2	0.5631	0.0866	6.505218	0	0
AFP	-8.0265	0.7573	-10.599224	0	0
AFTPH	0.3211	0.0496	6.476071	0	0
AGA	0.7177	0.0666	10.769172	0	0
AGAP2	-0.0146	0.1229	-0.118931	0.90533	0.916165
AGBL1	3.1306	0.5498	5.693632	0	0
AGBL4	0.1114	0.3375	0.330029	0.741378	0.764631
AGBL5	-1.2449	0.0604	-20.623424	0	0
AGFG1	-0.4178	0.0439	-9.518644	0	0
AGFG2	0.7266	0.0743	9.78328	0	0
AGGF1	0.9456	0.0303	31.202842	0	0
AGK	0.2488	0.0552	4.507362	7e-06	1e-05
AGL	0.1162	0.1555	0.747202	0.454942	0.486619
AGO1	-0.0541	0.1037	-0.521879	0.601755	0.630911
AGO2	0.2228	0.0993	2.242605	0.024922	0.030769
AGO4	-0.7368	0.1027	-7.175127	0	0
AGPAT1	0.2016	0.0511	3.942099	8.1e-05	0.000118
AGPAT2	-1.0531	0.0978	-10.768348	0	0
AGPAT3	1.4791	0.1181	12.526452	0	0
AGPAT4	2.5475	0.2093	12.170071	0	0
AGPAT5	-1.541	0.0915	-16.850497	0	0
AGPAT6	0.0089	0.0783	0.114125	0.909139	0.91928
AGPAT9	-0.1368	0.126	-1.085646	0.277636	0.306682
AGPS	-0.8487	0.0756	-11.224696	0	0
AGR2	2.5974	0.6376	4.073981	4.6e-05	6.8e-05
AGRN	-0.1245	0.0834	-1.491741	0.135767	0.155822
AGTPBP1	-0.3017	0.0602	-5.011529	1e-06	1e-06
AGTR1	2.5478	0.1104	23.088104	0	0
AGXT	2.9258	0.7831	3.736223	0.000187	0.000267
AGXT2	0.4286	0.5359	0.799736	0.423864	0.455459
AHCTF1	0.5897	0.0625	9.440522	0	0
AHCY	0.052	0.0749	0.694912	0.48711	0.518602
AHCYL1	1.3959	0.0875	15.956989	0	0
AHDC1	0.3324	0.0534	6.222653	0	0
AHI1	1.3779	0.0731	18.842476	0	0
AHR	0.0345	0.0671	0.514035	0.607227	0.635986
AHSA1	-1.137	0.0486	-23.374321	0	0
AHSP	1.0528	0.4079	2.581306	0.009843	0.012579
AIDA	-0.0299	0.0644	-0.464456	0.642321	0.669514
AIF1L	0.7814	0.1253	6.237846	0	0
AIFM2	2.7808	0.0715	38.890906	0	0
AIFM3	-6e-04	0.1967	-0.003277	0.997385	0.997484
AIG1	0.7952	0.0605	13.154305	0	0
AIMP1	-0.6546	0.1049	-6.239417	0	0
AIMP2	-0.4161	0.0722	-5.761266	0	0
AIP	0.3113	0.0804	3.872685	0.000108	0.000156
AJAP1	0.0083	0.3703	0.022536	0.98202	0.983976
AK1	0.6461	0.0816	7.917592	0	0
AK3	-1.4998	0.0931	-16.106169	0	0
AK4	-3.7735	0.2171	-17.379649	0	0
AK5	1.762	0.2076	8.48884	0	0
AK7	1.5222	0.1712	8.889865	0	0
AK8	5.242	0.32	16.380194	0	0
AKAP10	0.7518	0.0701	10.727218	0	0
AKAP11	-0.0647	0.1118	-0.578649	0.562826	0.592939
AKAP4	-3.6897	0.8586	-4.297396	NA	NA
AKAP5	-7.0832	0.2398	-29.538157	0	0
AKAP6	-0.4439	0.1696	-2.617051	0.008869	0.01138
AKAP8	0.9208	0.0569	16.19684	0	0
AKAP8L	0.5587	0.0777	7.188901	0	0
AKAP9	0.0896	0.0607	1.476059	0.139928	0.160305
AKIRIN1	-0.3503	0.0793	-4.419934	1e-05	1.5e-05
AKR1A1	-0.532	0.077	-6.908049	0	0
AKR1B1	0.1336	0.07	1.907639	0.056438	0.06746
AKR1B10	2.907	0.1057	27.512763	0	0
AKR1C1	-3.4065	0.4258	-8.000059	NA	NA
AKR1D1	-2.9856	0.446	-6.694186	0	0
AKR7A2	-0.9361	0.068	-13.774923	0	0
AKT1	0.5783	0.0366	15.786015	0	0
AKT2	0.8017	0.0895	8.953577	0	0
AKT3	-0.5203	0.0745	-6.985345	0	0
AKTIP	1.031	0.054	19.106904	0	0
ALAD	3.0828	0.0748	41.200807	0	0
ALAS1	-0.1414	0.0905	-1.562532	0.118163	0.136677
ALAS2	2.1592	0.2747	7.859337	0	0
ALCAM	0.302	0.1372	2.200811	0.027749	0.034109
ALDH16A1	-0.0514	0.1083	-0.474891	0.634865	0.662382
ALDH18A1	-2.9162	0.0933	-31.269071	0	0
ALDH1A1	-0.4551	0.2626	-1.733104	0.083077	0.097906
ALDH1A2	-3.531	0.3015	-11.710937	0	0
ALDH1L1	-1.0672	0.0841	-12.691166	0	0
ALDH1L2	4.2718	0.1525	28.009812	0	0
ALDH3A2	0.3349	0.0765	4.376999	1.2e-05	1.8e-05
ALDH3B1	-3.1788	0.1525	-20.841253	0	0
ALDH4A1	0.2148	0.1406	1.527745	0.126576	0.145805
ALDH5A1	-0.1176	0.1234	-0.953042	0.340569	0.37155
ALDH7A1	-2.1454	0.0434	-49.419155	0	0
ALDH8A1	2.8057	0.4108	6.829965	0	0
ALDH9A1	-0.6686	0.0764	-8.748046	0	0
ALDOA	-0.3564	0.069	-5.163619	0	0
ALDOB	2.968	0.4294	6.912597	0	0
ALDOC	-6.011	0.1339	-44.895447	0	0
ALG1	1.6699	0.0873	19.125929	0	0
ALG10	1.2909	0.1492	8.653986	0	0
ALG11	0.0504	0.0873	0.577342	0.563709	0.59362
ALG12	-0.1047	0.0631	-1.659605	0.096994	0.113325
ALG5	1.1545	0.0914	12.634177	0	0
ALG6	-0.6701	0.1078	-6.214092	0	0
ALG8	1.7088	0.0678	25.192456	0	0
ALKBH1	0.6521	0.075	8.699317	0	0
ALKBH2	0.9462	0.107	8.846796	0	0
ALKBH3	-0.3855	0.0759	-5.077855	0	1e-06
ALKBH4	-1.9257	0.0785	-24.530706	0	0
ALKBH5	-0.073	0.1029	-0.709529	0.477996	0.509653
ALKBH7	-0.4799	0.0962	-4.989065	1e-06	1e-06
ALKBH8	-1.3588	0.0589	-23.087342	0	0
ALOX12	-1.8456	0.1459	-12.648051	0	0
ALOX12B	-0.6665	0.282	-2.363799	0.018089	0.022612
ALOX5	-1.0336	0.1639	-6.30432	0	0
ALOX5AP	-1.7692	0.2091	-8.461429	0	0
ALPL	-2.2927	0.1532	-14.966586	0	0
ALS2	-1.1809	0.0513	-23.017537	0	0
ALX1	-0.7232	0.9049	-0.799278	0.42413	0.455696
ALX3	-1.1929	0.7744	-1.540512	0.123436	0.142367
ALYREF	-0.4681	0.0905	-5.170283	0	0
AMACR	0.0187	0.0542	0.345114	0.730009	0.753756
AMBP	3.3797	0.7234	4.671875	3e-06	5e-06
AMBRA1	-0.2665	0.0358	-7.440425	0	0
AMD1	-0.1151	0.0865	-1.330216	0.183447	0.207049
AMDHD1	4.2161	0.5807	7.259965	0	0
AMER1	-1.5331	0.1197	-12.812522	0	0
AMFR	0.2511	0.1062	2.364042	0.018077	0.0226
AMH	1.1566	0.3643	3.174871	0.001499	0.002029
AMHR2	-6.9345	0.0902	-76.91393	0	0
AMIGO1	-0.2049	0.1545	-1.326246	0.184758	0.208482
AMIGO2	-2.873	0.1404	-20.458466	0	0
AMIGO3	0.1823	0.1417	1.286568	0.198245	0.222851
AMMECR1L	-0.1184	0.1105	-1.071269	0.284049	0.31325
AMN1	1.4028	0.077	18.212348	0	0
AMOTL2	1.0091	0.102	9.889787	0	0
AMPD1	3.953	0.1642	24.068438	0	0
AMPD2	0.8259	0.1328	6.22139	0	0
AMPD3	1.1715	0.1141	10.267973	0	0
AMPH	-0.3069	0.2151	-1.426466	0.153734	0.175104
AMY2A	3.4057	0.2192	15.539943	0	0
AMZ1	-3.5392	0.3041	-11.639314	0	0
ANAPC1	-0.0609	0.0703	-0.866364	0.38629	0.418121
ANAPC10	0.9038	0.0702	12.883552	0	0
ANAPC13	-0.4915	0.1218	-4.037027	5.4e-05	8e-05
ANAPC15	0.3146	0.0754	4.171119	3e-05	4.5e-05
ANAPC16	-2.9095	0.0609	-47.806486	0	0
ANAPC2	0.3554	0.0648	5.487203	0	0
ANAPC4	-0.5051	0.0385	-13.107116	0	0
ANAPC5	0.7044	0.055	12.808888	0	0
ANAPC7	0.8685	0.051	17.038202	0	0
ANGEL1	1.3938	0.0923	15.106607	0	0
ANGEL2	-0.0554	0.0725	-0.765039	0.444248	0.47594
ANGPT1	0.0178	0.1048	0.169881	0.865104	0.879438
ANGPT2	-1.3711	0.116	-11.820059	0	0
ANGPTL1	-1.6933	0.1319	-12.834497	0	0
ANGPTL2	-0.6991	0.1091	-6.410626	0	0
ANGPTL7	4.4319	0.6881	6.441108	0	0
ANK1	-1.2651	0.0669	-18.902744	0	0
ANK2	0.1002	0.1335	0.750396	0.453016	0.484817
ANK3	-0.0686	0.1332	-0.515243	0.606383	0.635168
ANKEF1	-6.9388	0.4896	-14.171526	0	0
ANKFN1	-5.13	0.6248	-8.210851	0	0
ANKH	1.231	0.156	7.891186	0	0
ANKHD1-EIF4EBP3	-0.1587	0.0535	-2.964733	0.003029	0.004012
ANKIB1	1.2177	0.0618	19.716223	0	0
ANKK1	-0.444	0.8904	-0.49862	0.618047	0.646242
ANKMY2	1.2284	0.0649	18.9213	0	0
ANKRA2	0.6609	0.0585	11.290816	0	0
ANKRD1	0.4266	0.1577	2.70565	0.006817	0.008809
ANKRD11	-0.1588	0.0566	-2.807059	0.005	0.006523
ANKRD12	0.0677	0.079	0.857281	0.39129	0.422986
ANKRD13A	0.2287	0.0667	3.426345	0.000612	0.000849
ANKRD13C	1.371	0.0608	22.55203	0	0
ANKRD16	1.0036	0.0772	13.000806	0	0
ANKRD2	4.1445	0.2804	14.781251	0	0
ANKRD22	-1.858	0.7177	-2.588905	0.009628	0.012313
ANKRD23	-2.9676	0.1487	-19.957518	0	0
ANKRD27	-1.4447	0.0992	-14.560505	0	0
ANKRD28	0.46	0.0766	6.004615	0	0
ANKRD32	-0.8494	0.0722	-11.763814	0	0
ANKRD34A	0.0789	0.1366	0.577738	0.563441	0.5934
ANKRD34C	0.4666	0.9818	0.475258	0.634603	0.662178
ANKRD35	0.79	0.0886	8.916776	0	0
ANKRD37	0.1195	0.1868	0.640014	0.522164	0.55317
ANKRD39	1.6283	0.0955	17.044017	0	0
ANKRD40	-0.2076	0.0742	-2.79701	0.005158	0.006724
ANKRD42	-0.908	0.0869	-10.449572	0	0
ANKRD44	0.7468	0.0849	8.797626	0	0
ANKRD46	1.0536	0.066	15.954004	0	0
ANKRD50	-0.7529	0.0941	-7.997989	0	0
ANKRD52	-0.6052	0.0944	-6.413068	0	0
ANKRD54	-1.0555	0.0859	-12.284565	0	0
ANKRD55	-0.4911	0.6064	-0.809903	0.417996	0.449634
ANKRD6	-1.2266	0.1623	-7.557784	0	0
ANKRD9	1.0218	0.1541	6.632656	0	0
ANKS1A	-1.2667	0.082	-15.45191	0	0
ANKS1B	6.5406	0.1464	44.679328	0	0
ANKS4B	1.4667	0.9515	1.541492	0.123197	0.142108
ANKS6	0.7075	0.1464	4.831512	1e-06	2e-06
ANKUB1	5.4713	0.8105	6.750717	0	0
ANKZF1	-0.957	0.0859	-11.136326	0	0
ANLN	-1.8026	0.2208	-8.162749	0	0
ANO1	-1.1619	0.1115	-10.417598	0	0
ANO10	0.274	0.0737	3.715746	0.000203	0.000289
ANO2	2.8651	0.2212	12.951098	0	0
ANO3	-3.1453	0.2761	-11.391037	0	0
ANO4	5.5906	0.1414	39.54739	0	0
ANO5	-0.2084	0.1656	-1.257916	0.208422	0.233743
ANO6	-0.544	0.0971	-5.603208	0	0
ANP32A	0.3684	0.0549	6.707413	0	0
ANP32B	-0.7756	0.0707	-10.976602	0	0
ANPEP	-2.6847	0.1492	-17.990915	0	0
ANTXR1	-0.1369	0.1496	-0.91518	0.360097	0.391369
ANXA1	1.1838	0.1429	8.281126	0	0
ANXA10	-2.7753	0.9016	-3.078291	0.002082	0.002788
ANXA11	-0.7487	0.0594	-12.599438	0	0
ANXA13	2.1395	0.3769	5.676855	0	0
ANXA2	-0.4247	0.1529	-2.777204	0.005483	0.007139
ANXA3	-1.0243	0.0944	-10.853102	0	0
ANXA4	2.0982	0.0807	26.009689	0	0
ANXA5	-1.2614	0.045	-28.054105	0	0
ANXA6	0.1546	0.0585	2.640727	0.008273	0.010639
ANXA7	-0.2312	0.0491	-4.705196	3e-06	4e-06
ANXA8L2	1.3208	0.1852	7.132184	0	0
ANXA9	5.8352	0.4464	13.072908	0	0
AOC1	-8.0043	0.3033	-26.387583	0	0
AOC3	0.2694	0.097	2.7778	0.005473	0.007127
AP1AR	0.825	0.1023	8.067907	0	0
AP1B1	-0.5965	0.0663	-8.994457	0	0
AP1G1	0.3035	0.0849	3.576595	0.000348	0.00049
AP1G2	1.4113	0.0611	23.101293	0	0
AP1M1	0.5125	0.0669	7.663987	0	0
AP1M2	7.5224	0.3774	19.930422	0	0
AP1S1	1.3977	0.0851	16.41418	0	0
AP1S2	1.2331	0.1035	11.916677	0	0
AP1S3	-2.198	0.2414	-9.10518	0	0
AP2A2	0.4599	0.062	7.41824	0	0
AP2B1	-0.2648	0.0527	-5.029234	0	1e-06
AP2M1	-1.2108	0.0487	-24.885312	0	0
AP3B1	0.2845	0.056	5.083668	0	1e-06
AP3B2	-1.2218	0.2087	-5.853934	0	0
AP3D1	-0.0951	0.0423	-2.249087	0.024507	0.030282
AP3M1	-0.2297	0.0666	-3.452007	0.000556	0.000774
AP3M2	2.7151	0.1168	23.239035	0	0
AP3S1	0.475	0.0749	6.343651	0	0
AP4B1	-0.945	0.0573	-16.477173	0	0
AP4E1	0.9967	0.0852	11.697327	0	0
AP4M1	-2.4517	0.0839	-29.237082	0	0
AP4S1	-0.4041	0.0962	-4.199703	2.7e-05	4e-05
AP5B1	-0.6618	0.0566	-11.691901	0	0
AP5M1	-1.2679	0.0873	-14.524353	0	0
AP5S1	1.0006	0.0643	15.559636	0	0
APAF1	-0.5473	0.0707	-7.74161	0	0
APBA1	-2.9405	0.1784	-16.485028	0	0
APBA2	-3.0404	0.1045	-29.107355	0	0
APBB1	-0.6431	0.0617	-10.427262	0	0
APBB2	0.0112	0.0593	0.189575	0.849642	0.865206
APC	-0.6453	0.0826	-7.80841	0	0
APC2	-0.2791	0.1227	-2.275118	0.022899	0.028382
APCDD1	1.2506	0.1167	10.715985	0	0
APCS	2.8857	0.8803	3.278139	0.001045	0.001428
APEH	0.1124	0.049	2.297205	0.021607	0.026854
APEX1	-0.1448	0.0485	-2.988096	0.002807	0.003727
APEX2	-1.0111	0.0606	-16.677526	0	0
APH1A	-0.2611	0.0441	-5.915728	0	0
APH1B	1.2451	0.1084	11.482469	0	0
APIP	-1.9212	0.0766	-25.086439	0	0
APITD1-CORT	-0.4178	0.1485	-2.813028	0.004908	0.006406
APLF	-0.8171	0.0712	-11.477905	0	0
APLN	-0.9084	0.2905	-3.127385	0.001764	0.002375
APLNR	0.6969	0.1349	5.165745	0	0
APLP1	0.5985	0.0958	6.25078	0	0
APLP2	-0.5311	0.0513	-10.356591	0	0
APMAP	0.8254	0.0561	14.709213	0	0
APOA1BP	1.7621	0.0693	25.445163	0	0
APOA4	-4.1583	0.1968	-21.133869	0	0
APOA5	-2.2493	0.2826	-7.960329	0	0
APOB	3.5506	0.318	11.165447	0	0
APOBEC2	0.5514	0.0767	7.185257	0	0
APOBEC4	-4.027	0.8428	-4.778355	NA	NA
APOD	-3.1609	0.1432	-22.067661	0	0
APOE	-0.3719	0.1721	-2.160451	0.030738	0.037639
APOO	-0.3565	0.0629	-5.670954	0	0
APOOL	-2.4248	0.074	-32.746568	0	0
APOPT1	1.0792	0.1143	9.4446	0	0
APP	1.6216	0.0591	27.459613	0	0
APPBP2	0.2336	0.0602	3.882745	0.000103	0.00015
APPL1	-0.5152	0.0613	-8.410358	0	0
APPL2	-0.9873	0.0906	-10.898755	0	0
APRT	0.7382	0.0625	11.810415	0	0
APTX	-1.2162	0.0635	-19.148724	0	0
AQP1	-0.382	0.1074	-3.5554	0.000377	0.00053
AQP10	-2.2202	0.3561	-6.23442	0	0
AQP11	-1.5306	0.1486	-10.30365	0	0
AQP2	0.3687	0.8577	0.429885	0.667279	0.692968
AQP3	0.1973	0.334	0.590687	0.55473	0.584715
AQP4	-5.3725	0.3281	-16.376301	0	0
AQP5	0.0815	0.2478	0.328809	0.7423	0.765504
AQP7	-2.2564	0.3051	-7.396736	0	0
AQP9	-3.1303	0.5601	-5.589382	0	0
AQR	-0.1426	0.0387	-3.68368	0.00023	0.000326
AR	0.1875	0.1783	1.051421	0.293065	0.322593
ARAF	-0.4642	0.052	-8.930834	0	0
ARAP1	-1.5202	0.0931	-16.336161	0	0
ARAP2	3.2638	0.1638	19.922209	0	0
ARAP3	-0.353	0.1392	-2.535005	0.011245	0.014313
ARC	-0.3387	0.3786	-0.894506	0.371051	0.402622
ARCN1	0.5166	0.0856	6.03737	0	0
AREL1	-0.3827	0.1104	-3.466974	0.000526	0.000733
ARF1	-0.1804	0.0415	-4.346226	1.4e-05	2.1e-05
ARF3	1.8621	0.0457	40.753683	0	0
ARF4	-0.0407	0.0491	-0.829797	0.406654	0.438183
ARF5	-0.3633	0.0788	-4.608224	4e-06	6e-06
ARF6	-0.277	0.0648	-4.275052	1.9e-05	2.9e-05
ARFGAP2	0.2859	0.0479	5.97513	0	0
ARFGAP3	0.3543	0.0437	8.102017	0	0
ARFGEF1	-0.1487	0.0883	-1.683555	0.092268	0.108117
ARFGEF2	-0.0346	0.0779	-0.443917	0.657102	0.683104
ARFIP1	0.7028	0.0728	9.657993	0	0
ARFIP2	0.3508	0.0631	5.558294	0	0
ARFRP1	-0.6012	0.0557	-10.784661	0	0
ARG1	1.3564	0.586	2.314665	0.020631	0.025698
ARG2	1.5565	0.1206	12.902581	0	0
ARHGAP1	-0.614	0.0633	-9.692844	0	0
ARHGAP11A	3.2584	0.1798	18.119587	0	0
ARHGAP12	-0.6427	0.0856	-7.505585	0	0
ARHGAP15	0.517	0.2451	2.109126	0.034934	0.042617
ARHGAP17	-1.4338	0.0717	-19.99522	0	0
ARHGAP18	-0.3794	0.0692	-5.48424	0	0
ARHGAP20	4.1295	0.1533	26.932184	0	0
ARHGAP21	2.4452	0.0881	27.758043	0	0
ARHGAP24	-0.0236	0.0975	-0.241567	0.809116	0.827202
ARHGAP25	-0.0845	0.0872	-0.968558	0.332766	0.363747
ARHGAP26	-1.4189	0.1186	-11.9606	0	0
ARHGAP28	0.9518	0.0895	10.636734	0	0
ARHGAP29	0.6742	0.0722	9.340082	0	0
ARHGAP30	-0.8614	0.1291	-6.670837	0	0
ARHGAP31	1.0737	0.0986	10.885889	0	0
ARHGAP32	-0.2762	0.0717	-3.850032	0.000118	0.000171
ARHGAP35	0.3791	0.1484	2.555308	0.010609	0.013521
ARHGAP36	2.8588	0.5408	5.286389	0	0
ARHGAP39	0.0567	0.0495	1.144963	0.252225	0.279873
ARHGAP4	2.1721	0.1414	15.360053	0	0
ARHGAP42	-0.6628	0.1211	-5.47496	0	0
ARHGAP44	-2.1054	0.1069	-19.69067	0	0
ARHGAP5	0.952	0.1287	7.399904	0	0
ARHGDIA	-0.9371	0.0471	-19.90176	0	0
ARHGDIB	1.4028	0.1114	12.590892	0	0
ARHGEF1	0.1523	0.1238	1.230381	0.218555	0.244561
ARHGEF10L	0.1743	0.057	3.057905	0.002229	0.002978
ARHGEF11	-0.293	0.0504	-5.809734	0	0
ARHGEF12	1.0648	0.1178	9.038733	0	0
ARHGEF15	-0.5085	0.0967	-5.25951	0	0
ARHGEF16	4.5073	0.3516	12.818395	0	0
ARHGEF17	-0.7155	0.0521	-13.728304	0	0
ARHGEF2	-0.3203	0.0634	-5.051596	0	1e-06
ARHGEF26	1.3049	0.1041	12.537243	0	0
ARHGEF3	-1.2526	0.0766	-16.350023	0	0
ARHGEF33	4.5906	0.1154	39.791343	0	0
ARHGEF37	1.3397	0.1031	12.989182	0	0
ARHGEF39	1.687	0.1646	10.251498	0	0
ARHGEF6	0.1053	0.0611	1.723737	0.084755	0.099802
ARHGEF7	-0.527	0.0718	-7.342713	0	0
ARHGEF9	-2.137	0.0607	-35.190186	0	0
ARID1B	0.4813	0.0669	7.192401	0	0
ARID2	-0.0402	0.0815	-0.493623	0.621572	0.649591
ARID3A	-0.5244	0.0815	-6.437265	0	0
ARID3B	0.1018	0.1053	0.966812	0.333638	0.364581
ARID4A	0.4883	0.0619	7.889414	0	0
ARID4B	0.1041	0.0673	1.546857	0.121898	0.140674
ARID5A	-0.8865	0.1898	-4.671844	3e-06	5e-06
ARID5B	0.6549	0.123	5.323552	0	0
ARIH1	-0.3588	0.0582	-6.16066	0	0
ARIH2	-0.2738	0.0514	-5.325446	0	0
ARL1	0.6465	0.0787	8.219258	0	0
ARL10	-1.0046	0.1109	-9.061563	0	0
ARL11	-0.6386	0.382	-1.671761	0.094571	0.110674
ARL13B	-1.2856	0.0894	-14.381216	0	0
ARL14EP	0.0645	0.0947	0.680886	0.495944	0.527306
ARL16	1.5362	0.0806	19.057763	0	0
ARL2	-0.5212	0.0902	-5.77959	0	0
ARL2BP	-0.3755	0.0676	-5.555024	0	0
ARL3	-0.5985	0.0932	-6.42222	0	0
ARL4A	0.7604	0.0973	7.811796	0	0
ARL5B	1.5695	0.1087	14.44035	0	0
ARL6IP1	-0.6548	0.0982	-6.664823	0	0
ARL6IP5	-1.0612	0.0431	-24.598578	0	0
ARL8B	0.1825	0.0856	2.1332	0.032908	0.040234
ARMC1	-0.3543	0.0988	-3.58729	0.000334	0.000471
ARMC2	0.4584	0.1178	3.890874	1e-04	0.000145
ARMC3	4.3158	0.2771	15.57271	0	0
ARMC7	-2.196	0.0696	-31.572044	0	0
ARMC9	-0.2344	0.1189	-1.971412	0.048677	0.05851
ARMCX1	-0.4034	0.1068	-3.775493	0.00016	0.000229
ARMCX2	-0.2262	0.1223	-1.849587	0.064373	0.076644
ARMCX3	-0.004	0.0497	-0.081349	0.935165	0.942376
ARMCX5-GPRASP2	1.9907	0.199	10.003704	0	0
ARNT2	-0.3923	0.1353	-2.89836	0.003751	0.004937
ARNTL	-0.2104	0.1444	-1.456861	0.145155	0.165783
ARPC1A	0.1661	0.0605	2.745357	0.006045	0.007845
ARPC1B	0.2037	0.1353	1.505138	0.132289	0.15202
ARPC2	0.5069	0.0499	10.148211	0	0
ARPC4	-0.4525	0.0596	-7.593885	0	0
ARPC5	-0.2742	0.0772	-3.553148	0.000381	0.000535
ARPC5L	-0.3208	0.0846	-3.791165	0.00015	0.000216
ARPP19	-2.5015	0.1347	-18.567388	0	0
ARRB1	-0.043	0.0688	-0.624718	0.532156	0.562867
ARRB2	-0.1004	0.1335	-0.752107	0.451987	0.483767
ARRDC1	1.2751	0.0867	14.712709	0	0
ARRDC3	-1.143	0.1082	-10.561141	0	0
ARRDC4	-2.4299	0.1311	-18.537024	0	0
ARSA	-1.3635	0.1154	-11.818062	0	0
ARSB	2.6102	0.0675	38.692615	0	0
ARSE	-1.8018	0.2256	-7.988346	0	0
ARSG	-0.8382	0.0875	-9.57948	0	0
ARSI	-3.7453	0.3652	-10.256812	0	0
ARSJ	0.6171	0.2096	2.944573	0.003234	0.004277
ARSK	0.699	0.0389	17.958809	0	0
ART1	-7.13	0.2901	-24.575925	0	0
ART3	0.4489	0.075	5.985863	0	0
ART5	-2.2715	0.101	-22.488537	0	0
ARV1	0.6765	0.0536	12.631529	0	0
ARVCF	2.5494	0.0661	38.5456	0	0
ASAH1	1.4479	0.0704	20.554871	0	0
ASAH2	0.443	0.4097	1.081253	0.279585	0.308598
ASAP1	1.5386	0.0637	24.140679	0	0
ASAP2	-0.3235	0.0791	-4.087335	4.4e-05	6.4e-05
ASAP3	2.1115	0.0911	23.17963	0	0
ASB1	1.9987	0.0715	27.936872	0	0
ASB10	0.8494	0.1031	8.237083	0	0
ASB11	-0.388	0.0949	-4.088269	4.3e-05	6.4e-05
ASB12	-9.1342	0.5582	-16.364815	0	0
ASB15	-0.9775	0.1691	-5.781975	0	0
ASB17	-1.6046	1.032	-1.554812	NA	NA
ASB2	-0.5487	0.0901	-6.087492	0	0
ASB4	-0.8037	0.176	-4.565691	5e-06	8e-06
ASB5	-4.677	0.1891	-24.729229	0	0
ASB6	0.264	0.0696	3.794232	0.000148	0.000213
ASB7	1.0056	0.1311	7.667783	0	0
ASB8	-0.14	0.0965	-1.450517	0.146914	0.167716
ASCC2	0.3618	0.0518	6.981911	0	0
ASCC3	-1.2809	0.1188	-10.780185	0	0
ASCL3	-4.1367	0.8402	-4.923568	1e-06	1e-06
ASF1B	-0.607	0.104	-5.837775	0	0
ASGR1	-5.6572	0.2157	-26.226045	0	0
ASH1L	0.7112	0.1016	6.999041	0	0
ASH2L	-1.0031	0.0407	-24.657053	0	0
ASIC1	-2.461	0.4294	-5.730816	0	0
ASIC3	-6.2144	0.4475	-13.888254	0	0
ASNA1	0.2532	0.0505	5.015037	1e-06	1e-06
ASNS	-5.3198	0.1577	-33.725065	0	0
ASNSD1	0.6466	0.0687	9.417869	0	0
ASPA	3.8523	0.1854	20.778686	0	0
ASPDH	1.6924	0.2911	5.814535	0	0
ASPG	-8.0076	0.2367	-33.824078	0	0
ASPH	0.2702	0.1034	2.612723	0.008982	0.011518
ASPHD1	-1.1105	0.7132	-1.557057	0.119457	0.138032
ASPHD2	1.473	0.3144	4.684938	3e-06	4e-06
ASPN	-1.5408	0.119	-12.946451	0	0
ASS1	-0.304	0.1184	-2.567518	0.010243	0.013074
ASTE1	1.1711	0.0894	13.097747	0	0
ASTL	-0.035	0.3828	-0.091381	0.92719	0.935089
ASTN1	0.3006	0.1256	2.392912	0.016715	0.020966
ASUN	-0.4129	0.0529	-7.806246	0	0
ASXL1	0.5019	0.081	6.193914	0	0
ASXL2	0.5403	0.0967	5.588395	0	0
ASXL3	4.8325	0.2845	16.98584	0	0
ATAD1	0.4981	0.0867	5.745432	0	0
ATAD2	5.1985	0.1087	47.806321	0	0
ATAD2B	1.1094	0.1096	10.120506	0	0
ATAD3A	0.6192	0.0616	10.047201	0	0
ATAD5	0.3582	0.1228	2.91759	0.003527	0.004651
ATAT1	-0.6274	0.1104	-5.681498	0	0
ATCAY	-3.0955	0.1793	-17.261492	0	0
ATE1	0.8963	0.1208	7.418063	0	0
ATF1	-0.7344	0.0416	-17.673797	0	0
ATF4	-0.5106	0.1015	-5.031234	0	1e-06
ATF6	-1.1987	0.1115	-10.753478	0	0
ATF6B	-0.4972	0.0672	-7.39916	0	0
ATF7	-0.7795	0.0903	-8.631499	0	0
ATF7IP	0.3496	0.0577	6.058768	0	0
ATG10	-1.1391	0.1108	-10.281806	0	0
ATG13	-0.3628	0.0795	-4.566476	5e-06	8e-06
ATG14	0.1712	0.0895	1.91286	0.055766	0.066689
ATG16L1	-0.0564	0.0473	-1.193048	0.232851	0.259692
ATG2A	-0.1749	0.0584	-2.994907	0.002745	0.003647
ATG2B	-0.0859	0.0563	-1.526086	0.126988	0.146264
ATG3	-0.0682	0.0558	-1.222046	0.22169	0.247877
ATG4A	-0.391	0.0809	-4.830696	1e-06	2e-06
ATG4B	-0.5625	0.0365	-15.42082	0	0
ATG4C	0.3278	0.081	4.049292	5.1e-05	7.6e-05
ATG4D	-0.4691	0.0624	-7.519571	0	0
ATG5	0.1452	0.0672	2.161296	0.030673	0.037564
ATG7	0.8387	0.0481	17.425376	0	0
ATG9A	-0.1606	0.0552	-2.907421	0.003644	0.004801
ATL1	-0.277	0.1834	-1.510533	0.130907	0.150519
ATL2	-0.3608	0.0838	-4.307405	1.7e-05	2.5e-05
ATL3	-0.1168	0.1014	-1.151356	0.249586	0.277159
ATM	0.7265	0.099	7.340779	0	0
ATMIN	0.0225	0.0792	0.283744	0.776607	0.797532
ATOX1	-0.2325	0.1575	-1.475983	0.139948	0.16031
ATP10A	-0.2899	0.0721	-4.022595	5.8e-05	8.5e-05
ATP10B	0.9674	0.323	2.995358	0.002741	0.003642
ATP10D	-0.0622	0.0996	-0.624487	0.532308	0.562968
ATP11A	-1.7459	0.1346	-12.969834	0	0
ATP11C	2.8567	0.0983	29.053814	0	0
ATP12A	3.4457	0.1768	19.484065	0	0
ATP13A2	1.496	0.0609	24.545662	0	0
ATP13A3	-0.5109	0.1608	-3.177671	0.001485	0.002011
ATP13A4	-0.2876	0.4276	-0.672606	0.501198	0.532474
ATP13A5	-5.0198	0.3582	-14.014659	0	0
ATP1A1	0.1891	0.0848	2.231347	0.025658	0.031654
ATP1A3	-0.0869	0.0889	-0.977217	0.328462	0.359291
ATP1B1	0.2075	0.0928	2.235456	0.025387	0.031328
ATP1B2	-0.4567	0.0858	-5.321502	0	0
ATP1B3	-0.1077	0.0462	-2.329423	0.019837	0.024749
ATP1B4	-3.1333	0.337	-9.298588	0	0
ATP2A1	0.1222	0.2067	0.591259	0.554347	0.584434
ATP2A2	0.2959	0.1139	2.5976	0.009388	0.012019
ATP2A3	-1.2067	0.0776	-15.557906	0	0
ATP2B1	0.2925	0.0829	3.527614	0.000419	0.000588
ATP2B2	3.0913	0.1168	26.47112	0	0
ATP2B3	0.246	0.1216	2.022061	0.04317	0.052109
ATP2C1	-0.1874	0.0645	-2.905676	0.003665	0.004827
ATP4A	0.6357	0.2142	2.968025	0.002997	0.003972
ATP5A1	-0.7341	0.0531	-13.837765	0	0
ATP5B	-0.2795	0.053	-5.277799	0	0
ATP5C1	0.3977	0.0513	7.757161	0	0
ATP5F1	-0.214	0.0679	-3.154405	0.001608	0.002172
ATP5G1	-0.4442	0.1359	-3.268511	0.001081	0.001477
ATP5H	-0.0169	0.1241	-0.136448	0.891467	0.903499
ATP5J	-0.6466	0.1215	-5.322279	0	0
ATP5L2	-0.2582	0.1512	-1.707613	0.087708	0.10311
ATP5O	-0.9162	0.1168	-7.840681	0	0
ATP6AP1	1.5163	0.0729	20.803532	0	0
ATP6AP2	-0.6648	0.0436	-15.23773	0	0
ATP6V0A1	0.9333	0.1133	8.235246	0	0
ATP6V0A2	-2.9291	0.1036	-28.265014	0	0
ATP6V0A4	0.469	0.2076	2.259457	0.023855	0.029527
ATP6V0B	0.744	0.0879	8.46472	0	0
ATP6V0C	-0.3034	0.071	-4.274483	1.9e-05	2.9e-05
ATP6V0D1	-0.2495	0.0385	-6.479395	0	0
ATP6V0D2	6.737	0.8105	8.312286	0	0
ATP6V0E1	0.6412	0.0695	9.225857	0	0
ATP6V1A	-0.1609	0.0871	-1.847472	0.064679	0.076981
ATP6V1B1	5.2774	0.8853	5.961094	0	0
ATP6V1B2	0.4308	0.0617	6.983491	0	0
ATP6V1C1	-0.266	0.0463	-5.738583	0	0
ATP6V1C2	-0.3851	0.1299	-2.964478	0.003032	0.004015
ATP6V1D	-0.1717	0.0631	-2.72096	0.006509	0.008429
ATP6V1E1	-0.484	0.057	-8.486281	0	0
ATP6V1F	-0.8467	0.1049	-8.071055	0	0
ATP6V1G2	3.8014	0.1917	19.826136	0	0
ATP6V1H	0.2393	0.0457	5.239246	0	0
ATP7A	0.0208	0.1533	0.135688	0.892068	0.90379
ATP7B	0.4824	0.2205	2.188056	0.028666	0.035183
ATP8A1	-0.0113	0.0964	-0.116983	0.906873	0.917635
ATP8A2	0.8953	0.2214	4.04394	5.3e-05	7.7e-05
ATP8B1	-0.296	0.1099	-2.69201	0.007102	0.009165
ATP8B2	0.0539	0.0905	0.595616	0.551432	0.581482
ATP9A	-1.9762	0.0834	-23.684556	0	0
ATP9B	1.1987	0.0386	31.073435	0	0
ATPAF2	0.7615	0.071	10.725481	0	0
ATR	0.8576	0.09	9.532728	0	0
ATRIP	-1.1314	0.0784	-14.432418	0	0
ATRN	0.9696	0.1093	8.87235	0	0
ATRX	-0.1986	0.1087	-1.826812	0.067728	0.080477
ATXN1	-1.018	0.0944	-10.787831	0	0
ATXN10	-1.6488	0.0427	-38.577967	0	0
ATXN1L	0.4877	0.1025	4.759726	2e-06	3e-06
ATXN2	0.1299	0.0613	2.118583	0.034126	0.041672
ATXN7L2	-0.1424	0.1229	-1.158133	0.24681	0.274136
ATXN7L3	-0.3863	0.0511	-7.554531	0	0
ATXN7L3B	0.6792	0.0771	8.803491	0	0
AUP1	0.5473	0.0925	5.915937	0	0
AURKA	1.188	0.1224	9.710005	0	0
AURKAIP1	-0.2666	0.132	-2.020454	0.043336	0.052303
AURKB	-2.5718	0.3174	-8.103667	0	0
AVIL	-2.3564	0.2528	-9.320031	0	0
AVL9	2.1375	0.062	34.465035	0	0
AVP	-5.9916	0.7869	-7.614537	0	0
AVPR1A	-0.6863	0.1842	-3.725416	0.000195	0.000278
AXIN1	-1.4511	0.061	-23.789731	0	0
AXIN2	-0.3593	0.1025	-3.50528	0.000456	0.000638
AXL	-0.9798	0.0973	-10.069293	0	0
AZI1	-0.855	0.1946	-4.393779	1.1e-05	1.7e-05
AZIN1	-0.6467	0.1267	-5.103363	0	1e-06
B2M	-1.0764	0.0592	-18.1769	0	0
B3GALNT1	-2.018	0.0805	-25.073518	0	0
B3GALNT2	-1.3668	0.0889	-15.376218	0	0
B3GALT1	0.9487	0.5256	1.804906	0.071089	0.084262
B3GALT2	-3.0012	0.1568	-19.141828	0	0
B3GALT5	1.5282	0.7377	2.071636	0.038299	0.046514
B3GALTL	-0.4578	0.0559	-8.196171	0	0
B3GAT1	1.2727	0.6356	2.002287	0.045254	0.054539
B3GAT3	0.0912	0.0764	1.193539	0.232658	0.259506
B3GNT1	0.7492	0.0455	16.473259	0	0
B3GNT2	-0.2041	0.0976	-2.09186	0.036451	0.044376
B3GNT5	1.0145	0.1535	6.609509	0	0
B3GNT6	-0.7384	0.7354	-1.004094	0.315333	0.345668
B3GNT7	0.7204	0.2176	3.310532	0.000931	0.001276
B3GNT8	-1.2919	0.096	-13.45771	0	0
B3GNT9	2.7027	0.1202	22.488155	0	0
B3GNTL1	1.8981	0.0817	23.235667	0	0
B4GALNT1	0.7861	0.2362	3.32783	0.000875	0.001203
B4GALNT4	-1.3581	0.1332	-10.192075	0	0
B4GALT1	1.3196	0.0668	19.763174	0	0
B4GALT2	0.3143	0.0583	5.393625	0	0
B4GALT3	1.6409	0.0574	28.588228	0	0
B4GALT4	-0.7546	0.0929	-8.120927	0	0
B4GALT5	0.1513	0.1034	1.463604	0.143302	0.163797
B4GALT6	1.0654	0.0885	12.034759	0	0
B9D2	2.2666	0.1086	20.870879	0	0
BAAT	3.5941	0.5994	5.996343	0	0
BACE1	-0.3993	0.0494	-8.084256	0	0
BACE2	-1.9659	0.1563	-12.57939	0	0
BACH2	0.6525	0.1085	6.013123	0	0
BAD	1.6206	0.1097	14.778448	0	0
BAG2	-0.7146	0.0552	-12.940449	0	0
BAG3	-1.3162	0.0894	-14.722487	0	0
BAG5	0.3228	0.056	5.762968	0	0
BAG6	0.2758	0.049	5.627477	0	0
BAHD1	-0.0588	0.058	-1.013106	0.31101	0.341151
BAI2	-3.245	0.2379	-13.642001	0	0
BAI3	-0.371	0.1233	-3.009063	0.002621	0.003486
BAIAP2	-0.4708	0.1065	-4.420098	1e-05	1.5e-05
BAIAP3	2.7391	0.1561	17.547176	0	0
BAMBI	-1.5484	0.1266	-12.228854	0	0
BANF1	-1.2413	0.0679	-18.267475	0	0
BANF2	-1.196	1.0739	-1.113707	0.265405	0.293753
BANP	-0.7004	0.1138	-6.15671	0	0
BAP1	-0.8867	0.0508	-17.4396	0	0
BARD1	-3.6062	0.1793	-20.118302	0	0
BARHL1	0.6926	1.0651	0.650225	0.515547	0.546679
BARX2	-1.2762	0.5054	-2.52521	0.011563	0.014701
BASP1	1.8631	0.2901	6.422652	0	0
BATF	1.2155	0.4612	2.635603	0.008399	0.010796
BAZ1A	0.6347	0.0823	7.709874	0	0
BAZ1B	0.0806	0.0821	0.98224	0.325981	0.35668
BAZ2A	0.2137	0.0625	3.419062	0.000628	0.000871
BAZ2B	-0.0765	0.0546	-1.400249	0.161439	0.183465
BBOX1	-1.6933	0.5023	-3.370861	0.000749	0.001034
BBS1	-0.1427	0.0773	-1.847516	0.064672	0.076981
BBS10	1.277	0.0753	16.963806	0	0
BBS12	0.3585	0.1022	3.509307	0.000449	0.000629
BBS2	-0.0033	0.0615	-0.053171	0.957596	0.961706
BBS5	0.2981	0.0582	5.123017	0	0
BBS7	-0.0384	0.0704	-0.545319	0.585534	0.614737
BBS9	0.3873	0.0733	5.282813	0	0
BBX	0.0641	0.1229	0.521256	0.602189	0.631235
BCAN	-5.2758	0.1511	-34.92325	0	0
BCAP29	0.1306	0.0592	2.207491	0.02728	0.033556
BCAR3	0.0505	0.1001	0.504258	0.61408	0.642428
BCAS2	-0.5172	0.081	-6.385137	0	0
BCAS3	0.0437	0.0771	0.566859	0.57081	0.600407
BCAT1	6.6618	0.4655	14.310847	0	0
BCDIN3D	-1.4719	0.0843	-17.468213	0	0
BCHE	-1.1079	0.0945	-11.7206	0	0
BCKDHA	-0.462	0.0663	-6.969963	0	0
BCKDHB	-1.4022	0.0769	-18.237377	0	0
BCKDK	0.503	0.0497	10.121201	0	0
BCL10	0.2414	0.0668	3.614134	0.000301	0.000425
BCL2L1	-0.2497	0.0672	-3.716905	0.000202	0.000288
BCL2L13	-0.2184	0.1231	-1.774858	0.075921	0.089725
BCL6	-0.4418	0.1503	-2.938598	0.003297	0.004356
BCL6B	-0.5353	0.0948	-5.644139	0	0
BCL7A	0.8233	0.1363	6.042499	0	0
BCL7B	-0.5162	0.0512	-10.089146	0	0
BCL9	-0.1775	0.0729	-2.434064	0.01493	0.018816
BCL9L	-0.3183	0.0623	-5.111369	0	1e-06
BCLAF1	0.4918	0.0772	6.372191	0	0
BCMO1	6.3449	0.5342	11.87652	0	0
BCOR	0.9648	0.0747	12.920132	0	0
BCORL1	-0.4919	0.0673	-7.311619	0	0
BCS1L	0.5441	0.0747	7.285174	0	0
BDH1	1.4755	0.0712	20.731469	0	0
BDH2	-1.0387	0.0933	-11.135142	0	0
BDKRB2	-4.7395	0.2049	-23.125976	0	0
BDNF	-1.7251	0.1797	-9.601588	0	0
BEAN1	-1.3633	0.2892	-4.714143	2e-06	4e-06
BECN1	0.3332	0.0583	5.712366	0	0
BEND3	1.4413	0.1046	13.774896	0	0
BEND6	-3.0965	0.1792	-17.278833	0	0
BET1	-2.2939	0.1308	-17.541461	0	0
BFAR	-0.0066	0.0717	-0.091889	0.926786	0.934776
BGLAP	1.5226	0.2696	5.646496	0	0
BGN	1.8883	0.1502	12.575727	0	0
BHLHA15	-2.8782	0.4243	-6.783242	0	0
BHLHB9	1.8609	0.1047	17.768026	0	0
BHLHE40	-0.5342	0.1258	-4.245309	2.2e-05	3.3e-05
BHMT	-0.2272	0.3903	-0.582227	0.560414	0.590459
BICC1	-0.9443	0.1282	-7.366194	0	0
BICD1	-4.2816	0.1353	-31.637143	0	0
BICD2	0.123	0.1039	1.184017	0.236406	0.263308
BIN3	0.7895	0.064	12.329119	0	0
BIRC2	0.4718	0.0472	9.988604	0	0
BIRC5	-1.1345	0.1185	-9.574989	0	0
BIRC6	-0.1364	0.0677	-2.014001	0.044009	0.05309
BIVM	1.5895	0.0798	19.920692	0	0
BLCAP	-1.1312	0.0802	-14.111794	0	0
BLMH	-0.7432	0.0517	-14.369086	0	0
BLNK	6.2286	0.1844	33.769593	0	0
BLOC1S4	-0.2439	0.1184	-2.059682	0.039429	0.047805
BLOC1S6	1.0022	0.0635	15.77157	0	0
BLVRA	3.1784	0.1277	24.893916	0	0
BLVRB	1.0352	0.1324	7.821101	0	0
BLZF1	0.3553	0.0651	5.45582	0	0
BMP10	4.6048	0.9931	4.636712	NA	NA
BMP2	1.5277	0.2266	6.740294	0	0
BMP2K	0.4923	0.0696	7.072756	0	0
BMP3	2.4149	0.4713	5.123827	0	0
BMP4	-0.5652	0.1281	-4.413403	1e-05	1.6e-05
BMP5	-2.1062	0.1818	-11.583873	0	0
BMP7	6.3063	0.1512	41.704115	0	0
BMPER	0.141	0.227	0.62123	0.534448	0.565033
BMPR1A	0.0669	0.1313	0.509761	0.610219	0.638853
BMPR2	0.0057	0.1395	0.041135	0.967189	0.970081
BMS1	1.2867	0.0263	49.002969	0	0
BMX	0.112	0.17	0.659036	0.509873	0.541052
BNC1	4.0008	0.5498	7.27733	0	0
BNC2	0.9675	0.1829	5.289686	0	0
BNIP1	0.5394	0.0725	7.435053	0	0
BNIP3	-1.4952	0.0766	-19.509695	0	0
BNIP3L	0.3322	0.0512	6.488344	0	0
BOC	-0.16	0.1694	-0.944729	0.344797	0.37604
BOD1	-0.8575	0.0545	-15.729543	0	0
BOLL	-1.2774	0.7485	-1.706447	NA	NA
BOP1	-1.5319	0.0659	-23.241714	0	0
BORA	1.0129	0.0971	10.433228	0	0
BPGM	1.0063	0.0617	16.305739	0	0
BPIFB2	-0.8026	0.6722	-1.194108	0.232436	0.259287
BPIFB6	-0.0315	0.5715	-0.055106	0.956054	0.96054
BPNT1	2.3358	0.0628	37.169857	0	0
BPTF	0.7763	0.0638	12.172756	0	0
BRAF	-0.0233	0.0614	-0.37973	0.704146	0.728622
BRAP	1.2294	0.0664	18.510122	0	0
BRAT1	1.785	0.1218	14.652874	0	0
BRCC3	1.0655	0.088	12.103414	0	0
BRD1	-0.1771	0.056	-3.162479	0.001564	0.002114
BRD2	-0.6353	0.0636	-9.992584	0	0
BRD3	0.2367	0.0672	3.523096	0.000427	0.000598
BRD4	-0.7644	0.0323	-23.651694	0	0
BRE	-1.0208	0.0512	-19.935362	0	0
BRF2	-0.3887	0.0665	-5.848055	0	0
BRI3	-1.4341	0.1135	-12.639088	0	0
BRI3BP	-1.15	0.1501	-7.661217	0	0
BRINP1	1.7167	0.3765	4.559344	5e-06	8e-06
BRINP2	-2.5507	0.2658	-9.594693	NA	NA
BRIP1	0.4063	0.1507	2.695968	0.007018	0.009061
BRIX1	1.3926	0.0756	18.411559	0	0
BRK1	-0.4711	0.0541	-8.71076	0	0
BRMS1	-0.5939	0.0777	-7.639849	0	0
BRMS1L	-1.1253	0.1007	-11.174191	0	0
BROX	0.2166	0.0606	3.571724	0.000355	0.000499
BRPF1	-0.2286	0.055	-4.158575	3.2e-05	4.8e-05
BRPF3	1.4604	0.0587	24.875859	0	0
BRS3	-8.3634	0.7525	-11.113678	0	0
BRSK1	-1.2438	0.148	-8.401296	0	0
BRWD1	-0.0537	0.0814	-0.660107	0.509185	0.540388
BRWD3	0.1061	0.0853	1.24343	0.213709	0.239459
BSDC1	0.4209	0.0743	5.662599	0	0
BSN	-0.872	0.1412	-6.173687	0	0
BSND	4.5254	0.5631	8.036162	0	0
BSPRY	2.0482	0.2758	7.425531	0	0
BTAF1	-0.1682	0.0796	-2.113875	0.034526	0.042135
BTBD3	-0.7192	0.093	-7.731073	0	0
BTBD6	-0.4067	0.0507	-8.017533	0	0
BTBD7	-0.0527	0.1187	-0.443756	0.657219	0.683155
BTBD9	-0.5799	0.0571	-10.151666	0	0
BTC	1.5826	0.206	7.684114	0	0
BTD	-0.977	0.0724	-13.494258	0	0
BTG1	1.3658	0.0951	14.36085	0	0
BTG2	0.3076	0.308	0.998906	0.31784	0.348188
BTG3	0.0057	0.1356	0.042258	0.966293	0.969279
BTG4	0.9373	0.413	2.269428	0.023242	0.028794
BTK	-2.5963	0.1901	-13.65611	0	0
BTRC	-0.9262	0.083	-11.158278	0	0
BUB1	0.2159	0.1838	1.175134	0.239941	0.26692
BUB1B	-2.9025	0.2189	-13.25819	0	0
BUB3	0.3468	0.0319	10.873741	0	0
BUD31	-1.323	0.1009	-13.113513	0	0
BVES	0.7732	0.1748	4.423081	1e-05	1.5e-05
BYSL	-0.1163	0.0643	-1.809653	0.07035	0.083415
BZW1	-0.0393	0.0264	-1.492452	0.135581	0.155661
BZW2	0.4113	0.0667	6.165345	0	0
C10ORF118	0.786	0.102	7.703659	0	0
C10ORF137	0.1353	0.103	1.312822	0.189243	0.213232
C10ORF2	1.2364	0.0637	19.406127	0	0
C10ORF32	-1.7017	0.1155	-14.738575	0	0
C10ORF35	1.4827	0.1342	11.047943	0	0
C10ORF54	0.0589	0.09	0.653789	0.513248	0.544355
C10ORF76	0.6079	0.076	8.003053	0	0
C10ORF88	-1.0696	0.067	-15.959033	0	0
C11ORF1	0.0896	0.1471	0.609227	0.542374	0.572771
C11ORF30	0.2618	0.0684	3.825384	0.000131	0.000189
C11ORF31	-0.2379	0.1427	-1.667353	0.095444	0.111631
C11ORF42	-1.4945	0.1857	-8.050062	0	0
C11ORF49	-3.4396	0.1096	-31.397048	0	0
C11ORF54	0.2107	0.1125	1.871733	0.061244	0.073039
C11ORF58	0.5722	0.0357	16.023748	0	0
C11ORF68	0.3486	0.0519	6.713624	0	0
C11ORF70	3.9593	0.2674	14.806861	0	0
C11ORF73	-0.1643	0.096	-1.712249	0.086851	0.102138
C11ORF84	-0.1082	0.0731	-1.481524	0.138467	0.158794
C11ORF87	0.4803	0.9246	0.519513	0.603403	0.63231
C11ORF96	-1.0832	0.2069	-5.234728	0	0
C12ORF10	0.3083	0.0919	3.354696	0.000795	0.001095
C12ORF23	0.4683	0.0653	7.174149	0	0
C12ORF29	-2.4089	0.1025	-23.510473	0	0
C12ORF4	-0.5883	0.0445	-13.213243	0	0
C12ORF44	-0.7945	0.0798	-9.955488	0	0
C12ORF45	-0.009	0.063	-0.143497	0.885898	0.898669
C12ORF49	2.1496	0.0823	26.112955	0	0
C12ORF5	1.0282	0.0866	11.871283	0	0
C12ORF56	1.1319	0.4529	2.499125	0.01245	0.015777
C12ORF57	0.545	0.1396	3.903789	9.5e-05	0.000138
C12ORF66	-0.0308	0.1179	-0.261243	0.793905	0.813144
C12ORF68	-1.9365	0.2285	-8.474569	0	0
C12ORF73	0.9357	0.0815	11.484701	0	0
C14ORF1	0.1958	0.0778	2.516396	0.011856	0.015053
C14ORF105	-0.0401	0.6589	-0.060926	0.951418	0.956838
C14ORF119	-0.0989	0.0876	-1.129965	0.258491	0.286352
C14ORF166	0.0766	0.0777	0.986825	0.323728	0.35433
C14ORF169	2.2002	0.096	22.908952	0	0
C14ORF28	0.119	0.0864	1.376709	0.168602	0.191238
C14ORF93	1.8156	0.0712	25.492262	0	0
C15ORF26	-1.7307	0.6509	-2.659151	0.007834	0.010081
C15ORF27	-0.0209	0.1367	-0.152627	0.878693	0.89154
C15ORF38	-1.2227	0.0939	-13.022239	0	0
C15ORF43	2.5793	0.2014	12.809272	0	0
C15ORF48	-3.3222	0.2655	-12.513188	0	0
C15ORF59	-2.9895	0.139	-21.513993	0	0
C15ORF60	3.0972	0.4717	6.565826	0	0
C15ORF61	1.5161	0.119	12.739382	0	0
C15ORF62	1.6895	0.1447	11.672794	0	0
C16ORF13	-1.1998	0.0937	-12.799283	0	0
C16ORF45	-0.3386	0.2876	-1.177342	0.239059	0.266026
C16ORF52	2.3023	0.0832	27.686034	0	0
C16ORF58	0.5952	0.0342	17.406889	0	0
C16ORF62	-0.0387	0.0273	-1.414768	0.157137	0.178798
C16ORF70	0.5738	0.0691	8.298465	0	0
C16ORF72	0.3619	0.0574	6.30858	0	0
C16ORF80	0.1184	0.0655	1.806801	0.070793	0.083921
C16ORF87	-0.6341	0.0731	-8.671627	0	0
C17ORF103	-1.3268	0.1652	-8.031328	0	0
C17ORF105	-4.0543	0.5702	-7.10992	0	0
C17ORF59	0.4668	0.0672	6.944521	0	0
C17ORF75	1.3165	0.0902	14.597748	0	0
C18ORF42	0.5737	0.354	1.620668	0.105089	0.122328
C18ORF8	0.0521	0.082	0.634924	0.525478	0.556418
C19ORF38	1.7729	0.1979	8.960653	0	0
C19ORF40	-1.1667	0.096	-12.150064	0	0
C19ORF43	0.1416	0.1266	1.118554	0.263331	0.291521
C19ORF53	0.6824	0.1156	5.901535	0	0
C19ORF54	-1.0953	0.073	-15.008655	0	0
C19ORF66	-0.1094	0.14	-0.7813	0.434626	0.466177
C19ORF67	-3.382	0.5824	-5.80675	0	0
C19ORF69	-0.2632	0.2797	-0.941251	0.346576	0.377694
C19ORF70	0.5007	0.1318	3.800107	0.000145	0.000208
C1GALT1	-0.3248	0.1028	-3.159014	0.001583	0.002138
C1GALT1C1	1.2035	0.0922	13.056291	0	0
C1ORF112	1.1809	0.0818	14.44282	0	0
C1ORF123	-1.2369	0.1084	-11.414606	0	0
C1ORF146	-1.0611	0.4205	-2.523403	0.011623	0.014773
C1ORF158	-5.0238	0.642	-7.825616	0	0
C1ORF172	1.6271	0.9689	1.679316	0.09309	0.109055
C1ORF189	2.6661	0.1463	18.224486	0	0
C1ORF192	-0.5109	0.2274	-2.246207	0.024691	0.030492
C1ORF198	-0.6378	0.1498	-4.258496	2.1e-05	3.1e-05
C1ORF21	-1.8771	0.058	-32.380492	0	0
C1ORF210	-1.8463	0.459	-4.022224	5.8e-05	8.5e-05
C1ORF216	0.1807	0.0651	2.77478	0.005524	0.007189
C1ORF226	1.7688	0.1346	13.141801	0	0
C1ORF228	-2.5234	0.1335	-18.906297	0	0
C1ORF43	0.4149	0.0579	7.159846	0	0
C1ORF50	-0.6407	0.0546	-11.724911	0	0
C1ORF51	1.1184	0.1537	7.276717	0	0
C1ORF74	-0.4142	0.0781	-5.303442	0	0
C1QA	-1.4906	0.1498	-9.951554	0	0
C1QB	-1.8857	0.1636	-11.529732	0	0
C1QBP	-0.0081	0.0591	-0.137641	0.890524	0.902635
C1QC	-1.3437	0.1496	-8.98265	0	0
C1QL1	0.6406	0.2154	2.974318	0.002936	0.003894
C1QTNF1	-1.4553	0.0939	-15.499578	0	0
C1QTNF2	-1.9389	0.1562	-12.416064	0	0
C1QTNF3	2.2389	0.1758	12.736001	0	0
C1QTNF5	1.1107	0.1509	7.362783	0	0
C1QTNF9	-1.3937	0.1487	-9.374405	0	0
C1R	-1.2512	0.1315	-9.513918	0	0
C1S	-1.4854	0.1489	-9.974463	0	0
C2	0.3682	0.136	2.708483	0.006759	0.008742
C20ORF194	0.2087	0.0624	3.341737	0.000833	0.001145
C20ORF195	-0.5679	0.2774	-2.047368	0.040622	0.049163
C20ORF27	1.1461	0.0807	14.204664	0	0
C21ORF59	-0.2799	0.0589	-4.755825	2e-06	3e-06
C21ORF62	-0.0437	0.2434	-0.179627	0.857446	0.872446
C21ORF91	-0.005	0.1443	-0.034983	0.972093	0.974612
C22ORF23	-3.3718	0.0797	-42.324296	0	0
C2CD2L	-1.4521	0.0504	-28.794128	0	0
C2CD3	0.8924	0.0708	12.611224	0	0
C2ORF40	7.1638	0.1696	42.233743	0	0
C2ORF42	-1.4865	0.0508	-29.23827	0	0
C2ORF43	0.2997	0.0686	4.371794	1.2e-05	1.9e-05
C2ORF47	-0.3631	0.0863	-4.208056	2.6e-05	3.9e-05
C2ORF49	-0.5433	0.0761	-7.142546	0	0
C2ORF62	0.1776	0.3567	0.497828	0.618605	0.646759
C2ORF68	0.2863	0.1233	2.323174	0.02017	0.025155
C2ORF69	-0.2253	0.1109	-2.031432	0.042211	0.051006
C2ORF76	-0.0134	0.123	-0.108524	0.91358	0.922473
C2ORF80	2.0671	0.9065	2.280366	0.022586	0.028012
C3	1.8495	0.2522	7.333899	0	0
C3ORF14	4.757	0.3062	15.535898	0	0
C3ORF17	0.1197	0.0717	1.668992	0.095119	0.111263
C3ORF38	0.6947	0.0865	8.029314	0	0
C3ORF43	-4.189	0.2365	-17.713463	0	0
C3ORF58	1.0746	0.1286	8.355964	0	0
C3ORF83	4.6479	0.7336	6.335856	0	0
C4A	0.358	0.2114	1.693621	0.090337	0.105978
C4ORF22	-1.29	1.0602	-1.216729	NA	NA
C4ORF27	0.6079	0.0787	7.723803	0	0
C4ORF29	-1.2997	0.1398	-9.294409	0	0
C4ORF33	-0.7505	0.1489	-5.040124	0	1e-06
C4ORF47	2.788	0.1883	14.804076	0	0
C5	2.117	0.474	4.46584	8e-06	1.2e-05
C5ORF15	0.8048	0.0492	16.3515	0	0
C5ORF22	-1.2264	0.0957	-12.819333	0	0
C5ORF24	0.2571	0.1045	2.459265	0.013922	0.017588
C5ORF28	-0.373	0.0894	-4.174681	3e-05	4.4e-05
C5ORF30	2.7535	0.2105	13.078067	0	0
C5ORF34	0.8569	0.0962	8.910416	0	0
C5ORF42	1.2454	0.0972	12.806862	0	0
C5ORF48	2.6497	0.332	7.980286	0	0
C5ORF51	0.9047	0.1041	8.688372	0	0
C6	2.3568	0.4293	5.490332	0	0
C6ORF106	-0.9354	0.0745	-12.563373	0	0
C6ORF120	-0.0814	0.0706	-1.152894	0.248954	0.276487
C6ORF165	4.7181	0.1679	28.093178	0	0
C6ORF203	1.9052	0.0553	34.430351	0	0
C6ORF211	-0.1022	0.0796	-1.284872	0.198837	0.223467
C6ORF47	-1.1659	0.0704	-16.550566	0	0
C6ORF57	-0.5325	0.064	-8.320795	0	0
C6ORF62	-0.0392	0.0587	-0.668598	0.503752	0.534848
C6ORF70	1.6504	0.0771	21.399532	0	0
C6ORF89	1.778	0.0772	23.044077	0	0
C7	-1.0359	0.1068	-9.703268	0	0
C7ORF10	-2.931	0.0748	-39.18315	0	0
C7ORF25	-1.6015	0.0511	-31.317184	0	0
C7ORF26	-0.2584	0.0576	-4.485419	7e-06	1.1e-05
C7ORF43	0.0534	0.0895	0.596335	0.550952	0.581054
C7ORF57	-1.1056	0.1252	-8.831035	0	0
C7ORF60	-0.1234	0.1101	-1.12049	0.262505	0.290639
C7ORF62	-1.0571	1.0323	-1.024023	0.305825	0.335793
C8A	2.0027	0.7302	2.74281	0.006092	0.007904
C8B	3.3032	0.3124	10.572932	0	0
C8G	-3.122	0.2278	-13.702415	0	0
C8ORF22	-0.379	0.2044	-1.85413	0.063721	0.075894
C8ORF37	-0.2155	0.0913	-2.359237	0.018313	0.022887
C8ORF4	-0.1294	0.1302	-0.994	0.320223	0.35076
C8ORF44-SGK3	0.7933	0.0886	8.952902	0	0
C8ORF46	-2.2496	0.8798	-2.556882	0.010562	0.013466
C9ORF114	1.3047	0.0726	17.976378	0	0
C9ORF116	1.518	0.5628	2.697168	0.006993	0.009031
C9ORF135	2.5787	0.3962	6.509055	0	0
C9ORF152	0.6635	0.8131	0.815974	0.414515	0.44608
C9ORF156	0.004	0.0706	0.056671	0.954808	0.959384
C9ORF16	0.2709	0.1297	2.08922	0.036688	0.044643
C9ORF171	-2.3294	0.8446	-2.75814	0.005813	0.007551
C9ORF41	-2.9131	0.0748	-38.948678	0	0
C9ORF64	2.3947	0.0929	25.785444	0	0
C9ORF69	-0.8621	0.1154	-7.469574	0	0
C9ORF72	0.797	0.0818	9.739275	0	0
C9ORF78	0.2762	0.043	6.430675	0	0
C9ORF85	-1.579	0.1216	-12.97987	0	0
C9ORF91	0.7318	0.0815	8.979887	0	0
CA1	0.8181	0.6933	1.180006	NA	NA
CA10	4.6206	0.8296	5.569897	0	0
CA11	0.5526	0.1417	3.900815	9.6e-05	0.000139
CA12	-0.1715	0.4461	-0.384389	0.70069	0.725419
CA13	1.5437	0.3113	4.959651	1e-06	1e-06
CA14	-3.3052	0.1664	-19.868126	0	0
CA2	0.9154	0.1435	6.378464	0	0
CA3	4.1953	0.5742	7.306329	0	0
CA5B	-2.9167	0.1046	-27.887853	0	0
CA7	3.2266	0.2629	12.273898	0	0
CA8	0.9435	0.1667	5.658191	0	0
CA9	3.3311	0.33	10.092953	0	0
CAB39	0.1462	0.0924	1.582662	0.113498	0.131554
CAB39L	-1.0226	0.0905	-11.303927	0	0
CABIN1	-0.1097	0.0527	-2.082958	0.037255	0.0453
CABP7	-0.828	0.5654	-1.46451	0.143055	0.163533
CACHD1	1.1762	0.0875	13.447418	0	0
CACNA1D	1.3097	0.1149	11.403013	0	0
CACNA1E	0.5356	0.1073	4.990074	1e-06	1e-06
CACNA1S	2.9932	0.1046	28.601746	0	0
CACNA2D1	0.5269	0.1591	3.31123	0.000929	0.001273
CACNA2D2	1.6072	0.2041	7.874876	0	0
CACNA2D3	-7.529	0.1573	-47.853935	0	0
CACNB1	-0.0484	0.1021	-0.473586	0.635795	0.663146
CACNB3	-0.4907	0.1443	-3.39967	0.000675	0.000933
CACNB4	0.3199	0.1447	2.211036	0.027033	0.033281
CACNG1	3.8544	0.8271	4.659935	3e-06	5e-06
CACNG2	-1.6089	0.6163	-2.610502	0.009041	0.011589
CACNG4	-1.4228	0.2624	-5.422454	0	0
CACNG5	4.5054	0.8137	5.536661	NA	NA
CACNG6	1.9141	1.0516	1.820149	0.068736	0.081579
CACNG7	0.8394	0.2813	2.983508	0.00285	0.003782
CACTIN	0.8965	0.0725	12.368783	0	0
CACUL1	0.202	0.114	1.771288	0.076513	0.090403
CACYBP	0.2083	0.0454	4.593049	4e-06	7e-06
CAD	1.859	0.1645	11.301441	0	0
CADM1	-1.0263	0.1132	-9.070056	0	0
CADM2	4.1727	0.2202	18.949743	0	0
CADM3	-0.9156	0.1632	-5.60919	0	0
CADM4	-3.7055	0.1029	-36.021903	0	0
CADPS	4.4169	0.224	19.716524	0	0
CALB1	4.9639	0.5992	8.283968	0	0
CALB2	-2.7835	0.4491	-6.197736	0	0
CALCB	0.1999	0.5712	0.350033	0.726314	0.750095
CALCOCO1	-0.6865	0.0753	-9.113571	0	0
CALCR	-0.194	0.5088	-0.381258	0.703012	0.727748
CALCRL	0.4319	0.1126	3.835274	0.000125	0.000181
CALHM2	-0.9961	0.1656	-6.014376	0	0
CALM1	-0.499	0.0663	-7.528705	0	0
CALML4	2.7415	0.1497	18.317935	0	0
CALN1	-0.3736	0.2996	-1.24701	0.212394	0.238038
CALR	-0.3324	0.057	-5.827123	0	0
CALU	-0.0702	0.0795	-0.883166	0.377147	0.408796
CALY	1.437	0.5414	2.654149	0.007951	0.01023
CAMK1	-0.136	0.0695	-1.957722	0.050263	0.06033
CAMK1D	-0.6365	0.1914	-3.324932	0.000884	0.001215
CAMK2A	1.0814	0.0885	12.217976	0	0
CAMK2D	-1.1423	0.1198	-9.537667	0	0
CAMK2G	-1.6991	0.1203	-14.127036	0	0
CAMK2N1	-0.5689	0.127	-4.478341	8e-06	1.2e-05
CAMKK1	7.4569	0.11	67.768375	0	0
CAMKK2	0.8015	0.1026	7.813519	0	0
CAMKMT	-1.4781	0.1549	-9.54338	0	0
CAMKV	1.3726	0.3065	4.478635	8e-06	1.2e-05
CAMLG	-0.6385	0.0513	-12.436571	0	0
CAMSAP1	-1.366	0.0853	-16.006573	0	0
CAMSAP2	-0.3528	0.1012	-3.484947	0.000492	0.000687
CAMTA1	-0.5186	0.1032	-5.026241	1e-06	1e-06
CAND1	0.5864	0.0379	15.472859	0	0
CAND2	0.1692	0.0807	2.097326	0.035965	0.043816
CANT1	-1.2513	0.0748	-16.724556	0	0
CANX	-0.2289	0.0672	-3.407765	0.000655	0.000907
CAP1	-0.8657	0.0734	-11.801749	0	0
CAP2	0.0465	0.15	0.310129	0.756463	0.778753
CAPG	0.1978	0.1779	1.111683	0.266275	0.294585
CAPN1	1.4752	0.0517	28.506176	0	0
CAPN10	1.0396	0.0893	11.646259	0	0
CAPN15	-0.4766	0.1206	-3.951896	7.8e-05	0.000113
CAPN2	1.2235	0.0437	28.010003	0	0
CAPN5	-1.6828	0.1323	-12.724486	0	0
CAPN6	-0.4019	0.1546	-2.600529	0.009308	0.01192
CAPN7	0.0764	0.0475	1.610094	0.107377	0.124833
CAPNS1	0.054	0.0446	1.210703	0.226009	0.252594
CAPNS2	0.3208	1.0493	0.305711	0.759825	0.781894
CAPRIN1	0.1338	0.0801	1.670033	0.094913	0.111035
CAPS2	-1.7791	0.1414	-12.58488	0	0
CAPSL	-1.7763	0.9669	-1.837114	0.066193	0.078718
CAPZA1	-0.7322	0.0569	-12.874643	0	0
CAPZA2	0.4406	0.0796	5.536905	0	0
CAPZA3	-1.4802	1.0292	-1.438239	NA	NA
CARD10	0.4693	0.1028	4.563713	5e-06	8e-06
CARD11	0.4808	0.2793	1.721603	0.085141	0.100245
CARD9	-2.0998	0.1267	-16.569105	0	0
CARF	1.9915	0.1673	11.905084	0	0
CARHSP1	-2.05	0.0786	-26.066399	0	0
CARM1	-0.5248	0.0514	-10.22009	0	0
CARS2	0.0874	0.0706	1.238639	0.215479	0.241308
CARTPT	2.1692	1.0444	2.077007	0.037801	0.045936
CASC3	0.2098	0.0419	5.005539	1e-06	1e-06
CASC4	1.4557	0.1038	14.028978	0	0
CASD1	0.0529	0.0762	0.69348	0.488008	0.519393
CASK	-0.3095	0.071	-4.358631	1.3e-05	2e-05
CASKIN1	0.1937	0.1225	1.580341	0.114029	0.132108
CASKIN2	-0.9025	0.0694	-13.004044	0	0
CASP14	-4.9658	0.6943	-7.152454	0	0
CASP2	0.5558	0.1032	5.387762	0	0
CASP6	1.4671	0.0931	15.75078	0	0
CASP8AP2	-0.1827	0.0917	-1.992116	0.046358	0.05581
CASQ1	2.8898	0.1563	18.487597	0	0
CASR	-0.3463	0.4231	-0.818401	NA	NA
CAST	0.8758	0.0871	10.054455	0	0
CAT	-0.5111	0.0977	-5.231234	0	0
CAV1	-0.5846	0.0493	-11.847519	0	0
CAV3	-1.6312	0.0915	-17.829902	0	0
CBFA2T2	1.8988	0.0896	21.188691	0	0
CBFB	0.2311	0.0736	3.140189	0.001688	0.002277
CBL	-0.3565	0.086	-4.146122	3.4e-05	5e-05
CBLB	0.1196	0.0813	1.471326	0.141203	0.161618
CBLN3	3.6462	0.6782	5.375959	0	0
CBLN4	0.4648	0.9988	0.465369	0.641667	0.668994
CBR1	1.763	0.1107	15.9195	0	0
CBR4	-0.2616	0.1035	-2.526731	0.011513	0.01464
CBS	-2.2722	0.1434	-15.845168	0	0
CBWD2	0.3894	0.0605	6.434325	0	0
CBX1	-0.9991	0.0448	-22.28598	0	0
CBX2	1.7925	0.1221	14.680078	0	0
CBX3	-0.1269	0.0487	-2.604553	0.009199	0.011783
CBX5	-0.4627	0.0817	-5.660096	0	0
CBX8	0.1738	0.0905	1.919359	0.054939	0.065723
CC2D1A	-0.4422	0.0731	-6.045735	0	0
CC2D1B	-0.2623	0.0707	-3.708978	0.000208	0.000296
CC2D2A	1.2522	0.0994	12.592382	0	0
CCAR1	-0.5203	0.05	-10.399368	0	0
CCBL2	0.0765	0.0725	1.056234	0.290862	0.320272
CCDC101	-1.0425	0.1171	-8.899262	0	0
CCDC104	0.7025	0.0804	8.738841	0	0
CCDC11	0.7039	0.2338	3.0102	0.002611	0.003474
CCDC111	-2.127	0.1528	-13.923324	0	0
CCDC112	1.7509	0.0694	25.245914	0	0
CCDC113	-0.1803	0.7387	-0.244107	0.807148	0.825526
CCDC117	-0.5467	0.1103	-4.954493	1e-06	1e-06
CCDC12	0.0601	0.0965	0.622935	0.533328	0.563928
CCDC122	3.395	0.3481	9.75439	0	0
CCDC124	-0.9949	0.1058	-9.407553	0	0
CCDC126	-1.3891	0.0862	-16.113084	0	0
CCDC127	0.6677	0.0603	11.074902	0	0
CCDC13	1.172	0.1406	8.334327	0	0
CCDC130	1.3583	0.1067	12.734849	0	0
CCDC132	0.242	0.0463	5.231398	0	0
CCDC134	-0.5223	0.1014	-5.149846	0	0
CCDC135	2.4331	0.4554	5.342589	0	0
CCDC138	5.6816	0.4029	14.100852	0	0
CCDC14	-4.0027	0.1365	-29.326131	0	0
CCDC141	0.534	0.1324	4.032549	5.5e-05	8.1e-05
CCDC142	-0.1001	0.126	-0.794492	0.426909	0.458483
CCDC146	5.4198	0.2134	25.40085	0	0
CCDC147	-0.0601	0.1462	-0.410741	0.681263	0.70625
CCDC151	0.6075	0.0829	7.330393	0	0
CCDC152	3.5942	0.1442	24.926309	0	0
CCDC155	-2.875	0.6992	-4.112085	3.9e-05	5.8e-05
CCDC157	1.5673	0.1609	9.743052	0	0
CCDC158	-2.3567	0.1671	-14.106397	0	0
CCDC167	-0.766	0.1222	-6.268306	0	0
CCDC170	0.7533	0.421	1.789349	0.073559	0.087086
CCDC171	1.9714	0.1639	12.024684	0	0
CCDC172	-0.9151	0.3356	-2.726852	0.006394	0.008285
CCDC173	-4.7536	0.1945	-24.435952	0	0
CCDC174	-0.2368	0.0582	-4.071146	4.7e-05	6.9e-05
CCDC18	0.0527	0.0912	0.57788	0.563345	0.593361
CCDC181	-0.0394	0.0895	-0.439862	0.660037	0.686013
CCDC19	-1.2389	0.2288	-5.414637	0	0
CCDC22	0.7955	0.0763	10.425521	0	0
CCDC23	-0.7139	0.1178	-6.060777	0	0
CCDC25	-0.4211	0.0481	-8.754546	0	0
CCDC28B	0.6103	0.121	5.044624	0	1e-06
CCDC39	1.8123	0.1457	12.434474	0	0
CCDC41	-1.3194	0.0861	-15.323225	0	0
CCDC42	3.4308	0.7235	4.741746	2e-06	3e-06
CCDC43	-0.6097	0.0992	-6.145815	0	0
CCDC47	1.6081	0.0515	31.251092	0	0
CCDC51	-0.2979	0.0537	-5.543642	0	0
CCDC53	-0.5374	0.0597	-8.998069	0	0
CCDC58	-1.1569	0.0976	-11.857093	0	0
CCDC59	-0.5323	0.0661	-8.056644	0	0
CCDC6	0.2244	0.087	2.579838	0.009885	0.01263
CCDC60	-1.8695	0.904	-2.067989	0.038641	0.046895
CCDC62	-4.0809	0.1746	-23.378108	0	0
CCDC63	3.1538	0.1781	17.704597	0	0
CCDC64	-0.8016	0.2051	-3.907321	9.3e-05	0.000136
CCDC64B	1.5563	0.2504	6.215645	0	0
CCDC65	2.4659	0.4574	5.391258	NA	NA
CCDC67	-5.9586	0.4824	-12.352047	0	0
CCDC70	-2.127	0.9009	-2.361042	NA	NA
CCDC71	-1.1464	0.0579	-19.815336	0	0
CCDC77	1.1588	0.066	17.563826	0	0
CCDC79	1.9295	0.3422	5.638881	0	0
CCDC80	1.7032	0.1368	12.453538	0	0
CCDC81	-1.8612	0.2871	-6.482156	0	0
CCDC82	-0.4512	0.0753	-5.995331	0	0
CCDC85A	-3.4402	0.1329	-25.889641	0	0
CCDC85B	-2.094	0.1848	-11.334149	0	0
CCDC87	-2.6744	0.2661	-10.049438	0	0
CCDC88A	-0.6506	0.0771	-8.437821	0	0
CCDC88C	-0.6972	0.0837	-8.330071	0	0
CCDC89	-0.1907	0.1319	-1.446343	0.148081	0.16901
CCDC9	1.1594	0.0734	15.795588	0	0
CCDC90B	-0.9896	0.0758	-13.05286	0	0
CCDC91	0.3635	0.0753	4.829714	1e-06	2e-06
CCDC92	-0.4988	0.1178	-4.233973	2.3e-05	3.4e-05
CCDC93	-0.972	0.0438	-22.199377	0	0
CCKAR	-0.117	0.2079	-0.562682	0.573652	0.60308
CCKBR	-0.0347	0.5836	-0.059441	0.952601	0.957645
CCL19	-6.0761	0.6962	-8.727398	0	0
CCL21	-3.8929	0.3104	-12.540366	0	0
CCL3L3	-0.821	0.6307	-1.301719	0.193012	0.217285
CCL4	-0.094	0.2769	-0.339619	0.734143	0.757636
CCM2	-0.9292	0.098	-9.479876	0	0
CCNA1	2.3195	0.186	12.473485	0	0
CCNA2	-1.0042	0.1939	-5.179379	0	0
CCNB1	-2.6739	0.2124	-12.590431	0	0
CCNB1IP1	-1.0583	0.2575	-4.11011	4e-05	5.9e-05
CCNB2	-1.9952	0.1881	-10.608832	0	0
CCNC	-1.6928	0.0567	-29.835652	0	0
CCND1	0.9308	0.0663	14.037536	0	0
CCND2	-0.4584	0.1489	-3.078067	0.002083	0.00279
CCNE1	1.1151	0.1718	6.492012	0	0
CCNE2	-1.0975	0.1073	-10.225459	0	0
CCNF	-2.2713	0.2118	-10.726065	0	0
CCNG1	-1.1545	0.1383	-8.346369	0	0
CCNG2	0.3433	0.0745	4.606699	4e-06	6e-06
CCNH	0.2263	0.0936	2.418434	0.015587	0.019608
CCNI	0.9699	0.0441	21.993464	0	0
CCNJ	-0.0448	0.1235	-0.362378	0.717069	0.74108
CCNJL	-3.7051	0.2354	-15.741548	0	0
CCNK	-0.5772	0.0773	-7.464175	0	0
CCNO	-5.9071	0.7406	-7.976369	0	0
CCNT2	0.2279	0.1436	1.587856	0.112319	0.130277
CCNY	-1.1156	0.0486	-22.966206	0	0
CCP110	0.0535	0.149	0.358878	0.719687	0.743708
CCR1	-0.6443	0.2778	-2.31965	0.02036	0.025376
CCR4	1.3504	0.3185	4.239961	2.2e-05	3.4e-05
CCR5	-1.9992	0.2095	-9.543471	0	0
CCR6	-3.8705	0.3661	-10.573282	0	0
CCR7	-1.7805	0.2714	-6.560661	0	0
CCR9	1.8197	0.926	1.965053	0.049408	0.059361
CCRN4L	0.1778	0.0926	1.920751	0.054763	0.06552
CCS	-1.284	0.0951	-13.507667	0	0
CCT2	0.5132	0.0394	13.013399	0	0
CCT4	-0.3383	0.0375	-9.028	0	0
CCT5	0.1986	0.0474	4.187114	2.8e-05	4.2e-05
CCT6A	-0.4859	0.0422	-11.501518	0	0
CCT7	-0.6824	0.0574	-11.893756	0	0
CCT8	-0.3995	0.0351	-11.366065	0	0
CCZ1	-0.1078	0.0521	-2.068636	0.03858	0.046827
CD109	5.5407	0.1829	30.299139	0	0
CD14	-0.2886	0.1825	-1.581647	0.11373	0.131777
CD164L2	5.1631	0.2927	17.640661	0	0
CD180	1.4013	0.2113	6.632881	0	0
CD207	1.0425	1.0741	0.970532	0.331781	0.36275
CD2BP2	-1.1981	0.0567	-21.121252	0	0
CD302	-0.7635	0.1272	-6.003507	0	0
CD36	0.7079	0.1063	6.659785	0	0
CD3D	2.3235	0.1938	11.9914	0	0
CD47	-1.6183	0.0699	-23.150979	0	0
CD53	-1.5773	0.1914	-8.241163	0	0
CD63	-0.4517	0.1218	-3.708171	0.000209	0.000297
CD68	-0.9646	0.1705	-5.656423	0	0
CD74	-5.3169	0.1351	-39.350106	0	0
CD79A	1.4219	0.3737	3.804513	0.000142	0.000205
CD79B	0.7609	0.3285	2.316061	0.020555	0.025613
CD81	1.6664	0.0525	31.734189	0	0
CD82	-1.4787	0.0949	-15.588556	0	0
CD83	-2.4614	0.1577	-15.609275	0	0
CD9	-1.7642	0.1435	-12.298199	0	0
CDA	4.1575	0.8083	5.143674	0	0
CDADC1	-0.1697	0.0683	-2.482289	0.013054	0.016526
CDC123	0.3756	0.0573	6.554032	0	0
CDC14A	-0.9376	0.106	-8.845533	0	0
CDC14B	0.3423	0.1124	3.04449	0.002331	0.00311
CDC16	0.2628	0.0698	3.767372	0.000165	0.000237
CDC20	-2.5274	0.2179	-11.60152	0	0
CDC20B	-3.3821	0.693	-4.880024	1e-06	2e-06
CDC23	1.166	0.0569	20.479452	0	0
CDC25A	1.9974	0.1479	13.502624	0	0
CDC25B	-0.9339	0.1088	-8.583044	0	0
CDC26	-0.525	0.1231	-4.265846	2e-05	3e-05
CDC27	0.9274	0.0813	11.406976	0	0
CDC34	1.7366	0.0782	22.214542	0	0
CDC37	0.0695	0.0537	1.295828	0.195035	0.219463
CDC37L1	-0.3236	0.0721	-4.489143	7e-06	1.1e-05
CDC40	-0.1756	0.057	-3.080824	0.002064	0.002766
CDC42	0.1446	0.0382	3.782628	0.000155	0.000223
CDC42BPA	-0.6335	0.0697	-9.093512	0	0
CDC42BPB	-0.3109	0.0415	-7.499614	0	0
CDC42BPG	-1.3516	0.1299	-10.406852	0	0
CDC42EP1	2.0547	0.102	20.138717	0	0
CDC42EP2	0.1333	0.0905	1.473401	0.140643	0.161032
CDC42EP3	-0.2069	0.056	-3.692209	0.000222	0.000316
CDC42EP4	0.3194	0.0966	3.306949	0.000943	0.001292
CDC42SE1	0.3345	0.0693	4.829248	1e-06	2e-06
CDC42SE2	-0.8931	0.0985	-9.068658	0	0
CDC45	0.0704	0.1858	0.378882	0.704775	0.729173
CDC5L	0.731	0.0417	17.538268	0	0
CDC6	2.4242	0.135	17.95512	0	0
CDC7	0.3975	0.0831	4.781244	2e-06	3e-06
CDC73	0.2251	0.0767	2.932903	0.003358	0.004434
CDCA3	0.5718	0.2789	2.050119	0.040353	0.048849
CDCA4	-1.8304	0.186	-9.841685	0	0
CDCA5	-2.8143	0.2619	-10.746383	0	0
CDCA7L	0.4627	0.1003	4.612061	4e-06	6e-06
CDCA8	-0.8774	0.2036	-4.309183	1.6e-05	2.5e-05
CDH1	-0.5474	0.3125	-1.751657	0.079833	0.094204
CDH10	3.8739	0.6324	6.125346	0	0
CDH11	0.1215	0.1746	0.696006	0.486425	0.518036
CDH13	-1.6612	0.1689	-9.833993	0	0
CDH16	-0.3128	0.1106	-2.829635	0.00466	0.006098
CDH17	-1.7779	0.4223	-4.210503	2.5e-05	3.8e-05
CDH18	2.8329	0.5607	5.052629	0	1e-06
CDH19	0.7112	0.1268	5.610384	0	0
CDH2	-0.1214	0.1294	-0.938305	0.348087	0.379177
CDH20	-1.7821	0.3115	-5.720541	0	0
CDH23	-0.3709	0.1135	-3.267959	0.001083	0.00148
CDH3	2.6895	0.4798	5.605589	0	0
CDH4	-4.7345	0.2821	-16.784987	0	0
CDH5	0.0215	0.0681	0.315918	0.752065	0.774462
CDH6	-1.2601	0.2069	-6.09115	0	0
CDH8	3.3807	0.4363	7.747914	0	0
CDH9	0.7694	0.2875	2.676526	0.007439	0.009584
CDHR1	-0.259	0.3216	-0.805514	0.420523	0.452159
CDHR2	-1.6948	0.3141	-5.396248	0	0
CDHR3	-6.8635	0.5514	-12.446456	0	0
CDIP1	-1.2759	0.0726	-17.57563	0	0
CDIPT	0.9958	0.0769	12.946219	0	0
CDK1	-1.3498	0.2172	-6.215152	0	0
CDK10	2.34	0.0832	28.117268	0	0
CDK12	0.7604	0.0842	9.027388	0	0
CDK13	0.2057	0.0566	3.637744	0.000275	0.000389
CDK14	0.958	0.1146	8.356454	0	0
CDK16	-0.8091	0.0367	-22.069275	0	0
CDK17	-0.5084	0.0663	-7.66422	0	0
CDK19	0.8577	0.097	8.846487	0	0
CDK20	0.9227	0.1127	8.186146	0	0
CDK2AP1	-0.0856	0.0757	-1.130629	0.258211	0.286137
CDK2AP2	-0.5301	0.0621	-8.529153	0	0
CDK4	1.0262	0.0718	14.291889	0	0
CDK5	0.7297	0.0735	9.934846	0	0
CDK5R1	-1.8043	0.28	-6.444332	0	0
CDK5RAP1	-0.3715	0.0474	-7.835983	0	0
CDK6	0.1007	0.1196	0.842118	0.399722	0.431684
CDK7	-0.0218	0.0855	-0.255486	0.798348	0.817273
CDK8	0.6596	0.0648	10.171809	0	0
CDK9	-0.7732	0.0767	-10.08585	0	0
CDKAL1	-0.7303	0.0568	-12.848669	0	0
CDKL1	0.9564	0.1092	8.757863	0	0
CDKL2	0.3144	0.1247	2.52146	0.011687	0.014846
CDKL5	2.8024	0.1807	15.511952	0	0
CDKN1A	-1.9524	0.1574	-12.40007	0	0
CDKN1B	-0.8028	0.0637	-12.599547	0	0
CDKN2AIP	0.8043	0.0653	12.32471	0	0
CDKN2AIPNL	-0.5962	0.067	-8.901005	0	0
CDKN2C	0.4479	0.0871	5.142123	0	0
CDKN2D	1.292	0.0821	15.727583	0	0
CDKN3	-0.3712	0.2619	-1.41732	0.156389	0.178028
CDO1	-5.4225	0.6298	-8.609765	NA	NA
CDON	2.0969	0.1012	20.713484	0	0
CDR2	0.0805	0.1345	0.598543	0.549478	0.579665
CDR2L	-2.593	0.0867	-29.919235	0	0
CDS1	0.6825	0.6715	1.016406	0.309436	0.339536
CDS2	-0.1598	0.0511	-3.129721	0.00175	0.002357
CDYL	-0.2386	0.049	-4.870348	1e-06	2e-06
CDYL2	-0.6937	0.3381	-2.051858	0.040183	0.048667
CEBPZ	0.0669	0.0382	1.750468	0.080038	0.094424
CECR2	0.7923	0.1119	7.078804	0	0
CELA3B	2.835	0.8922	3.177748	0.001484	0.00201
CELF1	0.9905	0.1125	8.808624	0	0
CELF2	-1.859	0.1178	-15.778877	0	0
CELF3	-2.178	0.172	-12.664552	0	0
CELF5	-2.2372	0.4019	-5.566173	0	0
CELSR1	1.9588	0.1378	14.213521	0	0
CELSR2	-0.0323	0.1242	-0.260103	0.794784	0.813956
CEND1	1.9891	0.0928	21.432401	0	0
CENPI	-2.508	0.0914	-27.435623	0	0
CENPK	-1.6914	0.3283	-5.152006	0	0
CENPL	-1.9556	0.3269	-5.982545	0	0
CENPN	3.6006	0.1432	25.151439	0	0
CENPO	3.2583	0.0688	47.389365	0	0
CENPP	1.46	0.1532	9.529929	0	0
CEP104	-0.2921	0.0544	-5.365231	0	0
CEP164	0.744	0.0588	12.662687	0	0
CEP170	-0.5418	0.0649	-8.353876	0	0
CEP19	-0.34	0.1184	-2.87034	0.0041	0.005387
CEP250	-1.2048	0.0899	-13.394274	0	0
CEP290	-0.4255	0.0762	-5.583215	0	0
CEP350	-0.3861	0.0946	-4.080918	4.5e-05	6.6e-05
CEP41	0.3418	0.075	4.557422	5e-06	8e-06
CEP44	-0.7641	0.1082	-7.060321	0	0
CEP55	-1.7246	0.2682	-6.431081	0	0
CEP57L1	0.1341	0.0853	1.572173	0.11591	0.134195
CEP63	1.6644	0.0815	20.427523	0	0
CEP70	0.455	0.0797	5.710307	0	0
CEP76	-0.7696	0.0784	-9.814339	0	0
CEP78	-1.073	0.0756	-14.188939	0	0
CEP85	-0.4977	0.1443	-3.44968	0.000561	0.000781
CEP85L	0.0919	0.0734	1.252786	0.210284	0.235759
CEP89	-0.6203	0.1131	-5.486619	0	0
CEP95	0.6396	0.0812	7.880286	0	0
CEP97	0.2302	0.0547	4.207707	2.6e-05	3.9e-05
CEPT1	-0.7383	0.0705	-10.479247	0	0
CERCAM	-1.7685	0.1413	-12.514334	0	0
CERK	1.2379	0.063	19.656701	0	0
CERS2	0.4567	0.0705	6.482518	0	0
CERS3	-0.0015	0.3361	-0.004339	0.996538	0.996835
CERS5	1.0593	0.0612	17.314841	0	0
CERS6	1.9343	0.1121	17.253174	0	0
CES1	-0.2105	0.4834	-0.435487	0.663209	0.689025
CETN1	-3.3607	0.3646	-9.216914	0	0
CETN2	0.856	0.0705	12.141389	0	0
CETN3	-1.1649	0.1039	-11.208884	0	0
CFB	0.7909	0.3549	2.228665	0.025836	0.031862
CFD	-1.2489	0.2089	-5.978617	0	0
CFDP1	0.5548	0.073	7.599993	0	0
CFL1	-1.0671	0.096	-11.112848	0	0
CFL2	-1.2709	0.1066	-11.92635	0	0
CFTR	-1.8991	0.2592	-7.327989	0	0
CGGBP1	0.4252	0.0724	5.874017	0	0
CGNL1	0.6625	0.1213	5.461983	0	0
CGRRF1	0.3273	0.0517	6.328549	0	0
CH25H	0.5408	0.3957	1.36664	0.171738	0.194532
CHAC1	-2.8497	0.3327	-8.564319	0	0
CHAC2	-1.3993	0.1074	-13.032591	0	0
CHAD	0.9318	0.2639	3.531396	0.000413	0.00058
CHAF1A	-0.2441	0.0897	-2.722311	0.006483	0.008396
CHAF1B	1.8518	0.1331	13.916666	0	0
CHAMP1	0.8511	0.0438	19.418266	0	0
CHAT	2.1147	0.6741	3.137261	0.001705	0.002299
CHCHD1	-1.4036	0.1194	-11.756657	0	0
CHCHD10	-0.0553	0.1286	-0.429691	0.66742	0.693043
CHCHD2	-0.7343	0.109	-6.739354	0	0
CHCHD4	-0.9892	0.0555	-17.815814	0	0
CHCHD5	-0.9505	0.1289	-7.375464	0	0
CHD1	0.5833	0.069	8.452767	0	0
CHD1L	-1.077	0.0485	-22.20284	0	0
CHD3	1.2486	0.0529	23.603537	0	0
CHD4	0.1803	0.0457	3.944809	8e-05	0.000117
CHD5	-1.078	0.1206	-8.941818	0	0
CHD6	0.3993	0.0897	4.450826	9e-06	1.3e-05
CHD7	0.1802	0.0586	3.076199	0.002097	0.002806
CHD8	1.124	0.0414	27.15645	0	0
CHD9	0.5776	0.0943	6.122882	0	0
CHDH	-2.7862	0.1474	-18.900427	0	0
CHEK1	0.4668	0.1529	3.052222	0.002272	0.003033
CHEK2	-1.0053	0.1138	-8.837153	0	0
CHI3L1	2.6717	0.5106	5.232594	NA	NA
CHIC1	-0.8834	0.1296	-6.816672	0	0
CHIC2	0.3631	0.0921	3.94087	8.1e-05	0.000118
CHID1	-1.9606	0.064	-30.648172	0	0
CHKA	0.4204	0.1919	2.190982	0.028453	0.034927
CHKB	-0.1334	0.1274	-1.047533	0.294854	0.324349
CHL1	0.9348	0.1569	5.959586	0	0
CHM	-0.925	0.0921	-10.046902	0	0
CHML	-0.4335	0.0926	-4.681313	3e-06	5e-06
CHMP1B	-0.2472	0.0587	-4.208728	2.6e-05	3.8e-05
CHMP2A	0.4038	0.1249	3.232669	0.001226	0.001669
CHMP2B	0.46	0.0513	8.971365	0	0
CHMP4B	-0.2772	0.0673	-4.12083	3.8e-05	5.6e-05
CHMP4C	6.7873	0.4089	16.599002	0	0
CHMP5	-0.0293	0.0329	-0.890947	0.372957	0.404604
CHMP6	1.0339	0.0786	13.150168	0	0
CHMP7	0.0511	0.0831	0.615285	0.538367	0.568778
CHODL	1.0031	0.6621	1.514931	0.12979	0.149302
CHP1	1.4147	0.0674	20.999296	0	0
CHP2	-3.4818	0.2062	-16.889477	0	0
CHPF	0.4885	0.0656	7.443807	0	0
CHPF2	0.5475	0.0986	5.549743	0	0
CHRAC1	0.4417	0.0652	6.773287	0	0
CHRD	-0.8892	0.207	-4.295197	1.7e-05	2.6e-05
CHRDL1	0.2253	0.3572	0.6308	0.528171	0.558887
CHRDL2	6.297	0.5441	11.572456	0	0
CHRM2	0.2886	0.1379	2.092999	0.036349	0.044269
CHRM3	3.7722	0.2505	15.057196	0	0
CHRM4	-0.6265	0.5863	-1.068508	0.285291	0.314414
CHRNA1	-3.8657	0.3043	-12.703497	0	0
CHRNA7	-6.605	0.7201	-9.17228	0	0
CHRNA9	-1.0465	0.2742	-3.816409	0.000135	0.000195
CHRNB1	2.9243	0.096	30.452621	0	0
CHRNB3	2.8333	0.8054	3.517689	0.000435	0.00061
CHRND	-4.1744	0.2092	-19.95426	0	0
CHRNG	-3.0496	0.1038	-29.385823	0	0
CHST1	-0.5509	0.1748	-3.15213	0.001621	0.002188
CHST10	-0.3974	0.0764	-5.199057	0	0
CHST12	-1.1925	0.0865	-13.784206	0	0
CHST13	1.7818	0.364	4.895449	1e-06	2e-06
CHST14	0.2795	0.0674	4.147429	3.4e-05	5e-05
CHST15	0.2602	0.107	2.431215	0.015048	0.018958
CHST2	-0.4589	0.1231	-3.728127	0.000193	0.000275
CHST4	6.699	0.5547	12.076078	0	0
CHST8	-6.6173	0.3227	-20.505197	0	0
CHST9	3.2829	0.4827	6.800538	0	0
CHSY1	-0.5852	0.0974	-6.00611	0	0
CHTF18	0.6767	0.1002	6.756667	0	0
CHTF8	-0.1318	0.0804	-1.639049	0.101203	0.118023
CHUK	0.403	0.0814	4.948278	1e-06	1e-06
CIAO1	0.3352	0.0388	8.628027	0	0
CIAPIN1	-0.6614	0.0878	-7.536933	0	0
CIB1	-0.7194	0.0905	-7.947814	0	0
CIB2	-2.1918	0.0904	-24.247524	0	0
CIB3	-0.8618	0.569	-1.514447	0.129913	0.149426
CIB4	1.7742	0.6133	2.892883	0.003817	0.005023
CIDEB	-0.4465	0.1413	-3.160455	0.001575	0.002128
CIDEC	1.4033	0.3444	4.075001	4.6e-05	6.8e-05
CILP	-1.405	0.2388	-5.883011	0	0
CINP	-0.9395	0.0555	-16.915443	0	0
CIR1	0.4121	0.0557	7.404297	0	0
CIRH1A	1.1871	0.0434	27.337496	0	0
CISD1	0.0176	0.0541	0.325375	0.744897	0.768104
CISD2	0.4197	0.0764	5.494691	0	0
CISH	-1.9623	0.1454	-13.500331	0	0
CITED1	-2.8827	0.1337	-21.553679	0	0
CITED2	0.49	0.1051	4.660834	3e-06	5e-06
CITED4	-1.0832	0.2237	-4.842798	1e-06	2e-06
CKAP2	-0.9251	0.1574	-5.877477	0	0
CKAP2L	-3.5072	0.1495	-23.462463	0	0
CKAP5	-0.7905	0.0674	-11.736199	0	0
CKB	2.4452	0.1333	18.347311	0	0
CKM	-1.5733	0.0861	-18.277121	0	0
CKMT1A	0.2623	0.0908	2.889332	0.003861	0.005078
CKMT2	-0.4616	0.1114	-4.144579	3.4e-05	5.1e-05
CKS2	1.9703	0.2009	9.80841	0	0
CLASP1	-1.1861	0.1285	-9.227515	0	0
CLASP2	-0.9919	0.0744	-13.334767	0	0
CLCA2	0.4792	0.6185	0.774798	0.438459	0.470088
CLCC1	-1.1161	0.0431	-25.875056	0	0
CLCN1	0.3787	0.2831	1.337889	0.180933	0.204349
CLCN2	1.3347	0.1284	10.394527	0	0
CLCN3	1.0006	0.1033	9.683219	0	0
CLCN5	-0.2868	0.1293	-2.217664	0.026578	0.032737
CLCN6	-0.4836	0.0913	-5.298973	0	0
CLCN7	-0.8875	0.071	-12.504899	0	0
CLCNKA	-3.2316	0.1327	-24.357314	0	0
CLDN1	-0.894	0.3304	-2.705908	0.006812	0.008803
CLDN11	0.805	0.2133	3.774288	0.00016	0.00023
CLDN12	0.1035	0.1255	0.824545	0.40963	0.441153
CLDN14	-0.5678	0.9211	-0.616515	0.537555	0.56804
CLDN15	3.2124	0.4078	7.876895	0	0
CLDN19	0.7703	0.6985	1.102738	0.270141	0.298732
CLDN2	-1.8746	0.7294	-2.57002	0.010169	0.012982
CLDN20	-2.9663	0.5053	-5.870065	0	0
CLDN22	2.8255	0.1009	27.989392	0	0
CLDN23	1.2037	0.246	4.893425	1e-06	2e-06
CLDN4	-2.2369	0.4546	-4.920967	1e-06	1e-06
CLDN6	5.1285	0.8229	6.231871	0	0
CLDN7	1.4545	0.4636	3.137419	0.001704	0.002298
CLDN8	-5.4786	0.6164	-8.888353	0	0
CLDN9	0.5123	0.2959	1.731528	0.083358	0.098214
CLDND1	0.1835	0.0532	3.44918	0.000562	0.000782
CLEC16A	1.1125	0.1263	8.809271	0	0
CLEC18C	0.6892	0.8022	0.85918	0.390241	0.422125
CLEC3A	4.8208	0.7777	6.199038	0	0
CLEC4E	2.9403	0.2708	10.856051	0	0
CLGN	-0.5161	0.1239	-4.166947	3.1e-05	4.6e-05
CLHC1	4.7669	0.2236	21.316107	0	0
CLIC1	0.1268	0.1268	1.000086	0.317269	0.3476
CLIC2	-2.762	0.167	-16.542256	0	0
CLIC3	-1.8909	0.2316	-8.163691	0	0
CLIC4	-1.7089	0.1208	-14.1483	0	0
CLINT1	0.6289	0.096	6.550459	0	0
CLIP1	1.605	0.1098	14.61491	0	0
CLIP3	-0.58	0.1226	-4.729094	2e-06	4e-06
CLIP4	-1.2341	0.1636	-7.542408	0	0
CLK2	-0.2927	0.1317	-2.222863	0.026225	0.032322
CLK4	-0.3684	0.1783	-2.066377	0.038793	0.047057
CLMP	1.0685	0.1797	5.947011	0	0
CLN3	0.532	0.061	8.718273	0	0
CLN5	-0.3631	0.0684	-5.305691	0	0
CLN6	0.6789	0.0644	10.539559	0	0
CLN8	0.4465	0.0555	8.039399	0	0
CLNS1A	0.3029	0.0529	5.723159	0	0
CLP1	-0.6031	0.0461	-13.080564	0	0
CLPB	-1.088	0.0573	-18.981483	0	0
CLPP	-0.0134	0.1158	-0.115682	0.907905	0.918401
CLPTM1	0.4429	0.0502	8.820828	0	0
CLPTM1L	-0.3534	0.0338	-10.446403	0	0
CLPX	0.7303	0.08	9.123348	0	0
CLRN2	-0.8901	0.304	-2.927526	0.003417	0.004509
CLRN3	0.3312	1.0491	0.315702	0.752229	0.774552
CLSTN1	0.8402	0.0387	21.707893	0	0
CLSTN2	0.6224	0.0958	6.498577	0	0
CLSTN3	0.0696	0.2942	0.236639	0.812937	0.830687
CLTA	-0.2651	0.0663	-3.995686	6.5e-05	9.5e-05
CLTC	0.5673	0.0558	10.161404	0	0
CLUAP1	0.1226	0.0798	1.535704	0.124611	0.143657
CLUH	0.2422	0.0998	2.427198	0.015216	0.01916
CLVS1	0.2369	0.3523	0.672457	0.501293	0.532518
CLVS2	4.314	0.178	24.242276	0	0
CLYBL	0.1183	0.065	1.820284	0.068716	0.081564
CMA1	0.475	0.2924	1.62468	0.104231	0.1214
CMAS	-0.4761	0.0462	-10.315404	0	0
CMBL	0.742	0.0844	8.794094	0	0
CMC1	-0.9554	0.0983	-9.716239	0	0
CMC2	0.2927	0.0843	3.471588	0.000517	0.000721
CMIP	-0.1896	0.0697	-2.720914	0.00651	0.008429
CMKLR1	-1.3484	0.11	-12.257653	0	0
CMPK1	0.2517	0.0569	4.426085	1e-05	1.5e-05
CMSS1	1.2464	0.1371	9.092722	0	0
CMTM4	0.9484	0.1864	5.08788	0	1e-06
CMTM5	-0.3656	0.2333	-1.567221	0.117063	0.135452
CMTM6	-0.717	0.0986	-7.274661	0	0
CMTM7	-1.01	0.1085	-9.304402	0	0
CMTM8	-2.2655	0.1478	-15.328382	0	0
CMTR1	1.5148	0.0428	35.403098	0	0
CMTR2	-0.8677	0.1084	-8.002223	0	0
CNBP	0.1177	0.0654	1.800425	0.071794	0.085077
CNDP1	0.2188	0.2488	0.87961	0.379071	0.410792
CNDP2	0.0263	0.0537	0.49079	0.623575	0.651548
CNEP1R1	-0.8541	0.0773	-11.048568	0	0
CNGA2	2.999	0.28	10.708948	0	0
CNGA3	-2.8989	0.4069	-7.124344	0	0
CNGA4	3.8692	0.4787	8.082174	0	0
CNIH	0.5029	0.0543	9.257699	0	0
CNIH3	-3.6085	0.244	-14.787589	0	0
CNKSR1	2.5681	0.1014	25.329638	0	0
CNKSR2	-0.5225	0.0814	-6.416793	0	0
CNKSR3	-0.4936	0.127	-3.885221	0.000102	0.000148
CNN1	-1.4308	0.3254	-4.396768	1.1e-05	1.7e-05
CNN3	-0.8256	0.1143	-7.223235	0	0
CNNM2	-0.1692	0.0599	-2.824332	0.004738	0.006195
CNNM4	-0.32	0.0846	-3.782767	0.000155	0.000223
CNOT10	1.2809	0.0453	28.295899	0	0
CNOT3	-0.0969	0.1007	-0.962906	0.335595	0.36656
CNOT4	0.4767	0.0788	6.052902	0	0
CNOT6	1.0518	0.0612	17.185286	0	0
CNOT6L	0.4589	0.0973	4.715548	2e-06	4e-06
CNOT7	-0.7469	0.0596	-12.533214	0	0
CNOT8	-0.7386	0.0398	-18.545679	0	0
CNP	-0.5596	0.067	-8.348699	0	0
CNPPD1	0.5196	0.0426	12.183478	0	0
CNPY3	-0.4436	0.1019	-4.353527	1.3e-05	2e-05
CNPY4	1.0834	0.0747	14.503994	0	0
CNR1	4.5897	0.7193	6.38097	0	0
CNR2	-1.0654	0.1951	-5.460683	0	0
CNST	0.8044	0.0874	9.202105	0	0
CNTF	-1.599	0.339	-4.716814	2e-06	4e-06
CNTFR	-2.1401	0.2586	-8.277149	0	0
CNTN1	3.9947	0.1502	26.595752	0	0
CNTN2	2.1394	0.2884	7.417487	0	0
CNTN3	-2.4768	0.1538	-16.105895	0	0
CNTN4	-1.2642	0.2714	-4.657635	3e-06	5e-06
CNTN5	2.6299	0.142	18.523379	0	0
CNTN6	-2.7922	0.2288	-12.205392	0	0
CNTNAP1	-2.086	0.1289	-16.1861	0	0
CNTNAP2	6.5436	0.2511	26.059616	0	0
CNTNAP4	0.6769	0.3846	1.760034	0.078402	0.09257
CNTNAP5	-1.5929	0.1382	-11.525648	0	0
CNTRL	0.7538	0.0825	9.134862	0	0
CNTROB	-0.3046	0.1388	-2.194995	0.028164	0.034593
COA3	-0.3923	0.0764	-5.133011	0	0
COA4	-0.3206	0.0853	-3.75765	0.000172	0.000246
COA5	-0.9103	0.0782	-11.646349	0	0
COA6	-0.091	0.106	-0.858677	0.390519	0.422334
COASY	-1.0832	0.0891	-12.155035	0	0
COCH	1.4772	0.2713	5.444296	0	0
COG1	-0.3379	0.0502	-6.733059	0	0
COG2	0.606	0.0388	15.612531	0	0
COG3	-0.1952	0.0848	-2.301355	0.021372	0.026575
COG4	-0.446	0.051	-8.749554	0	0
COG5	0.4927	0.1116	4.413572	1e-05	1.6e-05
COG6	-2.1201	0.0643	-32.981097	0	0
COG8	-0.2255	0.0611	-3.687776	0.000226	0.000321
COL11A1	1.9365	0.1556	12.447646	0	0
COL11A2	-0.3108	0.2093	-1.485184	0.137495	0.157733
COL13A1	3.6836	0.171	21.539456	0	0
COL14A1	-1.341	0.1047	-12.807243	0	0
COL15A1	-0.5188	0.0865	-5.996248	0	0
COL16A1	-0.1881	0.1231	-1.52812	0.126483	0.145714
COL19A1	2.6904	0.2012	13.370758	0	0
COL1A1	-0.6426	0.1681	-3.823236	0.000132	0.00019
COL1A2	-0.799	0.1452	-5.503146	0	0
COL21A1	1.5868	0.1658	9.568764	0	0
COL22A1	1.0895	0.3488	3.123914	0.001785	0.002403
COL24A1	-0.0849	0.1516	-0.559658	0.575713	0.605001
COL25A1	3.1673	0.2093	15.132398	0	0
COL27A1	0.5502	0.1316	4.18243	2.9e-05	4.3e-05
COL28A1	-1.679	0.1717	-9.779213	0	0
COL2A1	0.0556	0.2789	0.199193	0.842112	0.858406
COL3A1	-0.7589	0.1667	-4.553607	5e-06	8e-06
COL4A1	-1.0883	0.0795	-13.689785	0	0
COL4A2	0.2194	0.0903	2.429691	0.015112	0.019035
COL4A3	-2.5251	0.1787	-14.126806	0	0
COL4A4	1.7918	0.1252	14.31332	0	0
COL5A1	-0.2815	0.0921	-3.055266	0.002249	0.003004
COL5A2	-0.0744	0.1006	-0.739703	0.459481	0.4909
COL6A1	-0.4315	0.1328	-3.250219	0.001153	0.001571
COL6A2	0.1842	0.1091	1.688149	0.091383	0.107104
COL6A3	-0.8285	0.1109	-7.469677	0	0
COL6A6	-0.6998	0.1417	-4.937672	1e-06	1e-06
COL7A1	-2.2962	0.2063	-11.133086	0	0
COL8A1	0.169	0.1215	1.391116	0.16419	0.186423
COL8A2	0.3474	0.1894	1.834435	0.066589	0.079171
COL9A2	0.5237	0.1257	4.166551	3.1e-05	4.6e-05
COL9A3	-0.275	0.1482	-1.854988	0.063598	0.075784
COLEC10	-1.2875	0.7619	-1.689954	0.091037	0.106711
COLEC12	-0.4081	0.1086	-3.758307	0.000171	0.000245
COLGALT2	0.4145	0.0823	5.035276	0	1e-06
COLQ	-0.3403	0.1469	-2.315975	0.02056	0.025616
COMMD1	0.1969	0.0461	4.274152	1.9e-05	2.9e-05
COMMD10	-0.5904	0.0578	-10.216205	0	0
COMMD2	-1.9313	0.0848	-22.78653	0	0
COMMD3-BMI1	-0.0435	0.0734	-0.592256	0.553679	0.583791
COMMD4	-1.4599	0.0878	-16.621825	0	0
COMMD5	-2.2694	0.0506	-44.814677	0	0
COMMD6	1.8578	0.1045	17.774225	0	0
COMMD8	0.3416	0.0804	4.249939	2.1e-05	3.2e-05
COMP	-2.5265	0.4094	-6.171805	0	0
COMTD1	0.8011	0.1578	5.076773	0	1e-06
COPA	-0.264	0.039	-6.774806	0	0
COPB1	0.1028	0.0324	3.167743	0.001536	0.002079
COPE	0.1338	0.0933	1.43449	0.151433	0.172639
COPG1	-0.5344	0.054	-9.899259	0	0
COPS2	-0.4449	0.0748	-5.949732	0	0
COPS3	-0.7159	0.0436	-16.420385	0	0
COPS4	0.4642	0.0801	5.791946	0	0
COPS5	-0.4909	0.0613	-8.005236	0	0
COPS6	-0.271	0.0695	-3.90007	9.6e-05	0.00014
COPS7A	-0.331	0.0505	-6.549252	0	0
COPS7B	0.9051	0.0727	12.445591	0	0
COPS8	0.0252	0.0495	0.509057	0.610713	0.639171
COPZ1	0.3392	0.0674	5.03069	0	1e-06
COPZ2	-0.555	0.1189	-4.666266	3e-06	5e-06
COQ10A	-0.3609	0.1264	-2.855671	0.004295	0.005633
COQ10B	-0.1504	0.0924	-1.628237	0.103475	0.120575
COQ3	0.9619	0.1143	8.41604	0	0
COQ5	1.3777	0.0691	19.933067	0	0
COQ6	0.6909	0.0661	10.452827	0	0
COQ9	0.2665	0.0706	3.772533	0.000162	0.000232
CORIN	0.8706	0.1123	7.750017	0	0
CORO1A	-0.8248	0.1091	-7.557766	0	0
CORO1B	0.7766	0.1162	6.68557	0	0
CORO1C	0.0327	0.0716	0.456524	0.648013	0.674631
CORO2A	-0.287	0.296	-0.969556	0.332268	0.363242
CORO2B	0.7201	0.124	5.806521	0	0
COTL1	0.7525	0.0911	8.260937	0	0
COX10	0.3955	0.1338	2.955684	0.00312	0.004129
COX11	0.7599	0.0665	11.421116	0	0
COX15	-0.2236	0.1314	-1.701287	0.088889	0.104401
COX19	-0.9997	0.085	-11.757466	0	0
COX20	-2.9851	0.1256	-23.772111	0	0
COX4I2	-0.1482	0.1374	-1.0785	0.280811	0.309884
COX5A	-0.7519	0.0885	-8.498355	0	0
COX5B	-0.2034	0.134	-1.517617	0.129111	0.148572
COX6A2	-1.9458	0.1514	-12.854418	0	0
COX6C	-0.1793	0.152	-1.17951	0.238195	0.265094
COX7A1	-0.0037	0.1844	-0.019864	0.984152	0.985915
COX7A2L	-0.1045	0.0551	-1.895868	0.057977	0.069251
COX7B	-1.2857	0.1389	-9.254974	0	0
COX7C	-0.6985	0.1345	-5.193476	0	0
CP	1.2128	0.1505	8.056626	0	0
CPA1	9.0095	0.5295	17.014915	0	0
CPA3	3.6528	0.3713	9.838984	0	0
CPA4	-0.4903	0.536	-0.91471	0.360344	0.391595
CPB2	-2.0008	0.2753	-7.268768	0	0
CPD	0.3028	0.0983	3.079484	0.002074	0.002778
CPE	-0.5149	0.103	-5.001393	1e-06	1e-06
CPEB1	0.361	0.1081	3.339319	0.00084	0.001155
CPEB4	-0.4381	0.1439	-3.043893	0.002335	0.003115
CPED1	-1.4056	0.0946	-14.859438	0	0
CPLX1	9.0293	0.236	38.257354	0	0
CPLX2	-2.9355	0.1519	-19.326257	0	0
CPLX3	1.0959	0.3337	3.284616	0.001021	0.001396
CPM	-1.7727	0.1208	-14.673134	0	0
CPN1	2.8255	0.7576	3.729468	0.000192	0.000274
CPNE2	0.7195	0.107	6.722802	0	0
CPNE3	0.5579	0.069	8.08341	0	0
CPNE4	-1.5595	0.4425	-3.524532	0.000424	0.000595
CPNE5	4.9638	0.1242	39.969832	0	0
CPNE6	-3.885	0.5736	-6.772867	0	0
CPNE8	1.2584	0.111	11.340257	0	0
CPOX	0.9913	0.107	9.265128	0	0
CPPED1	-1.9109	0.0982	-19.469588	0	0
CPQ	0.6589	0.0711	9.26652	0	0
CPS1	2.4208	0.6135	3.945798	8e-05	0.000116
CPSF1	0.2109	0.0954	2.210389	0.027078	0.033329
CPSF2	0.9458	0.0435	21.73352	0	0
CPSF3	0.3691	0.0495	7.45015	0	0
CPSF3L	1.8524	0.0865	21.40871	0	0
CPSF4	1.7728	0.0563	31.516769	0	0
CPSF6	0.3798	0.041	9.26105	0	0
CPSF7	0.3045	0.0523	5.823745	0	0
CPT1A	-0.0084	0.2848	-0.029362	0.976576	0.978911
CPT1B	0.4901	0.1225	3.999957	6.3e-05	9.3e-05
CPT1C	-1.0827	0.1137	-9.518554	0	0
CPT2	-0.724	0.1265	-5.723537	0	0
CPXM2	0.2461	0.2802	0.878312	0.379774	0.411466
CRABP1	-8.885	0.7418	-11.977761	0	0
CRABP2	-5.9818	0.4371	-13.685496	0	0
CRADD	0.5103	0.0781	6.533762	0	0
CRAMP1L	0.0377	0.0901	0.417871	0.676041	0.701199
CRAT	0.2985	0.1013	2.945416	0.003225	0.004267
CRBN	-0.8329	0.055	-15.133142	0	0
CREB3	0.4421	0.066	6.701583	0	0
CREB3L1	0.1117	0.1799	0.620897	0.534668	0.565167
CREB3L2	0.329	0.1377	2.388644	0.016911	0.021198
CREB3L3	5.246	0.4854	10.808268	0	0
CREB5	-0.409	0.1511	-2.706335	0.006803	0.008793
CREBBP	-0.2653	0.0736	-3.605202	0.000312	0.00044
CREBL2	0.9373	0.0999	9.38266	0	0
CREBRF	-1.1669	0.0889	-13.125703	0	0
CRELD1	0.9647	0.0526	18.328499	0	0
CRH	0.1419	1.0249	0.138502	0.889844	0.902127
CRHBP	-0.7216	0.5731	-1.259098	0.207995	0.233316
CRIM1	-1.2476	0.1	-12.475692	0	0
CRIP1	1.9233	0.1761	10.919419	0	0
CRIP3	2.2961	0.4134	5.554204	0	0
[truncated: 8,130 more rows]

## Sheet: 2
Cross-Species, NMR vs. GP, skin
Genes	log2FoldChange	lfcSE	stat	pvalue	padj
A1CF	-6.207	0.7292	-8.511517	0	0
A2M	4.521	0.2781	16.256842	0	0
A4GALT	-1.3815	0.1926	-7.171716	0	0
AACS	0.4173	0.1227	3.400933	0.000672	0.000959
AADAC	-0.5676	0.2359	-2.405992	0.016129	0.020618
AADAT	3.7446	0.2255	16.606839	0	0
AAED1	0.0498	0.0948	0.525796	0.59903	0.631596
AAMDC	1.4246	0.1154	12.342088	0	0
AAMP	-0.2031	0.0529	-3.835818	0.000125	0.000189
AAR2	-0.6882	0.0677	-10.167834	0	0
AARS	-0.1727	0.0623	-2.771785	0.005575	0.007406
AARS2	1.7121	0.0899	19.034399	0	0
AASDH	0.0979	0.1263	0.775375	0.438118	0.473064
AASDHPPT	-0.5971	0.057	-10.475578	0	0
AASS	-1.4081	0.1296	-10.862027	0	0
AATF	-0.5942	0.0811	-7.327225	0	0
ABAT	1.3668	0.1602	8.529582	0	0
ABCA1	0.3844	0.1309	2.935404	0.003331	0.004515
ABCA2	-0.4288	0.1061	-4.041024	5.3e-05	8.3e-05
ABCA3	2.1031	0.1138	18.475855	0	0
ABCA4	-0.0973	0.2099	-0.46367	0.642884	0.673679
ABCA5	-0.931	0.0813	-11.449956	0	0
ABCA7	1.1846	0.0916	12.9323	0	0
ABCB1	2.6983	0.1527	17.676213	0	0
ABCB10	-1.331	0.1107	-12.028495	0	0
ABCB11	-2.1852	0.2868	-7.618791	0	0
ABCB6	0.0063	0.0819	0.076535	0.938993	0.946123
ABCB7	-1.0655	0.0642	-16.594704	0	0
ABCB9	-0.4456	0.1076	-4.141952	3.4e-05	5.4e-05
ABCC1	0.8807	0.0963	9.143582	0	0
ABCC10	0.4427	0.1304	3.393377	0.00069	0.000985
ABCC2	1.6098	0.195	8.257358	0	0
ABCC3	1.3938	0.135	10.323071	0	0
ABCC4	0.1101	0.1158	0.950981	0.341614	0.375742
ABCC5	0.2023	0.1085	1.865198	0.062154	0.074996
ABCC6	0.2244	0.1999	1.122843	0.261504	0.292413
ABCC8	0.614	0.164	3.744576	0.000181	0.00027
ABCC9	0.6795	0.1819	3.735097	0.000188	0.00028
ABCD1	-0.218	0.1277	-1.706927	0.087836	0.104448
ABCD2	-1.9336	0.2755	-7.018485	0	0
ABCD3	-0.4395	0.0935	-4.698751	3e-06	4e-06
ABCD4	-0.6022	0.0928	-6.48875	0	0
ABCE1	-1.1568	0.0665	-17.408275	0	0
ABCF1	0.4229	0.0896	4.722157	2e-06	4e-06
ABCF2	0.3991	0.1031	3.872087	0.000108	0.000164
ABCF3	-0.0742	0.0622	-1.192732	0.232974	0.262021
ABCG1	0.3508	0.1291	2.716823	0.006591	0.008713
ABCG2	-0.6943	0.1312	-5.293338	0	0
ABCG4	0.9608	0.1971	4.87347	1e-06	2e-06
ABHD1	-1.4047	0.0972	-14.444686	0	0
ABHD12	-0.6361	0.0707	-8.995933	0	0
ABHD13	-0.0477	0.0754	-0.633441	0.526445	0.561405
ABHD14A	2.3495	0.0834	28.185498	0	0
ABHD14B	-0.2813	0.0688	-4.088203	4.3e-05	6.8e-05
ABHD17A	-0.7316	0.0704	-10.393615	0	0
ABHD17B	0.4174	0.1337	3.121117	0.001802	0.002491
ABHD17C	-0.0873	0.1498	-0.582729	0.560076	0.594189
ABHD2	-0.9513	0.143	-6.650226	0	0
ABHD3	-2.3626	0.1682	-14.046579	0	0
ABHD4	-0.2698	0.0748	-3.607422	0.000309	0.000454
ABHD5	-0.4326	0.1215	-3.558874	0.000372	0.000543
ABHD6	0.4094	0.1682	2.43468	0.014905	0.019105
ABHD8	-0.3447	0.1082	-3.187333	0.001436	0.001999
ABL1	8e-04	0.1192	0.006365	0.994922	0.995415
ABLIM3	0.1038	0.1379	0.752907	0.451506	0.48653
ABRACL	-0.2053	0.1172	-1.751363	0.079883	0.095408
ABT1	-0.9632	0.0811	-11.877167	0	0
ABTB2	0.5574	0.1709	3.261097	0.00111	0.001557
ACAA2	-0.0406	0.1642	-0.247007	0.804903	0.826287
ACACA	-1.3003	0.1537	-8.458078	0	0
ACACB	-1.5259	0.1765	-8.64405	0	0
ACAD10	0.4261	0.0679	6.279306	0	0
ACAD11	-1.6057	0.1354	-11.854274	0	0
ACAD8	-0.2041	0.0979	-2.083801	0.037178	0.045842
ACADM	0.5701	0.1469	3.880716	0.000104	0.000159
ACADS	0.509	0.1351	3.767311	0.000165	0.000247
ACADSB	1.5525	0.1875	8.278099	0	0
ACAP2	0.6419	0.1334	4.811412	1e-06	3e-06
ACAT1	-0.4254	0.1731	-2.458241	0.013962	0.017944
ACAT2	-0.0027	0.1418	-0.01926	0.984634	0.985905
ACBD3	-0.5805	0.0598	-9.698748	0	0
ACBD6	-0.4899	0.0921	-5.318367	0	0
ACE2	-0.6826	0.3319	-2.056769	0.039708	0.048842
ACER2	0.1305	0.1274	1.023771	0.305944	0.33852
ACER3	-0.4283	0.1168	-3.667733	0.000245	0.000362
ACHE	0.8289	0.2042	4.059545	4.9e-05	7.7e-05
ACKR2	0.687	0.2299	2.987895	0.002809	0.003829
ACKR3	-0.0295	0.1853	-0.159436	0.873325	0.887047
ACLY	-0.9849	0.099	-9.946985	0	0
ACMSD	-1.7813	0.4995	-3.565882	0.000363	0.000529
ACN9	1.3059	0.1227	10.640292	0	0
ACO1	-0.3097	0.1107	-2.797582	0.005149	0.006857
ACO2	-0.1074	0.2023	-0.531063	0.595375	0.628268
ACOT11	1.1874	0.1583	7.498449	0	0
ACOT12	2.3293	0.196	11.882314	0	0
ACOT13	0.3047	0.1557	1.957183	0.050326	0.061297
ACOT7	-0.7555	0.1145	-6.596511	0	0
ACOT8	-0.7018	0.0753	-9.316588	0	0
ACOT9	0.1068	0.0587	1.818905	0.068926	0.082831
ACOX1	-1.469	0.0892	-16.461507	0	0
ACOX2	-0.9867	0.1769	-5.576769	0	0
ACOX3	0.3	0.0738	4.066186	4.8e-05	7.5e-05
ACP2	0.5864	0.1166	5.027373	0	1e-06
ACP5	0.418	0.2441	1.712341	0.086834	0.103318
ACP6	-2.4894	0.0866	-28.730746	0	0
ACPL2	-0.2571	0.1045	-2.460675	0.013868	0.01783
ACPT	0.7543	0.1305	5.779703	0	0
ACSBG1	-1.5173	0.2097	-7.23571	0	0
ACSF2	-0.2112	0.0996	-2.119597	0.03404	0.042143
ACSL1	0.4391	0.1342	3.271705	0.001069	0.001502
ACSL3	0.7446	0.1087	6.849914	0	0
ACSL4	-1.5911	0.1131	-14.067795	0	0
ACSL5	-3.0567	0.1469	-20.802145	0	0
ACSM1	-8.1838	0.3532	-23.173665	0	0
ACSM2A	-0.3827	0.5252	-0.728653	0.466214	0.500934
ACSM5	1.952	0.3626	5.383271	0	0
ACSS1	1.9393	0.1322	14.673785	0	0
ACSS2	-0.4431	0.2055	-2.156557	0.03104	0.03858
ACSS3	0.375	0.1708	2.195857	0.028102	0.035089
ACTA1	2.6484	0.265	9.995227	0	0
ACTB	-1.2616	0.0876	-14.407552	0	0
ACTL6A	-0.903	0.0796	-11.341547	0	0
ACTL6B	1.7344	0.2894	5.993888	0	0
ACTL7A	4.0839	0.4965	8.225516	0	0
ACTL7B	1.9887	0.2513	7.915146	0	0
ACTN4	-0.9939	0.0487	-20.402175	0	0
ACTR10	0.2429	0.0598	4.063954	4.8e-05	7.5e-05
ACTR1A	-0.6062	0.0549	-11.037975	0	0
ACTR1B	0.5473	0.0828	6.606105	0	0
ACTR2	-1.0018	0.0884	-11.332899	0	0
ACTR3B	-0.5235	0.1087	-4.816049	1e-06	3e-06
ACTR5	1.3735	0.0654	21.013468	0	0
ACTR6	0.588	0.0533	11.029962	0	0
ACTR8	0.8444	0.0788	10.715209	0	0
ACTRT2	8.6181	0.7751	11.11907	0	0
ACTRT3	2.7036	0.3156	8.567897	0	0
ACVR1	-1.2234	0.0617	-19.82684	0	0
ACVR1C	0.4373	0.2227	1.963495	0.049589	0.060486
ACVR2A	-0.0264	0.0921	-0.286371	0.774594	0.798587
ACVR2B	1.2897	0.1191	10.829538	0	0
ACVRL1	1.0532	0.1372	7.677983	0	0
ACY1	0.5174	0.0653	7.917434	0	0
ACY3	4.487	0.256	17.53054	0	0
ADA	-0.1422	0.1524	-0.932961	0.35084	0.385175
ADAD1	3.9143	0.2299	17.02856	0	0
ADAM10	-0.6934	0.062	-11.176786	0	0
ADAM11	3.0328	0.2624	11.557012	0	0
ADAM12	-0.883	0.2261	-3.905703	9.4e-05	0.000144
ADAM17	0.184	0.0802	2.293117	0.021841	0.027551
ADAM19	1.5491	0.1625	9.532653	0	0
ADAM21	-2.1438	0.3027	-7.081258	0	0
ADAM22	-1.6495	0.1311	-12.583465	0	0
ADAM23	2.6581	0.1951	13.625075	0	0
ADAM9	-0.5375	0.1193	-4.504253	7e-06	1.1e-05
ADAMTS1	-1.2397	0.1619	-7.65531	0	0
ADAMTS12	-0.0477	0.1806	-0.263942	0.791824	0.81427
ADAMTS15	-0.7808	0.1636	-4.773788	2e-06	3e-06
ADAMTS17	-1.4681	0.159	-9.233232	0	0
ADAMTS18	-2.3472	0.1576	-14.896278	0	0
ADAMTS20	1.2367	0.1762	7.019283	0	0
ADAMTS3	-0.6557	0.1595	-4.111263	3.9e-05	6.2e-05
ADAMTS4	-3.2627	0.3466	-9.414569	0	0
ADAMTS5	-1.6016	0.2087	-7.674074	0	0
ADAMTS9	-2.3867	0.2391	-9.982144	0	0
ADAMTSL2	-4.4159	0.2768	-15.955066	0	0
ADAMTSL5	0.6984	0.1414	4.938269	1e-06	1e-06
ADAP1	0.6809	0.112	6.080523	0	0
ADARB1	-0.0139	0.1202	-0.115582	0.907984	0.917721
ADARB2	2.8908	0.3606	8.017339	0	0
ADAT2	0.4402	0.1243	3.541219	0.000398	0.000579
ADC	-4.4963	0.201	-22.371256	0	0
ADCK1	-0.2048	0.1104	-1.854349	0.063689	0.076785
ADCK3	1.8072	0.2382	7.586404	0	0
ADCK4	0.8292	0.0586	14.156056	0	0
ADCK5	0.1017	0.1175	0.865569	0.386727	0.421272
ADCY1	0.7959	0.1483	5.367419	0	0
ADCY2	1.2984	0.3493	3.716792	0.000202	0.000301
ADCY3	-2.0652	0.1053	-19.609705	0	0
ADCY6	-0.847	0.1256	-6.743667	0	0
ADCY8	-5.3512	0.2435	-21.973558	0	0
ADCY9	0.6873	0.0756	9.087506	0	0
ADCYAP1	-0.4756	0.7832	-0.607282	0.543664	0.577872
ADCYAP1R1	1.3157	0.1835	7.169161	0	0
ADD1	0.8306	0.069	12.030409	0	0
ADD2	-1.4132	0.2088	-6.766846	0	0
ADD3	1.5155	0.1276	11.873793	0	0
ADH1C	-0.0073	0.1581	-0.046305	0.963067	0.96714
ADH5	-0.1345	0.0704	-1.911026	0.056001	0.067865
ADHFE1	3.9137	0.2227	17.572361	0	0
ADI1	1.6603	0.0978	16.975205	0	0
ADIPOQ	-1.7522	0.247	-7.093411	0	0
ADIPOR1	-0.0098	0.1306	-0.075004	0.940212	0.947162
ADIPOR2	0.7504	0.1506	4.982661	1e-06	1e-06
ADK	-1.4979	0.0977	-15.337231	0	0
ADNP	-0.1819	0.0521	-3.492389	0.000479	0.000691
ADNP2	-0.0438	0.0544	-0.805148	0.420734	0.455855
ADO	-1.2466	0.1088	-11.462748	0	0
ADORA1	-0.5864	0.184	-3.186727	0.001439	0.002002
ADORA2A	0.5027	0.1725	2.914128	0.003567	0.004821
ADPRH	-0.2574	0.127	-2.026304	0.042734	0.052442
ADPRHL2	-0.13	0.0568	-2.289124	0.022072	0.027832
ADRA1A	-1.3159	0.3197	-4.116215	3.9e-05	6e-05
ADRA1B	-0.2493	0.2792	-0.893201	0.37175	0.40645
ADRB2	0.9069	0.1132	8.013046	0	0
ADRBK1	0.0201	0.0688	0.292528	0.769883	0.794055
ADRBK2	0.8027	0.137	5.859571	0	0
ADRM1	-0.1287	0.0652	-1.975814	0.048176	0.058841
ADSL	0.4467	0.1094	4.082785	4.4e-05	7e-05
ADSS	-0.7272	0.0644	-11.283399	0	0
ADSSL1	3.9052	0.2346	16.644571	0	0
AEBP1	0.3626	0.1727	2.099716	0.035754	0.044156
AEN	0.0382	0.1129	0.338467	0.735011	0.761359
AES	0.7165	0.0977	7.333502	0	0
AFAP1	1.097	0.0898	12.211001	0	0
AFAP1L1	1.6885	0.0933	18.092378	0	0
AFAP1L2	0.5699	0.0761	7.493844	0	0
AFF4	-0.2714	0.1143	-2.3739	0.017601	0.022416
AFG3L2	0.7629	0.0657	11.603653	0	0
AFP	-5.965	0.6074	-9.820099	0	0
AFTPH	0.1826	0.0682	2.677847	0.00741	0.009752
AGA	0.5757	0.0589	9.771738	0	0
AGAP2	-0.3712	0.0861	-4.312926	1.6e-05	2.6e-05
AGBL1	7.3824	0.6031	12.240094	0	0
AGBL4	-0.3032	0.9855	-0.307679	0.758327	0.783177
AGBL5	-1.3921	0.1052	-13.229456	0	0
AGFG1	-1.3802	0.0761	-18.134884	0	0
AGFG2	1.5721	0.1037	15.161122	0	0
AGGF1	0.9225	0.0464	19.898741	0	0
AGK	-0.9934	0.0797	-12.46911	0	0
AGL	2.0271	0.2809	7.216596	0	0
AGO1	-0.9055	0.1072	-8.45027	0	0
AGO2	-0.6896	0.1063	-6.486295	0	0
AGO4	-0.16	0.121	-1.322578	0.185976	0.212308
AGPAT1	0.2858	0.0645	4.427096	1e-05	1.6e-05
AGPAT2	-2.7524	0.1067	-25.787594	0	0
AGPAT3	0.868	0.0844	10.284184	0	0
AGPAT4	0.7642	0.3116	2.452328	0.014194	0.018225
AGPAT5	-2.2803	0.0581	-39.21616	0	0
AGPAT6	-2.1358	0.1018	-20.974253	0	0
AGPAT9	2.4616	0.2666	9.233962	0	0
AGPS	-1.0793	0.1005	-10.735918	0	0
AGR2	-3.7786	0.3966	-9.528246	0	0
AGRN	-0.4686	0.0857	-5.467185	0	0
AGTPBP1	0.9537	0.0604	15.784209	0	0
AGTR1	1.674	0.1539	10.874669	0	0
AGXT	0.334	0.5812	0.574691	0.5655	0.599377
AGXT2	-1.8689	0.2556	-7.311228	0	0
AHCTF1	-0.1657	0.0801	-2.069681	0.038482	0.047375
AHCY	-0.1054	0.1068	-0.986505	0.323886	0.357333
AHCYL1	0.4037	0.0706	5.718814	0	0
AHDC1	0.7734	0.0797	9.708295	0	0
AHI1	-0.0823	0.0687	-1.196809	0.231381	0.260346
AHR	-0.688	0.1067	-6.445128	0	0
AHSA1	0.0699	0.0833	0.83974	0.401054	0.43575
AHSP	2.3402	0.5215	4.487439	7e-06	1.2e-05
AIDA	0.2997	0.0659	4.549508	5e-06	9e-06
AIF1L	-2.0385	0.2646	-7.703804	0	0
AIFM2	1.0676	0.1466	7.282756	0	0
AIFM3	2.8301	0.223	12.689528	0	0
AIG1	0.7847	0.0882	8.893918	0	0
AIMP1	-1.3474	0.079	-17.048652	0	0
AIMP2	-1.3378	0.153	-8.746643	0	0
AIP	0.5848	0.0845	6.920764	0	0
AJAP1	-2.0367	0.3047	-6.683678	0	0
AK1	4.073	0.2476	16.453222	0	0
AK3	0.4042	0.1181	3.423883	0.000617	0.000884
AK4	-2.7033	0.1579	-17.124578	0	0
AK5	2.8413	0.2463	11.534541	0	0
AK7	0.4493	0.1785	2.517461	0.01182	0.015299
AK8	4.0352	0.2395	16.848687	0	0
AKAP10	0.6626	0.0693	9.55676	0	0
AKAP11	0.8897	0.095	9.366974	0	0
AKAP4	-1.2443	0.6209	-2.003858	0.045085	0.055224
AKAP5	0.7227	0.2439	2.96307	0.003046	0.004141
AKAP6	2.5739	0.3201	8.042066	0	0
AKAP8	0.0733	0.0519	1.413234	0.157587	0.181734
AKAP8L	1.0433	0.0931	11.207084	0	0
AKAP9	0.6088	0.089	6.843623	0	0
AKIRIN1	-0.4874	0.0693	-7.032389	0	0
AKR1A1	-0.2484	0.0699	-3.553773	0.00038	0.000553
AKR1B1	1.1694	0.1521	7.686759	0	0
AKR1B10	0.2254	0.1052	2.141375	0.032244	0.040012
AKR1C1	-5.2728	0.2566	-20.546406	0	0
AKR1D1	-4.8545	0.5882	-8.252518	0	0
AKR7A2	-1.2742	0.0814	-15.644701	0	0
AKT1	0.2614	0.0824	3.173753	0.001505	0.002091
AKT2	-0.1941	0.0821	-2.364982	0.018031	0.022931
AKT3	-0.1844	0.1397	-1.320266	0.186746	0.213069
AKTIP	-0.1991	0.113	-1.762065	0.078058	0.093316
ALAD	1.3332	0.0905	14.726662	0	0
ALAS1	0.0628	0.1088	0.577553	0.563566	0.597578
ALAS2	1.8264	0.4784	3.817731	0.000135	0.000203
ALCAM	-2.0468	0.1174	-17.435972	0	0
ALDH16A1	-0.5046	0.0874	-5.775816	0	0
ALDH18A1	-1.4687	0.136	-10.801738	0	0
ALDH1A1	0.7968	0.1722	4.627832	4e-06	6e-06
ALDH1A2	-3.415	0.1476	-23.138234	0	0
ALDH1L1	0.6993	0.2001	3.495398	0.000473	0.000684
ALDH1L2	1.2967	0.1421	9.128434	0	0
ALDH3A2	-0.5398	0.1416	-3.81323	0.000137	0.000207
ALDH3B1	-1.078	0.1484	-7.264387	0	0
ALDH4A1	-0.7101	0.1341	-5.294865	0	0
ALDH5A1	1.8207	0.1296	14.053583	0	0
ALDH7A1	-1.8592	0.0717	-25.922793	0	0
ALDH8A1	2.2352	0.4356	5.131713	0	1e-06
ALDH9A1	-1.1523	0.057	-20.220199	0	0
ALDOA	0.1425	0.1985	0.717802	0.47288	0.507555
ALDOB	1.427	0.4616	3.091523	NA	NA
ALDOC	-2.9195	0.1533	-19.050029	0	0
ALG1	1.6506	0.0822	20.080247	0	0
ALG10	-0.2726	0.1294	-2.106772	0.035137	0.043427
ALG11	-0.496	0.1041	-4.765578	2e-06	3e-06
ALG12	-0.041	0.0853	-0.480945	0.630556	0.661791
ALG5	0.0126	0.08	0.158102	0.874376	0.887935
ALG6	0.0668	0.0823	0.81225	0.416648	0.451756
ALG8	0.367	0.1014	3.62023	0.000294	0.000433
ALKBH1	0.2583	0.0686	3.763684	0.000167	0.000251
ALKBH2	1.5467	0.1026	15.079502	0	0
ALKBH3	1.2607	0.0906	13.918088	0	0
ALKBH4	-1.6615	0.0929	-17.88495	0	0
ALKBH5	0.4292	0.0981	4.37755	1.2e-05	1.9e-05
ALKBH7	0.1712	0.1101	1.555978	0.119713	0.140189
ALKBH8	-0.6175	0.0692	-8.917987	0	0
ALOX12	-0.3102	0.1144	-2.711943	0.006689	0.008831
ALOX12B	0.7542	0.2326	3.242663	0.001184	0.001658
ALOX5	2.065	0.1819	11.349451	0	0
ALOX5AP	1.515	0.1489	10.173518	0	0
ALPL	-3.3341	0.1692	-19.702465	0	0
ALS2	-1.1459	0.0776	-14.769678	0	0
ALX1	2.0331	0.4888	4.159503	3.2e-05	5e-05
ALX3	0.708	0.3024	2.341441	0.019209	0.024365
ALYREF	-0.4474	0.1126	-3.972603	7.1e-05	0.00011
AMACR	1.0273	0.0818	12.561485	0	0
AMBP	-5.7873	0.5798	-9.981484	NA	NA
AMBRA1	-0.5111	0.0528	-9.67888	0	0
AMD1	-0.5532	0.1401	-3.948835	7.9e-05	0.000121
AMDHD1	0.5821	0.2174	2.677224	0.007423	0.009769
AMER1	-0.3799	0.1051	-3.615904	0.000299	0.00044
AMFR	0.255	0.072	3.541981	0.000397	0.000577
AMH	0.7859	0.259	3.03394	0.002414	0.003306
AMHR2	-1.1668	0.2123	-5.495692	0	0
AMIGO1	-0.0242	0.1395	-0.173131	0.862548	0.877957
AMIGO2	-0.2919	0.1178	-2.479107	0.013171	0.016975
AMIGO3	0.8886	0.0936	9.498593	0	0
AMMECR1L	-0.3215	0.0826	-3.894193	9.9e-05	0.00015
AMN1	2.1901	0.1024	21.38882	0	0
AMOTL2	-0.039	0.0974	-0.400296	0.688939	0.71732
AMPD1	4.0571	0.3324	12.204926	0	0
AMPD2	0.604	0.1026	5.884707	0	0
AMPD3	0.674	0.1353	4.981594	1e-06	1e-06
AMPH	2.5401	0.2555	9.941399	0	0
AMY2A	1.8277	0.2012	9.082903	0	0
AMZ1	-1.5096	0.2098	-7.195031	0	0
ANAPC1	-0.3719	0.1071	-3.471539	0.000517	0.000745
ANAPC10	1.4293	0.0891	16.033177	0	0
ANAPC13	-0.0438	0.1213	-0.361021	0.718084	0.745279
ANAPC15	0.4817	0.0791	6.089992	0	0
ANAPC16	-2.0284	0.0814	-24.920406	0	0
ANAPC2	0.2672	0.0612	4.368015	1.3e-05	2e-05
ANAPC4	-0.7253	0.0635	-11.414109	0	0
ANAPC5	0.0125	0.0714	0.175563	0.860637	0.876189
ANAPC7	0.8045	0.0833	9.659451	0	0
ANGEL1	0.9218	0.118	7.812996	0	0
ANGEL2	-0.1228	0.0638	-1.924502	0.054292	0.06588
ANGPT1	-0.7238	0.1756	-4.121388	3.8e-05	5.9e-05
ANGPT2	-0.3488	0.1746	-1.997506	0.04577	0.056039
ANGPTL1	1.3864	0.1848	7.504348	0	0
ANGPTL2	0.7574	0.1534	4.936343	1e-06	1e-06
ANGPTL7	1.7643	0.4765	3.702425	0.000214	0.000318
ANK1	-1.886	0.2699	-6.986957	0	0
ANK2	1.6988	0.173	9.817795	0	0
ANK3	1.2867	0.1109	11.60205	0	0
ANKEF1	0.7587	0.193	3.930222	8.5e-05	0.00013
ANKFN1	-2.5834	0.2008	-12.86802	0	0
ANKH	1.1468	0.1274	8.999056	0	0
ANKHD1-EIF4EBP3	-0.3108	0.0806	-3.857087	0.000115	0.000174
ANKIB1	0.312	0.0864	3.611161	0.000305	0.000448
ANKK1	1.0031	0.1922	5.220094	0	0
ANKMY2	1.5647	0.0505	30.984563	0	0
ANKRA2	0.6564	0.0473	13.885459	0	0
ANKRD1	4.4945	0.3992	11.259633	0	0
ANKRD11	-0.5914	0.0643	-9.195433	0	0
ANKRD12	0.6007	0.104	5.778152	0	0
ANKRD13A	-0.4846	0.0924	-5.24443	0	0
ANKRD13C	0.9777	0.0785	12.454095	0	0
ANKRD16	1.5118	0.0805	18.7909	0	0
ANKRD2	2.7579	0.5135	5.370888	0	0
ANKRD22	-0.0865	0.134	-0.645568	0.518559	0.553287
ANKRD23	2.03	0.2627	7.728605	0	0
ANKRD27	0.0857	0.065	1.319085	0.187141	0.213473
ANKRD28	-0.2002	0.0752	-2.664439	0.007712	0.010135
ANKRD32	-0.1296	0.0919	-1.411144	0.158202	0.182402
ANKRD34A	-0.2732	0.2949	-0.926347	0.354266	0.388514
ANKRD34C	-1.1112	0.8845	-1.256285	0.209013	0.236949
ANKRD35	1.9054	0.1733	10.995304	0	0
ANKRD37	1.8852	0.2578	7.313779	0	0
ANKRD39	1.0908	0.119	9.166343	0	0
ANKRD40	-0.4424	0.0612	-7.227533	0	0
ANKRD42	0.785	0.13	6.037924	0	0
ANKRD44	1.2846	0.1567	8.197455	0	0
ANKRD46	0.316	0.0582	5.427931	0	0
ANKRD50	-1.5086	0.1236	-12.204136	0	0
ANKRD52	-0.9456	0.101	-9.36278	0	0
ANKRD54	-0.2264	0.085	-2.663433	0.007735	0.01016
ANKRD55	2.2056	0.1767	12.483662	0	0
ANKRD6	-1.0952	0.1512	-7.24279	0	0
ANKRD9	-1.1896	0.1818	-6.542865	0	0
ANKS1A	-1.334	0.0679	-19.642625	0	0
ANKS1B	2.1981	0.1618	13.5835	0	0
ANKS4B	0.002	0.5935	0.003454	0.997245	0.997343
ANKS6	1.4943	0.133	11.237633	0	0
ANKUB1	6.7506	0.5076	13.299353	0	0
ANKZF1	0.7957	0.1134	7.017109	0	0
ANLN	-1.0872	0.1853	-5.867692	0	0
ANO1	0.6774	0.1436	4.718992	2e-06	4e-06
ANO10	-0.2454	0.0848	-2.892685	0.00382	0.00515
ANO2	1.3655	0.163	8.378384	0	0
ANO3	-2.2031	0.1986	-11.095128	0	0
ANO4	3.9266	0.1814	21.645848	0	0
ANO5	3.152	0.2312	13.632225	0	0
ANO6	-1.3286	0.1116	-11.908878	0	0
ANP32A	-0.4575	0.0871	-5.250163	0	0
ANP32B	-0.6011	0.0822	-7.312134	0	0
ANPEP	-0.4307	0.1279	-3.368014	0.000757	0.001077
ANTXR1	-0.4917	0.1216	-4.044878	5.2e-05	8.1e-05
ANXA1	-0.5201	0.1163	-4.472649	8e-06	1.3e-05
ANXA10	-1.6119	0.5993	-2.689575	0.007154	0.009428
ANXA11	0.4042	0.0817	4.946448	1e-06	1e-06
ANXA13	0.9311	0.288	3.232402	0.001228	0.001716
ANXA2	0.1715	0.0906	1.892443	0.058432	0.070641
ANXA3	-1.2921	0.1247	-10.363954	0	0
ANXA4	0.1536	0.0893	1.720251	0.085387	0.101692
ANXA5	-0.0069	0.1105	-0.062464	0.950193	0.955785
ANXA6	1.4197	0.1585	8.958384	0	0
ANXA7	0.5073	0.0924	5.487965	0	0
ANXA8L2	0.1717	0.1412	1.215912	0.224018	0.252766
ANXA9	2.1356	0.2455	8.698861	0	0
AOC1	-7.2821	0.2542	-28.647151	0	0
AOC3	0.561	0.1809	3.100349	0.001933	0.002666
AP1AR	0.8398	0.0636	13.206404	0	0
AP1B1	-1.3697	0.081	-16.906682	0	0
AP1G1	-0.3416	0.0907	-3.76592	0.000166	0.000248
AP1G2	1.6571	0.1253	13.223174	0	0
AP1M1	1.3017	0.0854	15.242247	0	0
AP1M2	-1.0175	0.1113	-9.142144	0	0
AP1S1	0.0806	0.1108	0.726827	0.467332	0.501975
AP1S2	1.8665	0.1158	16.114631	0	0
AP1S3	-0.9966	0.208	-4.790477	2e-06	3e-06
AP2A2	0.3923	0.0654	5.994537	0	0
AP2B1	-1.779	0.0659	-26.984751	0	0
AP2M1	-0.7021	0.0639	-10.979158	0	0
AP3B1	0.0528	0.0567	0.932866	0.350889	0.385188
AP3B2	0.7333	0.1901	3.857014	0.000115	0.000174
AP3D1	-0.1354	0.049	-2.763245	0.005723	0.007597
AP3M1	0.176	0.0564	3.119294	0.001813	0.002507
AP3M2	1.0952	0.1503	7.288476	0	0
AP3S1	0.6799	0.0743	9.148807	0	0
AP4B1	-0.2355	0.095	-2.47974	0.013148	0.01695
AP4E1	-0.492	0.0943	-5.215548	0	0
AP4M1	-1.0618	0.0957	-11.094192	0	0
AP4S1	-0.4695	0.0871	-5.392169	0	0
AP5B1	-0.2658	0.0814	-3.266348	0.001089	0.001529
AP5M1	-1.0875	0.0744	-14.626657	0	0
AP5S1	0.2901	0.0913	3.177331	0.001486	0.002066
APAF1	-0.0819	0.0879	-0.931217	0.351741	0.385997
APBA1	-0.7564	0.1529	-4.946086	1e-06	1e-06
APBA2	-3.1364	0.2003	-15.657176	0	0
APBB1	-0.2856	0.0914	-3.125338	0.001776	0.002456
APBB2	-0.4033	0.1115	-3.617043	0.000298	0.000438
APC	-0.9348	0.0834	-11.208238	0	0
APC2	1.3213	0.1186	11.145291	0	0
APCDD1	-1.8618	0.1218	-15.291707	0	0
APCS	-1.8447	1.0568	-1.745528	NA	NA
APEH	0.5714	0.0525	10.875116	0	0
APEX1	-0.9492	0.0952	-9.97079	0	0
APEX2	-0.0719	0.0791	-0.907816	0.363975	0.398382
APH1A	-0.6777	0.0763	-8.877478	0	0
APH1B	-0.4144	0.1174	-3.528605	0.000418	0.000606
APIP	-1.4451	0.1002	-14.423941	0	0
APITD1-CORT	-0.0269	0.1828	-0.146922	0.883193	0.895627
APLF	0.5923	0.077	7.687653	0	0
APLN	-1.2326	0.2945	-4.186151	2.8e-05	4.5e-05
APLNR	0.2149	0.235	0.914597	0.360403	0.394686
APLP1	-0.0031	0.1354	-0.023253	0.981448	0.98291
APLP2	-1.4536	0.0738	-19.693738	0	0
APMAP	1.2529	0.0869	14.414045	0	0
APOA1BP	0.7264	0.0648	11.206324	0	0
APOA4	-2.1243	0.3091	-6.872012	0	0
APOA5	-2.9316	0.282	-10.397154	0	0
APOB	4.5485	0.3229	14.084773	0	0
APOBEC2	11.2542	0.6697	16.804912	0	0
APOBEC4	-2.8746	0.9489	-3.029557	0.002449	0.003353
APOD	-3.3856	0.14	-24.181807	0	0
APOE	-1.9217	0.1522	-12.629495	0	0
APOO	0.739	0.1494	4.945554	1e-06	1e-06
APOOL	-0.106	0.0614	-1.725594	0.08442	0.100612
APOPT1	1.7906	0.0902	19.85044	0	0
APP	0.4623	0.0601	7.685899	0	0
APPBP2	-0.9163	0.1162	-7.882994	0	0
APPL1	-0.3043	0.0748	-4.065825	4.8e-05	7.5e-05
APPL2	1.6351	0.1195	13.686649	0	0
APRT	1.2794	0.0878	14.577933	0	0
APTX	-0.4208	0.0884	-4.75807	2e-06	3e-06
AQP1	0.6063	0.2005	3.023912	0.002495	0.003415
AQP10	2.3227	0.3624	6.40975	0	0
AQP11	-2.5461	0.1277	-19.941405	0	0
AQP2	2.4215	0.4935	4.907038	1e-06	2e-06
AQP3	0.4426	0.2506	1.76609	0.077381	0.092542
AQP4	4.6814	0.6963	6.723491	0	0
AQP5	-2.8877	0.3645	-7.923339	0	0
AQP7	-4.0548	0.2572	-15.763955	0	0
AQP9	-4.7462	0.3325	-14.274235	0	0
AQR	-0.1606	0.0559	-2.87299	0.004066	0.005469
AR	-0.5477	0.2018	-2.713369	0.00666	0.008798
ARAF	0.3595	0.0534	6.735152	0	0
ARAP1	-0.2081	0.0797	-2.609672	0.009063	0.011839
ARAP2	-1.1781	0.1499	-7.859835	0	0
ARAP3	0.5772	0.1716	3.364157	0.000768	0.001091
ARC	-0.9529	0.2443	-3.900733	9.6e-05	0.000146
ARCN1	-0.3304	0.0592	-5.580813	0	0
AREL1	-1.2248	0.0856	-14.308956	0	0
ARF1	0.1014	0.0566	1.791127	0.073273	0.087835
ARF3	0.7244	0.0696	10.409781	0	0
ARF4	-0.4947	0.0574	-8.623383	0	0
ARF5	-0.0973	0.0592	-1.643542	0.100271	0.118453
ARF6	-0.6309	0.0944	-6.684813	0	0
ARFGAP2	0.9278	0.0717	12.949202	0	0
ARFGAP3	1.0412	0.0802	12.975097	0	0
ARFGEF1	0.0998	0.0813	1.22798	0.219455	0.247866
ARFGEF2	-0.8461	0.08	-10.574487	0	0
ARFIP1	0.1822	0.0677	2.689672	0.007152	0.009426
ARFIP2	-0.3945	0.0488	-8.079257	0	0
ARFRP1	-0.0237	0.0616	-0.384021	0.700963	0.728501
ARG1	-0.7139	0.3322	-2.149014	0.031633	0.039284
ARG2	1.9618	0.1051	18.661381	0	0
ARHGAP1	-0.2997	0.111	-2.699448	0.006945	0.009162
ARHGAP11A	0.0672	0.1717	0.391257	0.695607	0.723589
ARHGAP12	-0.6573	0.0796	-8.2604	0	0
ARHGAP15	3.2378	0.1848	17.520842	0	0
ARHGAP17	-0.5613	0.0687	-8.1679	0	0
ARHGAP18	0.5045	0.1004	5.027503	0	1e-06
ARHGAP20	-0.0736	0.1823	-0.403564	0.686533	0.715183
ARHGAP21	0.6891	0.0916	7.52362	0	0
ARHGAP24	-0.4655	0.1129	-4.124748	3.7e-05	5.8e-05
ARHGAP25	0.3899	0.1172	3.327106	0.000878	0.001242
ARHGAP26	-0.27	0.1551	-1.740574	0.081758	0.097543
ARHGAP28	0.6879	0.1437	4.785831	2e-06	3e-06
ARHGAP29	-0.1676	0.096	-1.744936	0.080996	0.096668
ARHGAP30	1.4606	0.1607	9.09143	0	0
ARHGAP31	-0.5459	0.1296	-4.210977	2.5e-05	4e-05
ARHGAP32	-0.6342	0.1153	-5.500344	0	0
ARHGAP35	-0.1623	0.0828	-1.960785	0.049904	0.060834
ARHGAP36	5.7475	0.5168	11.121525	0	0
ARHGAP39	-1.0277	0.0844	-12.183521	0	0
ARHGAP4	2.3707	0.1173	20.213481	0	0
ARHGAP42	-0.4199	0.1115	-3.764372	0.000167	0.00025
ARHGAP44	1.5959	0.111	14.382691	0	0
ARHGAP5	-0.5064	0.0949	-5.336812	0	0
ARHGDIA	-0.9672	0.0763	-12.66933	0	0
ARHGDIB	1.5434	0.1053	14.660963	0	0
ARHGEF1	0.388	0.1172	3.309996	0.000933	0.001318
ARHGEF10L	0.9676	0.1519	6.371132	0	0
ARHGEF11	0.2433	0.0747	3.259795	0.001115	0.001564
ARHGEF12	0.3314	0.1165	2.845388	0.004436	0.005944
ARHGEF15	-0.537	0.1685	-3.186989	0.001438	0.002
ARHGEF16	1.1844	0.1534	7.721993	0	0
ARHGEF17	-0.8648	0.1309	-6.608041	0	0
ARHGEF2	-0.355	0.0994	-3.572869	0.000353	0.000516
ARHGEF26	-0.8637	0.1017	-8.488138	0	0
ARHGEF3	0.5513	0.0778	7.088529	0	0
ARHGEF33	-0.3514	0.1196	-2.937851	0.003305	0.004481
ARHGEF37	2.7351	0.1328	20.590799	0	0
ARHGEF39	1.6543	0.1737	9.52474	0	0
ARHGEF6	1.0091	0.137	7.364093	0	0
ARHGEF7	0.8149	0.0901	9.040854	0	0
ARHGEF9	0.1973	0.1288	1.532087	0.125501	0.146507
ARID1B	-0.0087	0.0561	-0.155994	0.876038	0.889354
ARID2	-1.0706	0.0734	-14.594288	0	0
ARID3A	-1.148	0.0711	-16.140659	0	0
ARID3B	-0.7464	0.0771	-9.677692	0	0
ARID4A	0.3969	0.0784	5.059659	0	1e-06
ARID4B	-0.4831	0.0659	-7.330771	0	0
ARID5A	-0.1632	0.1551	-1.052235	0.292692	0.325088
ARID5B	-0.1751	0.1377	-1.271441	0.203572	0.231248
ARIH1	-0.8806	0.1246	-7.070458	0	0
ARIH2	-0.2662	0.0628	-4.236253	2.3e-05	3.6e-05
ARL1	0.1564	0.1006	1.553901	0.120208	0.140736
ARL10	1.7576	0.0966	18.196598	0	0
ARL11	1.5402	0.2398	6.423456	0	0
ARL13B	-1.4517	0.0765	-18.977767	0	0
ARL14EP	0.5153	0.0785	6.563587	0	0
ARL16	0.1698	0.0855	1.987207	0.046899	0.057366
ARL2	-0.0039	0.1123	-0.034337	0.972608	0.975316
ARL2BP	-0.7459	0.0497	-15.020433	0	0
ARL3	-0.1338	0.0869	-1.539604	0.123657	0.144505
ARL4A	-0.3689	0.1032	-3.575716	0.000349	0.000511
ARL5B	-0.3487	0.1476	-2.361521	0.0182	0.023129
ARL6IP1	-0.7662	0.0897	-8.539384	0	0
ARL6IP5	0.6613	0.0842	7.85248	0	0
ARL8B	-0.2612	0.0726	-3.598477	0.00032	0.00047
ARMC1	-0.7687	0.0671	-11.451489	0	0
ARMC2	0.1295	0.1362	0.950855	0.341678	0.375772
ARMC3	5.6943	0.2917	19.523351	0	0
ARMC7	-2.1285	0.0771	-27.62245	0	0
ARMC9	-0.4418	0.0997	-4.430557	9e-06	1.5e-05
ARMCX1	3.0781	0.1226	25.116844	0	0
ARMCX2	1.0782	0.0882	12.223865	0	0
ARMCX3	0.3084	0.1286	2.397097	0.016526	0.021112
ARMCX5-GPRASP2	1.9587	0.223	8.784206	0	0
ARNT2	-4.3978	0.1665	-26.406667	0	0
ARNTL	0.3554	0.1077	3.300364	0.000966	0.001362
ARPC1A	0.3711	0.0715	5.186965	0	0
ARPC1B	1.6291	0.1269	12.841228	0	0
ARPC2	0.0606	0.0714	0.849618	0.395537	0.430266
ARPC4	-0.7944	0.0731	-10.874654	0	0
ARPC5	0.1808	0.0918	1.96857	0.049003	0.0598
ARPC5L	-1.1533	0.1358	-8.492841	0	0
ARPP19	-1.4425	0.1921	-7.508724	0	0
ARRB1	0.2128	0.1163	1.829433	0.067335	0.081015
ARRB2	1.3613	0.0982	13.857316	0	0
ARRDC1	-0.906	0.0847	-10.700194	0	0
ARRDC3	-0.6959	0.065	-10.712584	0	0
ARRDC4	0.2037	0.1638	1.244089	0.213467	0.241536
ARSA	0.3434	0.1619	2.120938	0.033927	0.042013
ARSB	1.1064	0.1215	9.107862	0	0
ARSE	-0.0134	0.1205	-0.1115	0.91122	0.920622
ARSG	0.5659	0.1265	4.474893	8e-06	1.2e-05
ARSI	1.6136	0.245	6.586153	0	0
ARSJ	-0.3226	0.1418	-2.274798	0.022918	0.028869
ARSK	0.7734	0.0683	11.320888	0	0
ART1	6.9431	0.7803	8.897861	0	0
ART3	4.3585	0.2628	16.58579	0	0
ART5	6.4324	0.6503	9.892029	0	0
ARV1	0.8025	0.0933	8.601966	0	0
ARVCF	1.7172	0.0829	20.702839	0	0
ASAH1	2.1868	0.0964	22.684954	0	0
ASAH2	-0.7294	0.344	-2.120325	0.033979	0.042072
ASAP1	0.943	0.1097	8.597753	0	0
ASAP2	-0.4341	0.0894	-4.856768	1e-06	2e-06
ASAP3	-0.0604	0.0963	-0.627408	0.530392	0.565434
ASB1	2.1056	0.0856	24.595489	0	0
ASB10	4.2427	0.4464	9.503596	0	0
ASB11	5.5014	0.6974	7.888743	0	0
ASB12	6.9012	0.7682	8.983065	0	0
ASB15	7.6972	0.8352	9.21622	0	0
ASB17	0.2571	0.9855	0.260895	0.794174	0.81627
ASB2	0.6937	0.4316	1.607026	0.108049	0.127135
ASB4	4.0368	0.5834	6.919677	0	0
ASB5	5.105	0.4898	10.42333	0	0
ASB6	0.3715	0.0675	5.503125	0	0
ASB7	-0.1456	0.1008	-1.445001	0.148458	0.171736
ASB8	1.0353	0.0934	11.085266	0	0
ASCC2	-0.7802	0.0347	-22.501427	0	0
ASCC3	-1.3121	0.1086	-12.08723	0	0
ASCL3	-2.7353	0.8284	-3.301999	0.00096	0.001354
ASF1B	-0.3377	0.1715	-1.969349	0.048913	0.059698
ASGR1	2.3823	0.3197	7.451735	0	0
ASH1L	-0.1149	0.0872	-1.316947	0.187856	0.214265
ASH2L	-0.7575	0.0572	-13.246921	0	0
ASIC1	0.5967	0.236	2.528078	0.011469	0.014863
ASIC3	-7.1191	0.3826	-18.60516	0	0
ASNA1	0.1322	0.079	1.672569	0.094412	0.111912
ASNS	-6.4955	0.1166	-55.710147	0	0
ASNSD1	1.3897	0.0679	20.464017	0	0
ASPA	1.1181	0.1937	5.772969	0	0
ASPDH	4.543	0.4314	10.530978	0	0
ASPG	-5.7223	0.1946	-29.409626	0	0
ASPH	1.2826	0.1218	10.531761	0	0
ASPHD1	-0.6646	0.3415	-1.946334	0.051615	0.062783
ASPHD2	1.5091	0.2039	7.401331	0	0
ASPN	0.7288	0.1788	4.076725	4.6e-05	7.1e-05
ASS1	-3.5145	0.124	-28.350548	0	0
ASTE1	0.9196	0.0678	13.558835	0	0
ASTL	1.7664	0.3122	5.657595	0	0
ASTN1	1.1756	0.1871	6.283961	0	0
ASUN	-0.5654	0.0854	-6.623999	0	0
ASXL1	0.6168	0.1414	4.363492	1.3e-05	2.1e-05
ASXL2	-0.6699	0.129	-5.194007	0	0
ASXL3	1.404	0.2084	6.73625	0	0
ATAD1	0.1576	0.0813	1.938032	0.052619	0.063951
ATAD2	0.9202	0.1579	5.828429	0	0
ATAD2B	-1.391	0.0971	-14.321896	0	0
ATAD3A	-0.4936	0.0915	-5.391801	0	0
ATAD5	0.7203	0.1536	4.690745	3e-06	5e-06
ATAT1	-0.2219	0.0995	-2.229605	0.025774	0.032321
ATCAY	2.5576	0.467	5.476543	0	0
ATE1	1.036	0.0821	12.613448	0	0
ATF1	-0.7574	0.0554	-13.660537	0	0
ATF4	-0.428	0.0712	-6.014132	0	0
ATF6	-1.4853	0.113	-13.138314	0	0
ATF6B	0.2175	0.0598	3.635743	0.000277	0.000409
ATF7	-0.1904	0.0886	-2.149595	0.031587	0.039231
ATF7IP	0.0663	0.0634	1.045064	0.295994	0.328502
ATG10	0.7667	0.0692	11.079299	0	0
ATG13	0.027	0.1032	0.261753	0.793512	0.81584
ATG14	0.4896	0.1078	4.542101	6e-06	9e-06
ATG16L1	-0.1563	0.0728	-2.146275	0.031851	0.039539
ATG2A	0.4095	0.0757	5.408768	0	0
ATG2B	-0.249	0.0629	-3.958519	7.5e-05	0.000116
ATG3	0.5821	0.0505	11.517778	0	0
ATG4A	0.3497	0.0917	3.81492	0.000136	0.000206
ATG4B	-0.9507	0.0425	-22.342676	0	0
ATG4C	1.5938	0.1393	11.440639	0	0
ATG4D	0.8312	0.1086	7.651187	0	0
ATG5	0.0108	0.0625	0.17347	0.862282	0.877775
ATG7	1.6351	0.0619	26.435336	0	0
ATG9A	0.1076	0.059	1.824155	0.068129	0.081912
ATL1	1.5182	0.1171	12.961691	0	0
ATL2	-1.0413	0.0831	-12.534843	0	0
ATL3	-1.1013	0.1083	-10.165925	0	0
ATM	0.1117	0.1367	0.816919	0.413974	0.448966
ATMIN	0.7035	0.0705	9.972447	0	0
ATOX1	0.7833	0.0972	8.058577	0	0
ATP10A	1.5549	0.1561	9.960725	0	0
ATP10B	1.5683	0.2526	6.207817	0	0
ATP10D	-0.2282	0.1162	-1.963712	0.049563	0.060463
ATP11A	0.5485	0.1152	4.761994	2e-06	3e-06
ATP11C	-0.0147	0.0964	-0.152229	0.879006	0.892008
ATP12A	2.3921	0.396	6.040434	0	0
ATP13A2	-1.0173	0.0953	-10.675627	0	0
ATP13A3	0.3914	0.1042	3.756741	0.000172	0.000257
ATP13A4	-0.2571	0.2107	-1.220145	0.22241	0.251064
ATP13A5	-3.1967	0.2243	-14.254118	0	0
ATP1A1	-0.6698	0.0884	-7.581184	0	0
ATP1A3	0.2899	0.2394	1.210775	0.225982	0.254868
ATP1B1	-0.8172	0.2961	-2.759957	0.005781	0.007671
ATP1B2	1.3042	0.1701	7.667689	0	0
ATP1B3	-0.5846	0.083	-7.045969	0	0
ATP1B4	7.0624	0.5651	12.497796	0	0
ATP2A1	5.946	0.4401	13.509286	0	0
ATP2A2	1.7639	0.3413	5.167945	0	0
ATP2A3	-0.1539	0.1383	-1.112781	0.265803	0.297087
ATP2B1	0.2159	0.0664	3.25237	0.001144	0.001604
ATP2B2	-0.7959	0.1319	-6.033962	0	0
ATP2B3	-0.2531	0.1366	-1.85267	0.06393	0.077056
ATP2C1	-0.7639	0.089	-8.586635	0	0
ATP4A	0.3998	0.188	2.126286	0.033479	0.041469
ATP5A1	-0.157	0.136	-1.154072	0.248471	0.278611
ATP5B	0.4145	0.1166	3.556012	0.000377	0.000549
ATP5C1	0.8055	0.1304	6.177358	0	0
ATP5F1	0.7451	0.1274	5.850721	0	0
ATP5G1	0.7723	0.146	5.289654	0	0
ATP5H	0.4131	0.1368	3.019116	0.002535	0.003468
ATP5J	0.6219	0.1079	5.764284	0	0
ATP5L2	0.1466	0.1654	0.886511	0.375342	0.409934
ATP5O	0.0823	0.1325	0.621179	0.534482	0.569252
ATP6AP1	0.5269	0.0676	7.791062	0	0
ATP6AP2	-0.262	0.0736	-3.561762	0.000368	0.000537
ATP6V0A1	0.746	0.0771	9.681028	0	0
ATP6V0A2	0.5327	0.0385	13.854155	0	0
ATP6V0A4	-2.4335	0.1478	-16.463525	0	0
ATP6V0B	0.8859	0.0651	13.604911	0	0
ATP6V0C	-0.2157	0.0909	-2.373585	0.017616	0.022432
ATP6V0D1	1.1018	0.0755	14.591207	0	0
ATP6V0D2	6.9879	0.4457	15.679561	0	0
ATP6V0E1	0.3801	0.0767	4.958664	1e-06	1e-06
ATP6V1A	-0.4239	0.1004	-4.223702	2.4e-05	3.8e-05
ATP6V1B1	-0.2717	0.306	-0.887964	0.37456	0.409257
ATP6V1B2	0.512	0.084	6.096715	0	0
ATP6V1C1	0.058	0.0407	1.424831	0.154206	0.178018
ATP6V1C2	2.6717	0.2323	11.498771	0	0
ATP6V1D	0.3037	0.0804	3.777919	0.000158	0.000237
ATP6V1E1	-0.6486	0.0842	-7.705891	0	0
ATP6V1F	0.187	0.0883	2.118479	0.034135	0.042254
ATP6V1G2	1.9061	0.1779	10.717389	0	0
ATP6V1H	-0.1633	0.0815	-2.003834	0.045088	0.055224
ATP7A	-1.0515	0.1425	-7.377629	0	0
ATP7B	-0.7465	0.111	-6.722974	0	0
ATP8A1	-1.4479	0.1596	-9.071522	0	0
ATP8A2	0.7959	0.1863	4.272204	1.9e-05	3.1e-05
ATP8B1	-0.2723	0.1148	-2.372845	0.017652	0.022474
ATP8B2	1.1754	0.1163	10.10536	0	0
ATP9A	-1.0533	0.1022	-10.306336	0	0
ATP9B	0.9174	0.051	17.993212	0	0
ATPAF2	0.6666	0.0847	7.869629	0	0
ATR	2.0522	0.1515	13.542116	0	0
ATRIP	-0.5727	0.0497	-11.523034	0	0
ATRN	-0.3007	0.0919	-3.271858	0.001068	0.001502
ATRX	-0.4819	0.0846	-5.69725	0	0
ATXN1	-0.2001	0.1211	-1.651857	0.098564	0.116559
ATXN10	-0.8299	0.0695	-11.937463	0	0
ATXN1L	0.1791	0.0781	2.294156	0.021782	0.027482
ATXN2	-0.6153	0.0585	-10.514145	0	0
ATXN7L2	-0.2256	0.1046	-2.157366	0.030977	0.038507
ATXN7L3	-0.4294	0.0497	-8.636945	0	0
ATXN7L3B	-0.0507	0.0905	-0.560344	0.575245	0.608873
AUP1	0.6559	0.0595	11.029481	0	0
AURKA	-0.9858	0.1678	-5.875785	0	0
AURKAIP1	0.2201	0.1002	2.196423	0.028062	0.035042
AURKB	-1.9992	0.2092	-9.555324	0	0
AVIL	-3.8944	0.1677	-23.22622	0	0
AVL9	2.1715	0.0895	24.267328	0	0
AVP	-1.4708	0.7693	-1.912026	0.055873	0.067726
AVPR1A	0.2843	0.2522	1.127375	0.259584	0.290459
AXIN1	-0.6805	0.0735	-9.256945	0	0
AXIN2	-0.4768	0.0868	-5.496339	0	0
AXL	-0.8281	0.1424	-5.814083	0	0
AZI1	-0.995	0.2468	-4.031939	5.5e-05	8.6e-05
AZIN1	-0.498	0.0698	-7.135965	0	0
B2M	-1.3574	0.0735	-18.47686	0	0
B3GALNT1	-2.3531	0.179	-13.14238	0	0
B3GALNT2	-1.2014	0.0832	-14.447213	0	0
B3GALT1	2.0473	0.4277	4.786238	2e-06	3e-06
B3GALT2	-2.9307	0.4144	-7.072592	0	0
B3GALT5	2.5617	0.7686	3.333028	0.000859	0.001217
B3GALTL	0.6613	0.1143	5.783302	0	0
B3GAT1	4.0065	0.377	10.628406	0	0
B3GAT3	0.9135	0.0806	11.334366	0	0
B3GNT1	0.6672	0.0956	6.979652	0	0
B3GNT2	-0.0817	0.0757	-1.080506	0.279917	0.311826
B3GNT5	-0.05	0.2514	-0.198981	0.842278	0.860015
B3GNT6	1.0812	0.3839	2.816381	0.004857	0.006487
B3GNT7	0.7563	0.1944	3.88988	1e-04	0.000153
B3GNT8	0.4886	0.1074	4.550062	5e-06	9e-06
B3GNT9	1.618	0.1316	12.294005	0	0
B3GNTL1	2.4571	0.0901	27.275304	0	0
B4GALNT1	0.376	0.1849	2.033953	0.041956	0.051538
B4GALNT4	-3.9001	0.135	-28.883909	0	0
B4GALT1	0.3853	0.1015	3.796522	0.000147	0.000221
B4GALT2	0.3532	0.0864	4.089802	4.3e-05	6.8e-05
B4GALT3	0.0537	0.1087	0.493958	0.621336	0.65293
B4GALT4	-0.1023	0.0941	-1.086793	0.277128	0.30889
B4GALT5	-0.9347	0.1648	-5.671683	0	0
B4GALT6	1.9689	0.1655	11.89519	0	0
B9D2	3.316	0.1205	27.513759	0	0
BAAT	1.1123	0.7041	1.57988	NA	NA
BACE1	0.218	0.0647	3.366664	0.000761	0.001082
BACE2	-1.4343	0.1104	-12.993061	0	0
BACH2	-0.7471	0.1281	-5.830465	0	0
BAD	1.3268	0.0965	13.74702	0	0
BAG2	0.118	0.1076	1.096051	0.273056	0.304554
BAG3	-0.5852	0.14	-4.180806	2.9e-05	4.6e-05
BAG5	0.0807	0.0804	1.00302	0.315851	0.349004
BAG6	0.4294	0.0456	9.407396	0	0
BAHD1	-0.5724	0.0629	-9.106761	0	0
BAI2	-0.5843	0.1455	-4.014966	5.9e-05	9.2e-05
BAI3	0.4822	0.1276	3.77777	0.000158	0.000237
BAIAP2	0.0872	0.0847	1.029143	0.303413	0.336048
BAIAP3	0.8367	0.1587	5.273513	0	0
BAMBI	-3.2261	0.1033	-31.227258	0	0
BANF1	-0.8015	0.1022	-7.841787	0	0
BANF2	1.1883	0.8561	1.388012	0.165133	0.189915
BANP	-0.47	0.0818	-5.746774	0	0
BAP1	-0.5815	0.0577	-10.071954	0	0
BARD1	0.9131	0.131	6.970926	0	0
BARHL1	1.2956	0.6798	1.905761	0.056681	0.068672
BARX2	-0.0061	0.2057	-0.029781	0.976242	0.978668
BASP1	-1.2959	0.1822	-7.112439	0	0
BATF	2.473	0.2145	11.529122	0	0
BAZ1A	-0.1148	0.0767	-1.495632	0.13475	0.156687
BAZ1B	-0.4196	0.0808	-5.193218	0	0
BAZ2A	-0.0044	0.0862	-0.051595	0.958852	0.963784
BAZ2B	-0.0336	0.0655	-0.512581	0.608244	0.640441
BBOX1	-2.5576	0.2299	-11.12499	0	0
BBS1	-1.0187	0.0688	-14.815873	0	0
BBS10	0.2216	0.0716	3.095931	0.001962	0.002705
BBS12	1.1959	0.0789	15.161872	0	0
BBS2	0.9953	0.0854	11.657663	0	0
BBS5	0.2104	0.0773	2.722869	0.006472	0.008563
BBS7	-0.186	0.1024	-1.817185	0.069189	0.083137
BBS9	0.6462	0.082	7.880893	0	0
BBX	0.0949	0.0868	1.093774	0.274054	0.305565
BCAN	0.2663	0.1634	1.629217	0.103267	0.121807
BCAP29	1.0636	0.0592	17.976582	0	0
BCAR3	-0.3525	0.107	-3.29305	0.000991	0.001397
BCAS2	-0.1755	0.072	-2.436536	0.014829	0.019012
BCAS3	0.1849	0.1015	1.821133	0.068587	0.082433
BCAT1	-2.9471	0.4178	-7.053818	0	0
BCDIN3D	-1.663	0.0716	-23.227249	0	0
BCHE	-2.189	0.2231	-9.810827	0	0
BCKDHA	-0.0384	0.0599	-0.640777	0.521668	0.556545
BCKDHB	-0.0894	0.1076	-0.83074	0.40612	0.441017
BCKDK	0.7717	0.0446	17.322093	0	0
BCL10	-0.5718	0.112	-5.107397	0	1e-06
BCL2L1	-0.7839	0.108	-7.256132	0	0
BCL2L13	-0.3685	0.099	-3.721483	0.000198	0.000295
BCL6	0.7692	0.112	6.865243	0	0
BCL6B	0.366	0.153	2.391607	0.016775	0.021414
BCL7A	-0.1531	0.2294	-0.667632	0.504368	0.539173
BCL7B	0.1855	0.0549	3.377836	0.000731	0.00104
BCL9	-0.8266	0.0893	-9.256344	0	0
BCL9L	-0.1651	0.0602	-2.743816	0.006073	0.008049
BCLAF1	-0.5131	0.0595	-8.622856	0	0
BCMO1	1.2426	0.2424	5.126825	0	1e-06
BCOR	0.6083	0.0777	7.83329	0	0
BCORL1	-0.4672	0.0945	-4.94524	1e-06	1e-06
BCS1L	-0.63	0.1171	-5.382191	0	0
BDH1	1.6337	0.1305	12.520038	0	0
BDH2	1.7251	0.0971	17.771101	0	0
BDKRB2	1.7151	0.1044	16.429467	0	0
BDNF	-1.5324	0.2926	-5.237132	0	0
BEAN1	0.3723	0.1525	2.441473	0.014627	0.018766
BECN1	0.3632	0.0504	7.212555	0	0
BEND3	0.4005	0.1135	3.529647	0.000416	0.000604
BEND6	-1.2649	0.2371	-5.334837	0	0
BET1	-1.0826	0.082	-13.197721	0	0
BFAR	0.0989	0.0651	1.518618	0.128859	0.150271
BGLAP	1.7695	0.1506	11.747896	0	0
BGN	-1.0659	0.1546	-6.892853	0	0
BHLHA15	-2.8595	0.4021	-7.111604	0	0
BHLHB9	0.5571	0.1463	3.807626	0.00014	0.000211
BHLHE40	0.0595	0.1302	0.456825	0.647797	0.678263
BHMT	-1.0268	0.4914	-2.089562	NA	NA
BICC1	-0.1839	0.1447	-1.270991	0.203732	0.231396
BICD1	-0.4572	0.1312	-3.485314	0.000492	0.00071
BICD2	-0.7421	0.1063	-6.984487	0	0
BIN3	0.715	0.0523	13.683255	0	0
BIRC2	0.8324	0.0608	13.69702	0	0
BIRC5	-1.5263	0.1797	-8.495447	0	0
BIRC6	-0.5525	0.0753	-7.340506	0	0
BIVM	0.9599	0.0932	10.298999	0	0
BLCAP	0.4139	0.1095	3.779843	0.000157	0.000236
BLMH	-1.7673	0.1922	-9.196656	0	0
BLNK	1.2719	0.2379	5.346739	0	0
BLOC1S4	-0.6756	0.1582	-4.269999	2e-05	3.1e-05
BLOC1S6	2.0711	0.0595	34.836153	0	0
BLVRA	2.4756	0.1267	19.532817	0	0
BLVRB	0.5525	0.1101	5.019346	1e-06	1e-06
BLZF1	-0.7004	0.1116	-6.278909	0	0
BMP10	1.0815	0.9771	1.106869	0.26835	0.299802
BMP2	-1.123	0.1414	-7.943386	0	0
BMP2K	-0.8245	0.1085	-7.599311	0	0
BMP3	0.7992	0.1861	4.29476	1.7e-05	2.8e-05
BMP4	-1.2562	0.1212	-10.363582	0	0
BMP5	1.2388	0.2649	4.676866	3e-06	5e-06
BMP7	-1.2041	0.0828	-14.53866	0	0
BMPER	1.4995	0.194	7.727778	0	0
BMPR1A	-1.3046	0.1203	-10.84421	0	0
BMPR2	-1.2571	0.1218	-10.323739	0	0
BMS1	0.2915	0.0623	4.681864	3e-06	5e-06
BMX	-0.7	0.2344	-2.986031	0.002826	0.003851
BNC1	-1.173	0.1794	-6.537557	0	0
BNC2	-1.6223	0.1167	-13.907168	0	0
BNIP1	-0.951	0.0669	-14.215835	0	0
BNIP3	0.0128	0.1733	0.074102	0.940929	0.94779
BNIP3L	0.0597	0.1239	0.481641	0.630061	0.661479
BOC	0.4624	0.1196	3.867812	0.00011	0.000167
BOD1	0.8024	0.0753	10.652265	0	0
BOLL	-0.9698	0.4905	-1.977273	0.048011	0.058647
BOP1	-0.8498	0.0754	-11.269542	0	0
BORA	0.0279	0.1451	0.192288	0.847517	0.864839
BPGM	1.1071	0.0854	12.966312	0	0
BPIFB2	-2.0545	0.5645	-3.639316	0.000273	0.000403
BPIFB6	-3.4863	0.7509	-4.642688	3e-06	6e-06
BPNT1	1.1346	0.0661	17.174795	0	0
BPTF	0.1011	0.0623	1.622758	0.104641	0.12337
BRAF	-1.488	0.0749	-19.876536	0	0
BRAP	-0.2815	0.0579	-4.860919	1e-06	2e-06
BRAT1	1.4552	0.1096	13.277901	0	0
BRCC3	0.5837	0.0535	10.90812	0	0
BRD1	-0.4766	0.0638	-7.475991	0	0
BRD2	-0.3308	0.0496	-6.666427	0	0
BRD3	-0.1311	0.0569	-2.303208	0.021267	0.026857
BRD4	-0.8097	0.0446	-18.156751	0	0
BRE	-0.7268	0.0566	-12.844746	0	0
BRF2	-0.2674	0.0662	-4.038274	5.4e-05	8.4e-05
BRI3	0.6966	0.0912	7.638384	0	0
BRI3BP	-1.4177	0.1462	-9.695621	0	0
BRINP1	1.7708	0.1449	12.219188	0	0
BRINP2	0.4889	0.1842	2.653701	0.007961	0.010448
BRIP1	0.9695	0.1737	5.581751	0	0
BRIX1	0.72	0.0791	9.098428	0	0
BRK1	0.7895	0.0902	8.751177	0	0
BRMS1	-0.4435	0.0748	-5.926858	0	0
BRMS1L	-0.2623	0.0842	-3.117019	0.001827	0.002525
BROX	-0.0641	0.0862	-0.743457	0.457205	0.492041
BRPF1	-0.1203	0.0621	-1.936311	0.05283	0.064183
BRPF3	0.6604	0.1184	5.576573	0	0
BRS3	-5.4661	0.6798	-8.040442	0	0
BRSK1	2.1815	0.1995	10.934374	0	0
BRWD1	-0.272	0.0826	-3.294877	0.000985	0.001388
BRWD3	-1.3655	0.0674	-20.24638	0	0
BSDC1	-0.2127	0.0685	-3.104586	0.001905	0.002629
BSN	1.165	0.1372	8.492949	0	0
BSND	3.8939	0.2882	13.508925	0	0
BSPRY	0.5832	0.1488	3.919265	8.9e-05	0.000136
BTAF1	-0.3119	0.0928	-3.362939	0.000771	0.001096
BTBD3	0.045	0.1308	0.344031	0.730823	0.757643
BTBD6	0.8001	0.0645	12.397202	0	0
BTBD7	-1.079	0.11	-9.809819	0	0
BTBD9	0.5573	0.0817	6.822533	0	0
BTC	-2.4924	0.3905	-6.38258	0	0
BTD	0.6481	0.0712	9.100045	0	0
BTG1	0.4877	0.096	5.081258	0	1e-06
BTG2	-0.2587	0.1571	-1.646225	0.099718	0.117882
BTG3	0.2179	0.1163	1.872932	0.061078	0.073734
BTG4	0.915	0.3255	2.811049	0.004938	0.006586
BTK	1.7335	0.1291	13.424869	0	0
BTRC	0.1837	0.0812	2.261461	0.023731	0.02986
BUB1	-1.6625	0.1878	-8.854066	0	0
BUB1B	-0.0116	0.1816	-0.06406	0.948923	0.954697
BUB3	-0.5326	0.0854	-6.236558	0	0
BUD31	-0.4142	0.0639	-6.486445	0	0
BVES	5.2526	0.4851	10.828261	0	0
BYSL	-0.9932	0.0846	-11.73488	0	0
BZW1	-0.1888	0.0479	-3.94398	8e-05	0.000123
BZW2	-0.155	0.141	-1.099048	0.271747	0.303294
C10ORF118	-0.3262	0.1056	-3.089663	0.002004	0.00276
C10ORF137	0.7471	0.0978	7.640146	0	0
C10ORF2	0.1448	0.0735	1.970806	0.048746	0.059502
C10ORF32	-0.7434	0.108	-6.883182	0	0
C10ORF35	-0.2863	0.0962	-2.976884	0.002912	0.003965
C10ORF54	0.4832	0.1323	3.651825	0.00026	0.000385
C10ORF76	0.0016	0.0443	0.035764	0.97147	0.974272
C10ORF88	-0.1431	0.0802	-1.783922	0.074436	0.089177
C11ORF1	-0.5875	0.1639	-3.583781	0.000339	0.000496
C11ORF30	-0.1963	0.0575	-3.415309	0.000637	0.000911
C11ORF31	-0.9442	0.1218	-7.754895	0	0
C11ORF42	-2.5531	0.206	-12.39358	0	0
C11ORF49	-1.4304	0.0935	-15.294374	0	0
C11ORF54	0.2865	0.0694	4.128109	3.7e-05	5.7e-05
C11ORF58	0.4825	0.0747	6.458712	0	0
C11ORF68	-0.008	0.0704	-0.114338	0.90897	0.918625
C11ORF70	3.3297	0.2297	14.496548	0	0
C11ORF73	0.5404	0.0909	5.94248	0	0
C11ORF84	-1.1645	0.0836	-13.923105	0	0
C11ORF87	-2.4909	0.6113	-4.074844	4.6e-05	7.2e-05
C11ORF96	-1.4783	0.2291	-6.451785	0	0
C12ORF10	1.0261	0.0769	13.348773	0	0
C12ORF23	1.222	0.0698	17.515001	0	0
C12ORF29	-1.2084	0.0707	-17.090454	0	0
C12ORF4	0.0813	0.0539	1.507984	0.131559	0.153242
C12ORF44	0.0466	0.0639	0.72967	0.465592	0.500373
C12ORF45	0.5981	0.072	8.305668	0	0
C12ORF49	1.034	0.104	9.943966	0	0
C12ORF5	1.4418	0.1084	13.303519	0	0
C12ORF56	4.7122	0.4531	10.400206	0	0
C12ORF57	0.0317	0.1119	0.283119	0.777086	0.800747
C12ORF66	-0.9757	0.0841	-11.601707	0	0
C12ORF68	-0.1146	0.2787	-0.410994	0.681077	0.710086
C12ORF73	0.897	0.1424	6.29791	0	0
C14ORF1	-0.7372	0.1275	-5.783357	0	0
C14ORF105	-0.2962	0.6395	-0.463191	0.643227	0.673898
C14ORF119	-0.1355	0.0698	-1.942078	0.052128	0.063376
C14ORF166	0.1807	0.0812	2.223984	0.02615	0.032769
C14ORF169	1.0537	0.0731	14.412432	0	0
C14ORF28	0.5717	0.1146	4.988675	1e-06	1e-06
C14ORF93	1.5797	0.0954	16.565406	0	0
C15ORF26	0.9667	0.3786	2.553132	0.010676	0.013866
C15ORF27	4.3953	0.195	22.539112	0	0
C15ORF38	-1.347	0.0963	-13.98061	0	0
C15ORF43	4.7558	0.2364	20.116598	0	0
C15ORF48	-1.7233	0.2032	-8.480706	0	0
C15ORF59	1.6788	0.2391	7.02167	0	0
C15ORF60	5.2939	0.7287	7.265107	0	0
C15ORF61	1.667	0.1404	11.877158	0	0
C15ORF62	0.6627	0.1241	5.341108	0	0
C16ORF13	-0.4141	0.0854	-4.851501	1e-06	2e-06
C16ORF45	2.3071	0.2063	11.182774	0	0
C16ORF52	1.7767	0.123	14.446296	0	0
C16ORF58	1.5659	0.0768	20.382556	0	0
C16ORF62	0.5961	0.0672	8.875597	0	0
C16ORF70	-0.17	0.0702	-2.420762	0.015488	0.019824
C16ORF72	0.4815	0.0775	6.212134	0	0
C16ORF80	0.2824	0.0661	4.270823	1.9e-05	3.1e-05
C16ORF87	-0.8883	0.086	-10.333103	0	0
C17ORF103	-1.1728	0.2244	-5.22538	0	0
C17ORF105	-0.109	0.5306	-0.205441	0.837227	0.855552
C17ORF59	0.8253	0.1215	6.790708	0	0
C17ORF75	1.1737	0.0962	12.195193	0	0
C18ORF42	-0.3289	0.3735	-0.880511	0.378583	0.413159
C18ORF8	-0.0125	0.0707	-0.176183	0.86015	0.87587
C19ORF38	3.0342	0.1668	18.188187	0	0
C19ORF40	0.7371	0.0823	8.953815	0	0
C19ORF43	1.2854	0.0872	14.748812	0	0
C19ORF53	1.9383	0.1073	18.0557	0	0
C19ORF54	-1.2821	0.1506	-8.514804	0	0
C19ORF66	-0.1066	0.0995	-1.071604	0.283898	0.315912
C19ORF67	-1.2754	0.3365	-3.790499	0.00015	0.000226
C19ORF69	-0.0784	0.275	-0.285261	0.775444	0.7993
C19ORF70	0.7154	0.1352	5.290503	0	0
C1GALT1	0.2747	0.0938	2.927687	0.003415	0.004624
C1GALT1C1	-0.2188	0.0729	-3.002559	0.002677	0.003656
C1ORF112	0.8735	0.1092	7.999772	0	0
C1ORF123	-1.1797	0.0865	-13.643022	0	0
C1ORF146	-0.3506	0.2488	-1.409022	0.158829	0.183019
C1ORF158	-4.4045	0.4264	-10.330147	0	0
C1ORF172	-0.2238	0.0947	-2.363248	0.018116	0.02303
C1ORF189	2.815	0.1454	19.365309	0	0
C1ORF192	2.9522	0.2242	13.165483	0	0
C1ORF198	-1.9396	0.1097	-17.687512	0	0
C1ORF21	-0.8039	0.0746	-10.771992	0	0
C1ORF210	2.305	0.2121	10.869474	0	0
C1ORF216	0.8172	0.0981	8.328408	0	0
C1ORF226	-0.7225	0.1279	-5.649368	0	0
C1ORF228	-1.612	0.1346	-11.978544	0	0
C1ORF43	0.0271	0.0596	0.454232	0.649662	0.679863
C1ORF50	-0.0264	0.0674	-0.39228	0.694852	0.722878
C1ORF51	2.9567	0.1699	17.404018	0	0
C1ORF74	1.2143	0.0686	17.691402	0	0
C1QA	1.9885	0.2018	9.852667	0	0
C1QB	1.6459	0.2076	7.929162	0	0
C1QBP	-0.1787	0.1152	-1.550566	0.121006	0.141653
C1QC	2.2832	0.1969	11.596344	0	0
C1QL1	2.8856	0.2402	12.013111	0	0
C1QTNF1	-0.6068	0.1557	-3.897565	9.7e-05	0.000148
C1QTNF2	0.4419	0.1909	2.314536	0.020638	0.026096
C1QTNF3	-0.1211	0.303	-0.399591	0.689458	0.717711
C1QTNF5	2.0906	0.1778	11.759552	0	0
C1QTNF9	4.6055	0.221	20.838904	0	0
C1R	0.4228	0.1015	4.164001	3.1e-05	4.9e-05
C1S	0.9457	0.0972	9.729485	0	0
C2	3.8918	0.1495	26.024394	0	0
C20ORF194	0.367	0.0903	4.063884	4.8e-05	7.5e-05
C20ORF195	0.1282	0.2337	0.548375	0.583435	0.61683
C20ORF27	1.0147	0.12	8.458216	0	0
C21ORF59	-0.5613	0.0694	-8.091797	0	0
C21ORF62	-1.5201	0.1555	-9.772849	0	0
C21ORF91	3.2135	0.1998	16.086589	0	0
C22ORF23	-1.7538	0.0635	-27.598689	0	0
C2CD2L	-1.6727	0.0715	-23.385745	0	0
C2CD3	-1.114	0.0882	-12.623404	0	0
C2ORF40	3.8016	0.2269	16.755974	0	0
C2ORF42	-0.45	0.0836	-5.380362	0	0
C2ORF43	-1.7026	0.1215	-14.014049	0	0
C2ORF47	-0.0432	0.0841	-0.51334	0.607713	0.640083
C2ORF49	-0.7214	0.0833	-8.661215	0	0
C2ORF62	1.5097	0.2493	6.055717	0	0
C2ORF68	-0.3952	0.1011	-3.908031	9.3e-05	0.000142
C2ORF69	-0.0875	0.0956	-0.915675	0.359837	0.394152
C2ORF76	0.9781	0.1101	8.88548	0	0
C2ORF80	4.2229	0.7608	5.55044	0	0
C3	0.4744	0.1696	2.797665	0.005147	0.006857
C3ORF14	5.2021	0.311	16.726195	0	0
C3ORF17	-0.0881	0.0883	-0.997503	0.31852	0.351761
C3ORF38	0.641	0.0801	8.007385	0	0
C3ORF43	1.0967	0.3468	3.162353	0.001565	0.00217
C3ORF58	-1.3857	0.1022	-13.555764	0	0
C3ORF83	-0.7776	0.8795	-0.884141	0.37662	0.41124
C4A	0.5199	0.1378	3.771861	0.000162	0.000243
C4ORF22	-1.5631	0.3852	-4.057329	5e-05	7.7e-05
C4ORF27	1.1807	0.1026	11.50287	0	0
C4ORF29	0.4653	0.19	2.448719	0.014337	0.018402
C4ORF33	0.7139	0.0851	8.386424	0	0
C4ORF47	3.5624	0.2561	13.911843	0	0
C5	1.9829	0.2876	6.895467	0	0
C5ORF15	0.8665	0.0573	15.11431	0	0
C5ORF22	-1.7622	0.1066	-16.526391	0	0
C5ORF24	-1.1918	0.0894	-13.336184	0	0
C5ORF28	-0.7571	0.1043	-7.261978	0	0
C5ORF30	2.0813	0.1557	13.368794	0	0
C5ORF34	-0.2986	0.0996	-2.999182	0.002707	0.003694
C5ORF42	1.2501	0.139	8.996625	0	0
C5ORF48	0.6893	0.2657	2.594236	0.00948	0.012367
C5ORF51	-0.1969	0.0773	-2.547062	0.010863	0.014104
C6	4.9905	0.3395	14.699381	0	0
C6ORF106	-1.0979	0.0821	-13.36552	0	0
C6ORF120	0.5966	0.0735	8.118001	0	0
C6ORF165	0.869	0.2997	2.899605	0.003736	0.005041
C6ORF203	2.4714	0.0952	25.950562	0	0
C6ORF211	0.6502	0.0839	7.750232	0	0
C6ORF47	-1.4824	0.1081	-13.717817	0	0
C6ORF57	0.4662	0.1132	4.118016	3.8e-05	6e-05
C6ORF62	0.1613	0.0446	3.615033	3e-04	0.000441
C6ORF70	1.6836	0.1384	12.165674	0	0
C6ORF89	0.9956	0.0767	12.976928	0	0
C7	0.545	0.2505	2.175722	0.029576	0.036829
C7ORF10	0.4364	0.1526	2.860204	0.004234	0.005685
C7ORF25	-0.8656	0.0913	-9.481879	0	0
C7ORF26	-0.301	0.0525	-5.730984	0	0
C7ORF43	0.0616	0.1165	0.528529	0.597132	0.629727
C7ORF57	-0.172	0.2007	-0.857108	0.391385	0.426025
C7ORF60	0.0691	0.0886	0.779312	0.435796	0.470708
C7ORF62	0.7059	1.0131	0.696773	0.485945	0.520803
C8A	-2.2335	0.6454	-3.460838	0.000538	0.000775
C8B	0.3843	0.605	0.635217	0.525287	0.560228
C8G	-1.629	0.1596	-10.207732	0	0
C8ORF22	10.4048	0.7788	13.359425	0	0
C8ORF37	-1.3501	0.1113	-12.133466	0	0
C8ORF4	-0.3116	0.1505	-2.070509	0.038405	0.047285
C8ORF44-SGK3	0.1351	0.0846	1.596636	0.110347	0.129733
C8ORF46	-0.0071	0.5709	-0.012472	0.990049	0.990638
C9ORF114	0.5754	0.0788	7.298377	0	0
C9ORF116	4.8007	0.5002	9.597652	0	0
C9ORF135	0.071	0.304	0.233432	0.815426	0.835134
C9ORF152	3.4696	0.3884	8.933264	0	0
C9ORF156	-0.6822	0.0635	-10.751311	0	0
C9ORF16	0.1653	0.1277	1.29478	0.195396	0.222412
C9ORF171	6.0845	0.3826	15.90219	0	0
C9ORF41	-2.001	0.0866	-23.10137	0	0
C9ORF64	2.0736	0.0846	24.50066	0	0
C9ORF69	-0.5263	0.1007	-5.223954	0	0
C9ORF72	0.8217	0.0966	8.508355	0	0
C9ORF78	0.6618	0.0567	11.667534	0	0
C9ORF85	-0.9373	0.0937	-10.00369	0	0
C9ORF91	-0.1475	0.1115	-1.32327	0.185746	0.212097
CA1	5.2484	0.7337	7.153654	0	0
CA10	-2.2538	0.5391	-4.180976	2.9e-05	4.6e-05
CA11	2.4724	0.176	14.051015	0	0
CA12	-2.8616	0.1852	-15.452221	0	0
CA13	0.6899	0.2225	3.101071	0.001928	0.00266
CA14	3.787	0.4532	8.356471	0	0
CA2	-3.794	0.3483	-10.893465	0	0
CA3	10.2282	0.6272	16.308151	0	0
CA5B	-2.7113	0.1431	-18.945632	0	0
CA7	0.9491	0.2216	4.283715	1.8e-05	2.9e-05
CA8	0.945	0.289	3.270304	0.001074	0.00151
CA9	2.5801	0.1983	13.013962	0	0
CAB39	-0.0953	0.1042	-0.914679	0.36036	0.394682
CAB39L	1.7237	0.1422	12.123773	0	0
CABIN1	-0.7391	0.0517	-14.281504	0	0
CABP7	0.1853	0.631	0.293663	0.769016	0.793404
CACHD1	-1.4641	0.0956	-15.320371	0	0
CACNA1D	1.6411	0.1367	12.009033	0	0
CACNA1E	0.5627	0.1646	3.419359	0.000628	0.000898
CACNA1S	6.8681	0.4475	15.34926	0	0
CACNA2D1	3.5907	0.1539	23.324129	0	0
CACNA2D2	-0.1968	0.1594	-1.234506	0.217014	0.245385
CACNA2D3	-0.4741	0.1303	-3.637976	0.000275	0.000405
CACNB1	2.6032	0.2415	10.778433	0	0
CACNB3	0.0772	0.1557	0.495754	0.620068	0.65187
CACNB4	0.032	0.1284	0.249055	0.803318	0.824829
CACNG1	8.1964	0.6591	12.434965	0	0
CACNG2	0.036	0.5379	0.066888	0.946671	0.952717
CACNG4	-0.4429	0.2278	-1.944527	0.051832	0.06304
CACNG5	0.7467	0.6123	1.219452	0.222673	0.251332
CACNG6	8.5612	0.8434	10.150814	0	0
CACNG7	0.5917	0.4372	1.353567	0.175874	0.201465
CACTIN	0.368	0.0692	5.31382	0	0
CACUL1	-1.0496	0.1167	-8.991144	0	0
CACYBP	0.8526	0.0829	10.290047	0	0
CAD	0.9268	0.1497	6.189393	0	0
CADM1	-1.3061	0.1075	-12.146581	0	0
CADM2	4.8895	0.2536	19.279061	0	0
CADM3	1.4623	0.1332	10.979968	0	0
CADM4	-0.9578	0.0924	-10.366789	0	0
CADPS	-0.6304	0.2478	-2.544298	0.01095	0.01421
CALB1	4.3328	0.5889	7.357573	0	0
CALB2	1.8489	0.3391	5.451796	0	0
CALCB	-4.9816	0.7747	-6.43046	0	0
CALCOCO1	-0.0272	0.146	-0.186659	0.851928	0.86855
CALCR	-0.1218	0.523	-0.232847	0.81588	0.835515
CALCRL	-0.1483	0.1385	-1.070839	0.284242	0.316225
CALHM2	0.2514	0.1301	1.932339	0.053318	0.06475
CALM1	-0.5689	0.0704	-8.079277	0	0
CALML4	2.8662	0.1287	22.264606	0	0
CALN1	-0.5546	0.2524	-2.197546	0.027981	0.034951
CALR	-0.6602	0.0858	-7.696066	0	0
CALU	-0.0811	0.0795	-1.02077	0.307363	0.340035
CALY	0.5672	0.4098	1.384111	0.166325	0.191147
CAMK1	0.8854	0.0933	9.489662	0	0
CAMK1D	1.4908	0.183	8.145054	0	0
CAMK2A	5.2611	0.2872	18.319626	0	0
CAMK2D	0.2141	0.0966	2.21709	0.026617	0.033325
CAMK2G	0.4664	0.1575	2.961408	0.003062	0.004163
CAMK2N1	0.3428	0.1124	3.04888	0.002297	0.003151
CAMKK1	4.9865	0.1096	45.488168	0	0
CAMKK2	-0.4164	0.0859	-4.850388	1e-06	2e-06
CAMKMT	-0.0209	0.124	-0.168264	0.866375	0.881052
CAMKV	2.4671	0.23	10.725032	0	0
CAMLG	-0.0927	0.0612	-1.512818	0.130326	0.151911
CAMSAP1	-1.604	0.0721	-22.234244	0	0
CAMSAP2	-0.6275	0.1137	-5.521134	0	0
CAMTA1	0.5306	0.0981	5.410577	0	0
CAND1	-0.1706	0.0496	-3.441098	0.000579	0.000832
CAND2	2.1996	0.2705	8.132114	0	0
CANT1	-1.1206	0.0667	-16.796912	0	0
CANX	-0.4857	0.056	-8.674628	0	0
CAP1	-0.4343	0.0833	-5.213505	0	0
CAP2	2.928	0.3454	8.476182	0	0
CAPG	0.2678	0.0913	2.932584	0.003362	0.004554
CAPN1	0.8137	0.0646	12.593536	0	0
CAPN10	-0.6882	0.0745	-9.233814	0	0
CAPN15	-1.2865	0.0951	-13.530568	0	0
CAPN2	0.6124	0.1025	5.977281	0	0
CAPN5	-0.3733	0.1114	-3.350261	0.000807	0.001146
CAPN6	1.6199	0.1762	9.194856	0	0
CAPN7	-0.096	0.0781	-1.228726	0.219174	0.247661
CAPNS1	-0.4158	0.0857	-4.850478	1e-06	2e-06
CAPNS2	-0.2123	0.156	-1.360717	0.173603	0.198998
CAPRIN1	-0.4261	0.0549	-7.767406	0	0
CAPS2	-2.9667	0.1467	-20.227089	0	0
CAPSL	2.6885	0.4043	6.650176	0	0
CAPZA1	-0.6363	0.0731	-8.698882	0	0
CAPZA2	0.8506	0.0672	12.658656	0	0
CAPZA3	1.0327	0.9584	1.077605	0.28121	0.313198
CARD10	0.2922	0.1238	2.360376	0.018256	0.023197
CARD11	0.8569	0.1564	5.477964	0	0
CARD9	0.0424	0.1768	0.239592	0.810647	0.831
CARF	1.8399	0.1404	13.108017	0	0
CARHSP1	-3.0495	0.1284	-23.748572	0	0
CARM1	-0.9664	0.0588	-16.437711	0	0
CARS2	-0.0734	0.0809	-0.906505	0.364669	0.399098
CARTPT	-0.1164	0.9855	-0.118154	0.905945	0.915936
CASC3	-0.611	0.0526	-11.619434	0	0
CASC4	0.5329	0.0865	6.1626	0	0
CASD1	-0.2141	0.0851	-2.514932	0.011906	0.015405
CASK	-0.6901	0.0909	-7.5918	0	0
CASKIN1	-1.6356	0.2312	-7.074787	0	0
CASKIN2	-0.3811	0.1042	-3.657771	0.000254	0.000376
CASP14	-3.0941	0.3778	-8.190596	0	0
CASP2	0.154	0.0858	1.795856	0.072517	0.08695
CASP6	1.8809	0.0825	22.790196	0	0
CASP8AP2	-0.4024	0.0768	-5.240159	0	0
CASQ1	8.7799	0.5524	15.893426	0	0
CASR	0.2445	0.3102	0.788359	0.430487	0.465772
CAST	0.6832	0.0988	6.917413	0	0
CAT	-1.2341	0.1383	-8.92104	0	0
CAV1	-0.823	0.1513	-5.439606	0	0
CAV3	4.798	0.5816	8.249559	0	0
CBFA2T2	1.2519	0.0772	16.213568	0	0
CBFB	-0.6515	0.0725	-8.988532	0	0
CBL	-0.2508	0.1026	-2.444804	0.014493	0.018596
CBLB	-0.4798	0.1083	-4.42999	9e-06	1.5e-05
CBLN3	0.2807	0.2617	1.072512	0.28349	0.315563
CBLN4	5.3768	0.811	6.630051	0	0
CBR1	0.4384	0.1041	4.211628	2.5e-05	4e-05
CBR4	1.2221	0.1102	11.086707	0	0
CBS	-0.6601	0.2432	-2.714057	0.006646	0.008782
CBWD2	0.2158	0.0775	2.784399	0.005363	0.007133
CBX1	-1.4413	0.0718	-20.067262	0	0
CBX2	0.7435	0.1299	5.725031	0	0
CBX3	-0.5491	0.0842	-6.523528	0	0
CBX5	-1.3758	0.0996	-13.816042	0	0
CBX8	-0.7767	0.1046	-7.423823	0	0
CC2D1A	0.4399	0.0682	6.446519	0	0
CC2D1B	-0.17	0.0856	-1.98703	0.046919	0.057383
CC2D2A	1.1872	0.1012	11.736691	0	0
CCAR1	0.3866	0.0902	4.284221	1.8e-05	2.9e-05
CCBL2	-1.3614	0.0728	-18.71197	0	0
CCDC101	-0.0765	0.1253	-0.6107	0.541398	0.575828
CCDC104	1.1632	0.0994	11.704511	0	0
CCDC11	2.527	0.2051	12.321488	0	0
CCDC111	-0.1694	0.1684	-1.005889	0.314469	0.347553
CCDC112	2.2898	0.0778	29.416759	0	0
CCDC113	2.0967	0.5541	3.784151	0.000154	0.000232
CCDC117	-0.4176	0.0913	-4.574343	5e-06	8e-06
CCDC12	0.8927	0.086	10.375723	0	0
CCDC122	-0.7011	0.2573	-2.7246	0.006438	0.008523
CCDC124	-0.6173	0.1073	-5.752138	0	0
CCDC126	0.5928	0.1028	5.764374	0	0
CCDC127	2.2168	0.0811	27.320543	0	0
CCDC13	2.5827	0.1705	15.147564	0	0
CCDC130	1.5862	0.1205	13.165394	0	0
CCDC132	-0.041	0.0627	-0.653186	0.513636	0.548325
CCDC134	-1.6108	0.0818	-19.695517	0	0
CCDC135	2.9594	0.1813	16.324781	0	0
CCDC138	1.9053	0.1449	13.148722	0	0
CCDC14	-2.909	0.156	-18.649104	0	0
CCDC141	-0.2564	0.1997	-1.283826	0.199203	0.226438
CCDC142	0.1921	0.1276	1.50491	0.132347	0.154072
CCDC146	5.1343	0.1841	27.891618	0	0
CCDC147	-2.2211	0.1405	-15.811538	0	0
CCDC151	0.4358	0.1428	3.051734	0.002275	0.003122
CCDC152	2.0425	0.095	21.507327	0	0
CCDC155	-8.2202	0.3169	-25.935954	0	0
CCDC157	1.4971	0.0973	15.389899	0	0
CCDC158	-2.1063	0.1446	-14.571247	0	0
CCDC167	-0.606	0.1118	-5.42068	0	0
CCDC170	-1.042	0.1483	-7.024202	0	0
CCDC171	1.4995	0.1508	9.943114	0	0
CCDC172	-0.4603	0.5164	-0.891447	0.372689	0.407389
CCDC173	-0.7627	0.1484	-5.139839	0	0
CCDC174	0.1561	0.0545	2.866014	0.004157	0.005587
CCDC18	-0.7611	0.147	-5.1768	0	0
CCDC181	1.0655	0.093	11.458078	0	0
CCDC19	-0.47	0.1483	-3.1696	0.001526	0.002119
CCDC22	0.7449	0.0648	11.494577	0	0
CCDC23	-0.5888	0.088	-6.6902	0	0
CCDC25	1.3281	0.0808	16.431207	0	0
CCDC28B	-0.563	0.0826	-6.813468	0	0
CCDC39	3.6589	0.1918	19.075783	0	0
CCDC41	-1.2823	0.1027	-12.485241	0	0
CCDC42	4.1762	0.5439	7.678086	0	0
CCDC43	-0.4674	0.0704	-6.640147	0	0
CCDC47	1.17	0.0567	20.636439	0	0
CCDC51	-0.3056	0.0577	-5.294676	0	0
CCDC53	0.2626	0.073	3.596488	0.000323	0.000473
CCDC58	-0.5749	0.114	-5.044796	0	1e-06
CCDC59	-0.7024	0.0657	-10.688203	0	0
CCDC6	-0.0058	0.0765	-0.07611	0.939332	0.94637
CCDC60	-0.4867	0.7506	-0.648453	0.516692	0.551528
CCDC62	-0.9289	0.109	-8.519019	0	0
CCDC63	-1.6006	0.3237	-4.943984	1e-06	1e-06
CCDC64	-1.8657	0.2178	-8.56434	0	0
CCDC64B	-0.5974	0.1716	-3.481516	0.000499	0.000719
CCDC65	3.6383	0.256	14.209699	0	0
CCDC67	-2.6402	0.382	-6.911918	0	0
CCDC70	-0.6028	0.9601	-0.627908	0.530064	0.565144
CCDC71	-0.9583	0.0573	-16.711428	0	0
CCDC77	1.3133	0.123	10.67791	0	0
CCDC79	0.9457	0.1653	5.719842	0	0
CCDC80	0.6963	0.1984	3.508964	0.00045	0.000651
CCDC81	-0.1466	0.2022	-0.724839	0.468551	0.503177
CCDC82	0.8984	0.1058	8.491609	0	0
CCDC85A	0.8001	0.157	5.094736	0	1e-06
CCDC85B	-1.331	0.1935	-6.879632	0	0
CCDC87	-1.5235	0.2903	-5.248693	0	0
CCDC88A	0.5691	0.09	6.324337	0	0
CCDC88C	-2.5115	0.1232	-20.378578	0	0
CCDC89	0.4612	0.1513	3.047388	0.002308	0.003166
CCDC9	0.7638	0.0672	11.366458	0	0
CCDC90B	0.6044	0.0775	7.797598	0	0
CCDC91	-0.0186	0.0619	-0.300496	0.763799	0.788425
CCDC92	-1.3562	0.126	-10.764231	0	0
CCDC93	-0.1596	0.0566	-2.818664	0.004822	0.006442
CCKAR	0.6731	0.3585	1.877415	0.060461	0.073007
CCKBR	0.4633	0.2072	2.23654	0.025316	0.031779
CCL19	-1.1543	0.391	-2.951855	0.003159	0.00429
CCL21	0.808	0.1953	4.138465	3.5e-05	5.5e-05
CCL3L3	0.0546	0.436	0.125251	NA	NA
CCL4	2.7267	0.2779	9.812386	0	0
CCM2	-0.348	0.087	-3.997739	6.4e-05	9.9e-05
CCNA1	4.7203	0.1324	35.663329	0	0
CCNA2	-1.8683	0.1982	-9.424256	0	0
CCNB1	-1.7263	0.2281	-7.567077	0	0
CCNB1IP1	0.6194	0.2954	2.09662	0.036027	0.044477
CCNB2	-0.3954	0.2017	-1.960205	0.049972	0.060902
CCNC	-0.4395	0.0655	-6.714695	0	0
CCND1	0.4272	0.0733	5.828778	0	0
CCND2	-3.3665	0.1138	-29.571495	0	0
CCNE1	-1.0941	0.1791	-6.110015	0	0
CCNE2	-0.7954	0.157	-5.066947	0	1e-06
CCNF	0.1767	0.177	0.998079	0.318241	0.35149
CCNG1	-0.665	0.1098	-6.056134	0	0
CCNG2	-0.8059	0.0971	-8.303497	0	0
CCNH	-0.0981	0.0735	-1.335052	0.181859	0.207848
CCNI	0.7803	0.063	12.377272	0	0
CCNJ	-1.8367	0.1156	-15.887696	0	0
CCNJL	-0.2285	0.2182	-1.047256	0.294982	0.327415
CCNK	-0.7484	0.0551	-13.588707	0	0
CCNO	-4.6739	0.4261	-10.967929	0	0
CCNT2	-0.0767	0.1428	-0.537443	0.590961	0.624068
CCNY	-0.2997	0.0612	-4.901283	1e-06	2e-06
CCP110	-0.6241	0.0874	-7.138765	0	0
CCR1	1.314	0.3445	3.813784	0.000137	0.000206
CCR4	0.1584	0.2805	0.564647	0.572314	0.606153
CCR5	1.7798	0.2351	7.571731	0	0
CCR6	0.8763	0.3108	2.820006	0.004802	0.006416
CCR7	0.7764	0.2704	2.871341	0.004087	0.005496
CCR9	-4.996	0.323	-15.468937	0	0
CCRN4L	-0.5502	0.162	-3.395928	0.000684	0.000977
CCS	-0.6815	0.0788	-8.647684	0	0
CCT2	0.1403	0.0642	2.18582	0.028829	0.035956
CCT4	-0.2721	0.0811	-3.352873	8e-04	0.001135
CCT5	-0.4023	0.0791	-5.086707	0	1e-06
CCT6A	-0.6955	0.0626	-11.101731	0	0
CCT7	-0.9387	0.0952	-9.865129	0	0
CCT8	0.0611	0.0779	0.783829	0.433141	0.468342
CCZ1	0.9685	0.0822	11.776708	0	0
CD109	2.1436	0.2013	10.648636	0	0
CD14	0.7089	0.1787	3.966378	7.3e-05	0.000112
CD164L2	3.0599	0.1338	22.870438	0	0
CD180	4.6593	0.3035	15.354013	0	0
CD207	0.8324	0.2723	3.056733	0.002238	0.003072
CD2BP2	-1.2434	0.0513	-24.255598	0	0
CD302	0.8586	0.1647	5.211644	0	0
CD36	0.3873	0.1766	2.193479	0.028273	0.035289
CD3D	2.8982	0.174	16.655294	0	0
CD47	-0.8257	0.0758	-10.897657	0	0
CD53	1.7826	0.1769	10.076182	0	0
CD63	0.7803	0.1031	7.57102	0	0
CD68	-1.0213	0.2079	-4.912981	1e-06	2e-06
CD74	0.5741	0.118	4.865367	1e-06	2e-06
CD79A	2.5695	0.218	11.786501	0	0
CD79B	0.6828	0.5376	1.269979	0.204092	0.231735
CD81	1.0217	0.1151	8.874598	0	0
CD82	-0.6942	0.0728	-9.536747	0	0
CD83	-0.7244	0.1546	-4.684388	3e-06	5e-06
CD9	0.364	0.0741	4.914035	1e-06	2e-06
CDA	-2.2173	0.3212	-6.902392	0	0
CDADC1	-0.7372	0.0618	-11.932288	0	0
CDC123	0.6805	0.0594	11.446071	0	0
CDC14A	-1.7728	0.1087	-16.314538	0	0
CDC14B	-1.8416	0.145	-12.696501	0	0
CDC16	1.7629	0.1396	12.625533	0	0
CDC20	-0.602	0.2086	-2.885863	0.003903	0.005258
CDC20B	-0.6554	0.6946	-0.943642	0.345352	0.379564
CDC23	0.3753	0.0651	5.767944	0	0
CDC25A	-1.053	0.1257	-8.378094	0	0
CDC25B	-1.0339	0.0847	-12.204449	0	0
CDC26	1.4587	0.0938	15.55079	0	0
CDC27	0.3648	0.0884	4.126717	3.7e-05	5.8e-05
CDC34	-0.8792	0.2004	-4.388324	1.1e-05	1.8e-05
CDC37	0.0289	0.0895	0.323529	0.746295	0.772174
CDC37L1	0.4522	0.1234	3.665941	0.000246	0.000365
CDC40	-0.827	0.0677	-12.20949	0	0
CDC42	0.086	0.0418	2.058122	0.039578	0.0487
CDC42BPA	-0.6183	0.0885	-6.982809	0	0
CDC42BPB	-0.1232	0.065	-1.89545	0.058033	0.070192
CDC42BPG	-0.6003	0.0988	-6.078518	0	0
CDC42EP1	-0.3814	0.0971	-3.930188	8.5e-05	0.00013
CDC42EP2	0.3493	0.1384	2.52433	0.011592	0.015015
CDC42EP3	-0.5019	0.082	-6.119985	0	0
CDC42EP4	-0.2771	0.0812	-3.410922	0.000647	0.000926
CDC42SE1	0.432	0.0707	6.114128	0	0
CDC42SE2	-1.2241	0.0923	-13.262415	0	0
CDC45	0.0344	0.1899	0.18115	0.85625	0.872427
CDC5L	0.5844	0.0436	13.392761	0	0
CDC6	-0.1794	0.1617	-1.109173	0.267356	0.298757
CDC7	-0.8555	0.0766	-11.16125	0	0
CDC73	-0.8073	0.0481	-16.779896	0	0
CDCA3	-0.0802	0.1994	-0.402246	0.687503	0.715972
CDCA4	-0.3312	0.1151	-2.876596	0.00402	0.005408
CDCA5	-1.5642	0.1974	-7.925828	0	0
CDCA7L	0.6442	0.1212	5.316668	0	0
CDCA8	-0.9939	0.1754	-5.667452	0	0
CDH1	-1.1732	0.1704	-6.885612	0	0
CDH10	0.3907	0.6909	0.565516	0.571723	0.60559
CDH11	0.4176	0.1613	2.589277	0.009618	0.012541
CDH13	-0.1885	0.1452	-1.29803	0.194277	0.221213
CDH16	-2.2232	0.2816	-7.896224	0	0
CDH17	-2.096	0.2681	-7.819152	0	0
CDH18	1.1145	0.2051	5.433402	0	0
CDH19	4.1427	0.1546	26.793764	0	0
CDH2	0.812	0.135	6.015709	0	0
CDH20	-1.4242	0.2336	-6.097509	0	0
CDH23	-2.6724	0.1355	-19.729105	0	0
CDH3	-1.6048	0.1163	-13.800973	0	0
CDH4	-1.1631	0.2411	-4.824125	1e-06	2e-06
CDH5	-0.3241	0.1952	-1.660416	0.096831	0.114563
CDH6	-1.4164	0.1695	-8.356537	0	0
CDH8	-1.6935	0.2973	-5.695715	0	0
CDH9	-0.47	0.324	-1.450707	0.146861	0.169987
CDHR1	0.9499	0.23	4.129198	3.6e-05	5.7e-05
CDHR2	0.1418	0.2988	0.474647	0.635038	0.666288
CDHR3	-1.0579	0.2101	-5.03593	0	1e-06
CDIP1	0.5448	0.0881	6.18283	0	0
CDIPT	0.5283	0.0768	6.879225	0	0
CDK1	-1.0421	0.2111	-4.935507	1e-06	1e-06
CDK10	1.3252	0.1242	10.666362	0	0
CDK12	-0.4051	0.0644	-6.288763	0	0
CDK13	0.1306	0.0959	1.361386	0.173392	0.198801
CDK14	-0.404	0.1566	-2.579335	0.009899	0.012893
CDK16	-0.0851	0.0488	-1.746015	0.080808	0.096455
CDK17	0.0565	0.104	0.543904	0.586508	0.619754
CDK19	0.8226	0.1031	7.975869	0	0
CDK20	0.6754	0.1229	5.49743	0	0
CDK2AP1	-0.3492	0.092	-3.794791	0.000148	0.000222
CDK2AP2	0.236	0.0801	2.947609	0.003202	0.004347
CDK4	-0.2499	0.0831	-3.007156	0.002637	0.003603
CDK5	0.8765	0.0689	12.726276	0	0
CDK5R1	-0.6386	0.1973	-3.236964	0.001208	0.00169
CDK5RAP1	-0.1096	0.0781	-1.402905	0.160645	0.185007
CDK6	0.4147	0.1095	3.786368	0.000153	0.00023
CDK7	-0.392	0.1067	-3.675094	0.000238	0.000352
CDK8	-0.6074	0.0744	-8.161515	0	0
CDK9	-0.635	0.0544	-11.669374	0	0
CDKAL1	-0.839	0.0724	-11.587339	0	0
CDKL1	1.8033	0.1107	16.29438	0	0
CDKL2	2.0883	0.129	16.183876	0	0
CDKL5	1.8113	0.1207	15.010684	0	0
CDKN1A	-2.1727	0.1582	-13.733071	0	0
CDKN1B	-0.1286	0.0731	-1.758563	0.078652	0.093992
CDKN2AIP	1.48	0.0818	18.085685	0	0
CDKN2AIPNL	-0.3121	0.1171	-2.664617	0.007708	0.01013
CDKN2C	0.9743	0.1541	6.321749	0	0
CDKN2D	1.2697	0.0989	12.836288	0	0
CDKN3	0.924	0.2041	4.527718	6e-06	1e-05
CDO1	-1.1327	0.2193	-5.164045	0	0
CDON	0.7487	0.1316	5.688682	0	0
CDR2	-1.5279	0.1073	-14.236499	0	0
CDR2L	-2.4184	0.1386	-17.448191	0	0
CDS1	-0.1415	0.1426	-0.992113	0.321143	0.354462
CDS2	-0.4692	0.1024	-4.5824	5e-06	8e-06
CDYL	-1.0453	0.0654	-15.991739	0	0
CDYL2	-0.1237	0.1636	-0.756034	0.449629	0.484715
CEBPZ	-0.0033	0.0382	-0.085317	0.932009	0.939932
CECR2	-1.1696	0.1601	-7.306299	0	0
CELA3B	-3.7958	0.3439	-11.037973	0	0
CELF1	0.3807	0.0917	4.151919	3.3e-05	5.2e-05
CELF2	0.9411	0.1381	6.81212	0	0
CELF3	-1.2374	0.1279	-9.671555	0	0
CELF5	-0.4063	0.2488	-1.633093	0.102449	0.120899
CELSR1	-0.8976	0.1196	-7.503675	0	0
CELSR2	-1.6856	0.1099	-15.331229	0	0
CEND1	2.67	0.1209	22.085128	0	0
CENPI	-1.4047	0.0741	-18.957908	0	0
CENPK	-0.7693	0.19	-4.049156	5.1e-05	8e-05
CENPL	0.2302	0.1921	1.198251	0.230819	0.259771
CENPN	-0.3999	0.1864	-2.145754	0.031893	0.039586
CENPO	2.0786	0.1052	19.759224	0	0
CENPP	-0.8367	0.17	-4.920502	1e-06	1e-06
CEP104	0.3709	0.0936	3.96335	7.4e-05	0.000114
CEP164	0.1648	0.1068	1.542287	0.123004	0.143842
CEP170	0.0654	0.1205	0.542696	0.587339	0.620567
CEP19	-0.606	0.137	-4.422098	1e-05	1.6e-05
CEP250	-0.7871	0.1285	-6.125423	0	0
CEP290	-0.0631	0.1065	-0.592473	0.553534	0.587805
CEP350	-1.0071	0.0909	-11.082762	0	0
CEP41	-1.2943	0.1047	-12.362478	0	0
CEP44	0.1337	0.0986	1.355992	0.175102	0.200618
CEP55	0.0273	0.1614	0.169274	0.865581	0.880422
CEP57L1	-1.1713	0.0729	-16.078578	0	0
CEP63	1.2436	0.0971	12.808209	0	0
CEP70	-0.3988	0.1107	-3.603098	0.000314	0.000462
CEP76	-0.0213	0.1131	-0.188229	0.850697	0.867471
CEP78	0.6477	0.1446	4.479033	7e-06	1.2e-05
CEP85	0.2212	0.164	1.348731	0.177423	0.203077
CEP85L	1.0092	0.1517	6.652532	0	0
CEP89	0.6199	0.1373	4.515123	6e-06	1e-05
CEP95	1.0078	0.1171	8.603411	0	0
CEP97	0.6769	0.0932	7.266673	0	0
CEPT1	-0.136	0.0766	-1.774851	0.075923	0.090871
CERCAM	1.2293	0.1323	9.289774	0	0
CERK	0.8092	0.076	10.653447	0	0
CERS2	2.0831	0.081	25.710853	0	0
CERS3	-2.4033	0.257	-9.351899	0	0
CERS5	0.8683	0.06	14.474496	0	0
CERS6	-1.3306	0.1561	-8.522737	0	0
CES1	-3.5551	0.3484	-10.204683	0	0
CETN1	-4.3166	0.3689	-11.700082	0	0
CETN2	0.4352	0.0953	4.567017	5e-06	8e-06
CETN3	0.5647	0.1197	4.717594	2e-06	4e-06
CFB	2.2673	0.3632	6.241997	NA	NA
CFD	-3.2861	0.2245	-14.634415	0	0
CFDP1	0.2807	0.0841	3.338246	0.000843	0.001195
CFL1	-1.3707	0.0877	-15.634208	0	0
CFL2	1.8399	0.3673	5.009656	1e-06	1e-06
CFTR	0.2908	0.2152	1.351193	0.176634	0.202288
CGGBP1	-0.1075	0.072	-1.492432	0.135586	0.157605
CGNL1	-0.0096	0.11	-0.087243	0.930478	0.938575
CGRRF1	0.4493	0.0651	6.900357	0	0
CH25H	-2.2227	0.3179	-6.991955	0	0
CHAC1	-5.9417	0.4839	-12.279765	0	0
CHAC2	-3.0014	0.153	-19.611286	0	0
CHAD	1.4973	0.2547	5.877877	0	0
CHAF1A	-0.9561	0.1308	-7.30962	0	0
CHAF1B	0.3611	0.1159	3.115417	0.001837	0.002538
CHAMP1	0.4157	0.0765	5.435042	0	0
CHAT	0.9578	0.4238	2.259952	0.023824	0.02997
CHCHD1	-0.3041	0.0981	-3.099463	0.001939	0.002673
CHCHD10	0.2153	0.2844	0.756914	0.449101	0.484198
CHCHD2	-0.89	0.1145	-7.769755	0	0
CHCHD4	0.0833	0.1026	0.812192	0.416681	0.451756
CHCHD5	0.8022	0.098	8.189704	0	0
CHD1	-0.08	0.0758	-1.055355	0.291263	0.323679
CHD1L	-0.2055	0.0847	-2.425204	0.0153	0.019591
CHD3	-0.1087	0.081	-1.342393	0.179469	0.205232
CHD4	-0.3297	0.0418	-7.8941	0	0
CHD5	1.3474	0.137	9.835518	0	0
CHD6	0.3471	0.1025	3.385573	0.00071	0.001012
CHD7	-0.3428	0.0698	-4.910801	1e-06	2e-06
CHD8	0.1457	0.0487	2.993041	0.002762	0.003768
CHD9	0.2153	0.1022	2.106528	0.035158	0.043447
CHDH	-2.5106	0.2298	-10.926271	0	0
CHEK1	0.5489	0.1874	2.928841	0.003402	0.004607
CHEK2	-0.6868	0.1631	-4.211502	2.5e-05	4e-05
CHI3L1	3.7336	0.2982	12.522362	0	0
CHIC1	0.2518	0.1593	1.580312	0.114035	0.133945
CHIC2	-1.3937	0.114	-12.220718	0	0
CHID1	-0.9172	0.0736	-12.460104	0	0
CHKA	0.9165	0.1766	5.189795	0	0
CHKB	0.4653	0.1373	3.389733	7e-04	0.000998
CHL1	0.5293	0.2527	2.09482	0.036187	0.044663
CHM	-0.0865	0.0842	-1.027593	0.304141	0.336729
CHML	0.2564	0.0757	3.386453	0.000708	0.00101
CHMP1B	0.4875	0.1119	4.355087	1.3e-05	2.1e-05
CHMP2A	1.3381	0.0813	16.460332	0	0
CHMP2B	-0.0906	0.0735	-1.231959	0.217965	0.246321
CHMP4B	-0.475	0.0859	-5.527707	0	0
CHMP4C	-1.1263	0.2255	-4.995178	1e-06	1e-06
CHMP5	0.1061	0.0651	1.629841	0.103135	0.121665
CHMP6	0.7244	0.0643	11.264704	0	0
CHMP7	0.24	0.0621	3.860849	0.000113	0.000172
CHODL	-0.8868	0.4517	-1.963277	0.049614	0.06051
CHP1	0.0182	0.0896	0.203098	0.839058	0.856988
CHP2	0.1912	0.1614	1.18473	0.236124	0.265446
CHPF	-0.7933	0.1044	-7.597261	0	0
CHPF2	0.1706	0.0682	2.499974	0.01242	0.016046
CHRAC1	0.1712	0.1108	1.5447	0.122419	0.143175
CHRD	3.3408	0.1885	17.725496	0	0
CHRDL1	-2.7687	0.201	-13.773521	0	0
CHRDL2	0.3353	0.433	0.774315	0.438744	0.47369
CHRM2	-3.0751	0.6072	-5.064111	0	1e-06
CHRM3	1.1356	0.2361	4.809343	2e-06	3e-06
CHRM4	-1.0161	0.2645	-3.842071	0.000122	0.000185
CHRNA1	0.9093	0.4341	2.094772	0.036191	0.044663
CHRNA7	-3.7305	0.3498	-10.66544	0	0
CHRNA9	0.1196	0.2656	0.450308	0.652488	0.682184
CHRNB1	4.7437	0.156	30.406973	0	0
CHRNB3	1.2481	0.6269	1.990889	0.046493	0.056889
CHRND	6.3623	0.5104	12.465217	0	0
CHRNG	6.9556	0.4111	16.91999	0	0
CHST1	-0.8124	0.1648	-4.928683	1e-06	1e-06
CHST10	-0.1675	0.1379	-1.214616	0.224513	0.253296
CHST12	-1.3855	0.124	-11.174689	0	0
CHST13	-1.8024	0.3379	-5.333719	0	0
CHST14	0.0504	0.102	0.494081	0.621249	0.652907
CHST15	-1.5683	0.1481	-10.586378	0	0
CHST2	-0.0343	0.162	-0.211561	0.83245	0.851101
CHST4	2.5633	0.4431	5.784535	0	0
CHST8	0.5476	0.2361	2.318945	0.020398	0.025808
CHST9	-1.3122	0.204	-6.433028	0	0
CHSY1	-0.8611	0.0964	-8.929603	0	0
CHTF18	0.031	0.163	0.190115	0.849219	0.866313
CHTF8	-0.6564	0.0864	-7.595701	0	0
CHUK	0.1722	0.0484	3.560113	0.000371	0.00054
CIAO1	0.3556	0.0397	8.965834	0	0
CIAPIN1	-0.3958	0.0556	-7.121332	0	0
CIB1	-0.1691	0.0782	-2.163682	0.030489	0.037923
CIB2	-2.3802	0.1445	-16.46807	0	0
CIB3	1.0472	0.3608	2.902081	0.003707	0.005004
CIB4	-0.6231	0.4568	-1.364068	0.172546	0.197899
CIDEB	-0.3778	0.0999	-3.782532	0.000155	0.000233
CIDEC	0.0542	0.2512	0.21563	0.829276	0.848028
CILP	2.2344	0.2026	11.028839	0	0
CINP	-0.0023	0.0816	-0.02803	0.977638	0.979581
CIR1	1.5251	0.0542	28.136401	0	0
CIRH1A	0.7549	0.0958	7.881608	0	0
CISD1	0.9402	0.1448	6.494247	0	0
CISD2	0.4048	0.0722	5.609167	0	0
CISH	-1.8072	0.1805	-10.014444	0	0
CITED1	0.1093	0.3017	0.362345	NA	NA
CITED2	-0.5038	0.1117	-4.511387	6e-06	1.1e-05
CITED4	-7.3569	0.3674	-20.026282	0	0
CKAP2	-1.1436	0.1503	-7.60704	0	0
CKAP2L	-2.1224	0.1772	-11.980345	0	0
CKAP5	-0.8379	0.0576	-14.557422	0	0
CKB	-1.0213	0.3277	-3.116417	0.001831	0.00253
CKM	8.2036	0.4855	16.896361	0	0
CKMT1A	0.0659	0.1269	0.519242	0.603592	0.635874
CKMT2	9.7194	0.6361	15.278865	0	0
CKS2	-0.2512	0.2003	-1.254379	0.209704	0.237679
CLASP1	-0.1355	0.124	-1.092455	0.274633	0.306177
CLASP2	-0.2305	0.0877	-2.626744	0.008621	0.011281
CLCA2	-0.7612	0.1568	-4.854102	1e-06	2e-06
CLCC1	-0.5518	0.0494	-11.180185	0	0
CLCN1	3.6998	0.3906	9.471102	0	0
CLCN2	2.1361	0.1463	14.60149	0	0
CLCN3	0.4242	0.1221	3.473701	0.000513	0.00074
CLCN5	-0.7682	0.1279	-6.005088	0	0
CLCN6	0.2852	0.1005	2.837794	0.004543	0.006083
CLCN7	0.2802	0.0743	3.771236	0.000162	0.000243
CLCNKA	2.8473	0.3924	7.256549	0	0
CLDN1	-1.0172	0.1612	-6.309685	0	0
CLDN11	0.0599	0.1798	0.333214	0.738973	0.76507
CLDN12	-0.4183	0.0931	-4.494565	7e-06	1.1e-05
CLDN14	-4.5258	0.5104	-8.867756	0	0
CLDN15	-1.929	0.2443	-7.896714	0	0
CLDN19	1.4832	0.2247	6.602277	0	0
CLDN2	-0.3284	0.6699	-0.490144	0.624032	0.655695
CLDN20	-1.3669	0.3531	-3.871458	0.000108	0.000165
CLDN22	1.4086	0.1118	12.601429	0	0
CLDN23	1.4373	0.2814	5.107205	0	1e-06
CLDN4	-0.8666	0.2846	-3.045098	0.002326	0.003189
CLDN6	3.7833	0.4812	7.86177	0	0
CLDN7	-0.8753	0.1754	-4.991096	1e-06	1e-06
CLDN8	-1.9955	0.2646	-7.54227	0	0
CLDN9	1.0234	0.226	4.528394	6e-06	1e-05
CLDND1	-0.7292	0.0894	-8.158987	0	0
CLEC16A	0.0273	0.1337	0.204456	0.837997	0.856252
CLEC18C	1.0523	0.311	3.383336	0.000716	0.00102
CLEC3A	1.6175	0.4403	3.673488	0.000239	0.000355
CLEC4E	6.1341	0.2684	22.853428	0	0
CLGN	5.4972	0.2657	20.687627	0	0
CLHC1	4.8472	0.2122	22.841067	0	0
CLIC1	-0.5022	0.1008	-4.982154	1e-06	1e-06
CLIC2	-0.0737	0.1204	-0.61192	0.540591	0.575112
CLIC3	0.2521	0.2118	1.190316	0.233922	0.263029
CLIC4	-1.4915	0.1402	-10.634554	0	0
CLINT1	-0.3472	0.0615	-5.644913	0	0
CLIP1	1.0161	0.1352	7.517408	0	0
CLIP3	-2.4877	0.1546	-16.09176	0	0
CLIP4	1.7998	0.2141	8.405016	0	0
CLK2	0.5204	0.1505	3.457541	0.000545	0.000784
CLK4	1.2513	0.1566	7.991549	0	0
CLMP	-0.8353	0.1385	-6.0327	0	0
CLN3	0.5387	0.0522	10.312377	0	0
CLN5	-0.1282	0.0702	-1.825485	0.067928	0.081709
CLN6	0.3596	0.0982	3.663766	0.000249	0.000368
CLN8	0.449	0.165	2.720744	0.006514	0.008615
CLNS1A	-0.1192	0.0513	-2.321819	0.020243	0.025618
CLP1	-1.1398	0.057	-19.9991	0	0
CLPB	-0.736	0.0878	-8.386028	0	0
CLPP	-0.1896	0.0953	-1.989004	0.046701	0.05713
CLPTM1	-0.2836	0.0562	-5.049292	0	1e-06
CLPTM1L	-0.3239	0.0481	-6.738067	0	0
CLPX	0.5318	0.073	7.289408	0	0
CLRN2	-2.2552	0.2916	-7.734485	0	0
CLRN3	-2.8417	0.8696	-3.267854	0.001084	0.001522
CLSTN1	0.221	0.0664	3.328821	0.000872	0.001234
CLSTN2	-0.3491	0.082	-4.254975	2.1e-05	3.3e-05
CLSTN3	0.87	0.2251	3.864736	0.000111	0.000169
CLTA	-0.3833	0.083	-4.615927	4e-06	7e-06
CLTC	-0.755	0.082	-9.209002	0	0
CLUAP1	0.1451	0.0865	1.677321	0.09348	0.110898
CLUH	0.4396	0.0889	4.9446	1e-06	1e-06
CLVS1	-0.0209	0.2362	-0.088528	0.929457	0.937827
CLVS2	0.1881	0.2183	0.861461	0.388984	0.423503
CLYBL	0.212	0.1358	1.561097	0.118501	0.13885
CMA1	7.4574	0.2886	25.841678	0	0
CMAS	0.0597	0.0444	1.345379	0.178503	0.204197
CMBL	1.0718	0.3	3.573034	0.000353	0.000516
CMC1	0.4592	0.0721	6.367799	0	0
CMC2	1.0871	0.1486	7.314782	0	0
CMIP	-0.7733	0.0764	-10.128043	0	0
CMKLR1	-0.1808	0.1746	-1.035564	0.300406	0.332922
CMPK1	-0.4258	0.0726	-5.862439	0	0
CMSS1	0.2367	0.1	2.366352	0.017964	0.022857
CMTM4	-0.2216	0.152	-1.457815	0.144892	0.167765
CMTM5	2.905	0.2228	13.040298	0	0
CMTM6	-0.9728	0.1531	-6.353308	0	0
CMTM7	0.0081	0.1157	0.069623	0.944494	0.950811
CMTM8	-2.2375	0.1306	-17.133277	0	0
CMTR1	0.4298	0.0674	6.379447	0	0
CMTR2	-0.1674	0.0715	-2.340605	0.019253	0.024417
CNBP	0.2126	0.1066	1.993839	0.04617	0.056507
CNDP1	-2.4357	0.144	-16.917079	0	0
CNDP2	-0.7105	0.0713	-9.966241	0	0
CNEP1R1	-0.1216	0.0812	-1.49758	0.134242	0.156133
CNGA2	-0.3244	0.2705	-1.199257	0.230428	0.259389
CNGA3	-1.7431	0.28	-6.224736	0	0
CNGA4	3.5969	0.3745	9.605021	0	0
CNIH	-0.7189	0.0757	-9.502901	0	0
CNIH3	-1.4622	0.1243	-11.759923	0	0
CNKSR1	1.8894	0.1749	10.799501	0	0
CNKSR2	-1.6981	0.1016	-16.717568	0	0
CNKSR3	0.2283	0.1208	1.889898	0.058772	0.071026
CNN1	-2.8792	0.2162	-13.315435	0	0
CNN3	-0.0051	0.085	-0.060001	0.952155	0.957662
CNNM2	-0.4591	0.0866	-5.300354	0	0
CNNM4	-0.8074	0.1635	-4.939164	1e-06	1e-06
CNOT10	0.3318	0.0615	5.393864	0	0
CNOT3	-0.3265	0.1134	-2.87882	0.003992	0.005371
CNOT4	-0.1048	0.0744	-1.409198	0.158777	0.182991
CNOT6	-0.0118	0.0916	-0.128389	0.897841	0.909349
CNOT6L	-1.2005	0.0915	-13.127395	0	0
CNOT7	-1.0903	0.0506	-21.529316	0	0
CNOT8	-0.251	0.0544	-4.609838	4e-06	7e-06
CNP	-1.2441	0.1222	-10.179151	0	0
CNPPD1	-0.1823	0.0707	-2.580117	0.009877	0.012866
CNPY3	0.3027	0.1165	2.598346	0.009367	0.012223
CNPY4	0.1556	0.0613	2.537901	0.011152	0.014465
CNR1	3.7669	0.3385	11.126821	0	0
CNR2	0.8601	0.2132	4.033381	5.5e-05	8.5e-05
CNST	0.4705	0.1176	4.001259	6.3e-05	9.8e-05
CNTF	-0.2542	0.1618	-1.571454	0.116077	0.136137
CNTFR	-1.6239	0.2032	-7.992902	0	0
CNTN1	2.786	0.184	15.142689	0	0
CNTN2	1.1023	0.2527	4.362843	1.3e-05	2.1e-05
CNTN3	1.2376	0.1665	7.432222	0	0
CNTN4	-0.8036	0.1655	-4.854595	1e-06	2e-06
CNTN5	-2.2361	0.3715	-6.018495	0	0
CNTN6	-0.6292	0.2858	-2.201583	0.027695	0.034601
CNTNAP1	-0.2206	0.1393	-1.583012	0.113419	0.133267
CNTNAP2	2.8864	0.1453	19.869687	0	0
CNTNAP4	-3.4547	0.269	-12.845114	0	0
CNTNAP5	0.9351	0.1448	6.459243	0	0
CNTRL	0.6171	0.1183	5.216512	0	0
CNTROB	0.0546	0.1419	0.384659	0.70049	0.728143
COA3	-0.3455	0.1038	-3.329573	0.00087	0.001231
COA4	-0.1449	0.1159	-1.250482	0.211124	0.239099
COA5	-0.1227	0.0882	-1.390681	0.164322	0.189026
COA6	0.4801	0.0943	5.090221	0	1e-06
COASY	-0.8981	0.0742	-12.108462	0	0
COCH	0.3948	0.2847	1.386862	0.165484	0.190275
COG1	-0.2923	0.0574	-5.095979	0	1e-06
COG2	0.3553	0.0489	7.269681	0	0
COG3	0.1923	0.0767	2.505773	0.012218	0.015796
COG4	0.0337	0.0494	0.682664	0.494819	0.529694
COG5	0.1053	0.0475	2.216131	0.026683	0.033399
COG6	-0.9849	0.0703	-14.004521	0	0
COG8	-0.1404	0.0588	-2.388039	0.016939	0.021615
COL11A1	-2.4569	0.1803	-13.623835	0	0
COL11A2	4.216	0.1883	22.391572	0	0
COL13A1	-1.6808	0.1469	-11.445313	0	0
COL14A1	0.3437	0.193	1.780595	0.074979	0.089805
COL15A1	-0.2203	0.1605	-1.372579	0.169883	0.194978
COL16A1	0.2127	0.1232	1.726919	0.084182	0.100352
COL19A1	0.2422	0.175	1.384542	0.166192	0.191025
COL1A1	-0.5986	0.3519	-1.701127	0.088919	0.105662
COL1A2	0.214	0.3586	0.596716	0.550697	0.585101
COL21A1	2.056	0.1805	11.391432	0	0
COL22A1	1.6751	0.2338	7.163069	0	0
COL24A1	0.9134	0.2043	4.470407	8e-06	1.3e-05
COL25A1	-0.8871	0.1249	-7.102849	0	0
COL27A1	0.3489	0.1636	2.131988	0.033008	0.04091
COL28A1	3.1072	0.1841	16.876867	0	0
COL2A1	-0.839	0.1386	-6.052705	0	0
COL3A1	0.2467	0.3293	0.749067	0.453817	0.488707
COL4A1	-1.4367	0.1716	-8.37254	0	0
COL4A2	-0.6133	0.1736	-3.533037	0.000411	0.000597
COL4A3	-1.2639	0.2194	-5.761892	0	0
COL4A4	1.3453	0.179	7.515475	0	0
COL5A1	0.8087	0.2022	3.999638	6.3e-05	9.8e-05
COL5A2	0.486	0.1931	2.516976	0.011837	0.015318
COL6A1	0.078	0.1667	0.4678	0.639927	0.670929
COL6A2	0.5628	0.1711	3.288069	0.001009	0.00142
COL6A3	-0.1089	0.1768	-0.616114	0.537819	0.572505
COL6A6	1.7345	0.2785	6.228581	0	0
COL7A1	0.5343	0.1848	2.891235	0.003837	0.005173
COL8A1	0.5079	0.1962	2.588825	0.00963	0.012556
COL8A2	-0.4183	0.1649	-2.53672	0.01119	0.014512
COL9A2	2.2684	0.1157	19.59935	0	0
COL9A3	0.2377	0.1397	1.702167	0.088724	0.105476
COLEC10	-0.3395	1.0632	-0.319308	0.749493	0.774768
COLEC12	1.293	0.141	9.167843	0	0
COLGALT2	-0.264	0.1521	-1.735355	0.082678	0.098605
COLQ	2.5952	0.2014	12.888817	0	0
COMMD1	0.8319	0.0798	10.424956	0	0
COMMD10	-0.7335	0.0807	-9.091794	0	0
COMMD2	-1.6449	0.0643	-25.585129	0	0
COMMD3-BMI1	0.7201	0.0716	10.056326	0	0
COMMD4	-0.0275	0.0923	-0.297389	0.766169	0.79071
COMMD5	-1.3059	0.0778	-16.792879	0	0
COMMD6	1.7805	0.1017	17.512947	0	0
COMMD8	0.4924	0.0735	6.697437	0	0
COMP	-0.7558	0.1402	-5.390996	0	0
COMTD1	0.7974	0.1832	4.352712	1.3e-05	2.2e-05
COPA	-0.5264	0.0365	-14.423145	0	0
COPB1	-0.1841	0.057	-3.230993	0.001234	0.001724
COPE	0.2921	0.1015	2.878842	0.003991	0.005371
COPG1	0.4374	0.0544	8.044663	0	0
COPS2	-0.5851	0.0591	-9.904182	0	0
COPS3	-0.2674	0.0688	-3.885272	0.000102	0.000156
COPS4	-0.492	0.1257	-3.913767	9.1e-05	0.000139
COPS5	-0.4638	0.0889	-5.217745	0	0
COPS6	-0.6006	0.0708	-8.482301	0	0
COPS7A	0.6202	0.0716	8.663995	0	0
COPS7B	-0.452	0.0648	-6.980136	0	0
COPS8	-0.4233	0.0728	-5.815415	0	0
COPZ1	-0.345	0.0688	-5.012188	1e-06	1e-06
COPZ2	-0.4805	0.1022	-4.703725	3e-06	4e-06
COQ10A	1.4445	0.2567	5.627393	0	0
COQ10B	-0.6048	0.1145	-5.280777	0	0
COQ3	1.5417	0.1334	11.556335	0	0
COQ5	1.7958	0.1092	16.442838	0	0
COQ6	1.7791	0.128	13.901296	0	0
COQ9	2.0431	0.1371	14.896663	0	0
CORIN	1.8398	0.1368	13.447324	0	0
CORO1A	1.1005	0.1328	8.289368	0	0
CORO1B	1.3341	0.0732	18.217851	0	0
CORO1C	-0.1755	0.0904	-1.941344	0.052217	0.063477
CORO2A	1.6965	0.1502	11.297429	0	0
CORO2B	0.8589	0.1353	6.34805	0	0
COTL1	-0.1202	0.13	-0.925029	0.354951	0.389053
COX10	1.0005	0.144	6.9502	0	0
COX11	0.8854	0.0891	9.932373	0	0
COX15	-0.2794	0.1185	-2.358237	0.018362	0.023322
COX19	0.2227	0.1019	2.184833	0.028901	0.036033
COX20	-0.8591	0.1173	-7.325003	0	0
COX4I2	0.4753	0.129	3.685478	0.000228	0.000339
COX5A	0.039	0.1613	0.241766	0.808961	0.829593
COX5B	0.8626	0.1327	6.499069	0	0
COX6A2	8.2138	0.4895	16.780574	0	0
COX6C	0.7581	0.1018	7.448273	0	0
COX7A1	5.1193	0.2938	17.421592	0	0
COX7A2L	0.7592	0.0927	8.187703	0	0
COX7B	0.174	0.1192	1.459831	0.144337	0.16718
COX7C	-0.0403	0.1438	-0.280471	0.779116	0.802757
CP	1.9054	0.1832	10.399798	0	0
CPA1	4.8148	0.6575	7.323191	0	0
CPA3	6.0236	0.3086	19.51772	0	0
CPA4	-1.5001	0.4006	-3.744359	0.000181	0.00027
CPB2	-1.0449	0.2998	-3.485831	0.000491	0.000708
CPD	-0.2642	0.1254	-2.107678	0.035059	0.04334
CPE	0.3466	0.0946	3.665531	0.000247	0.000365
CPEB1	2.1555	0.1689	12.763888	0	0
CPEB4	-0.562	0.1618	-3.473493	0.000514	0.00074
CPED1	1.2419	0.1456	8.527953	0	0
CPLX1	5.0008	0.3562	14.041239	0	0
CPLX2	-2.7837	0.163	-17.075562	0	0
CPLX3	0.6431	0.2191	2.935057	0.003335	0.00452
CPM	-1.6114	0.2541	-6.342691	0	0
CPN1	2.6226	0.51	5.142345	0	0
CPNE2	0.6803	0.0806	8.438992	0	0
CPNE3	-0.6989	0.0656	-10.659936	0	0
CPNE4	-1.5485	0.1723	-8.986033	0	0
CPNE5	-0.8414	0.106	-7.939401	0	0
CPNE6	0.6591	0.4081	1.615063	0.106297	0.125234
CPNE8	-0.3202	0.1483	-2.158378	0.030898	0.038418
CPOX	0.9399	0.0976	9.634428	0	0
CPPED1	-0.6403	0.1622	-3.948679	7.9e-05	0.000121
CPQ	0.0217	0.1377	0.157705	0.874689	0.888164
CPS1	-1.7564	0.4043	-4.343684	1.4e-05	2.3e-05
CPSF1	0.4548	0.1273	3.572614	0.000353	0.000516
CPSF2	-0.1332	0.066	-2.01867	0.043521	0.053383
CPSF3	0.5727	0.0664	8.62757	0	0
CPSF3L	1.6394	0.0716	22.899768	0	0
CPSF4	0.7262	0.0513	14.152438	0	0
CPSF6	-0.4447	0.0539	-8.251179	0	0
CPSF7	-0.404	0.0528	-7.649728	0	0
CPT1A	-0.2527	0.1966	-1.285023	0.198784	0.225988
CPT1B	3.089	0.3581	8.626072	0	0
CPT1C	-0.6801	0.124	-5.484521	0	0
CPT2	-0.901	0.0947	-9.513133	0	0
CPXM2	2.8241	0.129	21.89434	0	0
CRABP1	-2.1059	0.1746	-12.059458	0	0
CRABP2	-2.1245	0.1776	-11.960245	0	0
CRADD	-0.9056	0.1164	-7.781561	0	0
CRAMP1L	-0.3944	0.0943	-4.183926	2.9e-05	4.5e-05
CRAT	0.4157	0.1994	2.084955	0.037073	0.045724
CRBN	0.3493	0.0493	7.089908	0	0
CREB3	0.8578	0.0769	11.149915	0	0
CREB3L1	0.3322	0.2212	1.501838	0.133139	0.154922
CREB3L2	-0.3083	0.1294	-2.382388	0.017201	0.021928
CREB3L3	3.4352	0.3851	8.919935	0	0
CREB5	-1.137	0.1592	-7.143547	0	0
CREBBP	-0.695	0.0793	-8.7624	0	0
CREBL2	-0.1192	0.1335	-0.893022	0.371845	0.406511
CREBRF	-0.1322	0.0878	-1.50645	0.131952	0.153682
CRELD1	0.6599	0.0841	7.846125	0	0
CRH	-0.1279	1.0097	-0.126652	0.899216	0.91041
CRHBP	0.0305	0.7667	0.039749	0.968293	0.971376
CRIM1	-1.7379	0.129	-13.473005	0	0
CRIP1	1.5842	0.15	10.564192	0	0
CRIP3	3.1322	0.3575	8.76241	0	0
[truncated: 8,130 more rows]

## Sheet: 3
Cross-Species, NMR vs. GP, liver
Genes	log2FoldChange	lfcSE	stat	pvalue	padj
A1CF	1.1007	0.1147	9.594818	0	0
A2M	0.9391	0.1721	5.457111	0	0
A4GALT	-4.5767	0.3811	-12.008503	0	0
AACS	-0.1471	0.1528	-0.962797	0.335649	0.367628
AADAC	1.7958	0.1566	11.467555	0	0
AADAT	1.434	0.0876	16.365164	0	0
AAED1	1.4147	0.0708	19.979363	0	0
AAMDC	1.4011	0.1455	9.629977	0	0
AAMP	-0.3383	0.0517	-6.546148	0	0
AAR2	-0.2193	0.052	-4.220302	2.4e-05	3.7e-05
AARS	-1.1321	0.1039	-10.894247	0	0
AARS2	1.6952	0.0742	22.842999	0	0
AASDH	-0.9286	0.0873	-10.634229	0	0
AASDHPPT	0.8685	0.087	9.986419	0	0
AASS	0.054	0.1745	0.309352	0.757054	0.77974
AATF	-0.6151	0.075	-8.203316	0	0
ABAT	1.0499	0.1608	6.530769	0	0
ABCA1	1.8596	0.1563	11.896254	0	0
ABCA2	1.5247	0.2761	5.522966	0	0
ABCA3	-1.7141	0.0939	-18.262377	0	0
ABCA4	4.7498	0.1636	29.031554	0	0
ABCA5	-0.5381	0.0658	-8.181865	0	0
ABCA7	1.0381	0.1358	7.647022	0	0
ABCB1	1.7192	0.1328	12.94149	0	0
ABCB10	0.8199	0.12	6.831145	0	0
ABCB11	-0.1205	0.1217	-0.990595	0.321883	0.353739
ABCB6	-0.1009	0.0761	-1.325913	0.184868	0.209812
ABCB7	-0.7332	0.1004	-7.303551	0	0
ABCB9	2.3554	0.1083	21.740705	0	0
ABCC1	0.4526	0.0998	4.534539	6e-06	9e-06
ABCC10	1.7935	0.1217	14.742022	0	0
ABCC2	1.5802	0.106	14.90418	0	0
ABCC3	5.5994	0.1232	45.43487	0	0
ABCC4	4.7963	0.1975	24.290364	0	0
ABCC5	1.1298	0.1273	8.87603	0	0
ABCC6	1.4623	0.102	14.337303	0	0
ABCC8	3.7338	0.1415	26.384471	0	0
ABCC9	-1.9329	0.1502	-12.871526	0	0
ABCD1	-0.8085	0.1012	-7.986803	0	0
ABCD2	1.314	1.0812	1.215385	0.224219	0.251553
ABCD3	-0.3731	0.1051	-3.55018	0.000385	0.000549
ABCD4	0.2106	0.0591	3.561188	0.000369	0.000528
ABCE1	-0.4827	0.0814	-5.928853	0	0
ABCF1	0.4417	0.0687	6.427586	0	0
ABCF2	-0.7008	0.0767	-9.133373	0	0
ABCF3	-0.5332	0.0795	-6.706915	0	0
ABCG1	-0.1844	0.1533	-1.202822	0.229045	0.256511
ABCG2	-3.8786	0.1145	-33.885991	0	0
ABCG4	-1.1036	0.4297	-2.568147	0.010224	0.013153
ABHD1	2.114	0.1104	19.149036	0	0
ABHD12	-0.8107	0.1232	-6.580319	0	0
ABHD13	0.3955	0.0729	5.422068	0	0
ABHD14A	3.4665	0.1193	29.058117	0	0
ABHD14B	-0.4085	0.1132	-3.608473	0.000308	0.000443
ABHD17A	-1.3248	0.0964	-13.736737	0	0
ABHD17B	-0.6873	0.1039	-6.616117	0	0
ABHD17C	2.462	0.1363	18.061814	0	0
ABHD2	-0.241	0.1677	-1.437373	0.150612	0.172908
ABHD3	0.1686	0.1157	1.456803	0.145171	0.166983
ABHD4	-0.3186	0.0679	-4.69522	3e-06	4e-06
ABHD5	-0.0486	0.0966	-0.503259	0.614782	0.645039
ABHD6	1.59	0.1538	10.341142	0	0
ABHD8	-1.5463	0.183	-8.44803	0	0
ABL1	0.2131	0.0703	3.032115	0.002428	0.003297
ABLIM3	-0.4624	0.1023	-4.521603	6e-06	1e-05
ABRACL	0.8381	0.1408	5.954252	0	0
ABT1	-0.5497	0.067	-8.201551	0	0
ABTB2	0.1524	0.1157	1.31638	0.188047	0.213172
ACAA2	1.1333	0.0793	14.292083	0	0
ACACA	2.6279	0.1864	14.094923	0	0
ACACB	4.7592	0.191	24.912603	0	0
ACAD10	0.6325	0.103	6.137746	0	0
ACAD11	0.1939	0.0975	1.989596	0.046635	0.056491
ACAD8	-0.6532	0.0824	-7.924621	0	0
ACADM	-2.4841	0.0956	-25.976398	0	0
ACADS	1.0143	0.0914	11.097696	0	0
ACADSB	1.0453	0.1824	5.731781	0	0
ACAP2	0.4896	0.1019	4.804646	2e-06	3e-06
ACAT1	1.9177	0.143	13.409042	0	0
ACAT2	-1.266	0.1381	-9.169647	0	0
ACBD3	-0.3922	0.0994	-3.946481	7.9e-05	0.000118
ACBD6	0.0289	0.0855	0.337802	0.735512	0.760654
ACE2	6.5812	0.2173	30.280621	0	0
ACER2	0.1131	0.1658	0.681919	0.49529	0.528837
ACER3	-0.5372	0.1097	-4.898269	1e-06	2e-06
ACHE	-0.485	0.1617	-3.000254	0.002698	0.003648
ACKR2	-4.0242	0.2499	-16.102374	0	0
ACKR3	1.2193	0.2069	5.893447	0	0
ACLY	0.939	0.1664	5.641104	0	0
ACMSD	5.0857	0.1419	35.831388	0	0
ACN9	1.9731	0.1721	11.467303	0	0
ACO1	0.0689	0.0838	0.822501	0.410792	0.44401
ACO2	-0.536	0.0757	-7.085633	0	0
ACOT11	5.2654	0.1996	26.384551	0	0
ACOT12	0.0617	0.0889	0.69426	0.487519	0.52131
ACOT13	-0.8017	0.1595	-5.026345	0	1e-06
ACOT7	-0.1509	0.0959	-1.574309	0.115416	0.134333
ACOT8	0.6809	0.0778	8.753034	0	0
ACOT9	-0.0644	0.104	-0.619422	0.535638	0.568493
ACOX1	-0.1237	0.1201	-1.029875	0.303069	0.334189
ACOX2	1.4206	0.0873	16.275678	0	0
ACOX3	2.135	0.0893	23.905232	0	0
ACP2	-0.0579	0.0491	-1.179472	0.23821	0.266097
ACP5	2.217	0.1159	19.132002	0	0
ACP6	-2.8189	0.0858	-32.852254	0	0
ACPL2	-2.1669	0.1642	-13.194917	0	0
ACPT	6.3399	0.3368	18.825006	0	0
ACSBG1	-5.1089	0.3566	-14.32841	0	0
ACSF2	1.0295	0.16	6.43353	0	0
ACSL1	-1.1362	0.1589	-7.150589	0	0
ACSL3	0.6968	0.2488	2.80024	0.005106	0.006743
ACSL4	0.3869	0.1794	2.155817	0.031098	0.038271
ACSL5	0.6809	0.0886	7.683388	0	0
ACSM1	0.8315	0.0899	9.246324	0	0
ACSM2A	1.3756	0.1126	12.213699	0	0
ACSM5	3.8785	0.2239	17.323262	0	0
ACSS1	1.4036	0.147	9.548329	0	0
ACSS2	3.4553	0.1793	19.268569	0	0
ACSS3	1.4279	0.1094	13.050901	0	0
ACTA1	1.7306	0.1372	12.610871	0	0
ACTB	-0.5138	0.1144	-4.493059	7e-06	1.1e-05
ACTL6A	-0.4429	0.0682	-6.496061	0	0
ACTL6B	1.6505	0.4034	4.091516	4.3e-05	6.5e-05
ACTL7A	1.7422	0.613	2.841968	0.004484	0.005947
ACTL7B	0.6799	0.4164	1.6328	0.102511	0.120018
ACTN4	0.4761	0.0595	8.002529	0	0
ACTR10	0.6087	0.0567	10.726491	0	0
ACTR1A	-0.7018	0.059	-11.895197	0	0
ACTR1B	-0.5841	0.0515	-11.341262	0	0
ACTR2	-0.0841	0.1336	-0.629624	0.52894	0.561798
ACTR3B	1.7829	0.1148	15.532089	0	0
ACTR5	1.3902	0.1068	13.011603	0	0
ACTR6	0.3637	0.0742	4.899355	1e-06	2e-06
ACTR8	0.5255	0.0765	6.865868	0	0
ACTRT2	0.5258	0.7776	0.676111	0.49897	0.532541
ACTRT3	2.8085	0.3193	8.795915	0	0
ACVR1	-1.1436	0.1058	-10.805171	0	0
ACVR1C	0.0603	0.4245	0.142132	0.886976	0.898626
ACVR2A	0.8548	0.0788	10.848291	0	0
ACVR2B	0.8851	0.1257	7.039046	0	0
ACVRL1	-0.15	0.103	-1.455878	0.145426	0.167239
ACY1	-1.2006	0.0996	-12.056235	0	0
ACY3	3.2362	0.177	18.284374	0	0
ADA	0.3175	0.0937	3.389342	0.000701	0.000984
ADAD1	5.4502	0.3096	17.605314	0	0
ADAM10	-1.3505	0.0937	-14.409746	0	0
ADAM11	2.7576	0.1881	14.660812	0	0
ADAM12	0.1352	0.2327	0.581183	0.561117	0.593064
ADAM17	-0.5666	0.0725	-7.819606	0	0
ADAM19	-0.6658	0.1192	-5.583321	0	0
ADAM21	-3.1144	0.547	-5.693154	0	0
ADAM22	2.4228	0.1985	12.207857	0	0
ADAM23	-1.8665	0.5484	-3.403481	0.000665	0.000936
ADAM9	0.6615	0.1182	5.598431	0	0
ADAMTS1	-0.0149	0.1485	-0.100092	0.920271	0.92919
ADAMTS12	3.1934	0.135	23.647445	0	0
ADAMTS15	0.4713	0.2711	1.738421	0.082137	0.097132
ADAMTS17	2.5423	0.1633	15.569154	0	0
ADAMTS18	-2.4438	0.2467	-9.908131	0	0
ADAMTS20	-2.1472	0.3575	-6.006307	0	0
ADAMTS3	-0.6795	0.13	-5.228481	0	0
ADAMTS4	-3.4837	0.3063	-11.372244	0	0
ADAMTS5	-4.3559	0.1953	-22.300464	0	0
ADAMTS9	0.5813	0.1797	3.234436	0.001219	0.001684
ADAMTSL2	-3.0926	0.2372	-13.035272	0	0
ADAMTSL5	0.57	0.1997	2.8548	0.004306	0.005722
ADAP1	-3.8496	0.1913	-20.122029	0	0
ADARB1	-0.2089	0.1196	-1.747357	0.080575	0.095341
ADARB2	4.0572	0.8182	4.958642	1e-06	1e-06
ADAT2	-0.4645	0.1468	-3.163857	0.001557	0.002139
ADC	-2.9885	0.3667	-8.150752	0	0
ADCK1	0.3346	0.1028	3.252942	0.001142	0.001581
ADCK3	0.4002	0.1153	3.470074	0.00052	0.000736
ADCK4	0.3064	0.0763	4.018169	5.9e-05	8.8e-05
ADCK5	0.5853	0.1177	4.972965	1e-06	1e-06
ADCY1	-0.3208	0.197	-1.628407	0.103439	0.12102
ADCY2	-2.881	0.2572	-11.20146	0	0
ADCY3	1.9647	0.1246	15.771953	0	0
ADCY6	1.2723	0.0947	13.440554	0	0
ADCY8	1.3461	0.4089	3.29237	0.000993	0.001381
ADCY9	0.3288	0.1203	2.734225	0.006253	0.008197
ADCYAP1	0.4436	1.0001	0.443597	0.657334	0.685486
ADCYAP1R1	3.7626	0.3957	9.508399	0	0
ADD1	1.4242	0.1014	14.044716	0	0
ADD2	-1.1848	0.5406	-2.191716	0.0284	0.035079
ADD3	0.2037	0.1083	1.880909	0.059984	0.071954
ADH1C	1.0903	0.109	10.007733	0	0
ADH5	-0.883	0.0976	-9.047039	0	0
ADHFE1	1.0656	0.1316	8.100149	0	0
ADI1	-0.3166	0.1087	-2.913199	0.003577	0.004787
ADIPOQ	3.4722	0.436	7.964478	0	0
ADIPOR1	0.1924	0.0572	3.361627	0.000775	0.001086
ADIPOR2	0.8312	0.1314	6.327075	0	0
ADK	-2.0749	0.0642	-32.29511	0	0
ADNP	0.0847	0.0773	1.09602	0.27307	0.302961
ADNP2	0.0398	0.0758	0.52474	0.599764	0.63046
ADO	-0.0763	0.1018	-0.749594	0.453499	0.487493
ADORA1	-1.5479	0.2917	-5.306636	0	0
ADORA2A	-2.372	0.0926	-25.607438	0	0
ADPRH	-1.4101	0.1156	-12.200825	0	0
ADPRHL2	-0.2725	0.0997	-2.733847	0.00626	0.008206
ADRA1A	-2.3171	0.1792	-12.930538	0	0
ADRA1B	3.847	0.1696	22.681751	0	0
ADRB2	-0.1123	0.221	-0.508162	0.61134	0.641694
ADRBK1	1.0581	0.0668	15.850694	0	0
ADRBK2	-0.4305	0.117	-3.679287	0.000234	0.000339
ADRM1	0.9366	0.0716	13.087432	0	0
ADSL	-0.3622	0.1096	-3.305889	0.000947	0.001318
ADSS	-1.0043	0.1147	-8.754071	0	0
ADSSL1	4.6972	0.1914	24.543438	0	0
AEBP1	-0.5553	0.1682	-3.301369	0.000962	0.001338
AEN	0.4379	0.2293	1.909991	0.056134	0.067552
AES	1.4513	0.0951	15.259501	0	0
AFAP1	1.663	0.0925	17.969774	0	0
AFAP1L1	-2.4069	0.0836	-28.789607	0	0
AFAP1L2	-0.1663	0.1166	-1.42587	0.153906	0.176475
AFF4	-0.0916	0.1467	-0.624407	0.53236	0.565133
AFG3L2	1.1037	0.0622	17.754183	0	0
AFP	-0.2565	0.383	-0.669633	0.503092	0.536502
AFTPH	0.3431	0.0577	5.94368	0	0
AGA	0.029	0.0603	0.481752	0.629982	0.659413
AGAP2	-1.5075	0.113	-13.344582	0	0
AGBL1	4.0918	0.7372	5.550759	0	0
AGBL4	-0.9194	1.1828	-0.777289	0.436988	0.470664
AGBL5	-0.4634	0.1199	-3.864515	0.000111	0.000165
AGFG1	-1.0284	0.1183	-8.694123	0	0
AGFG2	0.2999	0.1286	2.332409	0.019679	0.024672
AGGF1	1.2694	0.0547	23.186298	0	0
AGK	1.2664	0.0855	14.809778	0	0
AGL	0.451	0.1568	2.876259	0.004024	0.005362
AGO1	-0.4408	0.1217	-3.621579	0.000293	0.000422
AGO2	-0.3103	0.1197	-2.591263	0.009562	0.012331
AGO4	-0.992	0.1089	-9.108462	0	0
AGPAT1	1.3686	0.077	17.763364	0	0
AGPAT2	-1.9548	0.1201	-16.272921	0	0
AGPAT3	0.3478	0.0856	4.062092	4.9e-05	7.3e-05
AGPAT4	-0.4291	0.3098	-1.384954	0.166066	0.189637
AGPAT5	-1.4563	0.1164	-12.515616	0	0
AGPAT6	-1.2418	0.1335	-9.301709	0	0
AGPAT9	5.6184	0.3429	16.384409	0	0
AGPS	-1.6365	0.1266	-12.928693	0	0
AGR2	1.0792	0.2552	4.228054	2.4e-05	3.6e-05
AGRN	-0.0477	0.0964	-0.49491	0.620663	0.650737
AGTPBP1	1.2735	0.1084	11.7473	0	0
AGTR1	0.6086	0.1187	5.125324	0	1e-06
AGXT	1.603	0.1173	13.662809	0	0
AGXT2	-1.4697	0.1034	-14.216785	0	0
AHCTF1	-0.5961	0.0793	-7.516908	0	0
AHCY	-2.1947	0.1454	-15.092749	0	0
AHCYL1	-0.3909	0.1199	-3.260266	0.001113	0.001542
AHDC1	-0.6475	0.075	-8.633365	0	0
AHI1	-0.6101	0.095	-6.420431	0	0
AHR	-0.3158	0.14	-2.255147	0.024124	0.029985
AHSA1	0.2436	0.1013	2.405175	0.016165	0.020415
AHSP	1.1354	0.3793	2.992946	0.002763	0.003733
AIDA	-0.2061	0.0627	-3.289426	0.001004	0.001394
AIF1L	0.0072	0.2009	0.035922	0.971345	0.974232
AIFM2	-0.0363	0.1284	-0.283012	0.777167	0.798746
AIFM3	1.2161	0.1747	6.961268	0	0
AIG1	1.6859	0.0868	19.422526	0	0
AIMP1	-1.8557	0.0719	-25.80518	0	0
AIMP2	-1.8306	0.0781	-23.436715	0	0
AIP	0.0454	0.0858	0.528865	0.596899	0.627713
AJAP1	4.0956	0.433	9.458632	0	0
AK1	2.0636	0.2018	10.226474	0	0
AK3	1.1864	0.1063	11.155537	0	0
AK4	0.9532	0.1862	5.119278	0	1e-06
AK5	8.6286	0.5735	15.044519	0	0
AK7	-0.4147	0.1955	-2.121276	0.033899	0.041627
AK8	5.2298	0.2457	21.282589	0	0
AKAP10	0.7019	0.0676	10.389314	0	0
AKAP11	-0.1107	0.0939	-1.179514	0.238193	0.266097
AKAP4	-1.5915	0.8032	-1.981414	NA	NA
AKAP5	-2.6086	0.2745	-9.50459	0	0
AKAP6	0.1357	0.1919	0.707178	0.479456	0.513286
AKAP8	0.8051	0.0697	11.558027	0	0
AKAP8L	-0.3954	0.1031	-3.834486	0.000126	0.000185
AKAP9	-0.5927	0.0626	-9.460776	0	0
AKIRIN1	0.4305	0.1156	3.723686	0.000196	0.000286
AKR1A1	0.1249	0.093	1.343299	0.179175	0.20364
AKR1B1	-1.7223	0.1094	-15.74336	0	0
AKR1B10	4.7305	0.1422	33.259397	0	0
AKR1C1	1.4157	0.1162	12.184109	0	0
AKR1D1	0.0514	0.1051	0.489017	0.62483	0.654562
AKR7A2	-1.0443	0.1113	-9.381513	0	0
AKT1	0.4824	0.0648	7.445959	0	0
AKT2	-0.0245	0.0938	-0.261626	0.79361	0.813694
AKT3	-1.8244	0.1401	-13.024713	0	0
AKTIP	0.6009	0.0716	8.394539	0	0
ALAD	2.718	0.109	24.9462	0	0
ALAS1	0.8446	0.1611	5.243926	0	0
ALAS2	2.0719	0.2358	8.784884	0	0
ALCAM	-0.2577	0.1489	-1.730896	0.08347	0.098616
ALDH16A1	-1.5461	0.0927	-16.674852	0	0
ALDH18A1	-4.5253	0.1078	-41.989984	0	0
ALDH1A1	0.9971	0.1148	8.688908	0	0
ALDH1A2	-5.1259	0.1521	-33.704394	0	0
ALDH1L1	-0.214	0.0787	-2.719323	0.006542	0.008556
ALDH1L2	-0.0458	0.1443	-0.317064	0.751195	0.774505
ALDH3A2	-0.4825	0.0994	-4.856022	1e-06	2e-06
ALDH3B1	-0.1755	0.1332	-1.317427	0.187696	0.212797
ALDH4A1	-0.3874	0.1334	-2.904671	0.003676	0.004913
ALDH5A1	1.6841	0.0983	17.13918	0	0
ALDH7A1	-0.2063	0.0675	-3.057495	0.002232	0.003038
ALDH8A1	-0.2204	0.0984	-2.240169	0.02508	0.031111
ALDH9A1	0.113	0.1206	0.936944	0.348788	0.380862
ALDOA	-0.3307	0.1119	-2.956023	0.003116	0.004193
ALDOB	0.2973	0.1136	2.616725	0.008878	0.011479
ALDOC	-4.1246	0.3027	-13.625785	0	0
ALG1	1.9305	0.0631	30.598877	0	0
ALG10	0.0843	0.1589	0.530514	0.595755	0.626768
ALG11	-0.6854	0.1361	-5.034516	0	1e-06
ALG12	-1.0673	0.0748	-14.263767	0	0
ALG5	1.339	0.0866	15.456729	0	0
ALG6	-1.5337	0.1073	-14.294605	0	0
ALG8	1.3856	0.0788	17.582485	0	0
ALKBH1	-0.2647	0.0752	-3.522433	0.000428	0.000608
ALKBH2	1.8807	0.1569	11.983649	0	0
ALKBH3	1.0051	0.0938	10.716984	0	0
ALKBH4	-1.283	0.0895	-14.334678	0	0
ALKBH5	0.0329	0.1123	0.292903	0.769596	0.791609
ALKBH7	0.1613	0.1314	1.227487	0.219639	0.246936
ALKBH8	-0.6201	0.0705	-8.8008	0	0
ALOX12	-6.2926	0.1847	-34.065575	0	0
ALOX12B	4.7434	0.3506	13.528101	0	0
ALOX5	-1.1562	0.1746	-6.622166	0	0
ALOX5AP	-0.0612	0.2077	-0.294753	0.768182	0.790316
ALPL	1.4945	0.3676	4.065104	4.8e-05	7.2e-05
ALS2	-0.6682	0.086	-7.766684	0	0
ALX1	-0.7174	1.2872	-0.557348	0.57729	0.60918
ALX3	5.1661	0.8728	5.91883	0	0
ALYREF	-0.4542	0.0947	-4.797634	2e-06	3e-06
AMACR	3.2618	0.1246	26.169068	0	0
AMBP	0.4734	0.0899	5.263134	0	0
AMBRA1	-0.2073	0.051	-4.063527	4.8e-05	7.3e-05
AMD1	-0.5742	0.1413	-4.063814	4.8e-05	7.3e-05
AMDHD1	1.9857	0.1005	19.753755	0	0
AMER1	-1.0115	0.1318	-7.674545	0	0
AMFR	0.6096	0.1299	4.694158	3e-06	4e-06
AMH	-1.0249	0.3502	-2.926107	0.003432	0.0046
AMHR2	-5.0362	0.2762	-18.234416	0	0
AMIGO1	0.071	0.1637	0.433825	0.664415	0.692118
AMIGO2	-0.6606	0.1419	-4.655773	3e-06	5e-06
AMIGO3	-0.2334	0.1862	-1.253923	0.20987	0.236452
AMMECR1L	-0.2442	0.1057	-2.309492	0.020916	0.026152
AMN1	1.8793	0.1214	15.481541	0	0
AMOTL2	-0.8418	0.1062	-7.930127	0	0
AMPD1	-0.3882	0.1875	-2.069928	0.038459	0.04705
AMPD2	0.2136	0.1552	1.376106	0.168789	0.192398
AMPD3	1.3792	0.2129	6.478156	0	0
AMPH	0.427	0.1859	2.296896	0.021625	0.027011
AMY2A	2.2775	0.0898	25.372493	0	0
AMZ1	1.899	0.246	7.718609	0	0
ANAPC1	0.7367	0.1476	4.991678	1e-06	1e-06
ANAPC10	-0.1054	0.1243	-0.847525	0.396702	0.429747
ANAPC13	0.3143	0.1143	2.75008	0.005958	0.007827
ANAPC15	0.2331	0.0823	2.832896	0.004613	0.006111
ANAPC16	-0.9774	0.0816	-11.976656	0	0
ANAPC2	0.3035	0.0637	4.763332	2e-06	3e-06
ANAPC4	-0.5417	0.0471	-11.508277	0	0
ANAPC5	0.7976	0.0868	9.183672	0	0
ANAPC7	2.0333	0.072	28.239396	0	0
ANGEL1	-0.0697	0.1286	-0.542191	0.587687	0.619376
ANGEL2	-0.1585	0.0808	-1.960874	0.049894	0.060279
ANGPT1	0.7046	0.1093	6.44703	0	0
ANGPT2	-2.6259	0.1939	-13.539653	0	0
ANGPTL1	-4.1756	0.3055	-13.667141	0	0
ANGPTL2	0.0344	0.1086	0.317214	0.751081	0.774505
ANGPTL7	1.9131	0.5043	3.793346	0.000149	0.000218
ANK1	-4.427	0.1155	-38.341303	0	0
ANK2	0.6389	0.2117	3.017486	0.002549	0.003456
ANK3	1.1104	0.0906	12.257004	0	0
ANKEF1	-1.3559	0.1653	-8.202011	0	0
ANKFN1	-8.0411	0.772	-10.416455	0	0
ANKH	2.7611	0.1393	19.828367	0	0
ANKHD1-EIF4EBP3	-0.9651	0.0666	-14.487265	0	0
ANKIB1	0.7253	0.1089	6.66232	0	0
ANKK1	-2.4894	0.466	-5.342136	0	0
ANKMY2	1.4653	0.0733	19.982021	0	0
ANKRA2	0.164	0.0612	2.679361	0.007376	0.009605
ANKRD1	2.9179	0.7089	4.115866	3.9e-05	5.8e-05
ANKRD11	-0.2585	0.0865	-2.98877	0.002801	0.003781
ANKRD12	-0.3077	0.1198	-2.568585	0.010211	0.013138
ANKRD13A	-0.4611	0.0855	-5.394375	0	0
ANKRD13C	1.7386	0.1137	15.296012	0	0
ANKRD16	1.9028	0.1125	16.920018	0	0
ANKRD2	-3.0285	0.336	-9.013652	0	0
ANKRD22	-4.2393	0.3602	-11.768988	0	0
ANKRD23	4.8286	0.4078	11.841453	0	0
ANKRD27	-0.7008	0.0835	-8.388055	0	0
ANKRD28	-0.3801	0.1069	-3.554729	0.000378	0.00054
ANKRD32	-0.5083	0.1355	-3.751422	0.000176	0.000257
ANKRD34A	0.2134	0.3161	0.67513	0.499593	0.533093
ANKRD34C	0.0707	1.0703	0.066023	0.947359	0.953778
ANKRD35	2.567	0.1402	18.308267	0	0
ANKRD37	3.0016	0.2339	12.831456	0	0
ANKRD39	0.6012	0.1323	4.54395	6e-06	9e-06
ANKRD40	-0.6528	0.0757	-8.622237	0	0
ANKRD42	-1.0599	0.105	-10.099466	0	0
ANKRD44	0.3872	0.0892	4.342275	1.4e-05	2.2e-05
ANKRD46	0.8982	0.0897	10.018061	0	0
ANKRD50	-1.2749	0.1248	-10.218387	0	0
ANKRD52	-0.3022	0.1277	-2.367063	0.01793	0.022577
ANKRD54	-1.0373	0.1086	-9.555834	0	0
ANKRD55	3.6202	0.4167	8.687605	0	0
ANKRD6	-2.9221	0.1676	-17.436982	0	0
ANKRD9	-1.7457	0.1999	-8.732389	0	0
ANKS1A	-1.2792	0.0763	-16.772388	0	0
ANKS1B	5.5082	0.1902	28.962069	0	0
ANKS4B	3.1188	0.1932	16.145251	0	0
ANKS6	1.4395	0.1687	8.531769	0	0
ANKUB1	9.9545	0.6698	14.861404	0	0
ANKZF1	-0.6196	0.0947	-6.544974	0	0
ANLN	-0.9441	0.2615	-3.610182	0.000306	0.00044
ANO1	-0.6993	0.1799	-3.886865	0.000102	0.00015
ANO10	0.2117	0.0625	3.385889	0.000709	0.000997
ANO2	-1.467	0.1754	-8.363438	0	0
ANO3	-0.8904	0.2009	-4.43258	9e-06	1.5e-05
ANO4	-0.6088	0.1685	-3.613038	0.000303	0.000435
ANO5	0.5594	0.2176	2.570618	0.010152	0.013066
ANO6	1.4249	0.1744	8.168257	0	0
ANP32A	0.5143	0.1022	5.029858	0	1e-06
ANP32B	-0.7178	0.0706	-10.173413	0	0
ANPEP	1.69	0.1293	13.07258	0	0
ANTXR1	-2.1479	0.1927	-11.143918	0	0
ANXA1	1.9462	0.2013	9.668282	0	0
ANXA10	-1.4461	0.5791	-2.497178	0.012519	0.015968
ANXA11	1.2156	0.0566	21.486851	0	0
ANXA13	0.02	0.2565	0.078138	0.937719	0.944825
ANXA2	2.7529	0.1453	18.947466	0	0
ANXA3	2.5164	0.2228	11.295999	0	0
ANXA4	-0.2832	0.0894	-3.16646	0.001543	0.00212
ANXA5	-0.5807	0.115	-5.048653	0	1e-06
ANXA6	0.105	0.0999	1.051421	0.293065	0.323865
ANXA7	-0.2382	0.0595	-4.002643	6.3e-05	9.4e-05
ANXA8L2	-2.6454	0.3163	-8.362613	0	0
ANXA9	4.5606	0.1884	24.209533	0	0
AOC1	-6.4385	0.1437	-44.792506	0	0
AOC3	-2.2096	0.0909	-24.29498	0	0
AP1AR	0.956	0.0899	10.634855	0	0
AP1B1	-9e-04	0.0996	-0.008615	0.993126	0.994012
AP1G1	0.3219	0.1367	2.353691	0.018588	0.023374
AP1G2	0.1922	0.1095	1.754343	0.079372	0.094005
AP1M1	1.4507	0.083	17.487773	0	0
AP1M2	-2.1771	0.1991	-10.93315	0	0
AP1S1	-1.0352	0.0854	-12.115496	0	0
AP1S2	0.0208	0.1227	0.169168	0.865665	0.880075
AP1S3	-1.6639	0.1089	-15.279917	0	0
AP2A2	1.4745	0.0518	28.458258	0	0
AP2B1	-1.7298	0.1014	-17.05488	0	0
AP2M1	-0.7196	0.0483	-14.898275	0	0
AP3B1	0.0102	0.0432	0.237379	0.812363	0.830107
AP3B2	-0.3404	0.2798	-1.216592	0.223759	0.251148
AP3D1	0.0483	0.0656	0.735641	0.461949	0.495909
AP3M1	0.2652	0.0817	3.244601	0.001176	0.001627
AP3M2	0.0909	0.1776	0.511957	0.608681	0.639169
AP3S1	-0.3124	0.0635	-4.922843	1e-06	1e-06
AP4B1	-0.0538	0.0851	-0.632721	0.526916	0.559784
AP4E1	-0.4865	0.102	-4.771273	2e-06	3e-06
AP4M1	-1.7287	0.0751	-23.023136	0	0
AP4S1	-0.0047	0.1494	-0.031489	0.97488	0.977492
AP5B1	1.2211	0.1162	10.507866	0	0
AP5M1	-1.0746	0.0824	-13.036024	0	0
AP5S1	0.954	0.0871	10.951071	0	0
APAF1	-0.0994	0.0957	-1.038664	0.298961	0.329984
APBA1	-1.1579	0.217	-5.336696	0	0
APBA2	-0.2611	0.2135	-1.223178	0.221263	0.248539
APBB1	0.882	0.3253	2.71111	NA	NA
APBB2	-0.3651	0.0909	-4.017183	5.9e-05	8.8e-05
APC	-1.7597	0.101	-17.417088	0	0
APC2	-0.001	0.1705	-0.00601	0.995205	0.995673
APCDD1	-4.6066	0.2285	-20.16399	0	0
APCS	1.4871	0.125	11.900566	0	0
APEH	1.5781	0.0567	27.820167	0	0
APEX1	-0.4443	0.0818	-5.434025	0	0
APEX2	-0.9059	0.0632	-14.341687	0	0
APH1A	-0.7185	0.0865	-8.307159	0	0
APH1B	-0.0573	0.1577	-0.363368	0.71633	0.742107
APIP	-1.3405	0.0842	-15.912614	0	0
APITD1-CORT	0.321	0.1027	3.126035	0.001772	0.002426
APLF	-1.2641	0.079	-16.008026	0	0
APLN	-2.4346	0.8063	-3.019458	0.002532	0.003435
APLNR	0.3933	0.1275	3.085524	0.002032	0.002773
APLP1	-0.4408	0.2558	-1.72304	0.084881	0.100237
APLP2	-0.9993	0.1234	-8.099055	0	0
APMAP	2.915	0.0887	32.852221	0	0
APOA1BP	0.7138	0.101	7.064042	0	0
APOA4	-3.9318	0.2243	-17.532341	0	0
APOA5	-2.7843	0.2324	-11.978797	0	0
APOB	0.6421	0.071	9.046939	0	0
APOBEC2	0.0866	0.5631	0.153793	0.877773	0.890283
APOBEC4	-2.3384	0.9808	-2.384151	0.017119	0.021582
APOD	-4.8126	0.2535	-18.98668	0	0
APOE	0.2027	0.1168	1.735042	0.082733	0.097815
APOO	-0.0414	0.1198	-0.345058	0.730051	0.75547
APOOL	-1.0305	0.0764	-13.491011	0	0
APOPT1	0.3925	0.1115	3.520342	0.000431	0.000613
APP	0.7441	0.1083	6.871312	0	0
APPBP2	-0.526	0.0806	-6.528332	0	0
APPL1	0.1263	0.1061	1.190226	0.233958	0.261636
APPL2	0.4059	0.0869	4.672447	3e-06	5e-06
APRT	0.063	0.0913	0.689347	0.490605	0.524277
APTX	-1.9792	0.0939	-21.071139	0	0
AQP1	-1.7445	0.1472	-11.853046	0	0
AQP10	-0.5502	0.747	-0.736548	0.461397	0.495423
AQP11	0.4993	0.1236	4.039194	5.4e-05	8.1e-05
AQP2	-1.4421	1.0829	-1.331731	0.182949	0.207835
AQP3	8.028	0.4333	18.526722	0	0
AQP4	2.481	0.8298	2.989643	0.002793	0.003771
AQP5	-13.8547	0.7487	-18.505889	0	0
AQP7	10.105	0.4275	23.635449	0	0
AQP9	-1.0529	0.1742	-6.04527	0	0
AQR	-0.9931	0.0503	-19.740562	0	0
AR	0.9235	0.2312	3.994542	6.5e-05	9.7e-05
ARAF	0.4251	0.0529	8.040171	0	0
ARAP1	-0.5994	0.0645	-9.296335	0	0
ARAP2	1.9816	0.1603	12.361146	0	0
ARAP3	-0.6298	0.1251	-5.033648	0	1e-06
ARC	-2.973	0.3397	-8.752592	0	0
ARCN1	0.867	0.1461	5.933419	0	0
AREL1	-0.8955	0.1084	-8.26338	0	0
ARF1	0.6895	0.0765	9.01389	0	0
ARF3	1.5331	0.0651	23.558763	0	0
ARF4	0.0896	0.082	1.092914	0.274431	0.304338
ARF5	-0.1178	0.1021	-1.15463	0.248242	0.276508
ARF6	0.2445	0.0798	3.063103	0.002191	0.002984
ARFGAP2	2.4633	0.0679	36.301295	0	0
ARFGAP3	0.3217	0.1201	2.678852	0.007388	0.009619
ARFGEF1	0.1154	0.0882	1.307925	0.190899	0.216173
ARFGEF2	-1.2232	0.1068	-11.458103	0	0
ARFIP1	0.7404	0.1192	6.209029	0	0
ARFIP2	-1.0035	0.1371	-7.320119	0	0
ARFRP1	-0.4713	0.0762	-6.183278	0	0
ARG1	0.8446	0.1323	6.385728	0	0
ARG2	-2.0879	0.1296	-16.106891	0	0
ARHGAP1	0.0199	0.0619	0.321133	0.74811	0.771708
ARHGAP11A	-1.7035	0.298	-5.716395	0	0
ARHGAP12	-0.1701	0.1035	-1.643064	0.10037	0.117661
ARHGAP15	0.8634	0.1781	4.846862	1e-06	2e-06
ARHGAP17	-0.9903	0.0635	-15.589958	0	0
ARHGAP18	0.3607	0.1326	2.71984	0.006531	0.008545
ARHGAP20	-1.7926	0.1706	-10.508322	0	0
ARHGAP21	0.0806	0.0665	1.212064	0.225488	0.252864
ARHGAP24	-0.3187	0.1703	-1.87197	0.061211	0.07339
ARHGAP25	-0.8497	0.0942	-9.021915	0	0
ARHGAP26	-1.0474	0.1475	-7.098728	0	0
ARHGAP28	-1.0803	0.1235	-8.746622	0	0
ARHGAP29	-0.5397	0.1113	-4.847241	1e-06	2e-06
ARHGAP30	0.2989	0.1372	2.178587	0.029362	0.036223
ARHGAP31	-2.87	0.103	-27.854007	0	0
ARHGAP32	0.4514	0.1126	4.007936	6.1e-05	9.2e-05
ARHGAP35	-0.1711	0.1575	-1.086595	0.277216	0.307257
ARHGAP36	3.8714	0.5036	7.686979	0	0
ARHGAP39	-1.1131	0.1024	-10.870725	0	0
ARHGAP4	3.7028	0.1182	31.325537	0	0
ARHGAP42	0.381	0.1045	3.646001	0.000266	0.000385
ARHGAP44	0.2339	0.169	1.383938	0.166377	0.189928
ARHGAP5	-0.6177	0.1226	-5.036197	0	1e-06
ARHGDIA	-0.0088	0.0571	-0.153905	0.877685	0.890283
ARHGDIB	-0.7654	0.1045	-7.32291	0	0
ARHGEF1	-0.7825	0.103	-7.599564	0	0
ARHGEF10L	0.7757	0.1186	6.543119	0	0
ARHGEF11	0.8217	0.065	12.641809	0	0
ARHGEF12	-0.3901	0.0896	-4.355921	1.3e-05	2.1e-05
ARHGEF15	-1.097	0.1163	-9.433449	0	0
ARHGEF16	5.3892	0.163	33.052967	0	0
ARHGEF17	-2.1107	0.1106	-19.085354	0	0
ARHGEF2	-0.0759	0.0786	-0.965644	0.334222	0.366184
ARHGEF26	0.5823	0.1514	3.845971	0.00012	0.000177
ARHGEF3	0.5068	0.1294	3.917421	9e-05	0.000133
ARHGEF33	0.3984	0.1079	3.691021	0.000223	0.000324
ARHGEF37	6.6472	0.2345	28.344888	0	0
ARHGEF39	-0.229	0.1885	-1.215092	0.224331	0.251622
ARHGEF6	-1.06	0.1088	-9.745428	0	0
ARHGEF7	-0.1741	0.0791	-2.202098	0.027658	0.034197
ARHGEF9	-1.089	0.1465	-7.435333	0	0
ARID1B	-0.4946	0.0817	-6.055864	0	0
ARID2	-0.5922	0.0923	-6.4182	0	0
ARID3A	0.4954	0.0969	5.113939	0	1e-06
ARID3B	-0.1369	0.1068	-1.281629	0.199973	0.22589
ARID4A	0.3633	0.0825	4.401483	1.1e-05	1.7e-05
ARID4B	-0.9575	0.0641	-14.941207	0	0
ARID5A	-1.3544	0.3142	-4.311279	1.6e-05	2.5e-05
ARID5B	-0.574	0.125	-4.591097	4e-06	7e-06
ARIH1	-0.4464	0.0845	-5.284061	0	0
ARIH2	-0.2406	0.0593	-4.056279	5e-05	7.5e-05
ARL1	0.522	0.087	5.998532	0	0
ARL10	2.7743	0.1617	17.158554	0	0
ARL11	-0.2029	0.2569	-0.789811	0.429638	0.463043
ARL13B	-1.5239	0.0904	-16.857883	0	0
ARL14EP	0.7944	0.119	6.677107	0	0
ARL16	0.7991	0.0949	8.422393	0	0
ARL2	-0.7089	0.1295	-5.473394	0	0
ARL2BP	-1.0775	0.1508	-7.144962	0	0
ARL3	0.7969	0.1072	7.431959	0	0
ARL4A	-0.2106	0.1357	-1.552662	0.120504	0.139948
ARL5B	0.3877	0.156	2.484915	0.012958	0.016502
ARL6IP1	1.9665	0.133	14.790539	0	0
ARL6IP5	0.9925	0.0854	11.626795	0	0
ARL8B	0.6646	0.081	8.202017	0	0
ARMC1	-0.6094	0.1192	-5.114037	0	1e-06
ARMC2	0.2517	0.2278	1.105047	0.269139	0.298732
ARMC3	0.2774	0.2627	1.055883	0.291022	0.321713
ARMC7	-1.4434	0.0884	-16.319425	0	0
ARMC9	-0.388	0.133	-2.916353	0.003541	0.004741
ARMCX1	1.1668	0.1612	7.237597	0	0
ARMCX2	-0.8113	0.1893	-4.285811	1.8e-05	2.8e-05
ARMCX3	-0.6706	0.1483	-4.523489	6e-06	1e-05
ARMCX5-GPRASP2	0.4235	0.1873	2.260614	0.023783	0.029579
ARNT2	2.8535	0.1682	16.960556	0	0
ARNTL	-1.6715	0.1803	-9.2713	0	0
ARPC1A	1.0518	0.0478	21.989718	0	0
ARPC1B	3.0411	0.0927	32.794513	0	0
ARPC2	-0.4218	0.0588	-7.172781	0	0
ARPC4	0.3184	0.0803	3.964215	7.4e-05	0.00011
ARPC5	0.4353	0.0763	5.702237	0	0
ARPC5L	-1.1813	0.0863	-13.683495	0	0
ARPP19	-1.1384	0.0963	-11.817776	0	0
ARRB1	0.8087	0.1007	8.034378	0	0
ARRB2	-0.0409	0.1042	-0.392806	0.694463	0.720858
ARRDC1	-0.1444	0.0765	-1.888717	0.05893	0.070756
ARRDC3	0.3643	0.1682	2.166339	0.030285	0.037312
ARRDC4	-0.0756	0.2295	-0.329516	0.741766	0.76618
ARSA	0.0753	0.1124	0.669609	0.503107	0.536502
ARSB	1.9734	0.1374	14.358894	0	0
ARSE	0.4291	0.2348	1.827703	0.067594	0.080671
ARSG	-1.1023	0.1251	-8.810252	0	0
ARSI	-0.4486	0.6823	-0.657448	0.510893	0.544058
ARSJ	-2.7907	0.3827	-7.29203	0	0
ARSK	0.2259	0.078	2.897098	0.003766	0.005031
ART1	2.5178	1.1432	2.202376	0.027639	0.034176
ART3	0.0222	0.3706	0.059848	0.952276	0.95806
ART5	5.1638	0.4876	10.590186	0	0
ARV1	1.3007	0.0676	19.230514	0	0
ARVCF	0.3081	0.0625	4.930568	1e-06	1e-06
ASAH1	2.5906	0.1125	23.023509	0	0
ASAH2	-4.2608	0.4304	-9.899638	0	0
ASAP1	0.069	0.0985	0.700535	0.483593	0.51755
ASAP2	0.2279	0.1038	2.195597	0.028121	0.03476
ASAP3	1.6597	0.2164	7.668072	0	0
ASB1	1.8318	0.0772	23.712247	0	0
ASB10	0.0139	0.4097	0.0339	0.972957	0.975661
ASB11	-4.0231	0.9105	-4.418623	1e-05	1.6e-05
ASB12	NA	NA	NA	NA	NA
ASB15	-3.9077	0.5936	-6.583208	0	0
ASB17	1.0639	1.122	0.948258	0.342998	0.375023
ASB2	-0.8928	0.2448	-3.647504	0.000265	0.000383
ASB4	1.2585	0.2842	4.428745	9e-06	1.5e-05
ASB5	-0.4722	0.1843	-2.561839	0.010412	0.013386
ASB6	0.1687	0.0751	2.247309	0.02462	0.030567
ASB7	0.31	0.1141	2.718404	0.00656	0.008577
ASB8	0.802	0.0925	8.670732	0	0
ASCC2	-0.2497	0.0726	-3.440988	0.00058	0.000818
ASCC3	0.0522	0.0995	0.524277	0.600086	0.630733
ASCL3	-3.7967	0.8716	-4.356009	1.3e-05	2.1e-05
ASF1B	-1.665	0.1846	-9.021755	0	0
ASGR1	-0.9094	0.0826	-11.010768	0	0
ASH1L	-0.1442	0.103	-1.400387	0.161398	0.184535
ASH2L	-1.5882	0.0673	-23.605221	0	0
ASIC1	-3.2141	0.3919	-8.201107	0	0
ASIC3	-7.092	0.4442	-15.967014	0	0
ASNA1	0.6769	0.0902	7.508415	0	0
ASNS	-8.3497	0.2053	-40.678145	0	0
ASNSD1	1.0136	0.0728	13.92988	0	0
ASPA	8.5201	0.2884	29.542702	0	0
ASPDH	0.6688	0.1187	5.636104	0	0
ASPG	-0.6682	0.1384	-4.828867	1e-06	2e-06
ASPH	1.0388	0.1863	5.575962	0	0
ASPHD1	-1.2847	0.6372	-2.015968	0.043803	0.053265
ASPHD2	-0.2606	0.354	-0.73613	0.461652	0.495643
ASPN	-7.5629	0.2259	-33.477325	0	0
ASS1	-0.304	0.1339	-2.270913	0.023152	0.028848
ASTE1	1.0634	0.1038	10.240791	0	0
ASTL	0.2424	0.4096	0.591874	0.553935	0.58582
ASTN1	1.2439	0.2981	4.171972	3e-05	4.6e-05
ASUN	-0.8434	0.0851	-9.91522	0	0
ASXL1	0.102	0.1231	0.828887	0.407169	0.440424
ASXL2	-0.0787	0.0998	-0.788443	0.430437	0.463855
ASXL3	0.0876	0.3579	0.244632	0.806741	0.825531
ATAD1	0.3744	0.0849	4.409063	1e-05	1.6e-05
ATAD2	-3.4471	0.1135	-30.383997	0	0
ATAD2B	-0.8764	0.1143	-7.66782	0	0
ATAD3A	-0.6794	0.0796	-8.530142	0	0
ATAD5	0.1467	0.1198	1.224161	0.220891	0.24815
ATAT1	-0.6844	0.1168	-5.861284	0	0
ATCAY	1.7827	1.2305	1.448777	0.1474	0.169355
ATE1	1.9396	0.08	24.237791	0	0
ATF1	-0.3552	0.0471	-7.535	0	0
ATF4	-0.2562	0.1403	-1.825402	0.06794	0.081055
ATF6	-1.6149	0.1113	-14.503196	0	0
ATF6B	-0.6957	0.0681	-10.208845	0	0
ATF7	0.065	0.1045	0.621974	0.533959	0.566771
ATF7IP	-0.1676	0.1304	-1.284863	0.19884	0.224752
ATG10	0.487	0.077	6.322758	0	0
ATG13	0.5387	0.1187	4.537364	6e-06	9e-06
ATG14	-0.6423	0.0962	-6.675723	0	0
ATG16L1	1.7958	0.0637	28.18579	0	0
ATG2A	0.366	0.0949	3.857214	0.000115	0.000169
ATG2B	-0.4278	0.0693	-6.17666	0	0
ATG3	-0.0783	0.0815	-0.960805	0.33665	0.368525
ATG4A	-0.4625	0.0711	-6.500878	0	0
ATG4B	-0.329	0.0541	-6.084484	0	0
ATG4C	2.2075	0.0991	22.268666	0	0
ATG4D	-0.8799	0.1387	-6.34433	0	0
ATG5	1.1076	0.0988	11.21057	0	0
ATG7	0.1523	0.0776	1.962147	0.049745	0.060114
ATG9A	0.3378	0.0787	4.291979	1.8e-05	2.7e-05
ATL1	-0.7033	0.1787	-3.936407	8.3e-05	0.000123
ATL2	-1.2842	0.1113	-11.539724	0	0
ATL3	-0.9268	0.0858	-10.806832	0	0
ATM	-1.3342	0.0971	-13.746044	0	0
ATMIN	-0.1359	0.0734	-1.851559	0.064089	0.076651
ATOX1	0.3981	0.1417	2.809982	0.004954	0.006548
ATP10A	2.1651	0.2042	10.601048	0	0
ATP10B	-0.7213	0.2878	-2.50602	0.01221	0.015598
ATP10D	0.874	0.1197	7.29985	0	0
ATP11A	0.1481	0.0981	1.509521	0.131166	0.151703
ATP11C	-0.1486	0.1311	-1.133181	0.257138	0.286039
ATP12A	-1.1966	0.5122	-2.336126	0.019485	0.02445
ATP13A2	-0.2037	0.0791	-2.575951	0.009996	0.012873
ATP13A3	-1.4163	0.1833	-7.727558	0	0
ATP13A4	-1.7108	0.4825	-3.545643	0.000392	0.000559
ATP13A5	-2.1928	0.2699	-8.124274	0	0
ATP1A1	-0.9716	0.084	-11.564644	0	0
ATP1A3	-1.8636	0.1137	-16.393247	0	0
ATP1B1	-1.1136	0.1674	-6.653709	0	0
ATP1B2	-1.1898	0.2064	-5.764857	0	0
ATP1B3	-2.2909	0.0943	-24.300146	0	0
ATP1B4	2.0282	0.5906	3.434105	0.000595	0.000839
ATP2A1	-2.0363	0.2504	-8.132802	0	0
ATP2A2	-0.8416	0.1188	-7.085217	0	0
ATP2A3	-2.3026	0.1128	-20.41119	0	0
ATP2B1	-1.833	0.1008	-18.177513	0	0
ATP2B2	2.4079	0.2001	12.036059	0	0
ATP2B3	0.9999	0.1891	5.287355	0	0
ATP2C1	-1.1913	0.0744	-16.013602	0	0
ATP4A	1.5873	0.4431	3.582232	0.000341	0.000488
ATP5A1	0.7768	0.067	11.585047	0	0
ATP5B	0.0483	0.059	0.818092	0.413304	0.446631
ATP5C1	0.3622	0.0837	4.328473	1.5e-05	2.3e-05
ATP5F1	0.6164	0.0719	8.568538	0	0
ATP5G1	0.7303	0.1564	4.670837	3e-06	5e-06
ATP5H	0.4476	0.1072	4.175602	3e-05	4.5e-05
ATP5J	1.1221	0.1457	7.703584	0	0
ATP5L2	0.0141	0.154	0.091362	0.927205	0.935351
ATP5O	-0.2933	0.1033	-2.838598	0.004531	0.006007
ATP6AP1	0.1433	0.0514	2.786836	0.005323	0.00702
ATP6AP2	-0.571	0.1018	-5.606355	0	0
ATP6V0A1	-0.3303	0.0617	-5.350654	0	0
ATP6V0A2	-0.0419	0.063	-0.664332	0.506478	0.539698
ATP6V0A4	1.5724	0.1275	12.330931	0	0
ATP6V0B	0.909	0.0839	10.840456	0	0
ATP6V0C	0.3462	0.0635	5.454559	0	0
ATP6V0D1	0.8239	0.0492	16.739024	0	0
ATP6V0D2	2.6635	0.8873	3.001653	0.002685	0.003632
ATP6V0E1	-0.6398	0.0716	-8.930112	0	0
ATP6V1A	1.1227	0.1385	8.106752	0	0
ATP6V1B1	3.404	0.6119	5.563363	0	0
ATP6V1B2	-0.7357	0.0644	-11.418667	0	0
ATP6V1C1	-0.0257	0.059	-0.436374	0.662566	0.690372
ATP6V1C2	4.3382	0.4005	10.83271	0	0
ATP6V1D	-0.0596	0.0611	-0.976306	0.328913	0.360719
ATP6V1E1	0.632	0.0603	10.478561	0	0
ATP6V1F	1.1445	0.1042	10.982796	0	0
ATP6V1G2	-1.7326	0.3637	-4.763501	2e-06	3e-06
ATP6V1H	0.3297	0.1027	3.2112	0.001322	0.001824
ATP7A	-1.2365	0.1498	-8.254328	0	0
ATP7B	-1.0143	0.1369	-7.410289	0	0
ATP8A1	-0.3781	0.142	-2.662621	0.007753	0.010078
ATP8A2	1.0259	0.1523	6.737459	0	0
ATP8B1	-0.082	0.1364	-0.60156	0.547467	0.579769
ATP8B2	-0.7348	0.109	-6.743204	0	0
ATP9A	-3.8889	0.1231	-31.589103	0	0
ATP9B	1.4023	0.0637	22.027443	0	0
ATPAF2	1.0008	0.0831	12.049707	0	0
ATR	0.3667	0.0944	3.88608	0.000102	0.000151
ATRIP	-0.1883	0.0691	-2.723936	0.006451	0.008446
ATRN	2.0171	0.161	12.531013	0	0
ATRX	-0.4257	0.1079	-3.945087	8e-05	0.000119
ATXN1	0.3921	0.1432	2.737882	0.006184	0.008112
ATXN10	-0.1554	0.1184	-1.311672	0.189631	0.214871
ATXN1L	-0.4388	0.099	-4.432616	9e-06	1.5e-05
ATXN2	-0.4926	0.0581	-8.482087	0	0
ATXN7L2	0.2959	0.1363	2.171493	0.029894	0.036848
ATXN7L3	-0.3221	0.0659	-4.883753	1e-06	2e-06
ATXN7L3B	-0.1141	0.1219	-0.936015	0.349265	0.381301
AUP1	1.0661	0.0932	11.435817	0	0
AURKA	0.6587	0.1619	4.067853	4.7e-05	7.2e-05
AURKAIP1	0.3574	0.1357	2.632834	0.008468	0.010966
AURKB	-2.116	0.2755	-7.681986	0	0
AVIL	-3.5806	0.2342	-15.285281	0	0
AVL9	2.033	0.0772	26.324487	0	0
AVP	2.032	0.7953	2.555035	0.010618	0.013635
AVPR1A	-2.4351	0.9797	-2.485552	0.012935	0.016475
AXIN1	-0.3116	0.0593	-5.250289	0	0
AXIN2	-0.7205	0.1366	-5.273662	0	0
AXL	-0.6277	0.1334	-4.705155	3e-06	4e-06
AZI1	-1.4289	0.2488	-5.744228	0	0
AZIN1	-0.6641	0.1015	-6.543096	0	0
B2M	0.3272	0.1187	2.756921	0.005835	0.007671
B3GALNT1	1.3222	0.223	5.927803	0	0
B3GALNT2	-1.7196	0.105	-16.3774	0	0
B3GALT1	-0.3176	0.6261	-0.507199	0.612015	0.642336
B3GALT2	-3.266	0.6276	-5.203546	0	0
B3GALT5	0.5674	0.4667	1.215793	0.224064	0.251406
B3GALTL	1.4647	0.0933	15.698657	0	0
B3GAT1	-0.0778	1.2862	-0.060511	0.951748	0.957624
B3GAT3	0.5658	0.0671	8.438135	0	0
B3GNT1	1.9774	0.1088	18.181647	0	0
B3GNT2	0.6445	0.095	6.785643	0	0
B3GNT5	-0.5657	0.2856	-1.980315	0.047668	0.057701
B3GNT6	0.8547	0.619	1.380637	0.167391	0.191012
B3GNT7	3.7472	0.3212	11.667425	0	0
B3GNT8	-0.6859	0.276	-2.484821	0.012962	0.016504
B3GNT9	3.2172	0.148	21.741031	0	0
B3GNTL1	1.8332	0.1099	16.684193	0	0
B4GALNT1	2.7308	0.2363	11.555467	0	0
B4GALNT4	-2.6462	0.2079	-12.726343	0	0
B4GALT1	1.2856	0.1472	8.732867	0	0
B4GALT2	2.4868	0.0773	32.163573	0	0
B4GALT3	0.5231	0.1121	4.666865	3e-06	5e-06
B4GALT4	-2.5374	0.1547	-16.402648	0	0
B4GALT5	-3.1233	0.1671	-18.691295	0	0
B4GALT6	-0.0653	0.1271	-0.513951	0.607286	0.63777
B9D2	3.3595	0.1073	31.316419	0	0
BAAT	2.0233	0.0657	30.787509	0	0
BACE1	-0.7927	0.1014	-7.814275	0	0
BACE2	-0.6646	0.1074	-6.186833	0	0
BACH2	0.0779	0.1561	0.498682	0.618004	0.64815
BAD	1.1838	0.1175	10.078573	0	0
BAG2	0.9628	0.1003	9.602935	0	0
BAG3	0.4648	0.1367	3.401101	0.000671	0.000944
BAG5	-0.5267	0.085	-6.192765	0	0
BAG6	0.3261	0.0561	5.810375	0	0
BAHD1	-0.214	0.0875	-2.445105	0.014481	0.018379
BAI2	-3.0974	0.2971	-10.427117	0	0
BAI3	-0.5448	0.2349	-2.319706	0.020357	0.025503
BAIAP2	2.6946	0.1229	21.918132	0	0
BAIAP3	-1.8809	0.1932	-9.735408	0	0
BAMBI	-1.6692	0.1973	-8.461246	0	0
BANF1	-0.7221	0.1155	-6.249618	0	0
BANF2	-5.608	0.8611	-6.512329	0	0
BANP	-1.2517	0.1164	-10.750768	0	0
BAP1	-0.57	0.0792	-7.19646	0	0
BARD1	0.8961	0.1641	5.459254	0	0
BARHL1	3.4588	0.9468	3.653072	0.000259	0.000375
BARX2	2.2162	0.5196	4.265324	2e-05	3.1e-05
BASP1	0.4042	0.127	3.183472	0.001455	0.002004
BATF	1.7946	0.4132	4.343152	1.4e-05	2.2e-05
BAZ1A	0.1798	0.1594	1.128462	0.259125	0.288186
BAZ1B	-0.1874	0.092	-2.036135	0.041737	0.050838
BAZ2A	-0.643	0.1084	-5.93304	0	0
BAZ2B	-0.6578	0.0798	-8.247867	0	0
BBOX1	-0.9844	0.1015	-9.70098	0	0
BBS1	-2.6058	0.1167	-22.336854	0	0
BBS10	0.2273	0.0994	2.285895	0.02226	0.02776
BBS12	0.5355	0.1408	3.803486	0.000143	0.000209
BBS2	1.0306	0.1069	9.638755	0	0
BBS5	-0.2299	0.1113	-2.065429	0.038882	0.047539
BBS7	-1.0361	0.1323	-7.832213	0	0
BBS9	-1.8011	0.1266	-14.226321	0	0
BBX	-0.3914	0.1014	-3.85906	0.000114	0.000168
BCAN	4.7112	0.3889	12.114996	0	0
BCAP29	-0.4448	0.0809	-5.500325	0	0
BCAR3	-2.3209	0.1129	-20.563351	0	0
BCAS2	-0.2106	0.0786	-2.678692	0.007391	0.009621
BCAS3	-0.4422	0.077	-5.741729	0	0
BCAT1	-0.7808	0.5068	-1.540729	0.123383	0.143029
BCDIN3D	-0.6427	0.0959	-6.704386	0	0
BCHE	3.8133	0.262	14.553239	0	0
BCKDHA	-0.8278	0.061	-13.563654	0	0
BCKDHB	-1.4757	0.0752	-19.62331	0	0
BCKDK	0.5751	0.0571	10.072461	0	0
BCL10	-0.2335	0.0734	-3.179958	0.001473	0.002028
BCL2L1	0.0369	0.1642	0.224992	0.821985	0.839006
BCL2L13	0.7683	0.1095	7.017049	0	0
BCL6	0.5332	0.149	3.579659	0.000344	0.000493
BCL6B	-2.9787	0.1481	-20.109305	0	0
BCL7A	0.7833	0.1309	5.983685	0	0
BCL7B	-0.1986	0.0625	-3.176947	0.001488	0.002048
BCL9	-1.2035	0.1254	-9.593997	0	0
BCL9L	-0.2931	0.1024	-2.863693	0.004187	0.00557
BCLAF1	-0.4541	0.1057	-4.29528	1.7e-05	2.7e-05
BCMO1	-1.0853	0.088	-12.327148	0	0
BCOR	0.4616	0.0871	5.301989	0	0
BCORL1	-1.6853	0.1058	-15.93616	0	0
BCS1L	0.0791	0.0812	0.974108	0.330003	0.361875
BDH1	3.0959	0.1356	22.827531	0	0
BDH2	-0.5001	0.1201	-4.165977	3.1e-05	4.7e-05
BDKRB2	-3.2853	0.3517	-9.341923	0	0
BDNF	-0.9312	0.4792	-1.943363	0.051972	0.062753
BEAN1	2.2078	0.2127	10.381651	0	0
BECN1	-0.0264	0.0414	-0.636536	0.524427	0.557356
BEND3	0.0887	0.1246	0.711541	0.476749	0.510658
BEND6	-3.3282	0.2466	-13.494803	0	0
BET1	-1.2792	0.1121	-11.408118	0	0
BFAR	0.9711	0.1082	8.976026	0	0
BGLAP	-1.2346	0.219	-5.637727	0	0
BGN	0.8614	0.09	9.573058	0	0
BHLHA15	-0.4471	0.4034	-1.108507	0.267643	0.2973
BHLHB9	2.3257	0.1267	18.35421	0	0
BHLHE40	0.1504	0.1666	0.90265	0.366712	0.399313
BHMT	-0.8063	0.2703	-2.983685	0.002848	0.003843
BICC1	-1.3936	0.1852	-7.523289	0	0
BICD1	-1.9677	0.1448	-13.590769	0	0
BICD2	-1.3025	0.1098	-11.8598	0	0
BIN3	0.6394	0.0622	10.285332	0	0
BIRC2	-0.0608	0.0749	-0.811374	0.417151	0.450378
BIRC5	-1.0707	0.1549	-6.914166	0	0
BIRC6	-1.0027	0.0686	-14.613744	0	0
BIVM	0.3014	0.0796	3.786253	0.000153	0.000224
BLCAP	-0.0717	0.1077	-0.665916	0.505465	0.538733
BLMH	-0.4579	0.0843	-5.428488	0	0
BLNK	3.7596	0.1473	25.516375	0	0
BLOC1S4	0.6641	0.133	4.993907	1e-06	1e-06
BLOC1S6	0.396	0.0927	4.271579	1.9e-05	3e-05
BLVRA	-1.2327	0.1139	-10.819829	0	0
BLVRB	1.8719	0.1244	15.049032	0	0
BLZF1	-0.1857	0.0817	-2.272651	0.023047	0.02872
BMP10	-0.4669	0.1732	-2.696138	0.007015	0.009155
BMP2	1.8206	0.1397	13.031905	0	0
BMP2K	-1.0195	0.0747	-13.640521	0	0
BMP3	-3.4249	0.5682	-6.027809	0	0
BMP4	-0.9518	0.1249	-7.61913	0	0
BMP5	-3.2192	0.136	-23.664913	0	0
BMP7	0.9506	0.2467	3.853653	0.000116	0.000172
BMPER	-1.7214	0.1502	-11.4627	0	0
BMPR1A	-0.6234	0.1369	-4.55264	5e-06	8e-06
BMPR2	0.4997	0.1553	3.218588	0.001288	0.001778
BMS1	0.7772	0.0534	14.551528	0	0
BMX	-1.7879	0.1663	-10.753913	0	0
BNC1	0.8326	0.3754	2.217872	0.026564	0.032899
BNC2	-1.3133	0.2033	-6.458736	0	0
BNIP1	-1.855	0.1032	-17.982225	0	0
BNIP3	1.1188	0.1243	8.998316	0	0
BNIP3L	0.7893	0.1069	7.382152	0	0
BOC	3.1069	0.1888	16.45908	0	0
BOD1	0.1425	0.0734	1.941982	0.052139	0.06294
BOLL	-4.5452	0.8752	-5.193265	0	0
BOP1	-1.0399	0.0738	-14.085386	0	0
BORA	-1.4302	0.1109	-12.894228	0	0
BPGM	1.9834	0.0822	24.138456	0	0
BPIFB2	-1.6899	0.6191	-2.729683	0.00634	0.008309
BPIFB6	-2.5858	0.9496	-2.722927	0.006471	0.008471
BPNT1	2.1578	0.1257	17.17204	0	0
BPTF	-0.4364	0.0759	-5.750428	0	0
BRAF	0.1654	0.0785	2.106395	0.03517	0.04313
BRAP	-0.6735	0.069	-9.767566	0	0
BRAT1	1.4312	0.1124	12.738288	0	0
BRCC3	0.263	0.0861	3.053633	0.002261	0.003077
BRD1	-0.5688	0.0819	-6.943666	0	0
BRD2	-0.9674	0.0831	-11.637581	0	0
BRD3	-0.0342	0.082	-0.416633	0.676947	0.703978
BRD4	-0.625	0.0687	-9.100595	0	0
BRE	-0.9844	0.0766	-12.859179	0	0
BRF2	-0.4865	0.0831	-5.855349	0	0
BRI3	-0.3895	0.1453	-2.681144	0.007337	0.009557
BRI3BP	0.1558	0.1496	1.041809	0.2975	0.328443
BRINP1	-0.8886	0.7462	-1.190794	0.233735	0.261415
BRINP2	-4.5003	0.3146	-14.302825	0	0
BRIP1	0.088	0.1703	0.516836	0.605271	0.635852
BRIX1	0.7885	0.0766	10.290292	0	0
BRK1	1.5696	0.0712	22.043029	0	0
BRMS1	-0.7917	0.0603	-13.129769	0	0
BRMS1L	-1.4654	0.1119	-13.100022	0	0
BROX	-0.4371	0.0582	-7.504824	0	0
BRPF1	-0.9113	0.0785	-11.609165	0	0
BRPF3	-0.09	0.0945	-0.953094	0.340543	0.372503
BRS3	-6.7104	0.8448	-7.943602	0	0
BRSK1	-0.9594	0.157	-6.112452	0	0
BRWD1	-1.008	0.0805	-12.525592	0	0
BRWD3	-1.931	0.108	-17.883641	0	0
BSDC1	-1.155	0.1151	-10.033162	0	0
BSN	0.2907	0.1554	1.870621	0.061398	0.073596
BSND	0.3421	0.3421	1.000263	0.317183	0.348839
BSPRY	4.4453	0.3212	13.840079	0	0
BTAF1	-0.3693	0.0855	-4.32012	1.6e-05	2.4e-05
BTBD3	0.2733	0.1371	1.993854	0.046168	0.055979
BTBD6	0.0025	0.0687	0.035807	0.971436	0.974232
BTBD7	-0.6726	0.1082	-6.218784	0	0
BTBD9	-0.293	0.083	-3.528174	0.000418	0.000596
BTC	1.063	0.3333	3.189697	0.001424	0.001962
BTD	-0.2843	0.0721	-3.94303	8e-05	0.00012
BTG1	-0.6718	0.1466	-4.582589	5e-06	7e-06
BTG2	-2.2097	0.2965	-7.452437	0	0
BTG3	-0.1683	0.1117	-1.506445	0.131953	0.152533
BTG4	-1.8344	0.5026	-3.649951	0.000262	0.000379
BTK	-0.5536	0.1222	-4.530649	6e-06	9e-06
BTRC	-0.8629	0.0779	-11.071167	0	0
BUB1	-0.8118	0.2329	-3.486045	0.00049	0.000694
BUB1B	1.0156	0.1693	5.997993	0	0
BUB3	-0.1853	0.0549	-3.373507	0.000742	0.001041
BUD31	-0.4568	0.1187	-3.848521	0.000119	0.000175
BVES	5.8968	0.4072	14.479696	0	0
BYSL	-0.4595	0.0946	-4.856377	1e-06	2e-06
BZW1	0.619	0.0587	10.551323	0	0
BZW2	1.2347	0.0913	13.521987	0	0
C10ORF118	-0.5933	0.1309	-4.533676	6e-06	9e-06
C10ORF137	-0.2775	0.0795	-3.489096	0.000485	0.000687
C10ORF2	-1.0834	0.0922	-11.753133	0	0
C10ORF32	-0.6482	0.0924	-7.018241	0	0
C10ORF35	0.7645	0.1611	4.745638	2e-06	3e-06
C10ORF54	-1.7079	0.0972	-17.562381	0	0
C10ORF76	0.2172	0.0576	3.773342	0.000161	0.000236
C10ORF88	-0.8677	0.0932	-9.314453	0	0
C11ORF1	-0.2628	0.1321	-1.990029	0.046588	0.05644
C11ORF30	-0.7613	0.0914	-8.327681	0	0
C11ORF31	-0.2927	0.1481	-1.976057	0.048148	0.058261
C11ORF42	-3.3676	0.2803	-12.012083	0	0
C11ORF49	-1.9687	0.1669	-11.798364	0	0
C11ORF54	0.6104	0.1075	5.675972	0	0
C11ORF58	0.7372	0.078	9.448348	0	0
C11ORF68	0.4135	0.06	6.895625	0	0
C11ORF70	3.9288	0.3629	10.826515	0	0
C11ORF73	0.2846	0.1228	2.31824	0.020436	0.025596
C11ORF84	-0.1552	0.1208	-1.284599	0.198932	0.224831
C11ORF87	2.2511	0.8744	2.574562	0.010037	0.012921
C11ORF96	0.2033	0.1757	1.157224	0.247181	0.275478
C12ORF10	0.9018	0.1184	7.618713	0	0
C12ORF23	0.0642	0.1264	0.508361	0.6112	0.641614
C12ORF29	-3.2169	0.1213	-26.521028	0	0
C12ORF4	-0.1076	0.0605	-1.776919	0.075582	0.089684
C12ORF44	-0.1384	0.1314	-1.053365	0.292174	0.322915
C12ORF45	0.116	0.0971	1.194687	0.23221	0.259843
C12ORF49	0.7341	0.1227	5.982882	0	0
C12ORF5	2.0524	0.1063	19.300265	0	0
C12ORF56	-1.0772	0.3636	-2.962406	0.003052	0.004109
C12ORF57	2.1943	0.13	16.873309	0	0
C12ORF66	-1.0017	0.1385	-7.231844	0	0
C12ORF68	2.3635	1.0681	2.212697	0.026919	0.033318
C12ORF73	0.9484	0.1146	8.275054	0	0
C14ORF1	0.5953	0.1007	5.914488	0	0
C14ORF105	-0.4127	0.1955	-2.111344	0.034743	0.042627
C14ORF119	0.5757	0.0813	7.084117	0	0
C14ORF166	0.002	0.0767	0.026102	0.979176	0.981507
C14ORF169	1.9658	0.0879	22.352311	0	0
C14ORF28	-0.426	0.1176	-3.62226	0.000292	0.000421
C14ORF93	1.6795	0.1182	14.207318	0	0
C15ORF26	1.3244	0.9976	1.327607	0.184308	0.209262
C15ORF27	5.8415	0.1947	29.99954	0	0
C15ORF38	-1.9567	0.1388	-14.092045	0	0
C15ORF43	2.0055	0.1876	10.688413	0	0
C15ORF48	1.4395	0.2434	5.914552	0	0
C15ORF59	-6.2047	0.5786	-10.723016	0	0
C15ORF60	-0.5602	1.1315	-0.495102	0.620528	0.650663
C15ORF61	2.8976	0.1094	26.482384	0	0
C15ORF62	-0.8557	0.1477	-5.792799	0	0
C16ORF13	-1.1292	0.1045	-10.804345	0	0
C16ORF45	-4.8639	0.5894	-8.251908	0	0
C16ORF52	0.647	0.1206	5.363714	0	0
C16ORF58	0.1902	0.0595	3.196301	0.001392	0.001918
C16ORF62	0.0858	0.0456	1.882865	0.059719	0.071652
C16ORF70	0.6037	0.0739	8.16951	0	0
C16ORF72	0.3968	0.0759	5.224861	0	0
C16ORF80	1.8049	0.089	20.290012	0	0
C16ORF87	-1.6732	0.0976	-17.139141	0	0
C17ORF103	-2.4318	0.2175	-11.182479	0	0
C17ORF105	-1.1836	0.5247	-2.255928	0.024075	0.029927
C17ORF59	0.4343	0.1077	4.031661	5.5e-05	8.3e-05
C17ORF75	2.0865	0.0774	26.969491	0	0
C18ORF42	-0.9863	0.4918	-2.005636	0.044895	0.054494
C18ORF8	-0.355	0.1055	-3.366525	0.000761	0.001067
C19ORF38	-0.1162	0.1547	-0.751423	0.452398	0.48638
C19ORF40	-0.3552	0.1175	-3.023	0.002503	0.003396
C19ORF43	0.9765	0.1457	6.703129	0	0
C19ORF53	1.1558	0.1472	7.850866	0	0
C19ORF54	-1.6136	0.0837	-19.281169	0	0
C19ORF66	-0.3307	0.123	-2.689486	0.007156	0.00933
C19ORF67	-1.9589	0.6976	-2.807861	0.004987	0.006588
C19ORF69	-7.967	0.3007	-26.496455	0	0
C19ORF70	0.9476	0.1445	6.560043	0	0
C1GALT1	-0.8192	0.1518	-5.396072	0	0
C1GALT1C1	0.5537	0.1492	3.711843	0.000206	0.000299
C1ORF112	1.2458	0.0836	14.893058	0	0
C1ORF123	-0.8014	0.1088	-7.363368	0	0
C1ORF146	-0.4597	0.3781	-1.215968	0.223997	0.251359
C1ORF158	-5.329	0.566	-9.415116	0	0
C1ORF172	-0.1483	0.1368	-1.083646	0.278522	0.308569
C1ORF189	3.5284	0.1661	21.239334	0	0
C1ORF192	2.8868	0.2453	11.768447	0	0
C1ORF198	-0.3262	0.155	-2.103898	0.035387	0.043386
C1ORF21	-2.7741	0.1422	-19.507213	0	0
C1ORF210	-1.3048	0.0977	-13.354048	0	0
C1ORF216	-0.6011	0.1368	-4.392619	1.1e-05	1.7e-05
C1ORF226	-0.7627	0.1422	-5.363063	0	0
C1ORF228	-1.387	0.1808	-7.670341	0	0
C1ORF43	0.9138	0.0625	14.631558	0	0
C1ORF50	-2.5411	0.0792	-32.077436	0	0
C1ORF51	0.8749	0.2597	3.368434	0.000756	0.00106
C1ORF74	1.013	0.0807	12.559789	0	0
C1QA	-0.242	0.1272	-1.901514	0.057235	0.068827
C1QB	-0.2837	0.1289	-2.20002	0.027806	0.034374
C1QBP	-0.0466	0.1049	-0.444028	0.657022	0.685302
C1QC	0.3522	0.1292	2.725296	0.006424	0.008412
C1QL1	1.997	0.3949	5.057163	0	1e-06
C1QTNF1	-1.5378	0.1547	-9.94232	0	0
C1QTNF2	-1.7622	0.3008	-5.857547	0	0
C1QTNF3	-4.715	0.1386	-34.023289	0	0
C1QTNF5	-0.6842	0.143	-4.78515	2e-06	3e-06
C1QTNF9	4.7647	0.1912	24.920407	0	0
C1R	-0.9571	0.079	-12.116549	0	0
C1S	0.1011	0.072	1.403777	0.160385	0.183461
C2	-0.111	0.1163	-0.953947	0.34011	0.372071
C20ORF194	-3e-04	0.1055	-0.003263	0.997396	0.997495
C20ORF195	-2.3724	0.2829	-8.385393	0	0
C20ORF27	0.1642	0.0647	2.537086	0.011178	0.014323
C21ORF59	-0.4371	0.0882	-4.957133	1e-06	1e-06
C21ORF62	-0.2431	0.2187	-1.111472	0.266365	0.295978
C21ORF91	0.6966	0.1751	3.978915	6.9e-05	0.000104
C22ORF23	-2.5771	0.1799	-14.326719	0	0
C2CD2L	-2.159	0.126	-17.141232	0	0
C2CD3	-0.3318	0.0859	-3.863718	0.000112	0.000165
C2ORF40	4.6333	0.4266	10.860195	0	0
C2ORF42	-2.2363	0.089	-25.114863	0	0
C2ORF43	-1.1568	0.0906	-12.775071	0	0
C2ORF47	-0.5742	0.0903	-6.356232	0	0
C2ORF49	3.5891	0.1122	32.002217	0	0
C2ORF62	-0.4893	0.2984	-1.639553	0.101098	0.11846
C2ORF68	-0.8141	0.1271	-6.403919	0	0
C2ORF69	-1.0553	0.1705	-6.188406	0	0
C2ORF76	0.9128	0.1548	5.896657	0	0
C2ORF80	-4.5352	0.2738	-16.565801	0	0
C3	-0.2234	0.0988	-2.2608	0.023772	0.029568
C3ORF14	5.3639	0.3308	16.216894	0	0
C3ORF17	1.508	0.0777	19.410604	0	0
C3ORF38	0.2428	0.0857	2.83209	0.004624	0.006125
C3ORF43	-2.8131	0.415	-6.777716	0	0
C3ORF58	-0.0515	0.1627	-0.316643	0.751515	0.774746
C3ORF83	1.4472	0.1541	9.391401	0	0
C4A	0.2563	0.0963	2.660501	0.007802	0.010137
C4ORF22	0.9081	1.2224	0.742822	0.45759	0.4917
C4ORF27	0.9076	0.0782	11.603399	0	0
C4ORF29	-1.5112	0.1374	-11.00008	0	0
C4ORF33	-2.2648	0.1363	-16.618059	0	0
C4ORF47	3.3277	0.2233	14.903304	0	0
C5	2.1402	0.1239	17.268873	0	0
C5ORF15	1.2839	0.118	10.882079	0	0
C5ORF22	-2.5502	0.1059	-24.069924	0	0
C5ORF24	-0.7763	0.1264	-6.139835	0	0
C5ORF28	-0.0275	0.1083	-0.254262	0.799293	0.818822
C5ORF30	2.978	0.2473	12.039919	0	0
C5ORF34	1.1348	0.1287	8.818174	0	0
C5ORF42	0.4225	0.1171	3.607092	0.00031	0.000445
C5ORF48	0.586	0.486	1.205889	0.22786	0.255241
C5ORF51	0.6291	0.1171	5.374285	0	0
C6	-1.1724	0.1145	-10.237964	0	0
C6ORF106	-0.2456	0.0863	-2.846724	0.004417	0.005862
C6ORF120	0.1695	0.0892	1.901259	0.057268	0.068859
C6ORF165	3.6123	0.351	10.292615	0	0
C6ORF203	1.1595	0.1076	10.777795	0	0
C6ORF211	-0.2503	0.092	-2.722019	0.006488	0.008492
C6ORF47	-0.5002	0.0749	-6.67778	0	0
C6ORF57	0.8212	0.0972	8.449721	0	0
C6ORF62	0.4894	0.0547	8.95554	0	0
C6ORF70	0.3417	0.1563	2.185541	0.028849	0.035608
C6ORF89	1.9071	0.0974	19.579534	0	0
C7	0.9792	0.2312	4.235838	2.3e-05	3.5e-05
C7ORF10	0.215	0.079	2.720957	0.006509	0.008517
C7ORF25	-0.8748	0.0743	-11.773757	0	0
C7ORF26	-0.625	0.0669	-9.336179	0	0
C7ORF43	-0.3772	0.1292	-2.919438	0.003507	0.004695
C7ORF57	4.8933	0.1574	31.084198	0	0
C7ORF60	1.1567	0.1076	10.754257	0	0
C7ORF62	NA	NA	NA	NA	NA
C8A	-0.6959	0.096	-7.251352	0	0
C8B	-0.3174	0.1559	-2.035953	0.041755	0.050854
C8G	-0.163	0.0956	-1.704498	0.088288	0.104089
C8ORF22	0.4187	1.26	0.332334	0.739637	0.764227
C8ORF37	-2.064	0.108	-19.102747	0	0
C8ORF4	-0.076	0.2675	-0.28432	0.776165	0.797798
C8ORF44-SGK3	1.0555	0.1155	9.13781	0	0
C8ORF46	-3.2972	0.7358	-4.480983	7e-06	1.2e-05
C9ORF114	0.5394	0.0729	7.39636	0	0
C9ORF116	5.8102	0.4619	12.58008	0	0
C9ORF135	1.3947	0.3132	4.453367	8e-06	1.3e-05
C9ORF152	4.572	0.3877	11.79392	0	0
C9ORF156	0.3285	0.0802	4.098324	4.2e-05	6.3e-05
C9ORF16	1.8296	0.1489	12.290788	0	0
C9ORF171	-0.7159	0.9885	-0.724298	0.468883	0.502925
C9ORF41	-0.0777	0.0786	-0.988242	0.323034	0.354927
C9ORF64	0.7567	0.0898	8.424765	0	0
C9ORF69	0.5407	0.1129	4.791502	2e-06	3e-06
C9ORF72	1.5323	0.0926	16.541114	0	0
C9ORF78	0.2784	0.0676	4.120418	3.8e-05	5.7e-05
C9ORF85	-1.8481	0.0911	-20.279542	0	0
C9ORF91	2.8731	0.1304	22.024411	0	0
CA1	4.9601	0.3928	12.627298	0	0
CA10	0.2531	1.2844	0.197069	0.843774	0.859683
CA11	2.4387	0.2184	11.167431	0	0
CA12	-3.6462	0.2403	-15.17336	0	0
CA13	-3.2151	0.2563	-12.542868	0	0
CA14	-1.6127	0.4061	-3.970925	7.2e-05	0.000107
CA2	1.4375	0.2133	6.739446	0	0
CA3	4.4404	0.2105	21.096896	0	0
CA5B	-2.5509	0.1533	-16.636078	0	0
CA7	-3.2769	0.1601	-20.468647	0	0
CA8	-1.0351	0.0943	-10.972844	0	0
CA9	-0.9496	0.2367	-4.011344	6e-05	9.1e-05
CAB39	-0.2657	0.0911	-2.914759	0.00356	0.004764
CAB39L	1.7526	0.0951	18.427483	0	0
CABIN1	-0.2858	0.085	-3.363885	0.000769	0.001077
CABP7	0.566	1.1324	0.499838	0.617189	0.647363
CACHD1	1.3909	0.1341	10.374849	0	0
CACNA1D	-0.079	0.1568	-0.503937	0.614306	0.644606
CACNA1E	2.3611	0.1871	12.622156	0	0
CACNA1S	1.1089	0.2896	3.829657	0.000128	0.000189
CACNA2D1	0.5938	0.1972	3.011312	0.002601	0.003523
CACNA2D2	4.3298	0.1788	24.216317	0	0
CACNA2D3	-0.3394	0.3308	-1.026037	0.304874	0.336033
CACNB1	-1.9064	0.1417	-13.45739	0	0
CACNB3	-0.9261	0.1634	-5.666523	0	0
CACNB4	0.9556	0.143	6.681671	0	0
CACNG1	3.1126	1.0391	2.995444	0.00274	0.003703
CACNG2	-3.3601	0.9303	-3.611749	0.000304	0.000437
CACNG4	0.2255	0.8033	0.280772	0.778885	0.800268
CACNG5	5.5157	0.8389	6.574793	0	0
CACNG6	5.0198	0.8735	5.747082	0	0
CACNG7	0.5557	0.3813	1.457241	0.14505	0.166864
CACTIN	-0.2681	0.0796	-3.365658	0.000764	0.00107
CACUL1	-0.2751	0.1245	-2.209003	0.027174	0.033619
CACYBP	1.1117	0.0898	12.384388	0	0
CAD	3.0544	0.1939	15.749482	0	0
CADM1	1.8535	0.0778	23.830046	0	0
CADM2	0.5943	0.8533	0.69649	0.486122	0.519981
CADM3	-4.4702	0.6005	-7.444002	0	0
CADM4	-3.8165	0.1403	-27.201639	0	0
CADPS	0.893	0.1912	4.670329	3e-06	5e-06
CALB1	0.3256	0.7885	0.412898	0.679681	0.706385
CALB2	4.9904	0.6374	7.829503	0	0
CALCB	-2.151	0.6475	-3.321862	0.000894	0.001248
CALCOCO1	-1.1298	0.0981	-11.51343	0	0
CALCR	-2.6261	0.6995	-3.754263	0.000174	0.000254
CALCRL	-2.71	0.1224	-22.144094	0	0
CALHM2	-1.2606	0.141	-8.94208	0	0
CALM1	-0.3401	0.0688	-4.93981	1e-06	1e-06
CALML4	1.6329	0.1532	10.660904	0	0
CALN1	-2.342	0.6103	-3.837701	0.000124	0.000183
CALR	-0.0053	0.109	-0.048259	0.96151	0.965477
CALU	-0.237	0.1251	-1.894728	0.058129	0.069844
CALY	4.3438	0.657	6.61106	0	0
CAMK1	0.8562	0.1175	7.28878	0	0
CAMK1D	-1.2116	0.159	-7.619603	0	0
CAMK2A	2.5831	0.1872	13.801308	0	0
CAMK2D	0.6824	0.0732	9.318911	0	0
CAMK2G	-0.7574	0.1099	-6.889563	0	0
CAMK2N1	-3.1362	0.1572	-19.946578	0	0
CAMKK1	7.9478	0.2084	38.129425	0	0
CAMKK2	-4.1537	0.1741	-23.861386	0	0
CAMKMT	-1.0199	0.1818	-5.609655	0	0
CAMKV	2.5551	0.8095	3.156556	0.001596	0.002191
CAMLG	-0.4784	0.1075	-4.452143	9e-06	1.3e-05
CAMSAP1	-0.5969	0.0728	-8.202008	0	0
CAMSAP2	-1.6361	0.1193	-13.714174	0	0
CAMTA1	-1.4805	0.1892	-7.825908	0	0
CAND1	0.0293	0.0521	0.563499	0.573095	0.604944
CAND2	1.5669	0.1731	9.050356	0	0
CANT1	-2.0534	0.0884	-23.23009	0	0
CANX	0.3855	0.1087	3.547081	0.00039	0.000556
CAP1	0.4006	0.0986	4.062795	4.8e-05	7.3e-05
CAP2	3.1262	0.1796	17.402274	0	0
CAPG	1.1563	0.1558	7.420596	0	0
CAPN1	0.831	0.0628	13.22719	0	0
CAPN10	1.1677	0.1068	10.935597	0	0
CAPN15	-0.1208	0.1186	-1.018337	0.308518	0.339716
CAPN2	2.3697	0.138	17.177138	0	0
CAPN5	-3.018	0.1909	-15.812708	0	0
CAPN6	-5.1107	0.5972	-8.558224	0	0
CAPN7	-1.0349	0.0809	-12.786866	0	0
CAPNS1	1.5206	0.0697	21.811067	0	0
CAPNS2	1.717	0.9679	1.773914	0.076077	0.090251
CAPRIN1	-0.143	0.1018	-1.405047	0.160007	0.18307
CAPS2	-2.931	0.188	-15.592369	0	0
CAPSL	-1.7977	0.9426	-1.907216	0.056493	0.067959
CAPZA1	-0.2806	0.1082	-2.593084	0.009512	0.012273
CAPZA2	0.0786	0.127	0.618483	0.536257	0.568971
CAPZA3	-0.7732	1.1173	-0.692038	0.488914	0.522635
CARD10	-0.6394	0.0896	-7.134688	0	0
CARD11	-1.7168	0.1703	-10.078298	0	0
CARD9	1.7482	0.1472	11.878861	0	0
CARF	-0.2404	0.1747	-1.376255	0.168743	0.192379
CARHSP1	1.6565	0.1039	15.943372	0	0
CARM1	-0.3009	0.0576	-5.223415	0	0
CARS2	0.2803	0.0904	3.100333	0.001933	0.002641
CARTPT	1.7407	1.2334	1.41131	0.158153	0.181071
CASC3	-0.446	0.0832	-5.362791	0	0
CASC4	2.0824	0.0949	21.938248	0	0
CASD1	-0.9555	0.0811	-11.788251	0	0
CASK	0.931	0.1116	8.341908	0	0
CASKIN1	0.1744	0.2111	0.8261	0.408747	0.442037
CASKIN2	-1.6639	0.0976	-17.042927	0	0
CASP14	-1.9487	1.0778	-1.808026	0.070602	0.084037
CASP2	-0.4609	0.1084	-4.251463	2.1e-05	3.3e-05
CASP6	1.5525	0.0974	15.933482	0	0
CASP8AP2	-1.2884	0.0824	-15.62871	0	0
CASQ1	-1.6216	0.5694	-2.847688	0.004404	0.005845
CASR	-1.4091	0.3927	-3.588466	0.000333	0.000477
CAST	1.8434	0.0926	19.898058	0	0
CAT	-2.182	0.101	-21.614627	0	0
CAV1	2.262	0.2039	11.091062	0	0
CAV3	1.1217	1.1281	0.994335	0.32006	0.351774
CBFA2T2	0.9417	0.0738	12.757024	0	0
CBFB	-0.0933	0.1264	-0.738165	0.460414	0.494472
CBL	-0.4539	0.1323	-3.429707	0.000604	0.000852
CBLB	-0.7316	0.1034	-7.076562	0	0
CBLN3	2.0675	0.1947	10.616999	0	0
CBLN4	3.541	0.908	3.899989	9.6e-05	0.000143
CBR1	0.5121	0.1775	2.884332	0.003922	0.00523
CBR4	2.2966	0.1748	13.139854	0	0
CBS	0.9173	0.0944	9.714369	0	0
CBWD2	-0.0441	0.0921	-0.478842	0.632051	0.661373
CBX1	-1.1453	0.0733	-15.634541	0	0
CBX2	2.7508	0.1397	19.687456	0	0
CBX3	0.5131	0.0668	7.685052	0	0
CBX5	-0.2345	0.0708	-3.313723	0.000921	0.001284
CBX8	0.4092	0.138	2.965149	0.003025	0.004074
CC2D1A	0.0508	0.0547	0.929314	0.352726	0.384831
CC2D1B	-0.624	0.0827	-7.547078	0	0
CC2D2A	0.7115	0.1418	5.01645	1e-06	1e-06
CCAR1	-0.4021	0.0878	-4.577187	5e-06	8e-06
CCBL2	0.2713	0.0793	3.421421	0.000623	0.000878
CCDC101	-1.8093	0.1026	-17.640576	0	0
CCDC104	2.6096	0.1127	23.160779	0	0
CCDC11	1.2255	0.2262	5.41898	0	0
CCDC111	-2.454	0.2248	-10.91819	0	0
CCDC112	1.5791	0.1121	14.088766	0	0
CCDC113	-1.9844	0.6924	-2.865944	0.004158	0.005532
CCDC117	-1.2166	0.1402	-8.679034	0	0
CCDC12	0.4237	0.099	4.278975	1.9e-05	2.9e-05
CCDC122	-0.5815	0.3969	-1.465307	0.142837	0.164487
CCDC124	-0.1065	0.1078	-0.987453	0.323421	0.355197
CCDC126	-0.3741	0.1133	-3.302796	0.000957	0.001332
CCDC127	1.8785	0.0944	19.889162	0	0
CCDC13	3.4148	0.2593	13.171899	0	0
CCDC130	0.9967	0.1244	8.010352	0	0
CCDC132	-0.5173	0.0604	-8.568678	0	0
CCDC134	-0.4664	0.0927	-5.029354	0	1e-06
CCDC135	8.6583	0.3703	23.384081	0	0
CCDC138	4.1989	0.2626	15.991136	0	0
CCDC14	-3.4999	0.1874	-18.679605	0	0
CCDC141	1.8793	0.1878	10.007076	0	0
CCDC142	0.0171	0.1475	0.116191	0.907501	0.91758
CCDC146	1.9081	0.2514	7.590588	0	0
CCDC147	-1.7003	0.1451	-11.715121	0	0
CCDC151	3.0904	0.1267	24.393128	0	0
CCDC152	1.7239	0.105	16.411337	0	0
CCDC155	-4.2354	0.6716	-6.306775	0	0
CCDC157	1.1229	0.1319	8.5117	0	0
CCDC158	-0.4219	0.1069	-3.94839	7.9e-05	0.000117
CCDC167	-0.5991	0.1356	-4.41812	1e-05	1.6e-05
CCDC170	-0.6436	0.3251	-1.979882	0.047717	0.057753
CCDC171	1.3121	0.2092	6.272847	0	0
CCDC172	-0.835	0.4778	-1.747619	0.08053	0.095299
CCDC173	3.0001	0.1534	19.559728	0	0
CCDC174	0.1396	0.0631	2.213651	0.026853	0.033241
CCDC18	0.1348	0.1873	0.720003	0.471523	0.505704
CCDC181	1.2543	0.1462	8.576807	0	0
CCDC19	-0.6817	0.2319	-2.9397	0.003285	0.004411
CCDC22	0.3277	0.067	4.890284	1e-06	2e-06
CCDC23	-0.4382	0.1404	-3.121577	0.001799	0.002462
CCDC25	0.4082	0.0829	4.92457	1e-06	1e-06
CCDC28B	0.2711	0.1215	2.23022	0.025733	0.031894
CCDC39	2.727	0.2143	12.724934	0	0
CCDC41	-2.5851	0.1045	-24.738501	0	0
CCDC42	4.505	0.6539	6.88933	0	0
CCDC43	1.2712	0.0806	15.765538	0	0
CCDC47	1.02	0.0743	13.722264	0	0
CCDC51	0.0804	0.1205	0.66728	0.504593	0.537917
CCDC53	1.1183	0.0767	14.571218	0	0
CCDC58	-0.0596	0.1381	-0.431804	0.665884	0.6934
CCDC59	-0.9514	0.0933	-10.197935	0	0
CCDC6	-1.9094	0.1466	-13.022527	0	0
CCDC60	-0.3163	1.032	-0.306458	0.759256	0.78169
CCDC62	-3.7413	0.2192	-17.066518	0	0
CCDC63	-4.1037	0.3223	-12.73081	0	0
CCDC64	-0.1083	0.1973	-0.548775	0.58316	0.614989
CCDC64B	0.4663	0.191	2.440721	0.014658	0.018587
CCDC65	4.4122	0.2651	16.644159	0	0
CCDC67	2.1664	0.4207	5.148879	0	0
CCDC70	1.0448	0.8647	1.208225	0.226961	0.254402
CCDC71	-0.0966	0.0659	-1.466418	0.142534	0.164157
CCDC77	-0.0647	0.1475	-0.438518	0.661011	0.688965
CCDC79	-0.2955	0.3075	-0.960865	0.33662	0.368525
CCDC80	1.4436	0.1567	9.211898	0	0
CCDC81	-2.3194	0.3608	-6.428542	0	0
CCDC82	0.1807	0.0972	1.858501	0.063098	0.075528
CCDC85A	3.0177	0.4033	7.483315	0	0
CCDC85B	-1.9735	0.1647	-11.981383	0	0
CCDC87	0.5738	0.164	3.49858	0.000468	0.000664
CCDC88A	-0.7	0.095	-7.367677	0	0
CCDC88C	-0.8105	0.1289	-6.288022	0	0
CCDC89	1.0096	0.2294	4.401253	1.1e-05	1.7e-05
CCDC9	2.2927	0.1056	21.706727	0	0
CCDC90B	-0.5875	0.1107	-5.307985	0	0
CCDC91	-1.1619	0.0982	-11.826403	0	0
CCDC92	0.6974	0.1399	4.983698	1e-06	1e-06
CCDC93	1.2034	0.0825	14.587013	0	0
CCKAR	-2.0873	0.4826	-4.325512	1.5e-05	2.4e-05
CCKBR	1.168	0.992	1.177425	0.239026	0.26696
CCL19	-6.3859	0.6656	-9.593944	0	0
CCL21	-7.9093	0.3531	-22.401063	0	0
CCL3L3	-3.7493	0.4393	-8.535574	0	0
CCL4	5.235	0.1406	37.223717	0	0
CCM2	-0.6454	0.076	-8.49694	0	0
CCNA1	7.6653	0.3959	19.359326	0	0
CCNA2	-2.9199	0.1842	-15.853604	0	0
CCNB1	-1.6898	0.2958	-5.711984	0	0
CCNB1IP1	-2.8277	0.3363	-8.408536	0	0
CCNB2	-2.0011	0.177	-11.303015	0	0
CCNC	-0.023	0.0522	-0.440606	0.659499	0.68753
CCND1	-0.55	0.1696	-3.241961	0.001187	0.001642
CCND2	0.7315	0.1989	3.678702	0.000234	0.00034
CCNE1	-0.3188	0.3737	-0.853052	0.39363	0.426647
CCNE2	-1.2787	0.1681	-7.608163	0	0
CCNF	-3.7403	0.2206	-16.955235	0	0
CCNG1	0.4246	0.1078	3.937093	8.2e-05	0.000123
CCNG2	-0.6097	0.1215	-5.016359	1e-06	1e-06
CCNH	0.1045	0.0915	1.14283	0.253109	0.281744
CCNI	-0.0331	0.096	-0.344776	0.730263	0.755612
CCNJ	-1.2459	0.1434	-8.687975	0	0
CCNJL	-1.3	0.1622	-8.016252	0	0
CCNK	-1.4426	0.0502	-28.712361	0	0
CCNO	-4.7517	0.6878	-6.908799	0	0
CCNT2	-1.1974	0.1333	-8.984142	0	0
CCNY	1.0842	0.0872	12.439982	0	0
CCP110	0.0255	0.1159	0.219845	0.825992	0.842926
CCR1	-1.4919	0.13	-11.475842	0	0
CCR4	-1.9011	0.5494	-3.460213	0.00054	0.000763
CCR5	-1.6495	0.1726	-9.554857	0	0
CCR6	-3.0969	0.4717	-6.565211	0	0
CCR7	0.4001	0.2644	1.513366	0.130187	0.150622
CCR9	-1.4201	0.5386	-2.63657	0.008375	0.010851
CCRN4L	-1.3631	0.2684	-5.079045	0	1e-06
CCS	1.8367	0.1245	14.750522	0	0
CCT2	0.8204	0.0648	12.660859	0	0
CCT4	0.7465	0.0803	9.293007	0	0
CCT5	0.457	0.0689	6.637993	0	0
CCT6A	0.5774	0.0748	7.721142	0	0
CCT7	-0.1467	0.0737	-1.991964	0.046375	0.056203
CCT8	0.7267	0.0683	10.645704	0	0
CCZ1	0.2069	0.083	2.491924	0.012705	0.016196
CD109	0.3166	0.384	0.824384	0.409722	0.442948
CD14	0.6111	0.1364	4.479327	7e-06	1.2e-05
CD164L2	1.1579	0.293	3.952519	7.7e-05	0.000115
CD180	1.4129	0.1792	7.883414	0	0
CD207	4.3109	0.7253	5.943537	0	0
CD2BP2	-1.6952	0.0733	-23.132415	0	0
CD302	1.9753	0.1023	19.304766	0	0
CD36	-0.6651	0.1768	-3.761781	0.000169	0.000247
CD3D	0.5483	0.2363	2.320691	0.020304	0.025439
CD47	-0.3514	0.0605	-5.809872	0	0
CD53	-0.3798	0.1292	-2.939658	0.003286	0.004411
CD63	2.9928	0.0956	31.292451	0	0
CD68	-2.8668	0.1144	-25.052053	0	0
CD74	-0.2515	0.1433	-1.754995	0.07926	0.093884
CD79A	-3.8412	0.235	-16.34429	0	0
CD79B	-1.5812	0.313	-5.052066	0	1e-06
CD81	0.7031	0.0834	8.434683	0	0
CD82	-0.1819	0.0903	-2.01544	0.043859	0.053326
CD83	-3.316	0.2123	-15.617734	0	0
CD9	0.6498	0.1556	4.17602	3e-05	4.5e-05
CDA	-3.7375	0.3612	-10.346967	0	0
CDADC1	-0.5834	0.0682	-8.55211	0	0
CDC123	0.1606	0.0587	2.738934	0.006164	0.008087
CDC14A	0.2584	0.1799	1.436682	0.150808	0.173113
CDC14B	-0.6682	0.1136	-5.883385	0	0
CDC16	0.761	0.1178	6.460153	0	0
CDC20	-1.9538	0.2121	-9.21246	0	0
CDC20B	-7.56	0.8509	-8.884767	0	0
CDC23	1.9334	0.0774	24.97564	0	0
CDC25A	1.5948	0.1604	9.940036	0	0
CDC25B	-2.3288	0.1333	-17.467828	0	0
CDC26	1.2589	0.1335	9.427094	0	0
CDC27	1.1616	0.0902	12.884478	0	0
CDC34	2.3393	0.0813	28.778608	0	0
CDC37	0.1648	0.0653	2.521787	0.011676	0.014943
CDC37L1	0.2556	0.0821	3.113676	0.001848	0.002527
CDC40	-1.0408	0.0926	-11.235915	0	0
CDC42	1.3043	0.0625	20.868965	0	0
CDC42BPA	-1.6959	0.0849	-19.975126	0	0
CDC42BPB	0.1245	0.062	2.007409	0.044706	0.054278
CDC42BPG	-0.4038	0.1163	-3.471267	0.000518	0.000733
CDC42EP1	-0.5675	0.1582	-3.586037	0.000336	0.000481
CDC42EP2	-2.1556	0.1384	-15.570457	0	0
CDC42EP3	-0.3394	0.1528	-2.220768	0.026367	0.032663
CDC42EP4	-0.0495	0.0997	-0.496691	0.619407	0.649554
CDC42SE1	-0.1266	0.0845	-1.497898	0.13416	0.154918
CDC42SE2	-2.1639	0.1444	-14.988569	0	0
CDC45	0.8042	0.2378	3.381205	0.000722	0.001013
CDC5L	1.3587	0.0508	26.734542	0	0
CDC6	-0.5576	0.2282	-2.443569	0.014543	0.018448
CDC7	-0.0809	0.1126	-0.718549	0.472419	0.506503
CDC73	-0.4725	0.102	-4.632697	4e-06	6e-06
CDCA3	2.5411	0.2092	12.14646	0	0
CDCA4	-1.5696	0.2321	-6.761505	0	0
CDCA5	-1.5194	0.2801	-5.423707	0	0
CDCA7L	4.1084	0.1199	34.256042	0	0
CDCA8	-0.5699	0.2769	-2.058358	0.039556	0.048315
CDH1	-1.4963	0.2001	-7.476489	0	0
CDH10	-1.5967	0.9428	-1.693607	0.09034	0.106397
CDH11	-3.0118	0.115	-26.185951	0	0
CDH13	-2.9896	0.2537	-11.785617	0	0
CDH16	-7.2904	0.4075	-17.889398	0	0
CDH17	-1.4308	0.4317	-3.314588	0.000918	0.00128
CDH18	-0.7632	0.7767	-0.982655	0.325777	0.357513
CDH19	1.0292	0.4431	2.322855	0.020187	0.025296
CDH2	0.6461	0.1314	4.918338	1e-06	1e-06
CDH20	5.1261	0.3394	15.103489	0	0
CDH23	-2.9669	0.2102	-14.116113	0	0
CDH3	-0.0526	0.2227	-0.236002	0.813431	0.83103
CDH4	-4.5407	0.2627	-17.284906	0	0
CDH5	-0.9015	0.1317	-6.842457	0	0
CDH6	-0.4423	0.3791	-1.166762	0.243306	0.2714
CDH8	-1.0536	0.7015	-1.501958	0.133108	0.153753
CDH9	-0.4128	1.0279	-0.401562	0.688007	0.714596
CDHR1	0.3295	0.3164	1.041175	0.297794	0.328732
CDHR2	-3.028	0.127	-23.847441	0	0
CDHR3	-7.3543	0.709	-10.372685	0	0
CDIP1	-1.1886	0.0711	-16.728881	0	0
CDIPT	1.1338	0.1046	10.837249	0	0
CDK1	-0.5829	0.2169	-2.687038	0.007209	0.009396
CDK10	2.489	0.0741	33.59081	0	0
CDK12	-0.3914	0.1045	-3.746722	0.000179	0.000262
CDK13	-0.1108	0.0632	-1.752763	0.079643	0.094315
CDK14	1.0042	0.1821	5.513329	0	0
CDK16	-0.1429	0.0703	-2.032681	0.042085	0.051237
CDK17	-0.1242	0.0903	-1.376399	0.168698	0.19236
CDK19	0.9859	0.1311	7.519964	0	0
CDK20	1.6064	0.1323	12.143525	0	0
CDK2AP1	-1.1437	0.1176	-9.7219	0	0
CDK2AP2	1.2875	0.1171	10.993605	0	0
CDK4	-0.0681	0.0712	-0.957488	0.338321	0.370193
CDK5	0.4162	0.1056	3.943036	8e-05	0.00012
CDK5R1	1.3413	0.3377	3.971359	7.1e-05	0.000107
CDK5RAP1	-0.9178	0.0572	-16.047584	0	0
CDK6	0.3034	0.174	1.743688	0.081214	0.096063
CDK7	-1.0894	0.1011	-10.770126	0	0
CDK8	-1.0126	0.0758	-13.364088	0	0
CDK9	0.5076	0.0685	7.414351	0	0
CDKAL1	-0.9035	0.0816	-11.066901	0	0
CDKL1	-0.415	0.0948	-4.378376	1.2e-05	1.9e-05
CDKL2	2.617	0.1397	18.732793	0	0
CDKL5	-1.7816	0.1766	-10.087597	0	0
CDKN1A	-0.8854	0.2394	-3.698353	0.000217	0.000315
CDKN1B	-0.1408	0.0727	-1.937768	0.052652	0.063535
CDKN2AIP	1.2774	0.0812	15.721773	0	0
CDKN2AIPNL	0.6786	0.0997	6.805502	0	0
CDKN2C	-1.1872	0.1812	-6.552867	0	0
CDKN2D	1.3081	0.129	10.136963	0	0
CDKN3	4.5266	0.1955	23.156137	0	0
CDO1	-0.3858	0.1014	-3.806193	0.000141	0.000207
CDON	1.6852	0.1241	13.581536	0	0
CDR2	-2.6951	0.2301	-11.711932	0	0
CDR2L	-3.589	0.1757	-20.425512	0	0
CDS1	-0.4376	0.3282	-1.333228	0.182457	0.2073
CDS2	-2.197	0.1101	-19.953686	0	0
CDYL	-0.4792	0.08	-5.993043	0	0
CDYL2	-2.0814	0.2004	-10.38833	0	0
CEBPZ	-0.4844	0.0543	-8.913511	0	0
CECR2	-0.7371	0.1336	-5.518423	0	0
CELA3B	2.0515	0.5627	3.645442	NA	NA
CELF1	0.209	0.0855	2.445311	0.014473	0.01837
CELF2	-0.7879	0.2012	-3.916833	9e-05	0.000133
CELF3	0.2964	0.1576	1.879895	0.060122	0.072111
CELF5	3.5275	0.1934	18.240768	0	0
CELSR1	2.0552	0.1524	13.488169	0	0
CELSR2	-0.0317	0.1307	-0.2424	0.80847	0.82638
CEND1	3.2743	0.2254	14.527857	0	0
CENPI	-0.8872	0.0841	-10.550964	0	0
CENPK	1.2267	0.302	4.061435	4.9e-05	7.3e-05
CENPL	-1.3975	0.4368	-3.199538	0.001376	0.001898
CENPN	-1.3182	0.136	-9.694381	0	0
CENPO	4.6377	0.4107	11.292656	0	0
CENPP	-0.9829	0.237	-4.147316	3.4e-05	5.1e-05
CEP104	0.6084	0.1052	5.784204	0	0
CEP164	0.0486	0.0903	0.537579	0.590868	0.622145
CEP170	-2.0848	0.1205	-17.305351	0	0
CEP19	-0.4692	0.203	-2.310912	0.020838	0.026057
CEP250	-0.9847	0.1037	-9.49656	0	0
CEP290	-1.4073	0.1179	-11.93772	0	0
CEP350	-0.5689	0.0948	-6.000157	0	0
CEP41	-0.5944	0.1056	-5.628882	0	0
CEP44	-1.7112	0.1019	-16.791499	0	0
CEP55	-1.1601	0.2939	-3.94707	7.9e-05	0.000118
CEP57L1	-0.5529	0.1003	-5.513276	0	0
CEP63	-0.1659	0.0981	-1.691157	0.090807	0.106897
CEP70	0.0454	0.0694	0.653567	0.513391	0.546295
CEP76	-2.0833	0.1303	-15.9878	0	0
CEP78	7e-04	0.1181	0.005917	0.995279	0.995673
CEP85	-1.071	0.1345	-7.963478	0	0
CEP85L	-2.2231	0.1863	-11.93072	0	0
CEP89	0.9046	0.1349	6.705305	0	0
CEP95	0.7849	0.0765	10.255103	0	0
CEP97	-1.1491	0.0955	-12.037547	0	0
CEPT1	-0.939	0.0681	-13.793518	0	0
CERCAM	-0.6302	0.1331	-4.734458	2e-06	4e-06
CERK	-0.5358	0.075	-7.14791	0	0
CERS2	1.7461	0.0712	24.540658	0	0
CERS3	-3.5821	0.435	-8.234261	0	0
CERS5	0.8662	0.0796	10.880518	0	0
CERS6	4.3646	0.1509	28.923002	0	0
CES1	0.725	0.0952	7.615901	0	0
CETN1	-3.1266	0.4069	-7.683591	0	0
CETN2	0.8077	0.0919	8.793368	0	0
CETN3	0.5992	0.0737	8.133099	0	0
CFB	-0.2435	0.1034	-2.355162	0.018515	0.023287
CFD	0.6721	0.2222	3.024019	0.002494	0.003385
CFDP1	0.1174	0.0797	1.472335	0.14093	0.162402
CFL1	-0.8189	0.0771	-10.623515	0	0
CFL2	-0.215	0.1622	-1.325437	0.185026	0.209936
CFTR	-1.117	0.1865	-5.988912	0	0
CGGBP1	0.1525	0.0848	1.797767	0.072214	0.08588
CGNL1	0.1159	0.1295	0.895152	0.370706	0.403444
CGRRF1	-0.4352	0.0904	-4.813774	1e-06	2e-06
CH25H	-0.783	0.3209	-2.439867	0.014693	0.018629
CHAC1	-5.6896	0.2401	-23.696094	0	0
CHAC2	-2.0359	0.1536	-13.255979	0	0
CHAD	0.0182	0.2402	0.07572	0.939642	0.946479
CHAF1A	-0.6456	0.1584	-4.07464	4.6e-05	7e-05
CHAF1B	2.172	0.1664	13.049146	0	0
CHAMP1	0.1306	0.0728	1.79367	0.072866	0.086614
CHAT	1.2648	0.7885	1.604109	0.10869	0.126811
CHCHD1	0.0172	0.1132	0.15162	0.879486	0.891753
CHCHD10	-0.8451	0.1465	-5.769937	0	0
CHCHD2	0.0976	0.1136	0.85896	0.390362	0.423333
CHCHD4	-0.0184	0.119	-0.154234	0.877426	0.89017
CHCHD5	0.6579	0.1377	4.776689	2e-06	3e-06
CHD1	-0.6966	0.0821	-8.487676	0	0
CHD1L	-1.3593	0.084	-16.183193	0	0
CHD3	-0.3933	0.0862	-4.562396	5e-06	8e-06
CHD4	-0.8846	0.0699	-12.650857	0	0
CHD5	2.6799	0.1655	16.194774	0	0
CHD6	0.48	0.0728	6.594838	0	0
CHD7	-0.7425	0.0863	-8.608898	0	0
CHD8	-0.1887	0.0467	-4.039435	5.4e-05	8.1e-05
CHD9	0.0155	0.132	0.117148	0.906743	0.916997
CHDH	3.5063	0.2037	17.217186	0	0
CHEK1	0.0597	0.2411	0.247642	0.804412	0.823397
CHEK2	-1.6826	0.1296	-12.980515	0	0
CHI3L1	1.7194	0.324	5.306497	0	0
CHIC1	0.8128	0.2362	3.440497	0.000581	0.00082
CHIC2	0.1183	0.1218	0.971442	0.331328	0.363171
CHID1	-2.829	0.089	-31.784596	0	0
CHKA	3.3808	0.2064	16.379883	0	0
CHKB	-0.3751	0.1363	-2.752604	0.005912	0.007769
CHL1	-1.9122	0.387	-4.941129	1e-06	1e-06
CHM	-0.1099	0.1079	-1.01865	0.308369	0.339589
CHML	1.3223	0.1135	11.65337	0	0
CHMP1B	-0.0768	0.1036	-0.741394	0.458455	0.492524
CHMP2A	0.9315	0.1332	6.995123	0	0
CHMP2B	0.1599	0.0628	2.547124	0.010861	0.013932
CHMP4B	-0.6859	0.0621	-11.044415	0	0
CHMP4C	1.9321	0.4768	4.052576	5.1e-05	7.6e-05
CHMP5	-0.1638	0.0597	-2.74373	0.006075	0.007974
CHMP6	1.1575	0.0774	14.955958	0	0
CHMP7	0.7438	0.0644	11.54611	0	0
CHODL	-0.5599	0.2954	-1.895217	0.058064	0.069774
CHP1	0.2771	0.1157	2.394572	0.01664	0.020992
CHP2	0.5051	0.1478	3.417331	0.000632	0.000891
CHPF	-0.2827	0.1156	-2.446447	0.014427	0.018315
CHPF2	0.5186	0.0793	6.53882	0	0
CHRAC1	1.3249	0.1001	13.230364	0	0
CHRD	0.2835	0.2079	1.363286	0.172793	0.196718
CHRDL1	-1.7769	0.3654	-4.863126	1e-06	2e-06
CHRDL2	-1.227	0.5418	-2.26467	0.023533	0.029286
CHRM2	-4.7843	0.698	-6.854629	0	0
CHRM3	-0.8787	0.2611	-3.365664	0.000764	0.00107
CHRM4	-0.0765	1.2872	-0.059401	0.952632	0.958323
CHRNA1	-1.0233	0.4414	-2.318112	0.020443	0.025602
CHRNA7	-2.5748	0.4864	-5.29377	0	0
CHRNA9	2.2555	0.6249	3.609611	0.000307	0.000441
CHRNB1	6.903	0.1121	61.573344	0	0
CHRNB3	0.5346	0.8255	0.647667	0.5172	0.550196
CHRND	-2.4262	0.4731	-5.128464	0	0
CHRNG	0.5968	0.1979	3.015538	0.002565	0.003477
CHST1	-6.1924	0.3995	-15.501867	0	0
CHST10	-2.6264	0.183	-14.353501	0	0
CHST12	-2.6855	0.1438	-18.672382	0	0
CHST13	2.0285	0.1244	16.301382	0	0
CHST14	-0.3101	0.087	-3.562835	0.000367	0.000525
CHST15	-1.0892	0.1307	-8.334922	0	0
CHST2	-3.7109	0.1297	-28.611781	0	0
CHST4	2.1253	0.2551	8.330161	0	0
CHST8	-1.4303	0.4099	-3.489621	0.000484	0.000686
CHST9	1.3611	0.2983	4.562831	5e-06	8e-06
CHSY1	-0.6963	0.0983	-7.083559	0	0
CHTF18	0.3775	0.151	2.500164	0.012414	0.01585
CHTF8	-0.3868	0.1556	-2.486474	0.012902	0.016434
CHUK	0.6722	0.0924	7.275325	0	0
CIAO1	0.4024	0.0505	7.963902	0	0
CIAPIN1	-1.334	0.1255	-10.632545	0	0
CIB1	0.6932	0.0938	7.38664	0	0
CIB2	-0.8707	0.1926	-4.521685	6e-06	1e-05
CIB3	-1.1684	0.6008	-1.944748	0.051805	0.062559
CIB4	-3.4359	0.4536	-7.575299	0	0
CIDEB	1.0487	0.0772	13.575647	0	0
CIDEC	0.4916	0.2397	2.050592	0.040307	0.0492
CILP	4.8181	0.2339	20.596577	0	0
CINP	-0.0456	0.0885	-0.515062	0.60651	0.637021
CIR1	0.1627	0.0597	2.725712	0.006416	0.008403
CIRH1A	0.4105	0.0984	4.171272	3e-05	4.6e-05
CISD1	1.5668	0.1362	11.50119	0	0
CISD2	1.2094	0.0805	15.02019	0	0
CISH	0.6516	0.2544	2.561182	0.010432	0.013409
CITED1	-1.1411	0.1705	-6.69098	0	0
CITED2	1.073	0.1463	7.334024	0	0
CITED4	-9.1174	0.4805	-18.974031	0	0
CKAP2	-0.6107	0.2159	-2.8288	0.004672	0.006187
CKAP2L	-3.2917	0.2025	-16.256326	0	0
CKAP5	-0.8016	0.0556	-14.423148	0	0
CKB	-3.3063	0.2697	-12.259941	0	0
CKM	3.28	0.2947	11.129043	0	0
CKMT1A	0.9636	0.1235	7.802717	0	0
CKMT2	9.6359	0.8158	11.811615	0	0
CKS2	0.2649	0.2612	1.014194	0.31049	0.341739
CLASP1	-0.3433	0.089	-3.857831	0.000114	0.000169
CLASP2	-1.484	0.0579	-25.635471	0	0
CLCA2	3.6072	0.6189	5.828146	0	0
CLCC1	-0.6054	0.069	-8.778364	0	0
CLCN1	4.714	0.3646	12.929899	0	0
CLCN2	1.5315	0.1334	11.481161	0	0
CLCN3	-0.0139	0.1019	-0.136243	0.891629	0.903159
CLCN5	-0.9935	0.1385	-7.173812	0	0
CLCN6	0.2104	0.1031	2.041465	0.041205	0.050232
CLCN7	1.0351	0.0913	11.335523	0	0
CLCNKA	0.5547	0.2724	2.036566	0.041694	0.050791
CLDN1	4.6434	0.2608	17.805181	0	0
CLDN11	-1.976	0.7332	-2.694846	0.007042	0.009189
CLDN12	0.4314	0.1179	3.659433	0.000253	0.000366
CLDN14	-3.4157	0.1372	-24.891922	0	0
CLDN15	0.53	0.124	4.275289	1.9e-05	2.9e-05
CLDN19	-1.5323	1.0598	-1.445758	0.148245	0.170268
CLDN2	3.0899	0.5678	5.441462	0	0
CLDN20	-4.2825	0.6116	-7.001756	0	0
CLDN22	2.3395	0.0886	26.396985	0	0
CLDN23	0.1086	0.1868	0.581154	0.561137	0.593064
CLDN4	-0.2365	0.1798	-1.315084	0.188482	0.213641
CLDN6	3.2444	0.9351	3.469583	0.000521	0.000737
CLDN7	-1.4708	0.2451	-6.001633	0	0
CLDN8	0.1803	1.26	0.143125	0.886191	0.897921
CLDN9	0.7968	0.2806	2.839556	0.004518	0.00599
CLDND1	-2.0828	0.0806	-25.856773	0	0
CLEC16A	-1.8195	0.1171	-15.537839	0	0
CLEC18C	1.5541	0.4025	3.860685	0.000113	0.000167
CLEC3A	2.2927	1.1169	2.052695	0.040102	0.048959
CLEC4E	3.6718	0.1874	19.590854	0	0
CLGN	4.8385	0.4266	11.340896	0	0
CLHC1	2.9804	0.1586	18.796893	0	0
CLIC1	-0.9889	0.1056	-9.364772	0	0
CLIC2	-2.9472	0.1379	-21.372003	0	0
CLIC3	0.9766	0.2769	3.526634	0.000421	0.000599
CLIC4	-0.969	0.102	-9.498709	0	0
CLINT1	0.7565	0.0831	9.107615	0	0
CLIP1	-0.0877	0.0813	-1.078982	0.280596	0.310816
CLIP3	-2.5867	0.149	-17.358551	0	0
CLIP4	6.0335	0.281	21.474169	0	0
CLK2	-0.3473	0.134	-2.59192	0.009544	0.012309
CLK4	-0.4487	0.14	-3.204471	0.001353	0.001866
CLMP	-0.1434	0.2533	-0.565969	0.571415	0.603233
CLN3	0.2538	0.0674	3.766386	0.000166	0.000242
CLN5	-0.7774	0.0874	-8.892081	0	0
CLN6	-0.5995	0.1444	-4.152667	3.3e-05	5e-05
CLN8	-0.1467	0.083	-1.768206	0.077026	0.091324
CLNS1A	0.6857	0.0727	9.438087	0	0
CLP1	-1.3686	0.0589	-23.250269	0	0
CLPB	-2.4469	0.0869	-28.17233	0	0
CLPP	-0.3235	0.1162	-2.783219	0.005382	0.007095
CLPTM1	-0.4559	0.0546	-8.352169	0	0
CLPTM1L	0.0265	0.0507	0.521818	0.601797	0.632334
CLPX	0.4173	0.1008	4.138422	3.5e-05	5.3e-05
CLRN2	-2.6978	0.1954	-13.807834	0	0
CLRN3	0.6194	1.2754	0.485681	0.627194	0.656834
CLSTN1	-1.0317	0.1261	-8.180012	0	0
CLSTN2	-0.2828	0.1233	-2.293585	0.021814	0.027224
CLSTN3	5.1345	0.171	30.033371	0	0
CLTA	-0.5961	0.0557	-10.698411	0	0
CLTC	0.1218	0.0916	1.330035	0.183507	0.208422
CLUAP1	0.0282	0.1012	0.278512	0.780619	0.801805
CLUH	0.0563	0.0851	0.662067	0.507928	0.541073
CLVS1	-3.4028	0.6711	-5.070282	0	1e-06
CLVS2	-6.0291	0.8565	-7.039381	0	0
CLYBL	1.6394	0.0824	19.886343	0	0
CMA1	-4.4785	0.4151	-10.788864	0	0
CMAS	-0.0523	0.0607	-0.863031	0.388121	0.421082
CMBL	2.081	0.1194	17.431571	0	0
CMC1	0.9702	0.1473	6.586312	0	0
CMC2	-0.4372	0.1031	-4.241416	2.2e-05	3.4e-05
CMIP	0.0506	0.0875	0.578434	0.562971	0.594816
CMKLR1	-0.2198	0.1924	-1.142097	0.253414	0.282051
CMPK1	0.4538	0.092	4.933839	1e-06	1e-06
CMSS1	-1.5563	0.097	-16.041848	0	0
CMTM4	0.6177	0.1954	3.160665	0.001574	0.002161
CMTM5	0.3152	1.2456	0.253074	0.800211	0.81943
CMTM6	-0.0174	0.1687	-0.103217	0.917791	0.926779
CMTM7	1.1793	0.1213	9.723262	0	0
CMTM8	-3.1664	0.0913	-34.697081	0	0
CMTR1	0.54	0.0532	10.148839	0	0
CMTR2	-0.1907	0.0905	-2.10781	0.035047	0.04299
CNBP	0.3649	0.0507	7.201062	0	0
CNDP1	8.748	0.2936	29.790664	0	0
CNDP2	-0.9691	0.0924	-10.486307	0	0
CNEP1R1	-0.5662	0.1073	-5.278754	0	0
CNGA2	-2.4434	0.7227	-3.380892	0.000723	0.001014
CNGA3	-0.9462	0.3297	-2.870392	0.0041	0.005456
CNGA4	4.8122	0.4158	11.573818	0	0
CNIH	1.2983	0.0666	19.483238	0	0
CNIH3	-3.1163	0.4321	-7.212023	0	0
CNKSR1	-1.5142	0.1769	-8.558707	0	0
CNKSR2	-0.7671	0.1363	-5.626454	0	0
CNKSR3	-0.7598	0.1121	-6.777031	0	0
CNN1	-1.8153	0.3045	-5.961532	0	0
CNN3	-1.1463	0.0709	-16.17041	0	0
CNNM2	-0.7837	0.0946	-8.286039	0	0
CNNM4	0.9229	0.0982	9.397566	0	0
CNOT10	0.9462	0.0747	12.672092	0	0
CNOT3	0.0298	0.1258	0.237223	0.812484	0.830147
CNOT4	-0.2575	0.066	-3.901418	9.6e-05	0.000142
CNOT6	1.3635	0.098	13.906796	0	0
CNOT6L	0.2022	0.1584	1.276466	0.201791	0.227807
CNOT7	-1.3318	0.0919	-14.496958	0	0
CNOT8	0.8628	0.0853	10.111577	0	0
CNP	-2.3361	0.1093	-21.369932	0	0
CNPPD1	-1.1479	0.0694	-16.540555	0	0
CNPY3	-1.3102	0.0908	-14.43463	0	0
CNPY4	0.3693	0.0832	4.439842	9e-06	1.4e-05
CNR1	-1.1917	0.6541	-1.821786	0.068487	0.08166
CNR2	-2.3298	0.1916	-12.157456	0	0
CNST	-0.7486	0.1028	-7.279633	0	0
CNTF	0.2641	0.1986	1.329705	0.183615	0.208523
CNTFR	-4.1774	0.1789	-23.345806	0	0
CNTN1	2.1115	0.2441	8.64922	0	0
CNTN2	-1.1263	0.2734	-4.119619	3.8e-05	5.8e-05
CNTN3	2.0173	0.187	10.785457	0	0
CNTN4	0.683	0.2347	2.909899	0.003615	0.004834
CNTN5	0.6411	0.5004	1.281199	0.200124	0.226026
CNTN6	-3.1828	0.6845	-4.650091	3e-06	5e-06
CNTNAP1	-3.692	0.185	-19.961245	0	0
CNTNAP2	2.4714	0.3483	7.095138	0	0
CNTNAP4	1.0169	0.4303	2.363012	0.018127	0.022816
CNTNAP5	2.1835	0.3061	7.132549	0	0
CNTRL	-0.9092	0.078	-11.649367	0	0
CNTROB	-0.7068	0.1208	-5.84909	0	0
COA3	-1.1383	0.1201	-9.474941	0	0
COA4	-0.7877	0.0988	-7.972608	0	0
COA5	-0.1947	0.1257	-1.54875	0.121442	0.140947
COA6	0.4967	0.1335	3.720039	0.000199	0.00029
COASY	-0.2928	0.0995	-2.942492	0.003256	0.004373
COCH	-0.2231	0.3193	-0.69893	0.484596	0.518458
COG1	-1.319	0.0659	-20.028128	0	0
COG2	0.8698	0.091	9.562794	0	0
COG3	-0.4315	0.1004	-4.299315	1.7e-05	2.6e-05
COG4	-0.5121	0.0599	-8.551254	0	0
COG5	0.9418	0.0724	13.013345	0	0
COG6	0.1231	0.0861	1.429598	0.152832	0.175317
COG8	0.7485	0.0961	7.786452	0	0
COL11A1	-2.306	0.2597	-8.879167	0	0
COL11A2	-0.1877	0.1696	-1.106469	0.268523	0.298179
COL13A1	1.7185	0.1702	10.096532	0	0
COL14A1	-2.6265	0.1021	-25.734502	0	0
COL15A1	-2.9643	0.2139	-13.856795	0	0
COL16A1	0.9742	0.133	7.326946	0	0
COL19A1	0.2612	0.2906	0.898768	0.368776	0.401474
COL1A1	-0.6227	0.1846	-3.37235	0.000745	0.001045
COL1A2	-0.9851	0.175	-5.628443	0	0
COL21A1	-2.6978	0.3952	-6.826311	0	0
COL22A1	5.1813	0.2455	21.108456	0	0
COL24A1	-7.4904	0.2344	-31.957529	0	0
COL25A1	3.3336	0.218	15.294317	0	0
COL27A1	-3.2256	0.1742	-18.521093	0	0
COL28A1	-2.4514	0.2596	-9.441826	0	0
COL2A1	1.9569	0.1345	14.546198	0	0
COL3A1	-1.8318	0.1617	-11.329527	0	0
COL4A1	-2.1633	0.1338	-16.164642	0	0
COL4A2	-0.7818	0.1073	-7.288925	0	0
COL4A3	-2.3916	0.1657	-14.432277	0	0
COL4A4	2.7276	0.0955	28.569175	0	0
COL5A1	-0.0671	0.1708	-0.393134	0.694221	0.72068
COL5A2	-2.385	0.1231	-19.379634	0	0
COL6A1	-1.1087	0.1747	-6.344348	0	0
COL6A2	-1.1833	0.1669	-7.091426	0	0
COL6A3	1.1491	0.1765	6.512021	0	0
COL6A6	-5.6361	0.2602	-21.663727	0	0
COL7A1	-3.2687	0.1944	-16.81483	0	0
COL8A1	-2.8747	0.1548	-18.566833	0	0
COL8A2	0.267	0.1271	2.100588	0.035677	0.043736
COL9A2	6.3293	0.1701	37.215784	0	0
COL9A3	-6.2433	0.2083	-29.976558	0	0
COLEC10	-1.6233	0.1558	-10.422453	0	0
COLEC12	-1.4575	0.2348	-6.206953	0	0
COLGALT2	-1.3988	0.1951	-7.169345	0	0
COLQ	5.0227	0.2063	24.341668	0	0
COMMD1	1.1825	0.0974	12.137615	0	0
COMMD10	-0.9133	0.0801	-11.399685	0	0
COMMD2	-0.549	0.071	-7.732757	0	0
COMMD3-BMI1	0.6581	0.0686	9.588116	0	0
COMMD4	-0.5956	0.1049	-5.676679	0	0
COMMD5	-1.1415	0.0912	-12.516559	0	0
COMMD6	3.0281	0.1217	24.885632	0	0
COMMD8	2.4184	0.1518	15.926579	0	0
COMP	-7.274	0.5123	-14.198311	0	0
COMTD1	1.2369	0.1859	6.652169	0	0
COPA	-0.4319	0.0701	-6.15832	0	0
COPB1	0.6329	0.0573	11.052118	0	0
COPE	0.9287	0.1017	9.13194	0	0
COPG1	0.9054	0.0748	12.104466	0	0
COPS2	-0.6049	0.076	-7.956004	0	0
COPS3	-0.4719	0.0537	-8.787631	0	0
COPS4	1.0611	0.0701	15.142208	0	0
COPS5	0.1967	0.0749	2.626235	0.008634	0.011173
COPS6	-0.7419	0.0715	-10.370851	0	0
COPS7A	1.209	0.0452	26.757313	0	0
COPS7B	-0.7994	0.0858	-9.317504	0	0
COPS8	-0.7209	0.0591	-12.206298	0	0
COPZ1	0.4297	0.099	4.339785	1.4e-05	2.2e-05
COPZ2	0.0467	0.1384	0.337366	0.735841	0.760916
COQ10A	1.1275	0.124	9.091994	0	0
COQ10B	-1.3581	0.1294	-10.497774	0	0
COQ3	0.3696	0.1213	3.046875	0.002312	0.003143
COQ5	1.6003	0.0723	22.121417	0	0
COQ6	1.5812	0.0753	21.010413	0	0
COQ9	1.8629	0.0769	24.212714	0	0
CORIN	5.4195	0.1139	47.573311	0	0
CORO1A	-0.4372	0.1457	-3.000739	0.002693	0.003642
CORO1B	0.6126	0.0956	6.405816	0	0
CORO1C	1.3683	0.109	12.557306	0	0
CORO2A	-1.0691	0.2336	-4.57725	5e-06	8e-06
CORO2B	3.7915	0.159	23.839205	0	0
COTL1	-1.9492	0.1131	-17.237949	0	0
COX10	1.1153	0.0777	14.350641	0	0
COX11	1.2122	0.0829	14.621207	0	0
COX15	-0.4712	0.0811	-5.813253	0	0
COX19	-1.006	0.1365	-7.369739	0	0
COX20	-1.3465	0.0945	-14.245795	0	0
COX4I2	0.0531	0.1196	0.443627	0.657312	0.685486
COX5A	0.3367	0.0925	3.640177	0.000272	0.000393
COX5B	0.6929	0.1229	5.637361	0	0
COX6A2	6.0563	0.4674	12.958729	0	0
COX6C	0.8408	0.1437	5.852877	0	0
COX7A1	3.3836	0.2008	16.846692	0	0
COX7A2L	0.2121	0.0808	2.626422	0.008629	0.01117
COX7B	-0.054	0.1382	-0.390766	0.69597	0.722348
COX7C	0.7812	0.1627	4.800592	2e-06	3e-06
CP	0.1663	0.1666	0.998246	0.31816	0.349838
CPA1	2.5975	1.167	2.225782	NA	NA
CPA3	-1.1838	0.4285	-2.762491	0.005736	0.007545
CPA4	-4.9498	0.6782	-7.298646	0	0
CPB2	-0.468	0.0839	-5.579197	0	0
CPD	0.2677	0.1764	1.517538	0.129131	0.149452
CPE	1.006	0.4997	2.013302	0.044083	0.053579
CPEB1	0.5205	0.1357	3.837319	0.000124	0.000183
CPEB4	-0.373	0.1397	-2.669189	0.007603	0.009887
CPED1	1.8919	0.134	14.12159	0	0
CPLX1	2.5666	0.5256	4.88311	1e-06	2e-06
CPLX2	-2.6377	0.2489	-10.597112	0	0
CPLX3	-0.6185	0.2527	-2.447516	0.014384	0.018263
CPM	1.0899	0.2425	4.494575	7e-06	1.1e-05
CPN1	0.3642	0.1167	3.119453	0.001812	0.002479
CPNE2	3.2707	0.1223	26.743825	0	0
CPNE3	0.3898	0.1118	3.487035	0.000488	0.000692
CPNE4	0.3059	0.2934	1.042687	0.297093	0.328029
CPNE5	-1.208	0.1634	-7.391341	0	0
CPNE6	0.3782	0.3704	1.021048	0.307232	0.338447
CPNE8	0.8431	0.1561	5.399963	0	0
CPOX	0.399	0.1193	3.345162	0.000822	0.00115
CPPED1	-0.5002	0.0909	-5.502755	0	0
CPQ	-0.8703	0.0873	-9.964068	0	0
CPS1	-1.1438	0.1678	-6.814792	0	0
CPSF1	0.3416	0.0824	4.147342	3.4e-05	5.1e-05
CPSF2	0.368	0.0766	4.803633	2e-06	3e-06
CPSF3	0.1552	0.0873	1.776723	0.075614	0.089712
CPSF3L	2.0997	0.08	26.246488	0	0
CPSF4	1.6046	0.0644	24.910581	0	0
CPSF6	0.2815	0.0645	4.363919	1.3e-05	2e-05
CPSF7	-0.3187	0.0775	-4.111632	3.9e-05	6e-05
CPT1A	-0.2231	0.3309	-0.674105	0.500245	0.533675
CPT1B	5.6249	0.1413	39.820252	0	0
CPT1C	0.0725	0.1105	0.656044	0.511796	0.544791
CPT2	1.0622	0.0679	15.638214	0	0
CPXM2	1.8471	0.2099	8.801916	0	0
CRABP1	-6.2337	0.3344	-18.639131	0	0
CRABP2	-2.1951	1.072	-2.047755	0.040584	0.049517
CRADD	0.5692	0.0917	6.206453	0	0
CRAMP1L	-0.4787	0.1028	-4.658669	3e-06	5e-06
CRAT	0.3492	0.1182	2.953937	0.003137	0.00422
CRBN	-0.4367	0.0523	-8.351655	0	0
CREB3	1.1342	0.0826	13.723618	0	0
CREB3L1	-1.5278	0.184	-8.305005	0	0
CREB3L2	0.0242	0.1671	0.144884	0.884803	0.896784
CREB3L3	0.2196	0.1397	1.572103	0.115927	0.134881
CREB5	-1.4935	0.2443	-6.114646	0	0
CREBBP	-0.8367	0.0955	-8.758559	0	0
CREBL2	-0.8184	0.1622	-5.046338	0	1e-06
CREBRF	-1.6308	0.1133	-14.393149	0	0
CRELD1	0.899	0.0674	13.339227	0	0
CRH	0.2887	1.2572	0.229669	0.818349	0.835463
CRHBP	3.231	0.5583	5.787164	0	0
CRIM1	-1.5092	0.1686	-8.950756	0	0
CRIP1	2.0409	0.2113	9.660552	0	0
CRIP3	-0.9232	0.2313	-3.991089	6.6e-05	9.9e-05
[truncated: 8,130 more rows]

## Sheet: 4
Cross-Species, NMR vs. GP, kidney
Genes	log2FoldChange	lfcSE	stat	pvalue	padj
A1CF	-0.5048	0.1852	-2.726308	0.006405	0.008614
A2M	2.8409	0.1958	14.51229	0	0
A4GALT	-2.2966	0.1995	-11.510569	0	0
AACS	-1.4556	0.1182	-12.315026	0	0
AADAC	-0.7462	0.1268	-5.884368	0	0
AADAT	1.1702	0.1701	6.881362	0	0
AAED1	1.312	0.0993	13.213428	0	0
AAMDC	0.9525	0.1162	8.19973	0	0
AAMP	-0.6725	0.0682	-9.86127	0	0
AAR2	-0.415	0.0506	-8.20203	0	0
AARS	-0.4854	0.0589	-8.242474	0	0
AARS2	0.6601	0.0807	8.175414	0	0
AASDH	-0.3403	0.0876	-3.885088	0.000102	0.000157
AASDHPPT	0.7995	0.0875	9.138209	0	0
AASS	0.6266	0.158	3.96518	7.3e-05	0.000114
AATF	-0.8863	0.0943	-9.39691	0	0
ABAT	1.9288	0.1901	10.147971	0	0
ABCA1	1.3218	0.1954	6.763899	0	0
ABCA2	0.1927	0.0871	2.212043	0.026964	0.034173
ABCA3	0.0809	0.07	1.156341	0.247542	0.278874
ABCA4	0.3168	0.1179	2.687291	0.007203	0.009639
ABCA5	-0.6505	0.0708	-9.182309	0	0
ABCA7	0.5839	0.0961	6.075402	0	0
ABCB1	5.3583	0.1335	40.133282	0	0
ABCB10	0.2798	0.1038	2.696148	0.007015	0.009394
ABCB11	0.4821	0.3699	1.303322	0.192465	0.220137
ABCB6	0.3728	0.0755	4.937473	1e-06	1e-06
ABCB7	-0.7386	0.1123	-6.57763	0	0
ABCB9	-0.5658	0.1135	-4.98711	1e-06	1e-06
ABCC1	-1.5258	0.1351	-11.297254	0	0
ABCC10	1.1522	0.1087	10.596893	0	0
ABCC2	3.7777	0.1905	19.830261	0	0
ABCC3	1.3921	0.1298	10.726402	0	0
ABCC4	0.593	0.1781	3.329342	0.000871	0.001258
ABCC5	-0.1873	0.1413	-1.325798	0.184907	0.212212
ABCC6	1.3517	0.1403	9.636592	0	0
ABCC8	3.6985	0.1813	20.399178	0	0
ABCC9	0.5927	0.2072	2.860584	0.004229	0.005785
ABCD1	-0.7295	0.0694	-10.518552	0	0
ABCD2	-1.1461	0.4741	-2.417622	0.015622	0.020319
ABCD3	-0.0321	0.1484	-0.216526	0.828578	0.847608
ABCD4	-0.4044	0.1008	-4.010437	6.1e-05	9.4e-05
ABCE1	-0.15	0.086	-1.744097	0.081142	0.097473
ABCF1	-0.272	0.0694	-3.920912	8.8e-05	0.000136
ABCF2	-0.5707	0.0554	-10.309034	0	0
ABCF3	-0.9833	0.064	-15.364011	0	0
ABCG1	1.4678	0.1389	10.568869	0	0
ABCG2	-0.066	0.1267	-0.52099	0.602374	0.635696
ABCG4	3.6911	0.1911	19.31472	0	0
ABHD1	-1.0991	0.1843	-5.963376	0	0
ABHD12	-0.674	0.1144	-5.893687	0	0
ABHD13	0.7096	0.06	11.833653	0	0
ABHD14A	-0.8579	0.1261	-6.802886	0	0
ABHD14B	-1.6111	0.1184	-13.603212	0	0
ABHD17A	-0.5613	0.0784	-7.163878	0	0
ABHD17B	0.5715	0.0961	5.943574	0	0
ABHD17C	-0.0469	0.0726	-0.64595	0.518312	0.554156
ABHD2	0.1723	0.1718	1.003065	0.315829	0.350648
ABHD3	-3.3183	0.1276	-26.007444	0	0
ABHD4	-0.7444	0.057	-13.055238	0	0
ABHD5	-1.0498	0.0585	-17.954346	0	0
ABHD6	1.2547	0.0888	14.137148	0	0
ABHD8	-1.6661	0.0893	-18.66283	0	0
ABL1	0.3643	0.0543	6.713542	0	0
ABLIM3	0.1538	0.1114	1.380639	0.16739	0.192941
ABRACL	-0.0191	0.1399	-0.136316	0.891572	0.903546
ABT1	-0.7076	0.0867	-8.158125	0	0
ABTB2	-0.8493	0.1168	-7.270399	0	0
ACAA2	-0.0034	0.1308	-0.026049	0.979218	0.98184
ACACA	0.2322	0.1412	1.644071	0.100161	0.118865
ACACB	0.2088	0.1091	1.913375	0.0557	0.068207
ACAD10	-1.3985	0.1486	-9.41017	0	0
ACAD11	-1.2129	0.1238	-9.799605	0	0
ACAD8	-1.764	0.0741	-23.790623	0	0
ACADM	-0.9265	0.135	-6.861699	0	0
ACADS	-1.3003	0.0993	-13.089048	0	0
ACADSB	1.471	0.2044	7.195309	0	0
ACAP2	1.5111	0.1445	10.455848	0	0
ACAT1	-1.4205	0.0978	-14.517571	0	0
ACAT2	0.4418	0.1311	3.369245	0.000754	0.001095
ACBD3	0.3107	0.1042	2.981707	0.002866	0.003981
ACBD6	0.2275	0.0692	3.286875	0.001013	0.001456
ACE2	1.1814	0.1905	6.201147	0	0
ACER2	0.9196	0.1405	6.544899	0	0
ACER3	0.66	0.0915	7.215083	0	0
ACHE	0.3938	0.1876	2.099452	0.035777	0.044792
ACKR2	-1.5987	0.2282	-7.006979	0	0
ACKR3	-0.7583	0.101	-7.507554	0	0
ACLY	-0.1756	0.0624	-2.813124	0.004906	0.00667
ACMSD	0.2698	0.1828	1.47557	0.140059	0.163056
ACN9	1.1742	0.1034	11.350314	0	0
ACO1	-0.8191	0.1001	-8.185312	0	0
ACO2	-0.562	0.0727	-7.730161	0	0
ACOT11	1.5447	0.1329	11.626383	0	0
ACOT12	-2.5555	0.1782	-14.341774	0	0
ACOT13	-1.8858	0.1285	-14.672967	0	0
ACOT7	-1.904	0.0838	-22.711757	0	0
ACOT8	-0.8733	0.0936	-9.332055	0	0
ACOT9	0.5646	0.1266	4.459206	8e-06	1.3e-05
ACOX1	-0.9761	0.1387	-7.038681	0	0
ACOX2	-2.8754	0.1167	-24.646856	0	0
ACOX3	0.1279	0.1079	1.185925	0.235652	0.266344
ACP2	-0.5333	0.0621	-8.584523	0	0
ACP5	5.4677	0.1397	39.137722	0	0
ACP6	-2.6447	0.0859	-30.772785	0	0
ACPL2	-1.7978	0.1516	-11.860511	0	0
ACPT	3.0851	0.1683	18.332199	0	0
ACSBG1	-5.4408	0.3593	-15.14189	0	0
ACSF2	-0.0133	0.1223	-0.108877	0.9133	0.922909
ACSL1	-0.0585	0.1534	-0.381107	0.703124	0.731107
ACSL3	-0.6869	0.1238	-5.546415	0	0
ACSL4	-1.3363	0.1783	-7.495472	0	0
ACSL5	-2.2494	0.0742	-30.302904	0	0
ACSM1	-2.2629	0.145	-15.61008	0	0
ACSM2A	0.7181	0.2369	3.031495	0.002433	0.003397
ACSM5	0.5256	0.1255	4.188047	2.8e-05	4.5e-05
ACSS1	-0.0939	0.1123	-0.835957	0.403179	0.43952
ACSS2	0.5219	0.1308	3.988811	6.6e-05	0.000103
ACSS3	-2.1568	0.1259	-17.127262	0	0
ACTA1	1.6144	0.0801	20.157878	0	0
ACTB	-0.8713	0.0789	-11.045212	0	0
ACTL6A	-0.6403	0.07	-9.147975	0	0
ACTL6B	0.1845	0.3023	0.610421	0.541583	0.577327
ACTL7A	2.8628	0.5978	4.789102	2e-06	3e-06
ACTL7B	0.3784	0.3313	1.142085	0.253419	0.285145
ACTN4	0.2072	0.0576	3.600988	0.000317	0.00047
ACTR10	0.58	0.0587	9.884741	0	0
ACTR1A	-0.5296	0.0494	-10.727134	0	0
ACTR1B	0.0168	0.0481	0.347971	0.727862	0.753419
ACTR2	-0.0743	0.1354	-0.548644	0.58325	0.617588
ACTR3B	0.2827	0.1189	2.377345	0.017438	0.022555
ACTR5	0.9923	0.0465	21.347243	0	0
ACTR6	0.6639	0.0486	13.66332	0	0
ACTR8	0.8613	0.0894	9.629134	0	0
ACTRT2	1.2052	0.5281	2.282217	0.022477	0.02876
ACTRT3	3.251	0.2604	12.486291	0	0
ACVR1	0.2717	0.0968	2.807647	0.00499	0.00678
ACVR1C	1.3702	0.2196	6.240582	0	0
ACVR2A	0.4561	0.0588	7.752221	0	0
ACVR2B	0.1011	0.0968	1.04413	0.296425	0.330301
ACVRL1	-0.2574	0.0622	-4.140966	3.5e-05	5.5e-05
ACY1	-0.573	0.1537	-3.72893	0.000192	0.00029
ACY3	-1.7134	0.1623	-10.5551	0	0
ADA	0.921	0.1171	7.864258	0	0
ADAD1	7.7956	0.3327	23.431232	0	0
ADAM10	-0.2293	0.1113	-2.059934	0.039405	0.049055
ADAM11	1.085	0.1627	6.670486	0	0
ADAM12	0.082	0.1998	0.410462	0.681467	0.710562
ADAM17	-0.4118	0.0529	-7.787402	0	0
ADAM19	1.5148	0.1496	10.123678	0	0
ADAM21	-3.7882	0.3482	-10.878462	0	0
ADAM22	0.1532	0.1598	0.95859	0.337766	0.372833
ADAM23	6.4941	0.3016	21.530745	0	0
ADAM9	0.2287	0.122	1.874854	0.060813	0.074144
ADAMTS1	0.6867	0.1078	6.367297	0	0
ADAMTS12	1.4215	0.1219	11.663148	0	0
ADAMTS15	1.0909	0.1426	7.651223	0	0
ADAMTS17	-0.5932	0.1936	-3.063434	0.002188	0.003067
ADAMTS18	2.1274	0.1951	10.906361	0	0
ADAMTS20	0.8431	0.1966	4.287366	1.8e-05	2.9e-05
ADAMTS3	0.7992	0.1109	7.205767	0	0
ADAMTS4	0.9484	0.3093	3.066044	NA	NA
ADAMTS5	-1.3091	0.1265	-10.350432	0	0
ADAMTS9	-1.4539	0.0852	-17.056116	0	0
ADAMTSL2	-5.4266	0.1722	-31.506405	0	0
ADAMTSL5	0.9698	0.2328	4.165801	3.1e-05	4.9e-05
ADAP1	-1.3109	0.1602	-8.18282	0	0
ADARB1	0.0724	0.1015	0.713006	0.475842	0.51227
ADARB2	3.663	0.5661	6.470533	0	0
ADAT2	-0.1394	0.1122	-1.242372	0.214099	0.243368
ADC	-3.2825	0.1191	-27.559784	0	0
ADCK1	0.354	0.0924	3.831692	0.000127	0.000194
ADCK3	-0.2344	0.1228	-1.908596	0.056314	0.068917
ADCK4	0.1791	0.0756	2.368029	0.017883	0.023108
ADCK5	-0.1215	0.1431	-0.849232	0.395752	0.432029
ADCY1	2.7239	0.1931	14.108067	0	0
ADCY2	-0.2382	0.1148	-2.075233	0.037965	0.04735
ADCY3	2.6147	0.0943	27.724675	0	0
ADCY6	-0.5199	0.0992	-5.24311	0	0
ADCY8	-0.8242	0.2602	-3.167393	0.001538	0.002182
ADCY9	0.1119	0.1176	0.951809	0.341194	0.376371
ADCYAP1	3.474	0.6656	5.219595	0	0
ADCYAP1R1	-1.093	0.305	-3.583761	0.000339	0.000502
ADD1	-0.1612	0.0611	-2.637971	0.00834	0.011099
ADD2	-3.1816	0.427	-7.45165	0	0
ADD3	1.3581	0.161	8.436871	0	0
ADH1C	5.5849	0.1417	39.420886	0	0
ADH5	0.4002	0.0697	5.738148	0	0
ADHFE1	-0.0538	0.1274	-0.422013	0.673016	0.703127
ADI1	0.5478	0.0891	6.146047	0	0
ADIPOQ	1.748	0.7705	2.268752	0.023283	0.02974
ADIPOR1	1.0474	0.0505	20.742098	0	0
ADIPOR2	1.3021	0.1001	13.010507	0	0
ADK	0.113	0.0511	2.210006	0.027105	0.034334
ADNP	0.3078	0.077	3.999472	6.3e-05	9.9e-05
ADNP2	0.3629	0.0811	4.475931	8e-06	1.2e-05
ADO	0.046	0.1046	0.439904	0.660007	0.690606
ADORA1	1.9464	0.1297	15.00416	0	0
ADORA2A	-0.8429	0.0947	-8.902463	0	0
ADPRH	-1.4241	0.1143	-12.460191	0	0
ADPRHL2	-0.2902	0.079	-3.67521	0.000238	0.000356
ADRA1A	-0.5632	0.2302	-2.446543	0.014423	0.018817
ADRA1B	0.3956	0.1376	2.874334	0.004049	0.005546
ADRB2	-2.4236	0.1903	-12.734932	0	0
ADRBK1	-0.0592	0.0569	-1.040641	0.298042	0.33192
ADRBK2	0.8821	0.1292	6.827836	0	0
ADRM1	-0.1476	0.0897	-1.644706	0.10003	0.118738
ADSL	-0.4582	0.0811	-5.65265	0	0
ADSS	-0.6768	0.0789	-8.582743	0	0
ADSSL1	0.8589	0.1451	5.920286	0	0
AEBP1	0.0962	0.1084	0.88766	0.374724	0.410624
AEN	0.8217	0.1018	8.069904	0	0
AES	-0.304	0.0767	-3.961844	7.4e-05	0.000115
AFAP1	2.2411	0.0881	25.438053	0	0
AFAP1L1	-0.7567	0.0815	-9.280423	0	0
AFAP1L2	-0.0132	0.1272	-0.103992	0.917176	0.926523
AFF4	0.4925	0.1929	2.552663	0.01069	0.014127
AFG3L2	0.5875	0.0617	9.515378	0	0
AFP	-7.6602	0.3634	-21.077958	0	0
AFTPH	0.1017	0.0595	1.708407	0.087561	0.10476
AGA	0.0247	0.0477	0.518776	0.603917	0.637058
AGAP2	-2.2805	0.1268	-17.984519	0	0
AGBL1	-1.7724	0.2031	-8.724892	0	0
AGBL4	-1.7646	0.3269	-5.397897	0	0
AGBL5	-1.0628	0.0527	-20.183802	0	0
AGFG1	-0.8134	0.0709	-11.47722	0	0
AGFG2	-0.3631	0.1586	-2.289333	0.02206	0.028266
AGGF1	1.2151	0.0398	30.50872	0	0
AGK	0.2809	0.0598	4.693794	3e-06	5e-06
AGL	0.2115	0.1721	1.228801	0.219147	0.248798
AGO1	-0.2152	0.1806	-1.191184	0.233581	0.264177
AGO2	0.2603	0.1501	1.734462	0.082836	0.09939
AGO4	0.1361	0.132	1.030847	0.302613	0.336602
AGPAT1	-0.0461	0.0587	-0.785055	0.432421	0.468743
AGPAT2	-2.9703	0.096	-30.953902	0	0
AGPAT3	0.3336	0.1191	2.799681	0.005115	0.006945
AGPAT4	2.2975	0.1756	13.087213	0	0
AGPAT5	-0.804	0.0863	-9.314699	0	0
AGPAT6	0.2836	0.0858	3.305091	0.000949	0.001368
AGPAT9	0.749	0.1055	7.098486	0	0
AGPS	-0.72	0.1356	-5.310292	0	0
AGR2	1.7181	0.1972	8.711775	0	0
AGRN	-1.4171	0.1185	-11.955298	0	0
AGTPBP1	2.1944	0.1003	21.882824	0	0
AGTR1	0.4895	0.124	3.947947	7.9e-05	0.000122
AGXT	-0.6003	0.1712	-3.506534	0.000454	0.000668
AGXT2	-8.113	0.198	-40.966116	0	0
AHCTF1	0.4883	0.1226	3.981137	6.9e-05	0.000106
AHCY	0.0059	0.1118	0.052973	0.957754	0.963184
AHCYL1	0.612	0.1578	3.877544	0.000106	0.000162
AHDC1	-0.6227	0.0579	-10.754368	0	0
AHI1	0.4049	0.061	6.641933	0	0
AHR	-0.2521	0.1134	-2.223754	0.026165	0.033227
AHSA1	-0.4336	0.085	-5.101574	0	1e-06
AHSP	2.1918	0.495	4.427966	1e-05	1.5e-05
AIDA	0.3049	0.0513	5.941881	0	0
AIF1L	0.2178	0.0921	2.365557	0.018003	0.02325
AIFM2	3.6439	0.0651	55.949647	0	0
AIFM3	-2.5056	0.1535	-16.322077	0	0
AIG1	0.7938	0.0531	14.943871	0	0
AIMP1	-1.3328	0.1001	-13.319472	0	0
AIMP2	-0.9426	0.0692	-13.623462	0	0
AIP	-0.1755	0.0912	-1.924374	0.054308	0.066631
AJAP1	0.1123	0.2711	0.414162	0.678756	0.708099
AK1	0.5319	0.1287	4.132463	3.6e-05	5.7e-05
AK3	0.5423	0.0923	5.875592	0	0
AK4	-2.1993	0.2031	-10.828109	0	0
AK5	2.3226	0.1559	14.893953	0	0
AK7	0.4074	0.1605	2.538413	0.011136	0.014689
AK8	5.5908	0.1956	28.581103	0	0
AKAP10	0.5183	0.1116	4.644787	3e-06	6e-06
AKAP11	0.704	0.1676	4.200804	2.7e-05	4.2e-05
AKAP4	-0.8621	0.5402	-1.595971	0.110495	0.130379
AKAP5	1.1353	0.2348	4.835904	1e-06	2e-06
AKAP6	-0.2037	0.1944	-1.047622	0.294813	0.328649
AKAP8	0.2925	0.0573	5.101747	0	1e-06
AKAP8L	-1.0659	0.1576	-6.764551	0	0
AKAP9	-0.2781	0.0666	-4.177616	2.9e-05	4.7e-05
AKIRIN1	0.0445	0.0938	0.474341	0.635256	0.66761
AKR1A1	-0.4906	0.1067	-4.597473	4e-06	7e-06
AKR1B1	1.6481	0.3609	4.566366	NA	NA
AKR1B10	-1.5268	0.1433	-10.657439	0	0
AKR1C1	1.2007	0.1747	6.87232	0	0
AKR1D1	1.2787	0.3496	3.657473	0.000255	0.00038
AKR7A2	-1.9063	0.1419	-13.437343	0	0
AKT1	-0.0705	0.0439	-1.606586	0.108145	0.127815
AKT2	0.199	0.0519	3.837171	0.000124	0.000189
AKT3	-0.4113	0.1215	-3.385074	0.000712	0.001035
AKTIP	0.2287	0.0422	5.418229	0	0
ALAD	1.2675	0.0865	14.646091	0	0
ALAS1	0.3481	0.0777	4.480679	7e-06	1.2e-05
ALAS2	2.6905	0.2252	11.945461	0	0
ALCAM	1.9879	0.154	12.905205	0	0
ALDH16A1	-1.8517	0.1061	-17.445531	0	0
ALDH18A1	-1.4094	0.0704	-20.021066	0	0
ALDH1A1	-1.9462	0.1198	-16.249999	0	0
ALDH1A2	-2.4748	0.1302	-19.003714	0	0
ALDH1L1	-1.8481	0.1251	-14.778098	0	0
ALDH1L2	1.8448	0.1265	14.585605	0	0
ALDH3A2	-0.0176	0.1066	-0.164975	0.868964	0.883557
ALDH3B1	-1.7591	0.1059	-16.617729	0	0
ALDH4A1	-2.8038	0.1753	-15.992069	0	0
ALDH5A1	0.5385	0.1239	4.345465	1.4e-05	2.2e-05
ALDH7A1	-3.164	0.1451	-21.801835	0	0
ALDH8A1	1.4422	0.1639	8.79654	0	0
ALDH9A1	-0.1191	0.1068	-1.115852	0.264486	0.296838
ALDOA	-0.2042	0.0782	-2.612225	0.008996	0.011938
ALDOB	0.6119	0.155	3.946336	7.9e-05	0.000123
ALDOC	-2.3815	0.1165	-20.446583	0	0
ALG1	1.2127	0.0606	20.011398	0	0
ALG10	0.7712	0.1655	4.659721	3e-06	5e-06
ALG11	-0.2955	0.1617	-1.827204	0.067669	0.082117
ALG12	-0.8782	0.0786	-11.171291	0	0
ALG5	-0.1802	0.0778	-2.315844	0.020567	0.02642
ALG6	-1.0569	0.0931	-11.352808	0	0
ALG8	1.2961	0.0696	18.631744	0	0
ALKBH1	0.515	0.0606	8.492489	0	0
ALKBH2	1.2646	0.1119	11.303896	0	0
ALKBH3	0.1454	0.0987	1.47364	0.140579	0.163604
ALKBH4	-1.4567	0.1106	-13.168153	0	0
ALKBH5	0.1402	0.0719	1.949699	0.051212	0.062963
ALKBH7	-0.6767	0.1161	-5.828969	0	0
ALKBH8	0.7983	0.0714	11.183924	0	0
ALOX12	-0.4549	0.2043	-2.226521	0.025979	0.033012
ALOX12B	5.2494	0.2571	20.419728	0	0
ALOX5	0.1438	0.1712	0.839604	0.401131	0.437428
ALOX5AP	-2.0027	0.2416	-8.289874	0	0
ALPL	-1.7666	0.1662	-10.62855	0	0
ALS2	-0.1297	0.0681	-1.903433	0.056984	0.06972
ALX1	0.7509	0.3213	2.336938	0.019442	0.025046
ALX3	3.3519	0.7375	4.544769	5e-06	9e-06
ALYREF	-0.4341	0.0848	-5.121097	0	1e-06
AMACR	-0.9128	0.0636	-14.360095	0	0
AMBP	1.4952	0.1369	10.924026	0	0
AMBRA1	-0.3865	0.035	-11.02834	0	0
AMD1	-0.159	0.0627	-2.534172	0.011271	0.014851
AMDHD1	7.18	0.5872	12.227927	0	0
AMER1	0.293	0.1569	1.867578	0.061821	0.07531
AMFR	0.5218	0.1021	5.109737	0	1e-06
AMH	-0.7013	0.2266	-3.094713	0.00197	0.002769
AMHR2	-5.0281	0.2017	-24.927295	0	0
AMIGO1	-0.2411	0.151	-1.596865	0.110296	0.130189
AMIGO2	-0.3044	0.1234	-2.466719	0.013636	0.017836
AMIGO3	-1.765	0.0957	-18.437255	0	0
AMMECR1L	0.2216	0.1239	1.787932	0.073787	0.089146
AMN1	1.1626	0.1032	11.268458	0	0
AMOTL2	-0.2708	0.0884	-3.063027	0.002191	0.003071
AMPD1	-0.1711	0.2146	-0.797338	0.425255	0.46151
AMPD2	0.3904	0.1384	2.821412	0.004781	0.006508
AMPD3	0.9669	0.1259	7.677684	0	0
AMPH	-2.2129	0.1586	-13.951083	0	0
AMY2A	1.8733	0.2404	7.791624	0	0
AMZ1	-0.3295	0.2274	-1.448823	0.147387	0.171074
ANAPC1	0.1349	0.0945	1.427784	0.153354	0.177593
ANAPC10	0.406	0.0812	4.998981	1e-06	1e-06
ANAPC13	-0.4485	0.1104	-4.06458	4.8e-05	7.5e-05
ANAPC15	-0.7189	0.0975	-7.376004	0	0
ANAPC16	-1.9088	0.0828	-23.061971	0	0
ANAPC2	-0.1891	0.0831	-2.276071	0.022842	0.029195
ANAPC4	-0.442	0.0446	-9.907596	0	0
ANAPC5	-0.0914	0.0668	-1.368194	0.171251	0.197122
ANAPC7	0.3232	0.0743	4.350559	1.4e-05	2.2e-05
ANGEL1	-0.0431	0.0815	-0.529019	0.596792	0.630266
ANGEL2	0.4458	0.0946	4.709773	2e-06	4e-06
ANGPT1	0.7971	0.1479	5.387863	0	0
ANGPT2	-1.2884	0.3282	-3.925561	8.7e-05	0.000133
ANGPTL1	-2.5295	0.1869	-13.532777	0	0
ANGPTL2	-0.545	0.1344	-4.055094	5e-05	7.8e-05
ANGPTL7	0.9377	0.5462	1.716802	0.086015	0.103045
ANK1	-3.9118	0.1505	-25.987586	0	0
ANK2	0.2971	0.1383	2.147176	0.031779	0.040015
ANK3	0.784	0.1263	6.206871	0	0
ANKEF1	0.0354	0.1411	0.251159	0.801691	0.8226
ANKFN1	-4.6314	0.2152	-21.52374	0	0
ANKH	2.9182	0.1292	22.585557	0	0
ANKHD1-EIF4EBP3	-0.0508	0.0899	-0.564825	0.572193	0.607268
ANKIB1	0.8168	0.1334	6.122942	0	0
ANKK1	0.736	0.1749	4.207078	2.6e-05	4.1e-05
ANKMY2	1.1114	0.0641	17.336644	0	0
ANKRA2	0.5528	0.0641	8.630497	0	0
ANKRD1	-2.3638	0.233	-10.14543	0	0
ANKRD11	-0.0997	0.0431	-2.3136	0.02069	0.026571
ANKRD12	0.5507	0.1265	4.354544	1.3e-05	2.2e-05
ANKRD13A	0.6966	0.0879	7.920909	0	0
ANKRD13C	1.4175	0.1327	10.683768	0	0
ANKRD16	2.2173	0.0769	28.82168	0	0
ANKRD2	2.5655	0.1185	21.641402	0	0
ANKRD22	-0.6998	0.5	-1.399661	0.161615	0.186603
ANKRD23	5.7958	0.4473	12.956803	0	0
ANKRD27	-0.3908	0.0915	-4.271485	1.9e-05	3.1e-05
ANKRD28	0.4647	0.113	4.112303	3.9e-05	6.2e-05
ANKRD32	0.0869	0.0634	1.37171	0.170154	0.195948
ANKRD34A	-0.6158	0.2305	-2.671359	0.007554	0.010093
ANKRD34C	-2.3768	0.8522	-2.788926	0.005288	0.007173
ANKRD35	0.917	0.122	7.519427	0	0
ANKRD37	2.7437	0.2581	10.629484	0	0
ANKRD39	0.915	0.1117	8.192433	0	0
ANKRD40	-0.3663	0.0537	-6.814317	0	0
ANKRD42	0.2836	0.0905	3.13482	0.00172	0.002429
ANKRD44	1.4972	0.1198	12.492825	0	0
ANKRD46	0.4627	0.0778	5.950825	0	0
ANKRD50	-0.8266	0.1516	-5.453014	0	0
ANKRD52	0.4009	0.1507	2.660144	0.007811	0.010417
ANKRD54	-0.9457	0.0833	-11.352713	0	0
ANKRD55	4.1896	0.2577	16.256082	0	0
ANKRD6	-3.0244	0.0784	-38.597669	0	0
ANKRD9	-1.0877	0.1445	-7.526177	0	0
ANKS1A	-0.3511	0.0587	-5.986092	0	0
ANKS1B	3.1788	0.1014	31.359041	0	0
ANKS4B	-0.0996	0.1635	-0.609104	0.542456	0.578019
ANKS6	0.7703	0.0793	9.715263	0	0
ANKUB1	3.1279	0.3975	7.86867	0	0
ANKZF1	-0.9787	0.113	-8.657839	0	0
ANLN	-1.681	0.2304	-7.296844	0	0
ANO1	1.1811	0.127	9.297488	0	0
ANO10	0.6618	0.0852	7.764007	0	0
ANO2	3.0587	0.1821	16.797822	0	0
ANO3	-1.3916	0.2969	-4.686648	3e-06	5e-06
ANO4	3.2383	0.0977	33.155397	0	0
ANO5	-0.3487	0.2808	-1.241539	0.214407	0.24369
ANO6	0.147	0.151	0.973582	0.330264	0.36535
ANP32A	-0.0203	0.0664	-0.305593	0.759914	0.782991
ANP32B	-0.7804	0.0804	-9.705848	0	0
ANPEP	0.7741	0.1742	4.442975	9e-06	1.4e-05
ANTXR1	1.6898	0.1812	9.323493	0	0
ANXA1	1.629	0.1023	15.925432	0	0
ANXA10	-0.5689	0.2408	-2.362701	0.018142	0.023424
ANXA11	-0.3311	0.0582	-5.687477	0	0
ANXA13	7.0832	0.2639	26.839819	0	0
ANXA2	-0.076	0.1216	-0.625125	0.531889	0.567711
ANXA3	-1.1937	0.1216	-9.820381	0	0
ANXA4	0.3313	0.0759	4.362567	1.3e-05	2.1e-05
ANXA5	0.4765	0.0687	6.934375	0	0
ANXA6	-0.0155	0.0848	-0.183091	0.854726	0.871447
ANXA7	-0.2681	0.0598	-4.48228	7e-06	1.2e-05
ANXA8L2	-2.8186	0.2297	-12.27308	0	0
ANXA9	-2.8459	0.137	-20.778877	0	0
AOC1	-7.5082	0.2688	-27.929807	0	0
AOC3	-0.2648	0.101	-2.620139	0.008789	0.011676
AP1AR	0.9378	0.084	11.165863	0	0
AP1B1	0.7949	0.1004	7.915257	0	0
AP1G1	0.2873	0.1645	1.746311	0.080757	0.097056
AP1G2	-0.3917	0.1226	-3.19463	0.0014	0.001994
AP1M1	0.1552	0.0866	1.791817	0.073162	0.088465
AP1M2	-0.7983	0.1006	-7.931481	0	0
AP1S1	0.3763	0.0689	5.458661	0	0
AP1S2	0.5754	0.1356	4.244047	2.2e-05	3.5e-05
AP1S3	0.968	0.0633	15.28991	0	0
AP2A2	0.3837	0.0494	7.762528	0	0
AP2B1	-1.1333	0.0759	-14.94074	0	0
AP2M1	-0.3916	0.0574	-6.817471	0	0
AP3B1	0.45	0.0416	10.80613	0	0
AP3B2	4.9798	0.2415	20.623415	0	0
AP3D1	-0.21	0.0492	-4.268909	2e-05	3.1e-05
AP3M1	0.364	0.0894	4.071705	4.7e-05	7.3e-05
AP3M2	3.1307	0.1167	26.828727	0	0
AP3S1	0.6412	0.058	11.061598	0	0
AP4B1	-0.101	0.0703	-1.437975	0.150441	0.174359
AP4E1	0.888	0.116	7.65767	0	0
AP4M1	-1.2011	0.0802	-14.98147	0	0
AP4S1	-0.1409	0.101	-1.395595	0.162836	0.18795
AP5B1	-0.7511	0.0746	-10.073309	0	0
AP5M1	-0.3707	0.0803	-4.617421	4e-06	6e-06
AP5S1	0.3048	0.0872	3.497086	0.00047	0.000691
APAF1	1.1468	0.1178	9.732551	0	0
APBA1	-1.9967	0.1137	-17.564405	0	0
APBA2	-1.2097	0.0995	-12.152133	0	0
APBB1	-0.3112	0.0805	-3.86348	0.000112	0.000171
APBB2	0.2656	0.0872	3.045277	0.002325	0.003251
APC	-0.207	0.1109	-1.866291	0.062001	0.07552
APC2	0.547	0.1227	4.458369	8e-06	1.3e-05
APCDD1	-1.4847	0.1697	-8.74769	0	0
APCS	-4.9807	0.3139	-15.867745	0	0
APEH	-0.0171	0.0725	-0.235636	0.813715	0.833922
APEX1	-0.1432	0.0757	-1.891127	0.058607	0.071585
APEX2	-0.5985	0.065	-9.208481	0	0
APH1A	-0.3952	0.0638	-6.19068	0	0
APH1B	0.825	0.1643	5.02129	1e-06	1e-06
APIP	-2.4076	0.0813	-29.624232	0	0
APITD1-CORT	0.6992	0.1194	5.853778	0	0
APLF	-0.4219	0.0583	-7.233476	0	0
APLN	-1.5629	0.2989	-5.228573	0	0
APLNR	1.9636	0.1211	16.218276	0	0
APLP1	0.1895	0.1185	1.599585	0.109691	0.12952
APLP2	-0.6172	0.0916	-6.737684	0	0
APMAP	2.1978	0.0855	25.706315	0	0
APOA1BP	0.4423	0.0592	7.46923	0	0
APOA4	3.5169	0.1507	23.341154	0	0
APOA5	1.2201	0.2556	4.774341	2e-06	3e-06
APOB	8.9607	0.1624	55.170128	0	0
APOBEC2	1.9068	0.2732	6.980598	0	0
APOBEC4	-1.063	0.6611	-1.607933	0.10785	0.127481
APOD	0.2741	0.3435	0.798087	0.42482	0.461123
APOE	-0.0975	0.1565	-0.622844	0.533387	0.56919
APOO	0.7166	0.0753	9.522017	0	0
APOOL	0.4332	0.0712	6.082058	0	0
APOPT1	0.4812	0.0979	4.913711	1e-06	2e-06
APP	0.5015	0.0831	6.03708	0	0
APPBP2	-0.149	0.0842	-1.770167	0.076699	0.09241
APPL1	0.1115	0.1145	0.97347	0.33032	0.365372
APPL2	-0.1161	0.0691	-1.67968	0.09302	0.110911
APRT	-0.6623	0.0852	-7.775425	0	0
APTX	-1.2293	0.0966	-12.724912	0	0
AQP1	0.5423	0.1562	3.472241	0.000516	0.000757
AQP10	2.3148	0.6123	3.780621	0.000156	0.000237
AQP11	0.1769	0.1263	1.399984	0.161518	0.186513
AQP2	-1.0799	0.1547	-6.978779	0	0
AQP3	-6.9119	0.1889	-36.585563	0	0
AQP4	2.6501	0.7337	3.611828	0.000304	0.000451
AQP5	-1.0068	0.1704	-5.908444	0	0
AQP7	0.7499	0.1949	3.847017	0.00012	0.000182
AQP9	-3.5455	0.4339	-8.17056	0	0
AQR	-0.1756	0.0424	-4.13808	3.5e-05	5.5e-05
AR	-1.1235	0.1936	-5.803255	0	0
ARAF	-0.4236	0.0488	-8.67534	0	0
ARAP1	-0.8752	0.0689	-12.693786	0	0
ARAP2	0.7337	0.1344	5.460766	0	0
ARAP3	-0.3296	0.11	-2.996718	0.002729	0.003794
ARC	-0.4394	0.28	-1.569205	0.1166	0.137071
ARCN1	0.4554	0.1169	3.896074	9.8e-05	0.00015
AREL1	-0.7589	0.1444	-5.254194	0	0
ARF1	0.1063	0.0484	2.195733	0.028111	0.035542
ARF3	1.1164	0.0446	25.028472	0	0
ARF4	-0.2553	0.0409	-6.234844	0	0
ARF5	-0.9045	0.0848	-10.663407	0	0
ARF6	-0.1279	0.0615	-2.080949	0.037439	0.046739
ARFGAP2	0.0951	0.0593	1.604173	0.108676	0.128412
ARFGAP3	0.9214	0.0539	17.08911	0	0
ARFGEF1	0.1122	0.0927	1.20955	0.226452	0.256601
ARFGEF2	-0.987	0.144	-6.853251	0	0
ARFIP1	0.6764	0.0988	6.845259	0	0
ARFIP2	-0.5653	0.0745	-7.59247	0	0
ARFRP1	-1.2482	0.0749	-16.663912	0	0
ARG1	4.7824	0.3088	15.488195	0	0
ARG2	-2.5113	0.1202	-20.88836	0	0
ARHGAP1	-0.6894	0.047	-14.652991	0	0
ARHGAP11A	-0.0771	0.2194	-0.351434	0.725263	0.751038
ARHGAP12	-0.2742	0.0939	-2.920468	0.003495	0.004814
ARHGAP15	1.7963	0.2163	8.306399	0	0
ARHGAP17	-1.4164	0.0509	-27.854462	0	0
ARHGAP18	0.6314	0.1077	5.860551	0	0
ARHGAP20	0.0875	0.1272	0.687812	0.491571	0.527686
ARHGAP21	0.201	0.0807	2.491901	0.012706	0.016659
ARHGAP24	-0.8537	0.0821	-10.400865	0	0
ARHGAP25	0.3095	0.0904	3.423478	0.000618	0.000902
ARHGAP26	-0.7052	0.1602	-4.401745	1.1e-05	1.7e-05
ARHGAP28	-0.3965	0.1361	-2.913327	0.003576	0.004922
ARHGAP29	-0.0137	0.1422	-0.096076	0.92346	0.932033
ARHGAP30	-1.1017	0.1508	-7.303503	0	0
ARHGAP31	-0.6978	0.1012	-6.892207	0	0
ARHGAP32	0.3829	0.1131	3.384504	0.000713	0.001037
ARHGAP35	-0.0096	0.1475	-0.064758	0.948367	0.954693
ARHGAP36	4.9681	0.5708	8.703502	0	0
ARHGAP39	-0.5495	0.0595	-9.235231	0	0
ARHGAP4	1.5498	0.1593	9.727185	0	0
ARHGAP42	0.538	0.1709	3.147537	0.001647	0.00233
ARHGAP44	-0.2023	0.0966	-2.0947	0.036198	0.045285
ARHGAP5	0.1377	0.1936	0.711306	0.476894	0.513348
ARHGDIA	-0.6184	0.0506	-12.231047	0	0
ARHGDIB	0.6009	0.207	2.902558	0.003701	0.005089
ARHGEF1	-0.4683	0.1365	-3.431067	0.000601	0.000878
ARHGEF10L	-0.3741	0.0753	-4.970279	1e-06	1e-06
ARHGEF11	-0.5117	0.0494	-10.363352	0	0
ARHGEF12	0.4403	0.1634	2.695152	0.007036	0.009421
ARHGEF15	-0.6918	0.0742	-9.327483	0	0
ARHGEF16	0.1292	0.0829	1.557866	0.119265	0.14004
ARHGEF17	-0.5242	0.0745	-7.040264	0	0
ARHGEF2	-0.7664	0.0709	-10.809619	0	0
ARHGEF26	-0.766	0.1449	-5.286425	0	0
ARHGEF3	0.3294	0.1067	3.086473	0.002025	0.002843
ARHGEF33	0.4524	0.0954	4.740191	2e-06	4e-06
ARHGEF37	1.2606	0.1265	9.965755	0	0
ARHGEF39	0.1994	0.1133	1.759504	0.078492	0.094469
ARHGEF6	1.1243	0.1063	10.579802	0	0
ARHGEF7	-0.8498	0.0631	-13.47445	0	0
ARHGEF9	0.3348	0.074	4.523292	6e-06	1e-05
ARID1B	-0.1638	0.0685	-2.388983	0.016895	0.021876
ARID2	0.1424	0.1317	1.081272	0.279576	0.312595
ARID3A	0.154	0.0839	1.836328	0.066309	0.080535
ARID3B	0.2547	0.0772	3.298094	0.000973	0.001401
ARID4A	0.5251	0.0725	7.240448	0	0
ARID4B	0.0484	0.1036	0.466937	0.640545	0.672469
ARID5A	0.2818	0.1147	2.456291	0.014038	0.018341
ARID5B	-0.1188	0.1334	-0.890312	0.373298	0.409196
ARIH1	-0.5796	0.0765	-7.57639	0	0
ARIH2	-0.2104	0.0444	-4.742855	2e-06	4e-06
ARL1	0.1959	0.0864	2.26796	0.023332	0.029794
ARL10	2.3567	0.0909	25.931845	0	0
ARL11	0.3298	0.3053	1.080359	0.279982	0.313014
ARL13B	0.0468	0.1234	0.37922	0.704525	0.732413
ARL14EP	0.4001	0.1098	3.645347	0.000267	0.000398
ARL16	0.1245	0.0717	1.736448	0.082485	0.098991
ARL2	-0.8577	0.1172	-7.316906	0	0
ARL2BP	-0.0516	0.0523	-0.985677	0.324292	0.359215
ARL3	0.6062	0.1083	5.596337	0	0
ARL4A	-0.1357	0.1386	-0.979138	0.327512	0.362424
ARL5B	1.02	0.153	6.665203	0	0
ARL6IP1	1.131	0.129	8.767687	0	0
ARL6IP5	0.3467	0.0499	6.952591	0	0
ARL8B	0.7727	0.0855	9.032625	0	0
ARMC1	0.1496	0.1031	1.450687	0.146867	0.170569
ARMC2	0.4503	0.137	3.287956	0.001009	0.001451
ARMC3	-0.5059	0.1593	-3.176668	0.00149	0.002117
ARMC7	-0.9639	0.0693	-13.916674	0	0
ARMC9	-1.3265	0.1176	-11.279034	0	0
ARMCX1	3.4793	0.1092	31.858442	0	0
ARMCX2	0.5276	0.1561	3.379988	0.000725	0.001054
ARMCX3	0.0528	0.0535	0.987034	0.323626	0.358556
ARMCX5-GPRASP2	3.6645	0.0831	44.083084	0	0
ARNT2	1.5877	0.1642	9.669438	0	0
ARNTL	-0.1285	0.0987	-1.302061	0.192896	0.220555
ARPC1A	0.1795	0.0664	2.701028	0.006913	0.009267
ARPC1B	1.9302	0.1157	16.677287	0	0
ARPC2	-0.5403	0.0403	-13.394127	0	0
ARPC4	-0.33	0.0591	-5.588377	0	0
ARPC5	0.7667	0.0735	10.429309	0	0
ARPC5L	-1.4694	0.1021	-14.394656	0	0
ARPP19	-1.4793	0.0674	-21.958065	0	0
ARRB1	0.7571	0.1636	4.628238	4e-06	6e-06
ARRB2	0.3281	0.1112	2.951101	0.003166	0.004381
ARRDC1	-0.6031	0.0976	-6.175931	0	0
ARRDC3	-0.7349	0.081	-9.073122	0	0
ARRDC4	-1.5588	0.1519	-10.261357	0	0
ARSA	-0.8262	0.109	-7.580596	0	0
ARSB	-0.6316	0.1846	-3.421226	0.000623	0.000909
ARSE	-2.0216	0.1772	-11.405586	0	0
ARSG	-0.7444	0.0761	-9.779271	0	0
ARSI	-3.3716	0.45	-7.49239	0	0
ARSJ	-0.0312	0.2266	-0.137909	0.890312	0.90236
ARSK	0.4811	0.052	9.258849	0	0
ART1	1.2661	0.892	1.419306	0.15581	0.180271
ART3	5.2108	0.299	17.424624	0	0
ART5	2.2757	0.4667	4.876529	1e-06	2e-06
ARV1	0.5882	0.042	13.987709	0	0
ARVCF	0.0993	0.0937	1.05952	0.289363	0.322895
ASAH1	1.6571	0.1032	16.063916	0	0
ASAH2	-4.6224	0.2768	-16.701843	0	0
ASAP1	0.5309	0.0882	6.020013	0	0
ASAP2	0.5243	0.0905	5.790668	0	0
ASAP3	0.7217	0.0732	9.857063	0	0
ASB1	1.6295	0.089	18.31103	0	0
ASB10	0.7514	0.2813	2.671448	0.007552	0.010093
ASB11	-2.2805	0.3031	-7.523863	0	0
ASB12	0.6543	1.0428	0.627433	0.530376	0.566275
ASB15	-0.1385	0.8673	-0.159683	0.873131	0.886992
ASB17	0.3515	1.0435	0.336893	0.736198	0.760725
ASB2	3.2442	0.1974	16.437216	0	0
ASB4	2.1318	0.3702	5.758081	0	0
ASB5	0.1349	0.2595	0.519728	0.603253	0.636558
ASB6	-0.7185	0.0719	-9.998412	0	0
ASB7	0.6323	0.105	6.022858	0	0
ASB8	0.4227	0.056	7.547325	0	0
ASCC2	-0.5713	0.0639	-8.937918	0	0
ASCC3	-1.4142	0.1505	-9.398464	0	0
ASCL3	-0.216	0.4692	-0.460422	0.645213	0.676668
ASF1B	-0.7248	0.1396	-5.192689	0	0
ASGR1	2.5473	0.2212	11.513339	0	0
ASH1L	0.4301	0.1445	2.975954	0.002921	0.004054
ASH2L	-1.4461	0.0891	-16.236262	0	0
ASIC1	-1.1683	0.2002	-5.836095	0	0
ASIC3	-7.3362	0.3185	-23.031136	0	0
ASNA1	-0.0861	0.0693	-1.242451	0.21407	0.243363
ASNS	-3.5651	0.0968	-36.827604	0	0
ASNSD1	0.764	0.0796	9.592702	0	0
ASPA	0.2137	0.1654	1.291748	0.196444	0.224359
ASPDH	-1.0007	0.1738	-5.75848	0	0
ASPG	1.1795	0.1964	6.004824	0	0
ASPH	1.0498	0.1329	7.901995	0	0
ASPHD1	-0.8548	0.3938	-2.17096	0.029934	0.037772
ASPHD2	-0.3312	0.0851	-3.893475	9.9e-05	0.000151
ASPN	-1.3332	0.1363	-9.780083	0	0
ASS1	1.7965	0.1412	12.725933	0	0
ASTE1	0.7221	0.1	7.217822	0	0
ASTL	-0.4256	0.2614	-1.628193	0.103484	0.122535
ASTN1	-0.3899	0.1536	-2.538171	0.011143	0.014696
ASUN	-0.0518	0.0909	-0.570223	0.568527	0.603849
ASXL1	0.3531	0.0759	4.65352	3e-06	5e-06
ASXL2	-0.2713	0.1467	-1.848653	0.064508	0.078432
ASXL3	0.6106	0.2364	2.582293	0.009815	0.012992
ATAD1	0.4327	0.0849	5.097782	0	1e-06
ATAD2	-0.1047	0.0805	-1.300547	0.193414	0.221072
ATAD2B	0.2348	0.1291	1.819014	0.068909	0.083582
ATAD3A	-0.5439	0.0918	-5.924399	0	0
ATAD5	1.0506	0.0925	11.361293	0	0
ATAT1	-0.7508	0.1179	-6.368715	0	0
ATCAY	4.0677	0.6465	6.292323	0	0
ATE1	0.9051	0.1159	7.807109	0	0
ATF1	-0.6215	0.0389	-15.968054	0	0
ATF4	-0.9321	0.1119	-8.327652	0	0
ATF6	-0.9674	0.101	-9.574717	0	0
ATF6B	-0.7731	0.084	-9.203637	0	0
ATF7	-0.0409	0.1202	-0.34029	0.733638	0.758623
ATF7IP	-0.0151	0.07	-0.215767	0.829169	0.847955
ATG10	-0.3842	0.0593	-6.477737	0	0
ATG13	0.4464	0.0717	6.222785	0	0
ATG14	0.7893	0.08	9.866908	0	0
ATG16L1	-0.2373	0.0526	-4.514117	6e-06	1e-05
ATG2A	-0.359	0.0606	-5.928254	0	0
ATG2B	-0.4027	0.0678	-5.943062	0	0
ATG3	-0.1102	0.0557	-1.976425	0.048107	0.059347
ATG4A	0.3394	0.0529	6.421517	0	0
ATG4B	-0.4909	0.0523	-9.390016	0	0
ATG4C	0.7873	0.0807	9.761419	0	0
ATG4D	-0.2289	0.0832	-2.749333	0.005972	0.008054
ATG5	0.9475	0.055	17.219624	0	0
ATG7	0.4	0.0706	5.668685	0	0
ATG9A	-0.4306	0.045	-9.579674	0	0
ATL1	1.858	0.1137	16.346964	0	0
ATL2	-0.0031	0.0913	-0.033793	0.973042	0.976519
ATL3	0.3898	0.1131	3.447929	0.000565	0.000826
ATM	0.0654	0.1096	0.596965	0.550531	0.586062
ATMIN	0.0876	0.0855	1.024349	0.305671	0.339854
ATOX1	-0.9086	0.1332	-6.822909	0	0
ATP10A	1.4223	0.1228	11.581816	0	0
ATP10B	5.5134	0.1832	30.094724	0	0
ATP10D	-0.6832	0.1222	-5.592082	0	0
ATP11A	-1.3952	0.1573	-8.867094	0	0
ATP11C	0.4632	0.1484	3.121961	0.001797	0.002534
ATP12A	4.5875	0.6201	7.398339	NA	NA
ATP13A2	0.7416	0.0592	12.525276	0	0
ATP13A3	0.5392	0.1857	2.904137	0.003683	0.005065
ATP13A4	-2.5975	0.2969	-8.747754	0	0
ATP13A5	-2.8139	0.2071	-13.584712	0	0
ATP1A1	-0.0589	0.1223	-0.481088	0.630454	0.663184
ATP1A3	-1.2229	0.0938	-13.031143	0	0
ATP1B1	0.1033	0.083	1.244368	0.213364	0.242642
ATP1B2	1.352	0.1884	7.174267	0	0
ATP1B3	-0.2305	0.0802	-2.872342	0.004074	0.005578
ATP1B4	-0.7364	0.3071	-2.397838	0.016492	0.021384
ATP2A1	-2.0621	0.1466	-14.06652	0	0
ATP2A2	-0.4545	0.0909	-4.99952	1e-06	1e-06
ATP2A3	-0.8779	0.0901	-9.741763	0	0
ATP2B1	-0.0134	0.1185	-0.112889	0.910118	0.920037
ATP2B2	0.2152	0.1832	1.174414	0.240229	0.27121
ATP2B3	-2.2048	0.1461	-15.087052	0	0
ATP2C1	-0.5965	0.0804	-7.416797	0	0
ATP4A	6.5135	0.2426	26.852869	0	0
ATP5A1	-0.4456	0.0729	-6.114219	0	0
ATP5B	-0.2991	0.0595	-5.025149	1e-06	1e-06
ATP5C1	0.2139	0.0751	2.847215	0.00441	0.006022
ATP5F1	0.0024	0.0627	0.038484	0.969302	0.973442
ATP5G1	-0.5012	0.1313	-3.81731	0.000135	0.000205
ATP5H	-0.013	0.1093	-0.118477	0.90569	0.916308
ATP5J	-0.1132	0.1128	-1.003669	0.315538	0.350363
ATP5L2	-0.8244	0.1235	-6.67629	0	0
ATP5O	-1.5146	0.1149	-13.17881	0	0
ATP6AP1	0.1531	0.0499	3.065918	0.00217	0.003044
ATP6AP2	0.9312	0.0585	15.927638	0	0
ATP6V0A1	0.5598	0.097	5.769301	0	0
ATP6V0A2	0.7221	0.0457	15.809262	0	0
ATP6V0A4	-0.6162	0.1122	-5.491065	0	0
ATP6V0B	-0.1738	0.099	-1.755564	0.079163	0.095254
ATP6V0C	-0.3415	0.0761	-4.486627	7e-06	1.2e-05
ATP6V0D1	0.2015	0.0597	3.377918	0.00073	0.001062
ATP6V0D2	0.3618	0.147	2.461173	0.013848	0.018107
ATP6V0E1	-0.3159	0.0531	-5.949806	0	0
ATP6V1A	0.4297	0.1515	2.835406	0.004577	0.00624
ATP6V1B1	1.4828	0.1195	12.405904	0	0
ATP6V1B2	-0.1936	0.1082	-1.788662	0.073669	0.089025
ATP6V1C1	0.3017	0.0598	5.048302	0	1e-06
ATP6V1C2	1.3872	0.1769	7.840225	0	0
ATP6V1D	0.2061	0.0649	3.17384	0.001504	0.002137
ATP6V1E1	-0.5208	0.0814	-6.400849	0	0
ATP6V1F	0.5601	0.1068	5.245858	0	0
ATP6V1G2	0.9923	0.2171	4.569849	5e-06	8e-06
ATP6V1H	-0.0167	0.0818	-0.204422	0.838024	0.856489
ATP7A	-0.3525	0.2075	-1.69876	0.089365	0.106779
ATP7B	0.1276	0.1675	0.76147	0.446376	0.482707
ATP8A1	-1.3704	0.1975	-6.939963	0	0
ATP8A2	2.1471	0.1671	12.849435	0	0
ATP8B1	-0.3499	0.1751	-1.998367	0.045677	0.056542
ATP8B2	1.066	0.0915	11.644487	0	0
ATP9A	-1.0715	0.0786	-13.630613	0	0
ATP9B	1.349	0.0476	28.335985	0	0
ATPAF2	1.233	0.0765	16.117196	0	0
ATR	0.7239	0.0696	10.407758	0	0
ATRIP	-0.164	0.0692	-2.367734	0.017897	0.02312
ATRN	1.555	0.1844	8.433203	0	0
ATRX	0.5684	0.1341	4.237198	2.3e-05	3.6e-05
ATXN1	-0.2231	0.1331	-1.676125	0.093714	0.111685
ATXN10	-0.8418	0.0659	-12.778765	0	0
ATXN1L	0.4847	0.1625	2.982895	0.002855	0.003966
ATXN2	-0.6077	0.0506	-12.001659	0	0
ATXN7L2	-0.3932	0.1603	-2.452353	0.014193	0.018533
ATXN7L3	-0.5995	0.0462	-12.98424	0	0
ATXN7L3B	1.0057	0.1344	7.484105	0	0
AUP1	-0.0411	0.0891	-0.461349	0.644548	0.67618
AURKA	0.4234	0.1538	2.753192	0.005902	0.007968
AURKAIP1	-0.1741	0.1027	-1.69526	0.090026	0.107531
AURKB	-2.5047	0.2836	-8.831926	0	0
AVIL	-2.9759	0.208	-14.305676	0	0
AVL9	2.2579	0.1299	17.379994	0	0
AVP	-2.9944	0.6301	-4.752093	2e-06	3e-06
AVPR1A	1.4546	0.2081	6.990673	0	0
AXIN1	-0.6015	0.0422	-14.253604	0	0
AXIN2	0.3582	0.144	2.487727	0.012856	0.016851
AXL	-0.1555	0.0978	-1.589599	0.111925	0.131943
AZI1	-1.539	0.2092	-7.357892	0	0
AZIN1	-0.1172	0.0524	-2.237692	0.025241	0.032098
B2M	-1.1819	0.0958	-12.33975	0	0
B3GALNT1	0.4306	0.099	4.351329	1.4e-05	2.2e-05
B3GALNT2	-1.5171	0.1051	-14.427796	0	0
B3GALT1	2.5928	0.4411	5.878513	0	0
B3GALT2	-0.2897	0.267	-1.084977	0.277932	0.310963
B3GALT5	1.8533	0.6433	2.880774	0.003967	0.005437
B3GALTL	0.7688	0.0891	8.626572	0	0
B3GAT1	-0.9933	0.6872	-1.445389	0.148349	0.172092
B3GAT3	-0.5833	0.1025	-5.692125	0	0
B3GNT1	0.3418	0.0541	6.315744	0	0
B3GNT2	0.5545	0.0889	6.236448	0	0
B3GNT5	3.1032	0.2817	11.015732	0	0
B3GNT6	1.5776	0.4554	3.464179	0.000532	0.000779
B3GNT7	-0.1875	0.1261	-1.486482	0.137152	0.159892
B3GNT8	2.9585	0.1313	22.529582	0	0
B3GNT9	2.6506	0.1328	19.954951	0	0
B3GNTL1	3.0686	0.0774	39.641924	0	0
B4GALNT1	2.9133	0.2713	10.738412	NA	NA
B4GALNT4	-0.8793	0.1186	-7.411562	0	0
B4GALT1	1.4104	0.1238	11.397256	0	0
B4GALT2	0.0374	0.0882	0.423793	0.671717	0.701915
B4GALT3	-0.1423	0.0914	-1.556935	0.119486	0.140284
B4GALT4	-4.8295	0.1232	-39.207168	0	0
B4GALT5	0.2944	0.1291	2.280855	0.022557	0.028855
B4GALT6	1.1611	0.1862	6.237356	0	0
B9D2	2.585	0.1044	24.764573	0	0
BAAT	3.3591	0.2353	14.273301	0	0
BACE1	-0.8811	0.0479	-18.409893	0	0
BACE2	-0.6933	0.1469	-4.720716	2e-06	4e-06
BACH2	1.0726	0.1593	6.73516	0	0
BAD	1.1747	0.1094	10.734884	0	0
BAG2	-1.0645	0.1248	-8.529964	0	0
BAG3	-0.3765	0.0678	-5.553714	0	0
BAG5	-0.5692	0.046	-12.373258	0	0
BAG6	-0.1257	0.075	-1.675611	0.093814	0.111779
BAHD1	0.1712	0.0667	2.568135	0.010225	0.013519
BAI2	-2.4578	0.1672	-14.697597	0	0
BAI3	0.612	0.1068	5.729086	0	0
BAIAP2	-0.461	0.0651	-7.080034	0	0
BAIAP3	2.1897	0.1726	12.684028	0	0
BAMBI	-1.2718	0.08	-15.898901	0	0
BANF1	-1.9364	0.108	-17.928618	0	0
BANF2	-0.3729	0.7841	-0.475585	0.63437	0.666748
BANP	-2.0185	0.1193	-16.925331	0	0
BAP1	-0.9441	0.0556	-16.987249	0	0
BARD1	2.6809	0.1233	21.745041	0	0
BARHL1	1.6247	0.6187	2.626106	0.008637	0.011484
BARX2	4.354	0.2192	19.862894	0	0
BASP1	1.9088	0.198	9.638886	0	0
BATF	-1.6721	0.2782	-6.010862	0	0
BAZ1A	0.8269	0.1169	7.074687	0	0
BAZ1B	-0.232	0.1001	-2.317255	0.02049	0.026328
BAZ2A	-0.2764	0.0828	-3.33813	0.000843	0.00122
BAZ2B	-0.1044	0.0754	-1.384973	0.166061	0.191453
BBOX1	-2.586	0.1482	-17.451768	0	0
BBS1	-0.9389	0.082	-11.451663	0	0
BBS10	0.5582	0.0781	7.143236	0	0
BBS12	0.7432	0.0703	10.568438	0	0
BBS2	0.942	0.0687	13.713396	0	0
BBS5	0.3512	0.0637	5.51307	0	0
BBS7	-0.1191	0.0574	-2.074927	0.037993	0.047373
BBS9	-0.1402	0.0621	-2.256524	0.024038	0.030645
BBX	-0.0074	0.1466	-0.050388	0.959814	0.965063
BCAN	3.9168	0.3326	11.775014	0	0
BCAP29	1.0813	0.0841	12.856996	0	0
BCAR3	-0.1544	0.0839	-1.839991	0.06577	0.079899
BCAS2	-0.5038	0.0613	-8.212641	0	0
BCAS3	-0.2635	0.0605	-4.355484	1.3e-05	2.1e-05
BCAT1	-0.137	0.372	-0.368186	0.712735	0.739959
BCDIN3D	-0.8793	0.085	-10.343315	0	0
BCHE	3.7646	0.1587	23.724104	0	0
BCKDHA	-1.2842	0.0805	-15.961108	0	0
BCKDHB	-1.8055	0.0889	-20.319692	0	0
BCKDK	0.1015	0.0785	1.292784	0.196086	0.224
BCL10	-0.449	0.056	-8.017264	0	0
BCL2L1	-1.3666	0.0555	-24.616217	0	0
BCL2L13	0.1993	0.0946	2.107868	0.035042	0.043927
BCL6	-0.5074	0.1729	-2.934575	0.00334	0.004612
BCL6B	-0.0148	0.0905	-0.16323	0.870337	0.884776
BCL7A	1.4961	0.0901	16.600059	0	0
BCL7B	0.2586	0.0635	4.073691	4.6e-05	7.2e-05
BCL9	0.1038	0.0586	1.770951	0.076569	0.092275
BCL9L	-0.3492	0.0655	-5.330098	0	0
BCLAF1	0.0454	0.1088	0.41705	0.676642	0.706331
BCMO1	-0.3351	0.16	-2.094896	0.03618	0.045269
BCOR	0.7031	0.0857	8.207394	0	0
BCORL1	-1.3259	0.0713	-18.587062	0	0
BCS1L	-1.2612	0.1254	-10.06101	0	0
BDH1	0.9218	0.0895	10.304264	0	0
BDH2	0.0434	0.1038	0.418557	0.67554	0.705254
BDKRB2	-1.4346	0.2641	-5.432025	0	0
BDNF	0.2432	0.7641	0.318276	0.750276	0.774006
BEAN1	-2.2947	0.2406	-9.535443	0	0
BECN1	-0.3423	0.0904	-3.785452	0.000153	0.000232
BEND3	-0.8247	0.0795	-10.37681	0	0
BEND6	-1.5405	0.2177	-7.075749	0	0
BET1	-0.5221	0.083	-6.292964	0	0
BFAR	0.4171	0.0625	6.668881	0	0
BGLAP	-1.9338	0.2028	-9.535007	0	0
BGN	-1.9609	0.1022	-19.185118	0	0
BHLHA15	-2.6089	0.2893	-9.019573	0	0
BHLHB9	2.5995	0.136	19.109317	0	0
BHLHE40	0.448	0.1107	4.044978	5.2e-05	8.2e-05
BHMT	-0.6636	0.2722	-2.437761	0.014779	0.019266
BICC1	0.6371	0.1427	4.463408	8e-06	1.3e-05
BICD1	-2.309	0.128	-18.041156	0	0
BICD2	-0.0661	0.1551	-0.426003	0.670106	0.700449
BIN3	0.4466	0.1038	4.301925	1.7e-05	2.7e-05
BIRC2	1.0469	0.0413	25.374512	0	0
BIRC5	0.2132	0.1261	1.6907	0.090894	0.108504
BIRC6	-0.6539	0.079	-8.272895	0	0
BIVM	1.4133	0.075	18.833241	0	0
BLCAP	-0.2588	0.0798	-3.242801	0.001184	0.001694
BLMH	-0.5921	0.0652	-9.075658	0	0
BLNK	0.529	0.1148	4.609435	4e-06	7e-06
BLOC1S4	0.0637	0.1075	0.593069	0.553135	0.588587
BLOC1S6	1.3238	0.0624	21.200628	0	0
BLVRA	0.2374	0.1128	2.103755	0.0354	0.044342
BLVRB	0.7609	0.1388	5.482669	0	0
BLZF1	-1.017	0.0906	-11.221813	0	0
BMP10	2.3664	0.9354	2.529827	0.011412	0.015024
BMP2	1.7282	0.1268	13.632321	0	0
BMP2K	-0.954	0.081	-11.774262	0	0
BMP3	4.8056	0.2422	19.84403	0	0
BMP4	0.782	0.1412	5.538755	0	0
BMP5	1.3771	0.1218	11.303128	0	0
BMP7	-2.9207	0.0885	-33.000647	0	0
BMPER	2.9435	0.192	15.327294	0	0
BMPR1A	-0.303	0.1121	-2.704122	0.006849	0.009186
BMPR2	-0.1199	0.2	-0.599675	0.548723	0.584261
BMS1	0.7917	0.0289	27.373381	0	0
BMX	-0.3141	0.115	-2.731796	0.006299	0.00848
BNC1	2.9299	0.2178	13.449553	0	0
BNC2	1.1332	0.1761	6.436623	0	0
BNIP1	-1.3211	0.1085	-12.176326	0	0
BNIP3	0.1452	0.0665	2.185249	0.028871	0.036457
BNIP3L	1.1303	0.0702	16.10532	0	0
BOC	0.2916	0.1102	2.646348	0.008137	0.010838
BOD1	0.0501	0.0592	0.845352	0.397915	0.434249
BOLL	-1.8271	0.4716	-3.87399	0.000107	0.000164
BOP1	-2.1101	0.1206	-17.498372	0	0
BORA	-0.1105	0.157	-0.703874	0.481512	0.518042
BPGM	1.2691	0.0562	22.565922	0	0
BPIFB2	-1.678	0.5082	-3.301587	0.000961	0.001384
BPIFB6	-3.3548	0.7612	-4.407287	1e-05	1.7e-05
BPNT1	0.3227	0.0696	4.63643	4e-06	6e-06
BPTF	0.4025	0.0957	4.203502	2.6e-05	4.2e-05
BRAF	-0.7184	0.0579	-12.402879	0	0
BRAP	0.2761	0.0923	2.992386	0.002768	0.003846
BRAT1	1.078	0.0896	12.024246	0	0
BRCC3	0.9531	0.0895	10.65152	0	0
BRD1	-0.465	0.0547	-8.499511	0	0
BRD2	-0.9438	0.0609	-15.501126	0	0
BRD3	-0.3368	0.0568	-5.929739	0	0
BRD4	-0.9249	0.047	-19.678389	0	0
BRE	-0.9178	0.0589	-15.569785	0	0
BRF2	-0.2871	0.0802	-3.582148	0.000341	0.000505
BRI3	-0.3015	0.0974	-3.094367	0.001972	0.002772
BRI3BP	-1.5912	0.1036	-15.359406	0	0
BRINP1	0.5046	0.242	2.084758	0.037091	0.046334
BRINP2	0.9196	0.3016	3.048809	0.002298	0.003215
BRIP1	0.6278	0.1457	4.307861	1.6e-05	2.7e-05
BRIX1	0.8155	0.0843	9.674857	0	0
BRK1	0.4227	0.0773	5.465251	0	0
BRMS1	-0.8566	0.0859	-9.966918	0	0
BRMS1L	-0.5599	0.0973	-5.751802	0	0
BROX	-0.0848	0.0543	-1.561176	0.118482	0.13917
BRPF1	-0.9807	0.0654	-15.006698	0	0
BRPF3	1.3441	0.0616	21.823752	0	0
BRS3	-6.3624	0.6512	-9.770906	0	0
BRSK1	-1.0569	0.1462	-7.229966	0	0
BRWD1	-0.4512	0.0929	-4.854407	1e-06	2e-06
BRWD3	-0.9861	0.1074	-9.181537	0	0
BSDC1	-0.3062	0.06	-5.101345	0	1e-06
BSN	0.3227	0.118	2.735449	0.00623	0.008393
BSND	-0.6014	0.0855	-7.032599	0	0
BSPRY	-0.9597	0.1138	-8.435374	0	0
BTAF1	0.3763	0.11	3.421929	0.000622	0.000907
BTBD3	1.2264	0.136	9.016872	0	0
BTBD6	-0.347	0.0839	-4.134343	3.6e-05	5.6e-05
BTBD7	-0.2467	0.1743	-1.415341	0.156969	0.181571
BTBD9	-0.0724	0.0642	-1.128051	0.259299	0.291437
BTC	2.8288	0.3279	8.627725	0	0
BTD	-0.3626	0.0877	-4.132209	3.6e-05	5.7e-05
BTG1	0.8179	0.095	8.612579	0	0
BTG2	-1.4173	0.2061	-6.877386	0	0
BTG3	-0.9029	0.1244	-7.258952	0	0
BTG4	0.6692	0.4223	1.584584	0.113061	0.133204
BTK	-0.0081	0.177	-0.045661	0.963581	0.968273
BTRC	-0.3194	0.0575	-5.553256	0	0
BUB1	0.7136	0.2137	3.338307	0.000843	0.00122
BUB1B	3.0617	0.187	16.376856	0	0
BUB3	0.4433	0.0481	9.216525	0	0
BUD31	-0.7847	0.1065	-7.371039	0	0
BVES	4.4285	0.5472	8.093512	0	0
BYSL	-0.238	0.0766	-3.108138	0.001883	0.00265
BZW1	0.5151	0.0452	11.392214	0	0
BZW2	0.6902	0.0639	10.79642	0	0
C10ORF118	-0.3782	0.1498	-2.524021	0.011602	0.015263
C10ORF137	0.6666	0.0668	9.976191	0	0
C10ORF2	-0.8259	0.0499	-16.561923	0	0
C10ORF32	-0.9558	0.1155	-8.275144	0	0
C10ORF35	0.2085	0.1307	1.594495	0.110825	0.130692
C10ORF54	0.0123	0.0734	0.168322	0.86633	0.881234
C10ORF76	0.0147	0.0414	0.355714	0.722055	0.748482
C10ORF88	-0.0143	0.0677	-0.211018	0.832873	0.85157
C11ORF1	-0.4507	0.1409	-3.198635	0.001381	0.001967
C11ORF30	-0.1297	0.0727	-1.784183	0.074394	0.089815
C11ORF31	-0.9693	0.1473	-6.580324	0	0
C11ORF42	-2.4084	0.2103	-11.451237	0	0
C11ORF49	-1.226	0.1036	-11.830017	0	0
C11ORF54	0.7301	0.142	5.141071	0	0
C11ORF58	0.7455	0.0423	17.632159	0	0
C11ORF68	-0.2968	0.0652	-4.549402	5e-06	9e-06
C11ORF70	3.3438	0.1312	25.490756	0	0
C11ORF73	-0.3116	0.0861	-3.620139	0.000294	0.000438
C11ORF84	-0.8203	0.0836	-9.807571	0	0
C11ORF87	3.0617	0.5551	5.515738	0	0
C11ORF96	-1.7209	0.1823	-9.442279	0	0
C12ORF10	0.8892	0.1002	8.873303	0	0
C12ORF23	-0.0103	0.0638	-0.162067	0.871253	0.885262
C12ORF29	0.1507	0.1199	1.257074	0.208727	0.237566
C12ORF4	0.1722	0.0492	3.498848	0.000467	0.000686
C12ORF44	-0.2666	0.0967	-2.756731	0.005838	0.007886
C12ORF45	1.24	0.0729	17.020808	0	0
C12ORF49	2.3683	0.0786	30.118408	0	0
C12ORF5	2.3327	0.0692	33.727533	0	0
C12ORF56	-0.8174	0.3832	-2.132866	0.032936	0.041404
C12ORF57	0.7163	0.1322	5.419777	0	0
C12ORF66	-0.2838	0.1198	-2.369568	0.017809	0.023014
C12ORF68	2.4989	0.5289	4.725103	2e-06	4e-06
C12ORF73	0.09	0.0983	0.915872	0.359734	0.395227
C14ORF1	-0.6297	0.074	-8.51023	0	0
C14ORF105	2.2569	0.1539	14.663408	0	0
C14ORF119	0.5311	0.0736	7.217544	0	0
C14ORF166	-0.37	0.0836	-4.426151	1e-05	1.6e-05
C14ORF169	1.6172	0.0689	23.477517	0	0
C14ORF28	0.532	0.1096	4.85487	1e-06	2e-06
C14ORF93	0.7577	0.1033	7.332885	0	0
C15ORF26	-1.545	0.4843	-3.190161	0.001422	0.002024
C15ORF27	3.1921	0.1219	26.178123	0	0
C15ORF38	-0.1916	0.1346	-1.423619	0.154557	0.178904
C15ORF43	4.4025	0.1777	24.771756	0	0
C15ORF48	-0.2789	0.3839	-0.726561	0.467495	0.503767
C15ORF59	4.3405	0.252	17.225177	0	0
C15ORF60	-2.6786	0.5171	-5.180327	0	0
C15ORF61	1.7165	0.0894	19.210473	0	0
C15ORF62	-0.1663	0.115	-1.4454	0.148345	0.172092
C16ORF13	-0.3345	0.1157	-2.892279	0.003825	0.005248
C16ORF45	-5.3088	0.4093	-12.969176	0	0
C16ORF52	1.3252	0.1293	10.246532	0	0
C16ORF58	0.122	0.0501	2.434243	0.014923	0.019447
C16ORF62	0.2603	0.0291	8.953534	0	0
C16ORF70	0.0936	0.0752	1.245456	0.212964	0.242241
C16ORF72	0.8651	0.1039	8.328536	0	0
C16ORF80	0.9874	0.0642	15.377069	0	0
C16ORF87	-0.0322	0.085	-0.378489	0.705068	0.732902
C17ORF103	-1.2941	0.1828	-7.078703	0	0
C17ORF105	1.306	0.3423	3.814998	0.000136	0.000207
C17ORF59	0.1435	0.0907	1.582596	0.113514	0.133706
C17ORF75	2.2384	0.129	17.351458	0	0
C18ORF42	1.7155	0.3916	4.381098	1.2e-05	1.9e-05
C18ORF8	-0.9887	0.1333	-7.419024	0	0
C19ORF38	2.689	0.1436	18.729831	0	0
C19ORF40	-0.6678	0.0895	-7.460147	0	0
C19ORF43	0.3556	0.1214	2.930542	0.003384	0.004668
C19ORF53	0.2481	0.1219	2.034864	0.041865	0.051995
C19ORF54	-2.1175	0.063	-33.619697	0	0
C19ORF66	-1.1845	0.1362	-8.694277	0	0
C19ORF67	-2.9513	0.2824	-10.451011	0	0
C19ORF69	0.7279	0.1452	5.014788	1e-06	1e-06
C19ORF70	0.1266	0.1283	0.987273	0.323509	0.358466
C1GALT1	0.9085	0.144	6.308558	0	0
C1GALT1C1	0.7503	0.0727	10.315346	0	0
C1ORF112	1.0175	0.1541	6.604189	0	0
C1ORF123	-1.1944	0.1004	-11.892029	0	0
C1ORF146	-0.9501	0.2986	-3.181905	0.001463	0.002081
C1ORF158	-7.5609	0.7565	-9.994936	0	0
C1ORF172	0.2631	0.0737	3.567642	0.00036	0.000533
C1ORF189	1.8767	0.1423	13.191488	0	0
C1ORF192	1.4067	0.1993	7.056844	0	0
C1ORF198	-0.3788	0.108	-3.508561	0.000451	0.000663
C1ORF21	-1.8515	0.1064	-17.396152	0	0
C1ORF210	-0.4002	0.0818	-4.892456	1e-06	2e-06
C1ORF216	-0.3261	0.0896	-3.641079	0.000271	0.000404
C1ORF226	0.1672	0.0978	1.709742	0.087314	0.104477
C1ORF228	-1.8298	0.2001	-9.14598	0	0
C1ORF43	0.1925	0.0368	5.225994	0	0
C1ORF50	-0.6027	0.0563	-10.707387	0	0
C1ORF51	0.8479	0.1903	4.456779	8e-06	1.4e-05
C1ORF74	0.3164	0.074	4.278332	1.9e-05	3e-05
C1QA	-0.5836	0.1538	-3.793939	0.000148	0.000225
C1QB	-1.6774	0.1698	-9.880545	0	0
C1QBP	-0.0864	0.0679	-1.272929	0.203043	0.231556
C1QC	-1.0256	0.1574	-6.514849	0	0
C1QL1	-2.5485	0.2018	-12.627245	0	0
C1QTNF1	-0.9108	0.1334	-6.828555	0	0
C1QTNF2	-2.774	0.1822	-15.224302	0	0
C1QTNF3	-5.6215	0.2552	-22.025009	0	0
C1QTNF5	0.1143	0.1117	1.023394	0.306122	0.340318
C1QTNF9	5.8316	0.199	29.311169	0	0
C1R	2.4879	0.1049	23.712516	0	0
C1S	2.9202	0.1253	23.30058	0	0
C2	-0.4467	0.1854	-2.41018	0.015945	0.020714
C20ORF194	0.212	0.1138	1.863336	0.062415	0.075997
C20ORF195	-2.3469	0.2453	-9.569278	0	0
C20ORF27	0.8412	0.1025	8.208974	0	0
C21ORF59	-0.721	0.0622	-11.587415	0	0
C21ORF62	1.4455	0.1781	8.114483	0	0
C21ORF91	1.2845	0.1663	7.722947	0	0
C22ORF23	-2.2759	0.0761	-29.899118	0	0
C2CD2L	-2.2793	0.0885	-25.747466	0	0
C2CD3	-0.0389	0.0984	-0.39554	0.692445	0.721189
C2ORF40	-0.0656	0.2043	-0.320868	0.74831	0.772215
C2ORF42	-1.9534	0.0629	-31.069514	0	0
C2ORF43	-0.0586	0.0592	-0.991166	0.321604	0.35659
C2ORF47	-0.2376	0.0839	-2.832188	0.004623	0.0063
C2ORF49	-0.6251	0.0857	-7.292688	0	0
C2ORF62	0.6313	0.14	4.509658	6e-06	1.1e-05
C2ORF68	-0.0091	0.1312	-0.069595	0.944516	0.951196
C2ORF69	0.0444	0.0944	0.469894	0.638431	0.670389
C2ORF76	0.2606	0.1098	2.374537	0.017571	0.022722
C2ORF80	-0.6968	0.3072	-2.268117	0.023322	0.029785
C3	2.6985	0.2171	12.428267	0	0
C3ORF14	3.9766	0.2343	16.970326	0	0
C3ORF17	0.3324	0.0849	3.913458	9.1e-05	0.00014
C3ORF38	0.6884	0.0701	9.823519	0	0
C3ORF43	-2.1882	0.3051	-7.171087	0	0
C3ORF58	1.0618	0.1753	6.057746	0	0
C3ORF83	2.0511	0.0972	21.098283	0	0
C4A	0.5801	0.1315	4.409725	1e-05	1.7e-05
C4ORF22	2.8385	0.6323	4.488821	7e-06	1.2e-05
C4ORF27	0.5907	0.0805	7.339661	0	0
C4ORF29	-0.5356	0.1697	-3.156354	0.001598	0.002263
C4ORF33	-0.6316	0.1323	-4.774951	2e-06	3e-06
C4ORF47	1.3759	0.1133	12.139447	0	0
C5	3.2366	0.1993	16.2379	0	0
C5ORF15	0.7012	0.0547	12.809812	0	0
C5ORF22	-1.6103	0.0773	-20.838323	0	0
C5ORF24	-0.0533	0.1871	-0.285067	0.775592	0.797358
C5ORF28	1.4848	0.0925	16.055326	0	0
C5ORF30	-0.0139	0.106	-0.131318	0.895523	0.907187
C5ORF34	1.943	0.0931	20.862509	0	0
C5ORF42	0.8345	0.1061	7.863232	0	0
C5ORF48	0.7411	0.303	2.445797	0.014453	0.018854
C5ORF51	0.9171	0.1855	4.944231	1e-06	1e-06
C6	1.812	0.2603	6.961919	0	0
C6ORF106	-0.4666	0.0727	-6.417174	0	0
C6ORF120	-0.0271	0.1141	-0.237266	0.81245	0.832795
C6ORF165	4.4737	0.2493	17.947109	0	0
C6ORF203	0.2886	0.0924	3.122759	0.001792	0.002528
C6ORF211	1.0109	0.0767	13.171859	0	0
C6ORF47	-1.2748	0.0725	-17.580769	0	0
C6ORF57	0.0413	0.0795	0.519259	0.60358	0.636836
C6ORF62	-0.4771	0.0531	-8.984641	0	0
C6ORF70	0.5739	0.11	5.219017	0	0
C6ORF89	0.2796	0.0918	3.04367	0.002337	0.003268
C7	0.0031	0.1405	0.021816	0.982594	0.984639
C7ORF10	-0.6244	0.1504	-4.15031	3.3e-05	5.2e-05
C7ORF25	-1.2327	0.0603	-20.456324	0	0
C7ORF26	-0.3446	0.0553	-6.234032	0	0
C7ORF43	-0.7206	0.1308	-5.510931	0	0
C7ORF57	1.6652	0.1185	14.053413	0	0
C7ORF60	0.9189	0.1134	8.102585	0	0
C7ORF62	-2.8227	0.9541	-2.958614	0.00309	0.004278
C8A	0.7443	0.7576	0.982483	0.325862	0.360756
C8B	3.8628	0.2946	13.114015	0	0
C8G	-2.3966	0.2598	-9.223769	0	0
C8ORF22	1.6801	0.9752	1.722824	0.08492	0.101782
C8ORF37	-0.1505	0.0906	-1.661304	0.096652	0.114957
C8ORF4	-2.5148	0.2155	-11.672107	0	0
C8ORF44-SGK3	0.7945	0.1514	5.247584	0	0
C8ORF46	-0.577	0.8911	-0.647563	0.517267	0.553156
C9ORF114	0.8174	0.0803	10.182101	0	0
C9ORF116	2.3419	0.1827	12.821481	0	0
C9ORF135	2.8461	0.3416	8.33286	0	0
C9ORF152	5.6461	0.336	16.803977	0	0
C9ORF156	0.0526	0.0763	0.688867	0.490907	0.527141
C9ORF16	0.0447	0.1208	0.369973	0.711403	0.738728
C9ORF171	2.2823	0.4374	5.218021	0	0
C9ORF41	-0.7294	0.0845	-8.631154	0	0
C9ORF64	2.1242	0.079	26.887697	0	0
C9ORF69	-0.6823	0.0726	-9.39778	0	0
C9ORF72	0.5634	0.1097	5.136642	0	0
C9ORF78	0.2729	0.0573	4.763348	2e-06	3e-06
C9ORF85	-1.2016	0.1268	-9.476097	0	0
C9ORF91	2.0771	0.1187	17.494609	0	0
CA1	8.3255	0.5099	16.328721	0	0
CA10	-6.4268	0.7239	-8.878457	0	0
CA11	1.8615	0.1337	13.919349	0	0
CA12	-0.8662	0.2061	-4.203443	2.6e-05	4.2e-05
CA13	0.3066	0.1321	2.320546	0.020311	0.02612
CA14	0.9468	0.1603	5.904828	0	0
CA2	1.8576	0.1381	13.450549	0	0
CA3	-0.6453	0.3106	-2.077285	0.037775	0.047131
CA5B	-1.6239	0.1636	-9.924476	0	0
CA7	5.7379	0.4687	12.241325	0	0
CA8	-1.6249	0.1003	-16.19308	0	0
CA9	-0.7343	0.163	-4.505671	7e-06	1.1e-05
CAB39	-0.4283	0.072	-5.951595	0	0
CAB39L	1.1481	0.1925	5.963783	0	0
CABIN1	-0.3937	0.0546	-7.211904	0	0
CABP7	-0.4938	0.5288	-0.933821	0.350396	0.385806
CACHD1	-1.7725	0.0642	-27.627296	0	0
CACNA1D	2.3731	0.1176	20.177744	0	0
CACNA1E	1.9977	0.1547	12.909197	0	0
CACNA1S	1.1531	0.1398	8.249613	0	0
CACNA2D1	3.861	0.1959	19.707274	0	0
CACNA2D2	1.6867	0.1151	14.653465	0	0
CACNA2D3	-0.3752	0.1607	-2.334652	0.019562	0.025189
CACNB1	-0.7787	0.1219	-6.386117	0	0
CACNB3	-2.9986	0.1222	-24.534952	0	0
CACNB4	0.1457	0.1128	1.291522	0.196523	0.224423
CACNG1	4.3931	0.8079	5.437923	0	0
CACNG2	-0.707	0.4164	-1.697762	0.089553	0.10698
CACNG4	0.6834	0.3374	2.025547	0.042811	0.053145
CACNG5	1.0605	0.6238	1.699922	0.089146	0.10653
CACNG6	1.319	0.8956	1.472807	0.140803	0.163846
CACNG7	1.3575	0.348	3.900336	9.6e-05	0.000147
CACTIN	-0.397	0.0956	-4.151635	3.3e-05	5.2e-05
CACUL1	-0.1882	0.1448	-1.299951	0.193618	0.221281
CACYBP	1.0731	0.0478	22.462848	0	0
CAD	2.1214	0.121	17.532555	0	0
CADM1	-1.0551	0.1129	-9.349404	0	0
CADM2	3.3479	0.2575	13.003971	0	0
CADM3	-5.3693	0.2555	-21.013983	0	0
CADM4	-0.0806	0.0617	-1.306304	0.191449	0.219
CADPS	-3.6823	0.2529	-14.5605	0	0
CALB1	1.6431	0.2278	7.211904	0	0
CALB2	4.4982	0.5644	7.970181	0	0
CALCB	-4.5832	0.4927	-9.301865	0	0
CALCOCO1	-0.2264	0.0486	-4.654797	3e-06	5e-06
CALCR	-1.1415	0.1579	-7.227202	0	0
CALCRL	0.2099	0.1588	1.321392	0.186371	0.213747
CALHM2	-0.0828	0.1397	-0.592621	0.553435	0.588782
CALM1	0.0338	0.0492	0.687639	0.49168	0.527747
CALML4	0.1167	0.1367	0.853841	0.393193	0.429606
CALN1	-0.8125	0.4704	-1.727114	0.084147	0.100914
CALR	-0.554	0.0798	-6.94456	0	0
CALU	0.9901	0.0998	9.921182	0	0
CALY	1.6506	0.3307	4.990759	1e-06	1e-06
CAMK1	-1.7458	0.1086	-16.074653	0	0
CAMK1D	2.8837	0.1368	21.076156	0	0
CAMK2A	-1.1399	0.1874	-6.081653	0	0
CAMK2D	0.7022	0.1343	5.228381	0	0
CAMK2G	0.198	0.0829	2.389468	0.016873	0.021855
CAMK2N1	-0.706	0.1027	-6.876266	0	0
CAMKK1	6.1598	0.1187	51.904221	0	0
CAMKK2	-1.4157	0.1065	-13.293023	0	0
CAMKMT	-0.6208	0.0967	-6.418616	0	0
CAMKV	-2.3671	0.2949	-8.026303	0	0
CAMLG	-0.0924	0.0598	-1.545081	0.122327	0.143436
CAMSAP1	-0.9639	0.0546	-17.664737	0	0
CAMSAP2	-0.1258	0.1599	-0.786784	0.431408	0.467721
CAMTA1	-0.4416	0.1185	-3.727143	0.000194	0.000292
CAND1	0.3592	0.0548	6.559972	0	0
CAND2	-3.0989	0.3711	-8.351239	0	0
CANT1	-1.2716	0.0657	-19.342014	0	0
CANX	0.1977	0.0846	2.338344	0.019369	0.024955
CAP1	0.3138	0.0604	5.199146	0	0
CAP2	2.2989	0.1506	15.266926	0	0
CAPG	1.3117	0.2217	5.917994	0	0
CAPN1	0.2234	0.1052	2.122963	0.033757	0.042384
CAPN10	-0.4458	0.0972	-4.586535	5e-06	7e-06
CAPN15	-0.3709	0.0952	-3.895583	9.8e-05	0.00015
CAPN2	0.2778	0.0415	6.690913	0	0
CAPN5	-1.3562	0.1725	-7.861066	0	0
CAPN6	-2.1973	0.2281	-9.634373	0	0
CAPN7	0.6698	0.0711	9.426131	0	0
CAPNS1	-0.3194	0.0629	-5.07684	0	1e-06
CAPNS2	-2.7728	0.7619	-3.639197	0.000273	0.000407
CAPRIN1	0.2609	0.1183	2.205716	0.027404	0.034687
CAPS2	-2.9025	0.1813	-16.01115	0	0
CAPSL	4.5293	0.695	6.516601	0	0
CAPZA1	-0.4912	0.0783	-6.276898	0	0
CAPZA2	0.4336	0.0689	6.296547	0	0
CAPZA3	-0.3063	0.9788	-0.312972	0.754302	0.777763
CARD10	-0.7526	0.0502	-15.003151	0	0
CARD11	-2.2129	0.1676	-13.203763	0	0
CARD9	-1.7782	0.2065	-8.61157	0	0
CARF	0.6138	0.1694	3.624264	0.00029	0.000431
CARHSP1	0.7693	0.08	9.619604	0	0
CARM1	-1.1386	0.0519	-21.956057	0	0
CARS2	0.9324	0.0921	10.127063	0	0
CARTPT	0.4138	1.039	0.398264	0.690436	0.719319
CASC3	-0.4396	0.0471	-9.3328	0	0
CASC4	1.3201	0.1437	9.187931	0	0
CASD1	-0.3479	0.0927	-3.751429	0.000176	0.000265
CASK	0.575	0.1018	5.650066	0	0
CASKIN1	-0.5715	0.1883	-3.034738	0.002407	0.003362
CASKIN2	-1.6481	0.0584	-28.201695	0	0
CASP14	-1.448	1.0452	-1.385484	0.165905	0.191295
CASP2	-0.3671	0.0899	-4.083286	4.4e-05	7e-05
CASP6	1.0221	0.0686	14.899859	0	0
CASP8AP2	-0.323	0.1218	-2.651218	0.00802	0.010691
CASQ1	-0.1333	0.2877	-0.463443	0.643047	0.674815
CASR	0.2585	0.1505	1.717662	0.085858	0.102869
CAST	0.9802	0.0626	15.668513	0	0
CAT	-0.7254	0.1462	-4.962253	1e-06	1e-06
CAV1	-0.079	0.1178	-0.670734	0.50239	0.538329
CAV3	-1.254	1.0394	-1.206474	0.227635	0.257855
CBFA2T2	2.2583	0.1012	22.307069	0	0
CBFB	0.1467	0.1317	1.114084	0.265243	0.297655
CBL	0.2863	0.146	1.960867	0.049895	0.06141
CBLB	-0.0683	0.0887	-0.770567	0.440963	0.477233
CBLN3	4.9094	0.2746	17.878376	0	0
CBLN4	6.0349	0.7801	7.736111	0	0
CBR1	-1.5852	0.2578	-6.148095	0	0
CBR4	1.6768	0.1215	13.799941	0	0
CBS	6.2323	0.1561	39.921701	0	0
CBWD2	0.2664	0.0721	3.693635	0.000221	0.000331
CBX1	-1.1726	0.059	-19.885687	0	0
CBX2	1.3732	0.1115	12.317254	0	0
CBX3	0.1666	0.0513	3.247374	0.001165	0.001668
CBX5	-0.9727	0.1004	-9.693126	0	0
CBX8	0.0687	0.119	0.577535	0.563578	0.598817
CC2D1A	-0.4871	0.1132	-4.305093	1.7e-05	2.7e-05
CC2D1B	-0.5113	0.1156	-4.421746	1e-05	1.6e-05
CC2D2A	0.8559	0.0846	10.112842	0	0
CCAR1	0.0874	0.0608	1.438043	0.150422	0.174359
CCBL2	-1.4178	0.0744	-19.065417	0	0
CCDC101	-0.2955	0.1579	-1.871694	0.061249	0.074649
CCDC104	0.7734	0.1007	7.682415	0	0
CCDC11	-0.6812	0.177	-3.849258	0.000118	0.000181
CCDC111	-0.3152	0.1765	-1.786307	0.07405	0.089431
CCDC112	2.0535	0.0745	27.564086	0	0
CCDC113	-2.3	0.2234	-10.296561	0	0
CCDC117	-1.2188	0.132	-9.232541	0	0
CCDC12	0.0807	0.1168	0.691516	0.489242	0.525576
CCDC122	1.302	0.3026	4.303331	1.7e-05	2.7e-05
CCDC124	-0.9147	0.1232	-7.423376	0	0
CCDC126	-0.3361	0.1135	-2.961706	0.003059	0.004238
CCDC127	1.3783	0.0574	24.03112	0	0
CCDC13	2.2804	0.1786	12.764899	0	0
CCDC130	0.1136	0.1411	0.80501	0.420814	0.457019
CCDC132	0.6843	0.0548	12.484272	0	0
CCDC134	-1.9121	0.1048	-18.24369	0	0
CCDC135	3.5638	0.3512	10.148785	0	0
CCDC138	4.9413	0.3224	15.325955	0	0
CCDC14	-3.2121	0.1498	-21.443517	0	0
CCDC141	-3.1147	0.2358	-13.208531	0	0
CCDC142	-0.3076	0.1012	-3.03932	0.002371	0.003313
CCDC146	2.9935	0.1229	24.35695	0	0
CCDC147	-4.2377	0.1825	-23.222891	0	0
CCDC151	1.5301	0.1291	11.856595	0	0
CCDC152	0.8274	0.1298	6.372104	0	0
CCDC155	-6.801	0.407	-16.708362	0	0
CCDC157	0.5182	0.1105	4.688403	3e-06	5e-06
CCDC158	-2.1423	0.1279	-16.743612	0	0
CCDC167	-0.3306	0.1266	-2.6107	0.009036	0.011988
CCDC170	0.8303	0.303	2.740195	0.00614	0.008273
CCDC171	2.262	0.1518	14.897691	0	0
CCDC172	0.9163	0.3556	2.576508	0.00998	0.013203
CCDC173	-0.6358	0.1119	-5.683228	0	0
CCDC174	-0.7408	0.0788	-9.401572	0	0
CCDC18	0.5415	0.146	3.708582	0.000208	0.000313
CCDC181	3.9339	0.1418	27.750602	0	0
CCDC19	-0.1886	0.1957	-0.963287	0.335403	0.370549
CCDC22	0.4624	0.0893	5.175958	0	0
CCDC23	-1.3235	0.1533	-8.632299	0	0
CCDC25	0.7147	0.0607	11.779081	0	0
CCDC28B	-1.0742	0.1489	-7.213439	0	0
CCDC39	1.8289	0.1529	11.958353	0	0
CCDC41	-1.1854	0.0866	-13.683696	0	0
CCDC42	4.5211	0.5284	8.5565	0	0
CCDC43	0.4642	0.0667	6.95816	0	0
CCDC47	1.1611	0.0538	21.59028	0	0
CCDC51	-0.0761	0.0792	-0.960678	0.336714	0.371916
CCDC53	-0.14	0.0591	-2.370153	0.017781	0.022984
CCDC58	-0.4824	0.1085	-4.447322	9e-06	1.4e-05
CCDC59	-0.1697	0.0637	-2.663843	0.007725	0.01031
CCDC6	-0.5513	0.103	-5.354661	0	0
CCDC60	-3.4141	0.8667	-3.939135	8.2e-05	0.000126
CCDC62	-2.235	0.113	-19.771275	0	0
CCDC63	-3.1528	0.239	-13.192995	0	0
CCDC64	0.461	0.1351	3.411383	0.000646	0.000942
CCDC64B	0.5802	0.1063	5.46038	0	0
CCDC65	4.9817	0.2715	18.348543	0	0
CCDC67	-5.0627	0.2788	-18.161493	0	0
CCDC70	-0.535	0.965	-0.55443	0.579284	0.613956
CCDC71	-1.2578	0.0904	-13.912579	0	0
CCDC77	0.7338	0.1085	6.761147	0	0
CCDC79	1.8028	0.2935	6.142322	0	0
CCDC80	0.8873	0.1215	7.302326	0	0
CCDC81	-0.4736	0.2286	-2.071855	0.038279	0.047712
CCDC82	0.5333	0.0678	7.863059	0	0
CCDC85A	2.4996	0.1589	15.72863	0	0
CCDC85B	-2.3828	0.1407	-16.932592	0	0
CCDC87	-1.8481	0.1678	-11.011306	0	0
CCDC88A	0.8481	0.1407	6.029322	0	0
CCDC88C	-1.2105	0.093	-13.009897	0	0
CCDC89	-0.6677	0.1392	-4.797998	2e-06	3e-06
CCDC9	-0.2558	0.1107	-2.310778	0.020845	0.026764
CCDC90B	-0.4741	0.0879	-5.393248	0	0
CCDC91	-0.7771	0.0779	-9.970255	0	0
CCDC92	-1.3402	0.1201	-11.163827	0	0
CCDC93	-0.0163	0.0666	-0.244938	0.806504	0.827203
CCKAR	-0.4584	0.3383	-1.355023	0.17541	0.201818
CCKBR	-2.8267	0.1349	-20.960485	0	0
CCL19	-5.3116	0.5429	-9.783494	0	0
CCL21	-4.018	0.2147	-18.715325	0	0
CCL3L3	1.0971	0.2967	3.697521	0.000218	0.000326
CCL4	-0.1746	0.2853	-0.611773	0.540688	0.576616
CCM2	-0.9048	0.0803	-11.265197	0	0
CCNA1	4.0944	0.1973	20.757436	0	0
CCNA2	-0.299	0.1939	-1.542188	0.123028	0.144208
CCNB1	-2.7152	0.1791	-15.157287	0	0
CCNB1IP1	-0.2569	0.2486	-1.033318	0.301455	0.335536
CCNB2	-1.4038	0.1907	-7.362892	0	0
CCNC	0.4673	0.0662	7.054817	0	0
CCND1	0.7771	0.1037	7.491392	0	0
CCND2	1.5015	0.1246	12.04697	0	0
CCNE1	1.0067	0.2083	4.832962	1e-06	2e-06
CCNE2	0.281	0.1262	2.226247	0.025998	0.033031
CCNF	-3.0193	0.1866	-16.178504	0	0
CCNG1	0.4877	0.1498	3.255234	0.001133	0.001624
CCNG2	-0.5457	0.0885	-6.168201	0	0
CCNH	0.0714	0.0907	0.787088	0.43123	0.467578
CCNI	-0.0647	0.0493	-1.31289	0.18922	0.216731
CCNJ	-0.4341	0.1205	-3.601938	0.000316	0.000468
CCNJL	-0.498	0.1168	-4.264141	2e-05	3.2e-05
CCNK	-0.7315	0.0641	-11.411237	0	0
CCNO	-4.0185	0.325	-12.36424	0	0
CCNT2	0.0221	0.1366	0.161413	0.871768	0.885696
CCNY	0.8558	0.0747	11.4541	0	0
CCP110	0.9735	0.1241	7.846534	0	0
CCR1	-0.2978	0.2578	-1.155504	0.247884	0.279229
CCR4	1.1876	0.3549	3.346215	0.000819	0.001186
CCR5	-1.0576	0.1658	-6.377813	0	0
CCR6	-0.6218	0.2698	-2.304481	0.021196	0.027201
CCR7	-0.685	0.2961	-2.313636	0.020688	0.026571
CCR9	-6.0519	0.4355	-13.897482	0	0
CCRN4L	-2.5508	0.1867	-13.665279	0	0
CCS	0.2287	0.1136	2.013142	0.0441	0.054677
CCT2	0.3055	0.0482	6.34084	0	0
CCT4	-0.039	0.0546	-0.713886	0.475298	0.511739
CCT5	0.0856	0.0579	1.478002	0.139407	0.162353
CCT6A	-0.2023	0.0445	-4.546047	5e-06	9e-06
CCT7	-0.7243	0.081	-8.943726	0	0
CCT8	0.2716	0.0581	4.673317	3e-06	5e-06
CCZ1	0.3274	0.0522	6.27796	0	0
CD109	3.0692	0.2198	13.966328	0	0
CD14	-0.1039	0.12	-0.865618	0.3867	0.42274
CD164L2	2.8962	0.192	15.080878	0	0
CD180	1.9352	0.2857	6.772924	0	0
CD207	4.4929	0.5962	7.535387	0	0
CD2BP2	-2.0272	0.078	-26.005285	0	0
CD302	-1.223	0.1165	-10.498987	0	0
CD36	-0.2704	0.2244	-1.205223	0.228117	0.258344
CD3D	0.7793	0.1866	4.175945	3e-05	4.7e-05
CD47	-0.1793	0.0603	-2.972666	0.002952	0.004095
CD53	0.1743	0.1511	1.153273	0.248798	0.280165
CD63	0.3466	0.0873	3.971119	7.2e-05	0.000111
CD68	-4.666	0.2116	-22.047517	0	0
CD74	-1.9719	0.124	-15.902671	0	0
CD79A	-0.4028	0.2689	-1.498201	0.134081	0.156512
CD79B	0.7169	0.332	2.159371	0.030821	0.038877
CD81	1.3319	0.0482	27.618185	0	0
CD82	-1.0292	0.0763	-13.484967	0	0
CD83	-2.4406	0.1513	-16.128811	0	0
CD9	-0.8433	0.0887	-9.508362	0	0
CDA	-0.8222	0.1598	-5.143488	0	0
CDADC1	-0.9355	0.0784	-11.924219	0	0
CDC123	0.217	0.0714	3.040607	0.002361	0.0033
CDC14A	-0.6471	0.168	-3.852853	0.000117	0.000178
CDC14B	0.0798	0.1399	0.570512	0.56833	0.603739
CDC16	0.6872	0.1206	5.699963	0	0
CDC20	-3.1009	0.1572	-19.72249	0	0
CDC20B	-2.0256	0.6161	-3.287556	0.001011	0.001453
CDC23	0.9336	0.0478	19.522705	0	0
CDC25A	-0.2444	0.0908	-2.691423	0.007115	0.009523
CDC25B	-1.4384	0.2036	-7.064555	0	0
CDC26	0.4967	0.1018	4.881107	1e-06	2e-06
CDC27	1.3666	0.1213	11.26999	0	0
CDC34	-0.1621	0.1026	-1.579732	0.114168	0.134431
CDC37	-0.5253	0.0813	-6.46322	0	0
CDC37L1	0.2704	0.0575	4.69817	3e-06	4e-06
CDC40	-0.4542	0.091	-4.989968	1e-06	1e-06
CDC42	0.5068	0.0323	15.710847	0	0
CDC42BPA	-0.5964	0.0838	-7.115852	0	0
CDC42BPB	-0.6522	0.0498	-13.091478	0	0
CDC42BPG	-1.0644	0.0697	-15.280595	0	0
CDC42EP1	-0.6557	0.0871	-7.529237	0	0
CDC42EP2	-1.912	0.1013	-18.876912	0	0
CDC42EP3	-0.5827	0.0924	-6.306208	0	0
CDC42EP4	0.0186	0.0516	0.361134	0.717999	0.744889
CDC42SE1	0.4991	0.0812	6.147949	0	0
CDC42SE2	-0.6758	0.0885	-7.638116	0	0
CDC45	2.1995	0.184	11.955398	0	0
CDC5L	0.8988	0.0466	19.307226	0	0
CDC6	-1.2296	0.1758	-6.992889	0	0
CDC7	-0.074	0.1064	-0.695609	0.486674	0.523095
CDC73	0.2996	0.0933	3.212397	0.001316	0.001879
CDCA3	2.3642	0.2066	11.446016	0	0
CDCA4	-0.1538	0.1253	-1.227217	0.219741	0.249416
CDCA5	-2.0918	0.2124	-9.846849	0	0
CDCA7L	-0.4546	0.1083	-4.198149	2.7e-05	4.3e-05
CDCA8	0.1113	0.2442	0.455659	0.648635	0.680063
CDH1	-0.6741	0.1754	-3.842839	0.000122	0.000185
CDH10	1.2377	0.7415	1.669119	0.095094	0.113197
CDH11	1.8106	0.1272	14.236884	0	0
CDH13	-2.0059	0.1586	-12.646422	0	0
CDH16	0.1341	0.0889	1.509078	0.131279	0.153399
CDH17	2.5393	0.2179	11.651656	0	0
CDH18	1.4764	0.2752	5.364621	0	0
CDH19	2.5899	0.2236	11.581047	0	0
CDH2	0.6412	0.1652	3.880757	0.000104	0.000159
CDH20	-1.5533	0.1907	-8.145708	0	0
CDH23	-1.3094	0.1381	-9.48192	0	0
CDH3	0.3027	0.1169	2.590617	0.00958	0.012692
CDH4	-2.8621	0.2028	-14.109892	0	0
CDH5	-0.1093	0.0826	-1.324425	0.185362	0.212662
CDH6	2.3583	0.2104	11.209471	0	0
CDH8	3.1037	0.2601	11.933793	0	0
CDH9	1.9923	0.4878	4.08455	4.4e-05	6.9e-05
CDHR1	3.6106	0.1744	20.700682	0	0
CDHR2	1.8783	0.1576	11.916852	0	0
CDHR3	-5.5701	0.4217	-13.209622	0	0
CDIP1	-0.5922	0.0543	-10.908601	0	0
CDIPT	0.3136	0.0933	3.359013	0.000782	0.001134
CDK1	0.2752	0.237	1.161212	0.245556	0.27676
CDK10	1.5458	0.1379	11.207865	0	0
CDK12	0.4204	0.0851	4.940977	1e-06	1e-06
CDK13	0.2994	0.0728	4.115046	3.9e-05	6.1e-05
CDK14	-1.9358	0.1622	-11.933769	0	0
CDK16	-0.4003	0.0462	-8.671463	0	0
CDK17	0.0431	0.1353	0.318693	0.749959	0.773759
CDK19	0.8003	0.1303	6.143522	0	0
CDK20	1.5649	0.1268	12.340501	0	0
CDK2AP1	-0.5074	0.1046	-4.850012	1e-06	2e-06
CDK2AP2	-0.2214	0.1081	-2.047668	0.040593	0.050484
CDK4	0.4756	0.0668	7.1174	0	0
CDK5	0.2881	0.09	3.20172	0.001366	0.001947
CDK5R1	-0.0674	0.1927	-0.349839	0.72646	0.752123
CDK5RAP1	-0.6907	0.0831	-8.312211	0	0
CDK6	0.5514	0.1693	3.257972	0.001122	0.001609
CDK7	-0.79	0.1092	-7.231646	0	0
CDK8	-0.2606	0.0702	-3.713811	0.000204	0.000307
CDK9	-0.9571	0.0868	-11.028256	0	0
CDKAL1	-0.5675	0.0666	-8.516622	0	0
CDKL1	-0.6355	0.1125	-5.65041	0	0
CDKL2	2.1206	0.0739	28.68007	0	0
CDKL5	0.2632	0.2066	1.27425	0.202575	0.231047
CDKN1A	-0.0994	0.1289	-0.771449	0.440441	0.476747
CDKN1B	0.174	0.0519	3.354788	0.000794	0.001151
CDKN2AIP	1.1654	0.0716	16.284898	0	0
CDKN2AIPNL	0.1623	0.0868	1.87053	0.06141	0.074837
CDKN2C	0.8289	0.1194	6.9397	0	0
CDKN2D	0.764	0.0997	7.659893	0	0
CDKN3	-0.0275	0.1605	-0.171494	0.863836	0.879061
CDO1	2.175	0.2071	10.50037	0	0
CDON	1.0945	0.0769	14.228534	0	0
CDR2	-0.5935	0.1244	-4.769605	2e-06	3e-06
CDR2L	-1.4003	0.1434	-9.76524	0	0
CDS1	-0.6474	0.122	-5.306572	0	0
CDS2	-0.7479	0.1089	-6.869403	0	0
CDYL	0.0208	0.0849	0.244544	0.806809	0.827348
CDYL2	-0.0927	0.1967	-0.471226	0.637479	0.669598
CEBPZ	-0.0054	0.0404	-0.13342	0.893861	0.905594
CECR2	-0.9746	0.1268	-7.686237	0	0
CELA3B	1.6399	0.5217	3.143201	0.001671	0.002364
CELF1	0.6988	0.0924	7.561226	0	0
CELF2	1.2078	0.13	9.286922	0	0
CELF3	-1.0236	0.127	-8.062619	0	0
CELF5	0.5513	0.1641	3.359321	0.000781	0.001133
CELSR1	-1.0092	0.132	-7.647725	0	0
CELSR2	0.0155	0.1271	0.121606	0.903211	0.914059
CEND1	0.8606	0.0857	10.042235	0	0
CENPI	-0.3101	0.1059	-2.928494	0.003406	0.004697
CENPK	1.4095	0.2948	4.780745	2e-06	3e-06
CENPL	-0.466	0.319	-1.460852	0.144056	0.167458
CENPN	2.4327	0.1313	18.524528	0	0
CENPO	3.9643	0.0963	41.159565	0	0
CENPP	0.7581	0.1654	4.582121	5e-06	8e-06
CEP104	-0.0243	0.0556	-0.437267	0.661918	0.692534
CEP164	-0.0254	0.063	-0.403625	0.686488	0.715502
CEP170	0.417	0.1121	3.718956	2e-04	0.000301
CEP19	0.1751	0.1112	1.574418	0.115391	0.135728
CEP250	-1.7074	0.0783	-21.814211	0	0
CEP290	-0.1315	0.0971	-1.354075	0.175712	0.202096
CEP350	-0.5404	0.1179	-4.582672	5e-06	8e-06
CEP41	-0.0837	0.0771	-1.085479	0.27771	0.310748
CEP44	-0.5955	0.1031	-5.773791	0	0
CEP55	-0.713	0.2837	-2.51341	0.011957	0.015703
CEP57L1	-1.0907	0.0807	-13.51732	0	0
CEP63	0.2334	0.0694	3.36325	0.00077	0.001117
CEP70	0.5286	0.0526	10.04404	0	0
CEP76	0.3866	0.0713	5.425154	0	0
CEP78	-0.6067	0.1277	-4.749142	2e-06	3e-06
CEP85	0.6689	0.0846	7.909827	0	0
CEP85L	-0.6958	0.1235	-5.635779	0	0
CEP89	-0.6325	0.1479	-4.275776	1.9e-05	3.1e-05
CEP95	0.667	0.1206	5.532811	0	0
CEP97	0.0668	0.0725	0.921181	0.356956	0.392516
CEPT1	-0.1509	0.0395	-3.820817	0.000133	0.000202
CERCAM	-0.5593	0.1268	-4.410633	1e-05	1.7e-05
CERK	0.1404	0.0584	2.403242	0.01625	0.021084
CERS2	0.2858	0.0575	4.970642	1e-06	1e-06
CERS3	-0.3382	0.3008	-1.124329	0.260873	0.293077
CERS5	0.6301	0.0531	11.867286	0	0
CERS6	1.1566	0.1481	7.809022	0	0
CES1	-8.6833	0.2014	-43.113084	0	0
CETN1	-2.8722	0.3089	-9.297186	0	0
CETN2	0.5567	0.0889	6.261028	0	0
CETN3	0.7117	0.0809	8.798311	0	0
CFB	1.5694	0.1825	8.601166	0	0
CFD	-0.3588	0.282	-1.272496	0.203197	0.231678
CFDP1	0.2461	0.0757	3.252567	0.001144	0.001639
CFL1	-1.0452	0.0781	-13.374751	0	0
CFL2	-1.4178	0.0814	-17.418633	0	0
CFTR	3.4857	0.211	16.52125	0	0
CGGBP1	0.2867	0.0728	3.938866	8.2e-05	0.000126
CGNL1	-0.4377	0.1158	-3.779712	0.000157	0.000238
CGRRF1	-0.1428	0.0529	-2.700407	0.006925	0.009282
CH25H	-1.9095	0.3591	-5.317349	0	0
CHAC1	-2.7334	0.216	-12.654475	0	0
CHAC2	-0.5436	0.1406	-3.865874	0.000111	0.000169
CHAD	0.958	0.1932	4.957353	1e-06	1e-06
CHAF1A	-0.9971	0.0865	-11.533167	0	0
CHAF1B	3.302	0.1461	22.598446	0	0
CHAMP1	0.4164	0.053	7.862657	0	0
CHAT	2.2238	0.4394	5.061252	0	1e-06
CHCHD1	-0.5655	0.1116	-5.069515	0	1e-06
CHCHD10	-1.5281	0.1223	-12.495344	0	0
CHCHD2	-0.1888	0.0884	-2.134791	0.032778	0.041216
CHCHD4	-0.6439	0.0703	-9.165217	0	0
CHCHD5	-0.0513	0.1213	-0.423358	0.672034	0.702174
CHD1	0.3308	0.0999	3.309646	0.000934	0.001346
CHD1L	-1.2206	0.0623	-19.579938	0	0
CHD3	-0.1959	0.0542	-3.613424	0.000302	0.000449
CHD4	-0.2211	0.033	-6.695679	0	0
CHD5	2.0125	0.1139	17.673682	0	0
CHD6	0.5372	0.1224	4.3897	1.1e-05	1.8e-05
CHD7	-0.3527	0.0727	-4.853808	1e-06	2e-06
CHD8	0.2258	0.0378	5.966983	0	0
CHD9	0.4184	0.1561	2.680465	0.007352	0.009837
CHDH	-1.5552	0.1934	-8.039732	0	0
CHEK1	0.0361	0.1342	0.268885	0.788018	0.809063
CHEK2	-1.7628	0.1713	-10.288336	0	0
CHI3L1	1.5592	0.3032	5.143305	0	0
CHIC1	0.1513	0.1293	1.169926	0.242031	0.273061
CHIC2	0.5716	0.0755	7.576001	0	0
CHID1	-2.2196	0.0795	-27.916982	0	0
CHKA	0.3869	0.1331	2.906439	0.003656	0.00503
CHKB	-0.7586	0.1661	-4.566522	5e-06	8e-06
CHL1	1.6672	0.25	6.668467	0	0
CHM	-0.4858	0.1026	-4.733035	2e-06	4e-06
CHML	0.9234	0.1475	6.261674	0	0
CHMP1B	-0.058	0.0557	-1.040815	0.297961	0.331867
CHMP2A	0.2992	0.1087	2.753048	0.005904	0.00797
CHMP2B	0.9893	0.0543	18.210317	0	0
CHMP4B	-0.604	0.0722	-8.370684	0	0
CHMP4C	-0.3419	0.1589	-2.151457	0.03144	0.039627
CHMP5	0.3497	0.0372	9.401643	0	0
CHMP6	0.5809	0.0762	7.626558	0	0
CHMP7	0.3685	0.0583	6.325344	0	0
CHODL	0.3101	0.3903	0.79456	0.42687	0.463198
CHP1	0.7653	0.1072	7.140672	0	0
CHP2	3.9347	0.2121	18.550494	0	0
CHPF	-0.7682	0.0694	-11.068439	0	0
CHPF2	-0.1267	0.0969	-1.307605	0.191007	0.218544
CHRAC1	0.9184	0.0786	11.677209	0	0
CHRD	-0.4718	0.3169	-1.488884	0.136518	0.159208
CHRDL1	-0.4991	0.1815	-2.749513	0.005968	0.00805
CHRDL2	-0.9196	0.4327	-2.125194	0.03357	0.04216
CHRM2	2.4977	0.2692	9.277238	0	0
CHRM3	1.0906	0.1708	6.386004	0	0
CHRM4	4.6899	0.6824	6.873108	0	0
CHRNA1	0.9805	0.4348	2.255242	0.024118	0.030744
CHRNA7	-3.726	0.221	-16.862095	0	0
CHRNA9	0.7253	0.2803	2.587539	0.009666	0.012803
CHRNB1	3.7308	0.13	28.701723	0	0
CHRNB3	-1.6244	0.5841	-2.781104	0.005417	0.007339
CHRND	-0.6944	0.3377	-2.056648	0.03972	0.049429
CHRNG	1.4583	0.1415	10.309513	0	0
CHST1	-1.3319	0.1579	-8.433476	0	0
CHST10	0.541	0.0843	6.414946	0	0
CHST12	-0.9958	0.0939	-10.604158	0	0
CHST13	1.6737	0.1248	13.412487	0	0
CHST14	0.404	0.063	6.410891	0	0
CHST15	0.3253	0.1391	2.339462	0.019312	0.024883
CHST2	-1.8195	0.1742	-10.442346	0	0
CHST4	-3.3311	0.2294	-14.522235	0	0
CHST8	-2.6172	0.1513	-17.29336	0	0
CHST9	-1.4286	0.1537	-9.29241	0	0
CHSY1	0.4323	0.11	3.930265	8.5e-05	0.000131
CHTF18	0.6406	0.1737	3.687473	0.000226	0.000339
CHTF8	-0.1219	0.0994	-1.227007	0.21982	0.249478
CHUK	1.2291	0.1078	11.397658	0	0
CIAO1	0.1992	0.044	4.5313	6e-06	1e-05
CIAPIN1	-0.6974	0.0456	-15.290021	0	0
CIB1	0.2355	0.0933	2.525263	0.011561	0.015213
CIB2	-0.4282	0.0879	-4.873093	1e-06	2e-06
CIB3	0.595	0.3489	1.705248	0.088148	0.105388
CIB4	-6.6748	0.3806	-17.537511	0	0
CIDEB	1.67	0.1409	11.849358	0	0
CIDEC	2.7415	0.3154	8.692583	0	0
CILP	1.992	0.1354	14.713414	0	0
CINP	-0.7697	0.0999	-7.704609	0	0
CIR1	0.5133	0.0654	7.848025	0	0
CIRH1A	0.7805	0.0523	14.92156	0	0
CISD1	0.0031	0.0603	0.052184	0.958382	0.96372
CISD2	0.6986	0.0653	10.703644	0	0
CISH	-1.8929	0.1818	-10.412842	0	0
CITED1	-0.0041	0.2383	-0.017248	0.986238	0.987508
CITED2	-0.1332	0.1513	-0.87988	0.378924	0.414823
CITED4	-3.3503	0.1775	-18.879224	0	0
CKAP2	-0.2814	0.1343	-2.095623	0.036116	0.045199
CKAP2L	-3.3703	0.1494	-22.552599	0	0
CKAP5	-0.8105	0.0316	-25.634457	0	0
CKB	0.0523	0.1763	0.296599	0.766773	0.789495
CKM	-2.4344	0.1606	-15.157702	0	0
CKMT1A	-0.8923	0.0927	-9.62687	0	0
CKMT2	2.5312	0.2285	11.079021	0	0
CKS2	3.5281	0.1893	18.632985	0	0
CLASP1	0.1842	0.1449	1.27128	0.203629	0.232119
CLASP2	-0.9164	0.0722	-12.694923	0	0
CLCA2	1.5152	0.3748	4.042178	5.3e-05	8.3e-05
CLCC1	-0.7098	0.047	-15.09506	0	0
CLCN1	0.2593	0.2245	1.154807	0.248169	0.279519
CLCN2	1.2159	0.1142	10.642131	0	0
CLCN3	0.983	0.1569	6.266216	0	0
CLCN5	2.1579	0.2257	9.5612	0	0
CLCN6	-0.0772	0.0805	-0.958774	0.337673	0.372771
CLCN7	0.169	0.0441	3.827846	0.000129	0.000197
CLCNKA	0.6148	0.1281	4.799316	2e-06	3e-06
CLDN1	-0.0854	0.1738	-0.491011	0.623419	0.656534
CLDN11	-0.3713	0.3234	-1.148341	0.250828	0.282324
CLDN12	0.2518	0.1394	1.80639	0.070857	0.085811
CLDN14	-0.8985	0.1511	-5.94696	0	0
CLDN15	2.6658	0.1836	14.520369	0	0
CLDN19	-0.3315	0.1475	-2.247261	0.024623	0.031368
CLDN2	1.1374	0.2104	5.404821	0	0
CLDN20	-2.6003	0.3193	-8.144904	0	0
CLDN22	1.4062	0.0903	15.565628	0	0
CLDN23	-0.9685	0.1509	-6.416565	0	0
CLDN4	-0.2263	0.1064	-2.12617	0.033489	0.042063
CLDN6	2.4149	0.541	4.464221	8e-06	1.3e-05
CLDN7	-0.255	0.1463	-1.743217	0.081296	0.097634
CLDN8	1.7155	0.1705	10.059098	0	0
CLDN9	0.5584	0.1974	2.82871	0.004674	0.006368
CLDND1	-0.1661	0.0908	-1.829375	0.067343	0.081742
CLEC16A	0.3197	0.0848	3.768148	0.000164	0.000249
CLEC18C	-0.1573	0.0907	-1.73314	0.083071	0.099636
CLEC3A	0.2885	0.3425	0.842338	0.399599	0.435898
CLEC4E	3.5408	0.3139	11.27937	0	0
CLGN	5.9009	0.1724	34.224754	0	0
CLHC1	2.2145	0.1178	18.800679	0	0
CLIC1	-0.2857	0.0713	-4.00546	6.2e-05	9.6e-05
CLIC2	-1.1192	0.1003	-11.16153	0	0
CLIC3	2.3783	0.1808	13.152988	0	0
CLIC4	0.9858	0.1765	5.585588	0	0
CLINT1	0.0131	0.1123	0.116768	0.907044	0.917388
CLIP1	0.093	0.129	0.720607	0.471152	0.507437
CLIP3	-0.1057	0.0945	-1.119484	0.262934	0.29526
CLIP4	2.9366	0.1601	18.339922	0	0
CLK2	-0.7935	0.155	-5.119827	0	1e-06
CLK4	0.1832	0.166	1.103368	0.269868	0.302442
CLMP	0.112	0.1322	0.847241	0.396861	0.433192
CLN3	-0.1243	0.0847	-1.467374	0.142274	0.165501
CLN5	0.5627	0.0723	7.786967	0	0
CLN6	-2.1164	0.0896	-23.608334	0	0
CLN8	-0.0457	0.0659	-0.694278	0.487508	0.523937
CLNS1A	0.8346	0.0524	15.942261	0	0
CLP1	-1.2642	0.0491	-25.765478	0	0
CLPB	-1.9083	0.0639	-29.856893	0	0
CLPP	-0.9084	0.1187	-7.655562	0	0
CLPTM1	-0.8554	0.0589	-14.514265	0	0
CLPTM1L	-0.5008	0.0578	-8.665934	0	0
CLPX	0.1253	0.093	1.347454	0.177834	0.204443
CLRN2	1.6422	0.159	10.329025	0	0
CLRN3	0.0783	0.1685	0.464815	0.642064	0.673924
CLSTN1	0.427	0.0782	5.461202	0	0
CLSTN2	-1.4093	0.0859	-16.40988	0	0
CLSTN3	5.4366	0.1721	31.582197	0	0
CLTA	-1.1335	0.0765	-14.8104	0	0
CLTC	0.0987	0.1232	0.800837	0.423226	0.45954
CLUAP1	1.2417	0.0784	15.836781	0	0
CLUH	0.0691	0.0841	0.821561	0.411327	0.447293
CLVS1	-2.3829	0.5699	-4.181573	2.9e-05	4.6e-05
CLVS2	-1.4218	0.4731	-3.005517	0.002651	0.00369
CLYBL	0.1749	0.1098	1.592606	0.111249	0.131161
CMA1	-0.8279	0.2999	-2.760573	0.00577	0.007797
CMAS	-0.8546	0.0423	-20.186825	0	0
CMBL	0.9414	0.1665	5.653931	0	0
CMC1	-1.0277	0.1095	-9.385617	0	0
CMC2	1.2051	0.0978	12.31944	0	0
CMIP	0.1157	0.0847	1.365653	0.172048	0.198017
CMKLR1	-1.5428	0.15	-10.282106	0	0
CMPK1	0.5983	0.0753	7.94399	0	0
CMSS1	-0.6824	0.0666	-10.253459	0	0
CMTM4	0.1935	0.2655	0.728865	0.466084	0.502354
CMTM5	1.0243	0.5151	1.988454	0.046761	0.057786
CMTM6	0.3535	0.1709	2.068284	0.038613	0.048117
CMTM7	-0.4255	0.1052	-4.045854	5.2e-05	8.1e-05
CMTM8	-0.9798	0.0747	-13.115197	0	0
CMTR1	0.0708	0.0643	1.101387	0.270728	0.303305
CMTR2	0.3584	0.0911	3.935829	8.3e-05	0.000128
CNBP	-0.0805	0.0333	-2.417637	0.015622	0.020319
CNDP1	2.0602	0.192	10.728666	0	0
CNDP2	-0.0507	0.1088	-0.465949	0.641252	0.673141
CNEP1R1	-0.0405	0.0821	-0.493613	0.62158	0.654734
CNGA2	-0.1551	0.4491	-0.345301	0.729868	0.755188
CNGA3	-0.616	0.2477	-2.486999	0.012883	0.016883
CNGA4	4.9675	0.4562	10.887783	0	0
CNIH	0.0019	0.0518	0.037601	0.970006	0.974052
CNIH3	-0.0559	0.145	-0.385302	0.700014	0.728398
CNKSR1	-1.2945	0.1841	-7.032688	0	0
CNKSR2	1.004	0.1022	9.828437	0	0
CNKSR3	0.3517	0.0706	4.981852	1e-06	1e-06
CNN1	0.442	0.2543	1.738566	0.082111	0.098555
CNN3	-0.0184	0.0543	-0.338302	0.735135	0.759783
CNNM2	-1.5561	0.0859	-18.122417	0	0
CNNM4	0.7192	0.1046	6.87773	0	0
CNOT10	0.3758	0.0683	5.50139	0	0
CNOT3	-0.8499	0.1465	-5.802203	0	0
CNOT4	-0.0594	0.0719	-0.82712	0.408169	0.444288
CNOT6	1.4483	0.0981	14.771097	0	0
CNOT6L	0.224	0.1882	1.19012	0.233999	0.26459
CNOT7	-0.3652	0.0746	-4.895334	1e-06	2e-06
CNOT8	-0.6708	0.0469	-14.289418	0	0
CNP	-0.1155	0.0713	-1.620191	0.105191	0.124455
CNPPD1	-0.8888	0.0453	-19.618173	0	0
CNPY3	-1.0116	0.0998	-10.134765	0	0
CNPY4	0.8522	0.0643	13.258306	0	0
CNR1	0.777	0.2641	2.942576	0.003255	0.004498
CNR2	-0.4599	0.2025	-2.27056	0.023174	0.029607
CNST	-0.3403	0.0956	-3.558676	0.000373	0.000551
CNTF	-0.5846	0.1928	-3.03174	0.002431	0.003395
CNTFR	-2.5426	0.1694	-15.00528	0	0
CNTN1	0.4991	0.1052	4.744167	2e-06	4e-06
CNTN2	1.9179	0.1934	9.918229	0	0
CNTN3	1.3525	0.1491	9.071879	0	0
CNTN4	1.3488	0.1301	10.365125	0	0
CNTN5	6.1423	0.5924	10.369087	0	0
CNTN6	-1.8041	0.2959	-6.096474	0	0
CNTNAP1	-1.0196	0.1068	-9.543777	0	0
CNTNAP2	-0.2883	0.1344	-2.145511	0.031912	0.040177
CNTNAP4	2.0509	0.344	5.961737	0	0
CNTNAP5	3.4656	0.1772	19.555656	0	0
CNTRL	-0.1575	0.1134	-1.388365	0.165026	0.19039
CNTROB	-0.7397	0.1268	-5.831573	0	0
COA3	-1.7194	0.0997	-17.240101	0	0
COA4	-0.7973	0.0879	-9.072992	0	0
COA5	-0.7801	0.0948	-8.230609	0	0
COA6	0.0946	0.0917	1.031682	0.302221	0.336315
COASY	-1.7339	0.1156	-14.997403	0	0
COCH	-4.2381	0.4428	-9.571082	0	0
COG1	-0.8601	0.0664	-12.95797	0	0
COG2	0.9413	0.0492	19.150808	0	0
COG3	0.2646	0.1043	2.536672	0.011191	0.014755
COG4	-0.8071	0.0671	-12.032543	0	0
COG5	0.3177	0.0555	5.718318	0	0
COG6	-0.4504	0.0431	-10.449989	0	0
COG8	-0.2604	0.0665	-3.917423	9e-05	0.000138
COL11A1	-2.0072	0.2344	-8.562407	0	0
COL11A2	2.7274	0.2139	12.748664	0	0
COL13A1	-0.5677	0.145	-3.914303	9.1e-05	0.000139
COL14A1	0.8479	0.1351	6.277977	0	0
COL15A1	0.2094	0.1435	1.459336	0.144473	0.167904
COL16A1	-2.31	0.2044	-11.302188	0	0
COL19A1	0.0853	0.2367	0.360172	0.718718	0.745559
COL1A1	-0.0966	0.1779	-0.542798	0.587269	0.621442
COL1A2	0.2913	0.1506	1.933976	0.053116	0.065248
COL21A1	2.0985	0.1173	17.883782	0	0
COL22A1	4.1417	0.2808	14.748461	0	0
COL24A1	-0.6603	0.1831	-3.605846	0.000311	0.000462
COL25A1	2.2132	0.1691	13.085116	0	0
COL27A1	-4.3612	0.177	-24.644733	0	0
COL28A1	1.4748	0.2356	6.259028	0	0
COL2A1	0.0123	0.1342	0.091441	0.927143	0.935189
COL3A1	-0.1865	0.16	-1.165817	0.243688	0.2749
COL4A1	-0.8829	0.0784	-11.267727	0	0
COL4A2	0.1161	0.0704	1.649295	0.099087	0.117701
COL4A3	-2.1494	0.1699	-12.64949	0	0
COL4A4	0.8108	0.1351	6.003462	0	0
COL5A1	-0.3481	0.1415	-2.460681	0.013867	0.018129
COL5A2	-0.3018	0.1503	-2.007473	0.044699	0.055373
COL6A1	-2.0345	0.1305	-15.58514	0	0
COL6A2	0.8737	0.1577	5.539224	0	0
COL6A3	0.3041	0.1368	2.223338	0.026193	0.033254
COL6A6	-3.6753	0.279	-13.174428	0	0
COL7A1	-1.6978	0.2207	-7.693903	0	0
COL8A1	0.5502	0.1628	3.378566	0.000729	0.00106
COL8A2	1.3021	0.1117	11.653962	0	0
COL9A2	5.2452	0.1255	41.785338	0	0
COL9A3	-2.6326	0.3776	-6.971593	0	0
COLEC10	-1.8291	0.6517	-2.806864	0.005003	0.006795
COLEC12	-1.3524	0.0811	-16.677113	0	0
COLGALT2	0.7405	0.2092	3.539827	4e-04	0.000591
COLQ	3.523	0.1433	24.591351	0	0
COMMD1	0.4031	0.0507	7.944576	0	0
COMMD10	-1.0338	0.0538	-19.221484	0	0
COMMD2	-1.1582	0.0835	-13.873544	0	0
COMMD3-BMI1	0.4695	0.0944	4.975349	1e-06	1e-06
COMMD4	-0.4771	0.109	-4.374668	1.2e-05	2e-05
COMMD5	-1.6677	0.0674	-24.758267	0	0
COMMD6	1.9404	0.087	22.2978	0	0
COMMD8	-0.0978	0.0751	-1.302814	0.192638	0.22031
COMP	-4.8892	0.2105	-23.224339	0	0
COMTD1	0.4033	0.16	2.52091	0.011705	0.015392
COPA	-0.5583	0.0582	-9.600045	0	0
COPB1	0.3594	0.0555	6.473791	0	0
COPE	-0.0797	0.1017	-0.784037	0.433019	0.469316
COPG1	0.1619	0.06	2.696554	0.007006	0.009385
COPS2	-0.632	0.0496	-12.74171	0	0
COPS3	-0.1778	0.0466	-3.812447	0.000138	0.000209
COPS4	-0.2727	0.0533	-5.118445	0	1e-06
COPS5	-0.2516	0.0663	-3.798029	0.000146	0.000221
COPS6	-1.0414	0.0735	-14.161637	0	0
COPS7A	0.3762	0.0425	8.848172	0	0
COPS7B	-0.6894	0.0626	-11.019549	0	0
COPS8	0.244	0.0462	5.276904	0	0
COPZ1	-0.1669	0.0663	-2.516066	0.011867	0.015593
COPZ2	-1.5465	0.1211	-12.765995	0	0
COQ10A	1.1461	0.0796	14.40212	0	0
COQ10B	-0.4472	0.0786	-5.687227	0	0
COQ3	1.5478	0.1222	12.669271	0	0
COQ5	1.0182	0.0588	17.319286	0	0
COQ6	0.5012	0.0818	6.126479	0	0
COQ9	0.5117	0.0632	8.095487	0	0
CORIN	-2.7916	0.2058	-13.561561	0	0
CORO1A	-0.7562	0.1346	-5.617685	0	0
CORO1B	0.3127	0.066	4.740404	2e-06	4e-06
CORO1C	0.1054	0.0911	1.156377	0.247527	0.278874
CORO2A	1.5208	0.1615	9.419212	0	0
CORO2B	0.6889	0.1358	5.07413	0	1e-06
COTL1	-0.1238	0.1038	-1.192771	0.232959	0.263562
COX10	0.8907	0.102	8.729607	0	0
COX11	0.8959	0.0616	14.5436	0	0
COX15	-0.0645	0.1156	-0.557874	0.57693	0.611654
COX19	-1.2767	0.0906	-14.095539	0	0
COX20	-1.997	0.1171	-17.054678	0	0
COX4I2	-0.7413	0.12	-6.175438	0	0
COX5A	-0.6787	0.0945	-7.182291	0	0
COX5B	-0.0418	0.1173	-0.356318	0.721602	0.74809
COX6A2	-6.9332	0.2083	-33.286519	0	0
COX6C	0.1047	0.1274	0.822231	0.410945	0.447022
COX7A1	2.06	0.1619	12.724207	0	0
COX7A2L	0.4034	0.0589	6.854223	0	0
COX7B	-0.435	0.1214	-3.581925	0.000341	0.000505
COX7C	-0.556	0.1257	-4.42394	1e-05	1.6e-05
CP	-1.7621	0.0844	-20.875703	0	0
CPA1	1.4173	0.7353	1.927411	0.053928	0.066206
CPA3	1.0127	0.3275	3.092165	0.001987	0.002792
CPA4	-4.3463	0.3975	-10.933334	0	0
CPB2	1.0791	0.2392	4.51127	6e-06	1.1e-05
CPD	0.323	0.1843	1.753028	0.079597	0.095742
CPE	5.027	0.1405	35.777189	0	0
CPEB1	1.99	0.0933	21.328225	0	0
CPEB4	-0.1547	0.1957	-0.790798	0.429062	0.465427
CPED1	0.7127	0.148	4.81719	1e-06	2e-06
CPLX1	7.2063	0.3646	19.766777	0	0
CPLX2	-3.671	0.1736	-21.14879	0	0
CPLX3	0.2976	0.2184	1.363057	0.172865	0.198911
CPM	0.3982	0.2019	1.972578	0.048544	0.059835
CPN1	-2.3385	0.1534	-15.244932	0	0
CPNE2	-0.0733	0.1179	-0.621938	0.533982	0.569765
CPNE3	1.4413	0.123	11.714798	0	0
CPNE4	0.0396	0.1949	0.203043	0.839101	0.857332
CPNE5	-0.2466	0.1239	-1.989563	0.046639	0.057642
CPNE6	-0.7492	0.3746	-1.999641	0.045539	0.056379
CPNE8	0.9215	0.1236	7.456364	0	0
CPOX	1.2061	0.1079	11.182165	0	0
CPPED1	0.4204	0.1177	3.572037	0.000354	0.000524
CPQ	-0.2235	0.0869	-2.57088	0.010144	0.013418
CPS1	-1.8174	0.31	-5.863036	0	0
CPSF1	-0.2123	0.1087	-1.952246	0.050909	0.062628
CPSF2	0.0852	0.0738	1.154133	0.248446	0.279799
CPSF3	0.1266	0.0602	2.102228	0.035533	0.044498
CPSF3L	1.4213	0.1295	10.977209	0	0
CPSF4	0.9807	0.061	16.087239	0	0
CPSF6	0.2257	0.0662	3.411161	0.000647	0.000942
CPSF7	-0.1543	0.0521	-2.963351	0.003043	0.004217
CPT1A	-0.4695	0.1898	-2.473926	0.013364	0.017489
CPT1B	4.2358	0.1848	22.921362	0	0
CPT1C	0.2843	0.1468	1.937273	0.052712	0.064759
CPT2	-0.4598	0.0902	-5.096286	0	1e-06
CPXM2	5.66	0.1738	32.570433	0	0
CRABP1	-1.9021	0.202	-9.414537	0	0
CRABP2	-1.4485	0.364	-3.978977	6.9e-05	0.000107
CRADD	-0.4202	0.1008	-4.168808	3.1e-05	4.8e-05
CRAMP1L	0.1894	0.1398	1.354268	0.175651	0.202048
CRAT	-0.9588	0.0894	-10.72201	0	0
CRBN	-0.402	0.0357	-11.27433	0	0
CREB3	1.0815	0.0891	12.137956	0	0
CREB3L1	0.647	0.1505	4.29851	1.7e-05	2.8e-05
CREB3L2	0.0801	0.2259	0.354481	0.722979	0.74921
CREB3L3	-1.443	0.2252	-6.407417	0	0
CREB5	0.1909	0.2982	0.640255	0.522007	0.55787
CREBBP	-0.343	0.1087	-3.156859	0.001595	0.00226
CREBL2	0.9246	0.1421	6.508814	0	0
CREBRF	-0.1358	0.1563	-0.869047	0.384821	0.420823
CRELD1	0.224	0.0752	2.977652	0.002905	0.004032
CRH	1.0395	0.9368	1.109633	0.267157	0.29957
CRHBP	-2.6543	0.4834	-5.49055	0	0
CRIM1	-0.3965	0.1605	-2.470386	0.013497	0.017659
CRIP1	1.5585	0.1692	9.211268	0	0
CRIP3	1.2504	0.2955	4.230648	2.3e-05	3.7e-05
[truncated: 8,130 more rows]

## Sheet: 5
Cross-Species, NMR vs. GP, cerebellum
Genes	log2FoldChange	lfcSE	stat	pvalue	padj
A1CF	-2.8593	0.372	-7.685983	0	0
A2M	3.0289	0.3624	8.35727	0	0
A4GALT	0.3811	0.1054	3.617392	0.000298	0.000378
AACS	-0.1698	0.041	-4.136039	3.5e-05	4.6e-05
AADAC	3.6081	0.5032	7.17037	0	0
AADAT	3.2366	0.0809	39.999455	0	0
AAED1	0.4678	0.0926	5.049577	0	1e-06
AAMDC	2.315	0.0874	26.474839	0	0
AAMP	0.1703	0.0543	3.138743	0.001697	0.002083
AAR2	-0.6147	0.0347	-17.725823	0	0
AARS	-0.0046	0.0279	-0.163937	0.869781	0.879515
AARS2	2.7102	0.0575	47.09684	0	0
AASDH	0.0374	0.0463	0.808917	0.418563	0.440409
AASDHPPT	0.1896	0.039	4.864415	1e-06	2e-06
AASS	-0.088	0.1052	-0.835947	0.403185	0.42498
AATF	0.8435	0.0499	16.916711	0	0
ABAT	-0.6183	0.0627	-9.856097	0	0
ABCA1	-0.4133	0.0839	-4.925724	1e-06	1e-06
ABCA2	-0.5046	0.0435	-11.602451	0	0
ABCA3	-0.8496	0.0423	-20.061265	0	0
ABCA4	-2.1961	0.3415	-6.430696	0	0
ABCA5	0.2955	0.0637	4.641687	3e-06	5e-06
ABCA7	-0.1893	0.0473	-4.005152	6.2e-05	8.1e-05
ABCB1	-0.4585	0.0565	-8.111474	0	0
ABCB10	0.0892	0.0489	1.823659	0.068204	0.076555
ABCB11	1.5439	0.3926	3.932028	8.4e-05	0.000109
ABCB6	0.138	0.0351	3.935442	8.3e-05	0.000108
ABCB7	-1.1527	0.0673	-17.138659	0	0
ABCB9	0.1406	0.055	2.557812	0.010533	0.01243
ABCC1	-0.6465	0.0509	-12.692299	0	0
ABCC10	2.6838	0.0486	55.194092	0	0
ABCC2	0.5747	0.0913	6.29251	0	0
ABCC3	3.7288	0.1605	23.232414	0	0
ABCC4	-2.6664	0.1268	-21.035876	0	0
ABCC5	-0.0844	0.0351	-2.401528	0.016327	0.019068
ABCC6	3.9519	0.1316	30.038449	0	0
ABCC8	-0.6785	0.0515	-13.162872	0	0
ABCC9	1.6801	0.0838	20.049244	0	0
ABCD1	0.1445	0.0712	2.029184	0.04244	0.04836
ABCD2	-0.3643	0.0703	-5.185193	0	0
ABCD3	-0.4671	0.0379	-12.327754	0	0
ABCD4	-1.5255	0.045	-33.884732	0	0
ABCE1	-0.4748	0.0434	-10.946648	0	0
ABCF1	-0.0748	0.0302	-2.478224	0.013204	0.015512
ABCF2	-0.1943	0.0364	-5.336973	0	0
ABCF3	-0.849	0.0281	-30.222944	0	0
ABCG1	0.2411	0.0669	3.601989	0.000316	4e-04
ABCG2	-0.7928	0.0715	-11.080008	0	0
ABCG4	-0.9025	0.0446	-20.235343	0	0
ABHD1	0.5376	0.0784	6.85741	0	0
ABHD12	0.5668	0.0428	13.231327	0	0
ABHD13	-0.154	0.0739	-2.084209	0.037141	0.042466
ABHD14A	0.9095	0.046	19.780778	0	0
ABHD14B	-1.1927	0.0697	-17.118875	0	0
ABHD17A	0.4948	0.0482	10.257551	0	0
ABHD17B	-0.8305	0.0543	-15.302651	0	0
ABHD17C	0.3218	0.0521	6.178314	0	0
ABHD2	-0.9492	0.1027	-9.237691	0	0
ABHD3	-0.3577	0.0542	-6.601837	0	0
ABHD4	-1.0967	0.0357	-30.761349	0	0
ABHD5	-0.1348	0.0387	-3.48166	0.000498	0.000626
ABHD6	-0.4736	0.0609	-7.782203	0	0
ABHD8	-0.5523	0.0638	-8.651602	0	0
ABL1	-0.1823	0.039	-4.673233	3e-06	4e-06
ABLIM3	1.2097	0.0627	19.306726	0	0
ABRACL	-0.3676	0.0881	-4.172017	3e-05	4e-05
ABT1	-0.0904	0.0548	-1.649154	0.099116	0.110056
ABTB2	0.0733	0.0682	1.074894	0.282422	0.301903
ACAA2	0.1141	0.0568	2.009435	0.044491	0.050613
ACACA	-1.5261	0.0587	-26.007022	0	0
ACACB	0.4528	0.087	5.201868	0	0
ACAD10	0.6591	0.0422	15.609196	0	0
ACAD11	-0.5777	0.0409	-14.137994	0	0
ACAD8	-0.0841	0.0329	-2.554557	0.010632	0.012541
ACADM	-0.6082	0.0538	-11.304803	0	0
ACADS	0.8607	0.0528	16.315838	0	0
ACADSB	0.0261	0.0666	0.391782	0.695219	0.712323
ACAP2	0.1244	0.0875	1.422091	0.155	0.169688
ACAT1	0.353	0.0436	8.101641	0	0
ACAT2	0.3584	0.0569	6.293955	0	0
ACBD3	-0.6211	0.0435	-14.276121	0	0
ACBD6	0.2671	0.0455	5.864443	0	0
ACE2	0.8195	0.3632	2.256136	0.024062	0.02783
ACER2	-1.0072	0.104	-9.687303	0	0
ACER3	0.0703	0.0649	1.082506	0.279028	0.298432
ACHE	-1.1825	0.0617	-19.152706	0	0
ACKR2	1.9563	0.228	8.579311	0	0
ACKR3	-0.8286	0.1388	-5.97026	0	0
ACLY	0.6956	0.0471	14.777841	0	0
ACMSD	0.7059	0.3318	2.127561	0.033373	0.03831
ACN9	2.1729	0.0997	21.797332	0	0
ACO1	0.7848	0.0432	18.175122	0	0
ACO2	-0.1681	0.0209	-8.037736	0	0
ACOT11	0.5494	0.1025	5.357492	0	0
ACOT12	1.3889	0.1671	8.312554	0	0
ACOT13	-1.3338	0.0543	-24.573191	0	0
ACOT7	-1.0265	0.0514	-19.970761	0	0
ACOT8	0.0208	0.0483	0.430323	0.666961	0.685034
ACOT9	1.4736	0.0376	39.1956	0	0
ACOX1	-0.1507	0.0453	-3.328931	0.000872	0.001085
ACOX2	-3.6933	0.0604	-61.123392	0	0
ACOX3	-0.2086	0.0395	-5.284415	0	0
ACP2	0.0012	0.0302	0.039407	0.968566	0.970772
ACP5	1.9454	0.1469	13.247598	0	0
ACP6	0.4839	0.0589	8.214811	0	0
ACPL2	0.6015	0.0711	8.463583	0	0
ACPT	3.215	0.1008	31.882177	0	0
ACSBG1	0.7632	0.0501	15.229002	0	0
ACSF2	1.5296	0.0657	23.297587	0	0
ACSL1	0.133	0.0423	3.142509	0.001675	0.002056
ACSL3	0.7577	0.033	22.986307	0	0
ACSL4	-1.2887	0.0562	-22.927365	0	0
ACSL5	-3.2105	0.1109	-28.940967	0	0
ACSM1	-2	0.3186	-6.276836	0	0
ACSM2A	2.6048	0.5261	4.950832	1e-06	1e-06
ACSM5	-3.546	0.129	-27.47856	0	0
ACSS1	2.2723	0.0724	31.3918	0	0
ACSS2	0.0956	0.0472	2.025299	0.042837	0.048802
ACSS3	-1.5872	0.1464	-10.843361	0	0
ACTA1	1.9349	0.0319	60.619507	0	0
ACTB	-0.9596	0.0282	-34.026097	0	0
ACTL6A	-0.5006	0.0635	-7.877504	0	0
ACTL6B	0.1415	0.051	2.7755	0.005512	0.006609
ACTL7A	3.4416	0.3663	9.39516	0	0
ACTL7B	-1.0348	0.1738	-5.954804	0	0
ACTN4	0.472	0.031	15.246236	0	0
ACTR10	0.4648	0.0414	11.229882	0	0
ACTR1A	-0.7988	0.0261	-30.591549	0	0
ACTR1B	-0.0438	0.0296	-1.477779	0.139467	0.153197
ACTR2	-0.9578	0.0367	-26.109345	0	0
ACTR3B	-0.8635	0.045	-19.181338	0	0
ACTR5	1.6131	0.0406	39.700299	0	0
ACTR6	1.0238	0.047	21.802578	0	0
ACTR8	1.3161	0.0335	39.342311	0	0
ACTRT2	1.4562	0.7085	2.055307	0.039849	0.045481
ACTRT3	4.4502	0.3652	12.186374	0	0
ACVR1	-0.549	0.0403	-13.618795	0	0
ACVR1C	-2.3592	0.1208	-19.522897	0	0
ACVR2A	-0.2409	0.0534	-4.515069	6e-06	9e-06
ACVR2B	-0.4493	0.103	-4.359752	1.3e-05	1.7e-05
ACVRL1	0.7281	0.0643	11.318869	0	0
ACY1	-0.9417	0.0392	-24.022054	0	0
ACY3	2.2988	0.4002	5.744012	0	0
ADA	0.4851	0.0578	8.391415	0	0
ADAD1	5.6531	0.1822	31.019502	0	0
ADAM10	-0.8599	0.045	-19.086972	0	0
ADAM11	-0.1166	0.0636	-1.831987	0.066953	0.075202
ADAM12	-0.2748	0.1155	-2.378345	0.017391	0.020276
ADAM17	0.6527	0.0569	11.461514	0	0
ADAM19	-3.3313	0.0612	-54.457118	0	0
ADAM21	-0.3963	0.1836	-2.158647	0.030878	0.035501
ADAM22	-2.1951	0.1	-21.950356	0	0
ADAM23	-1.413	0.0539	-26.23107	0	0
ADAM9	0.2264	0.0389	5.816184	0	0
ADAMTS1	-0.4286	0.142	-3.017975	0.002545	0.003096
ADAMTS12	4.5529	0.1718	26.504878	0	0
ADAMTS15	-0.6717	0.2279	-2.947612	0.003202	0.003878
ADAMTS17	-0.4764	0.1308	-3.642162	0.00027	0.000343
ADAMTS18	1.1538	0.0687	16.806661	0	0
ADAMTS20	-1.2914	0.2417	-5.343596	0	0
ADAMTS3	1.0859	0.1043	10.41029	0	0
ADAMTS4	0.4565	0.165	2.766787	0.005661	0.006783
ADAMTS5	1.3893	0.133	10.443346	0	0
ADAMTS9	0.5238	0.1401	3.73886	0.000185	0.000237
ADAMTSL2	0.3626	0.0911	3.980743	6.9e-05	8.9e-05
ADAMTSL5	-1.0056	0.1649	-6.098201	0	0
ADAP1	-0.9935	0.0551	-18.042755	0	0
ADARB1	-0.8652	0.0529	-16.364384	0	0
ADARB2	-0.5983	0.0897	-6.670932	0	0
ADAT2	2.2	0.0803	27.408745	0	0
ADC	1.5557	0.0519	29.958991	0	0
ADCK1	1.9864	0.0653	30.428021	0	0
ADCK3	-0.0103	0.0424	-0.243046	0.80797	0.820784
ADCK4	0.4133	0.0442	9.343142	0	0
ADCK5	0.749	0.0483	15.498794	0	0
ADCY1	-1.1554	0.0939	-12.298249	0	0
ADCY2	-0.8853	0.0813	-10.886389	0	0
ADCY3	-0.0938	0.0329	-2.849502	0.004379	0.005272
ADCY6	-0.8318	0.0327	-25.421952	0	0
ADCY8	-0.705	0.0538	-13.105215	0	0
ADCY9	-0.0134	0.0274	-0.489616	0.624406	0.643481
ADCYAP1	1.815	0.1195	15.189192	0	0
ADCYAP1R1	-0.6393	0.0673	-9.499589	0	0
ADD1	0.4273	0.0294	14.533341	0	0
ADD2	-1.4322	0.093	-15.40708	0	0
ADD3	0.5691	0.0509	11.180015	0	0
ADH1C	-0.8291	0.3079	-2.692654	0.007089	0.008444
ADH5	0.9366	0.0389	24.101797	0	0
ADHFE1	1.2983	0.0618	21.000778	0	0
ADI1	1.1551	0.0621	18.598577	0	0
ADIPOQ	-2.8437	0.4495	-6.326482	0	0
ADIPOR1	0.0788	0.0227	3.465735	0.000529	0.000664
ADIPOR2	-0.0908	0.0588	-1.543356	0.122744	0.135284
ADK	-0.0063	0.0344	-0.184411	0.853691	0.864541
ADNP	-0.1916	0.0305	-6.275807	0	0
ADNP2	-0.5825	0.0317	-18.393038	0	0
ADO	-0.521	0.0784	-6.64695	0	0
ADORA1	0.042	0.0404	1.040679	0.298025	0.317876
ADORA2A	0.1373	0.115	1.194272	0.232372	0.250704
ADPRH	0.9046	0.0872	10.374467	0	0
ADPRHL2	-0.2006	0.0374	-5.357109	0	0
ADRA1A	-0.9198	0.1778	-5.173614	0	0
ADRA1B	2.895	0.169	17.134533	0	0
ADRB2	0.9271	0.1131	8.194843	0	0
ADRBK1	-0.5713	0.0376	-15.208541	0	0
ADRBK2	0.7203	0.0459	15.691427	0	0
ADRM1	0.4607	0.0537	8.582631	0	0
ADSL	0.3417	0.0454	7.533303	0	0
ADSS	-1.0405	0.0323	-32.241084	0	0
ADSSL1	2.3406	0.0702	33.340605	0	0
AEBP1	-0.949	0.1239	-7.661628	0	0
AEN	0.6139	0.059	10.405734	0	0
AES	0.8599	0.0437	19.697595	0	0
AFAP1	-0.7504	0.0436	-17.20485	0	0
AFAP1L1	1.3654	0.1008	13.551933	0	0
AFAP1L2	0.5039	0.0525	9.597561	0	0
AFF4	-0.9126	0.0935	-9.762285	0	0
AFG3L2	0.5387	0.0394	13.656186	0	0
AFP	-4.1226	0.2745	-15.018338	0	0
AFTPH	0.0101	0.0271	0.373321	0.70891	0.725396
AGA	0.5589	0.0702	7.958459	0	0
AGAP2	-0.475	0.0613	-7.753727	0	0
AGBL1	0.5348	0.1758	3.042248	0.002348	0.002861
AGBL4	-0.8247	0.2068	-3.987837	6.7e-05	8.7e-05
AGBL5	-0.9513	0.0328	-28.969801	0	0
AGFG1	-0.9127	0.0338	-27.000172	0	0
AGFG2	0.4971	0.0772	6.439525	0	0
AGGF1	0.2092	0.036	5.809548	0	0
AGK	-0.1905	0.0314	-6.062077	0	0
AGL	-0.4904	0.07	-7.008242	0	0
AGO1	-0.1733	0.0624	-2.778544	0.00546	0.00655
AGO2	-1.4604	0.0984	-14.841048	0	0
AGO4	-0.1026	0.0714	-1.436325	0.15091	0.165408
AGPAT1	0.7209	0.0481	14.988822	0	0
AGPAT2	2.348	0.1445	16.246742	0	0
AGPAT3	-0.1897	0.0366	-5.186767	0	0
AGPAT4	0.759	0.1021	7.436072	0	0
AGPAT5	-1.7571	0.0313	-56.054657	0	0
AGPAT6	-1.1059	0.0325	-34.005078	0	0
AGPAT9	-1.8294	0.0755	-24.226934	0	0
AGPS	-1.218	0.0666	-18.29717	0	0
AGR2	0.9782	0.5109	1.914939	0.0555	0.062644
AGRN	-0.091	0.0702	-1.295812	0.19504	0.211691
AGTPBP1	0.5797	0.0344	16.860836	0	0
AGTR1	0.7681	0.1156	6.642556	0	0
AGXT	1.6115	0.4485	3.593121	0.000327	0.000414
AGXT2	-0.6078	0.2627	-2.313729	0.020683	0.024022
AHCTF1	0.0232	0.0517	0.448319	0.653923	0.672189
AHCY	0.889	0.0446	19.939987	0	0
AHCYL1	-0.2371	0.0353	-6.723453	0	0
AHDC1	-0.5918	0.0438	-13.49581	0	0
AHI1	1.1393	0.0654	17.410198	0	0
AHR	-0.4289	0.077	-5.571151	0	0
AHSA1	-0.2177	0.0401	-5.430313	0	0
AHSP	2.4322	0.4083	5.956725	0	0
AIDA	-0.0156	0.0372	-0.417919	0.676007	0.693762
AIF1L	-1.7412	0.1515	-11.48998	0	0
AIFM2	1.5287	0.1081	14.138645	0	0
AIFM3	-2.3595	0.0637	-37.035403	0	0
AIG1	0.6657	0.0407	16.3681	0	0
AIMP1	0.4893	0.042	11.660346	0	0
AIMP2	-0.0422	0.0397	-1.063599	0.28751	0.307115
AIP	-0.2367	0.0529	-4.47517	8e-06	1e-05
AJAP1	-0.2914	0.0666	-4.37795	1.2e-05	1.6e-05
AK1	-0.2075	0.0667	-3.111514	0.001861	0.00228
AK3	-0.3184	0.0462	-6.888176	0	0
AK4	-1.967	0.0607	-32.406367	0	0
AK5	1.4869	0.0667	22.303405	0	0
AK7	-0.1144	0.1498	-0.763786	0.444995	0.46691
AK8	2.0346	0.1385	14.691696	0	0
AKAP10	0.3654	0.0459	7.965004	0	0
AKAP11	-0.1813	0.0697	-2.6025	0.009255	0.010954
AKAP4	0.2469	0.3728	0.662324	0.507763	0.52964
AKAP5	-1.6915	0.1782	-9.494204	0	0
AKAP6	-1.2231	0.0806	-15.166533	0	0
AKAP8	0.6902	0.0414	16.672201	0	0
AKAP8L	-0.0188	0.0455	-0.414096	0.678804	0.696491
AKAP9	-0.0899	0.0484	-1.85616	0.063431	0.071364
AKIRIN1	-0.345	0.0472	-7.316708	0	0
AKR1A1	-0.5526	0.046	-12.026495	0	0
AKR1B1	0.5392	0.0446	12.087639	0	0
AKR1B10	4.7641	0.0739	64.474657	0	0
AKR1C1	-1.3329	0.2321	-5.742059	0	0
AKR1D1	-0.6895	0.5932	-1.162394	0.245076	0.263371
AKR7A2	0.6931	0.0375	18.501868	0	0
AKT1	0.788	0.0299	26.370963	0	0
AKT2	0.7421	0.0437	16.973992	0	0
AKT3	-1.0024	0.0598	-16.767984	0	0
AKTIP	0.3975	0.0328	12.111678	0	0
ALAD	1.4413	0.0634	22.724101	0	0
ALAS1	0.2629	0.0374	7.031555	0	0
ALAS2	3.4929	0.1936	18.043308	0	0
ALCAM	-1.8616	0.0953	-19.524728	0	0
ALDH16A1	-0.2338	0.0546	-4.2791	1.9e-05	2.5e-05
ALDH18A1	-0.579	0.0369	-15.670196	0	0
ALDH1A1	-2.8129	0.1651	-17.040349	0	0
ALDH1A2	0.123	0.197	0.624274	0.532448	0.553789
ALDH1L1	0.8123	0.0481	16.869335	0	0
ALDH1L2	6.7784	0.1663	40.768551	0	0
ALDH3A2	-1.0245	0.0481	-21.301703	0	0
ALDH3B1	-0.9025	0.1151	-7.842694	0	0
ALDH4A1	-0.1905	0.0511	-3.726856	0.000194	0.000248
ALDH5A1	0.3426	0.0468	7.325729	0	0
ALDH7A1	-1.3628	0.0646	-21.083183	0	0
ALDH8A1	3.0706	0.1702	18.035786	0	0
ALDH9A1	-0.3133	0.05	-6.268723	0	0
ALDOA	0.1955	0.0438	4.466119	8e-06	1.1e-05
ALDOB	0.3141	0.1058	2.968104	0.002996	0.003632
ALDOC	-0.755	0.0658	-11.480164	0	0
ALG1	1.7122	0.0468	36.563044	0	0
ALG10	-0.6097	0.1363	-4.473203	8e-06	1e-05
ALG11	-1.053	0.0989	-10.642338	0	0
ALG12	1.0198	0.0388	26.270709	0	0
ALG5	1.322	0.0598	22.107763	0	0
ALG6	-0.7142	0.0388	-18.390762	0	0
ALG8	0.5981	0.0594	10.064889	0	0
ALKBH1	-0.7213	0.0556	-12.970405	0	0
ALKBH2	0.8987	0.074	12.151037	0	0
ALKBH3	-0.682	0.0435	-15.659284	0	0
ALKBH4	-1.6009	0.0577	-27.764621	0	0
ALKBH5	-0.2259	0.0359	-6.294657	0	0
ALKBH7	0.8958	0.0578	15.509046	0	0
ALKBH8	0.3697	0.05	7.388838	0	0
ALOX12	-0.4311	0.0457	-9.433297	0	0
ALOX12B	3.8274	0.1098	34.858724	0	0
ALOX5	0.1458	0.1248	1.168212	0.242721	0.261035
ALOX5AP	-0.8629	0.1984	-4.348364	1.4e-05	1.8e-05
ALPL	-3.3561	0.1139	-29.463298	0	0
ALS2	-1.1291	0.0655	-17.226581	0	0
ALX1	-0.2591	0.6817	-0.380129	NA	NA
ALX3	0.8172	0.3118	2.621124	0.008764	0.010384
ALYREF	-0.0355	0.0512	-0.693604	0.487931	0.509899
AMACR	0.5757	0.0425	13.547603	0	0
AMBP	-0.4627	0.491	-0.942341	0.346018	0.367286
AMBRA1	-0.1768	0.0276	-6.408678	0	0
AMD1	0.4943	0.0404	12.24597	0	0
AMDHD1	2.2934	0.5025	4.563743	5e-06	7e-06
AMER1	-1.1913	0.0684	-17.405625	0	0
AMFR	0.056	0.0259	2.162581	0.030573	0.035155
AMH	0.0268	0.1176	0.227601	0.819956	0.832209
AMHR2	0.5152	0.1936	2.660667	0.007799	0.00927
AMIGO1	-0.742	0.0625	-11.870133	0	0
AMIGO2	-1.4395	0.0777	-18.52464	0	0
AMIGO3	-0.0093	0.0466	-0.199125	0.842165	0.853894
AMMECR1L	-0.5309	0.061	-8.705193	0	0
AMN1	0.5285	0.0455	11.623362	0	0
AMOTL2	0.3504	0.0603	5.811507	0	0
AMPD1	0.8611	0.1059	8.132154	0	0
AMPD2	-0.1624	0.051	-3.185438	0.001445	0.001779
AMPD3	0.1886	0.1176	1.604098	0.108692	0.12032
AMPH	-0.2773	0.0492	-5.642829	0	0
AMY2A	2.3412	0.0579	40.439418	0	0
AMZ1	2.3302	0.0976	23.88636	0	0
ANAPC1	-1.147	0.0322	-35.665538	0	0
ANAPC10	1.7265	0.0722	23.910935	0	0
ANAPC13	-0.7858	0.0556	-14.13716	0	0
ANAPC15	0.5023	0.0435	11.536302	0	0
ANAPC16	-2.5355	0.0577	-43.933244	0	0
ANAPC2	0.3142	0.0386	8.133102	0	0
ANAPC4	-0.1201	0.0304	-3.952224	7.7e-05	0.000101
ANAPC5	0.9884	0.0379	26.051542	0	0
ANAPC7	0.4718	0.0363	12.986017	0	0
ANGEL1	0.0436	0.0367	1.187631	0.234979	0.2533
ANGEL2	-0.0192	0.0492	-0.389425	0.696962	0.713965
ANGPT1	0.5121	0.0595	8.608199	0	0
ANGPT2	-1.1871	0.1573	-7.548236	0	0
ANGPTL1	2.1232	0.1223	17.357159	0	0
ANGPTL2	-2.6029	0.1873	-13.894961	0	0
ANGPTL7	-2.5248	0.3583	-7.047571	0	0
ANK1	-0.7744	0.0665	-11.64715	0	0
ANK2	-0.7769	0.0753	-10.320295	0	0
ANK3	-1.0086	0.0723	-13.94439	0	0
ANKEF1	-2.6836	0.2069	-12.969789	0	0
ANKFN1	-1.1322	0.2048	-5.528447	0	0
ANKH	0.6811	0.0417	16.318868	0	0
ANKHD1-EIF4EBP3	-0.4515	0.0515	-8.76683	0	0
ANKIB1	0.6754	0.0628	10.758664	0	0
ANKK1	7.6177	0.1361	55.989352	0	0
ANKMY2	0.9988	0.0397	25.1445	0	0
ANKRA2	0.6327	0.0455	13.8899	0	0
ANKRD1	3.2671	0.3883	8.413686	0	0
ANKRD11	0.8449	0.0651	12.977933	0	0
ANKRD12	-0.2505	0.0716	-3.499599	0.000466	0.000586
ANKRD13A	-0.3405	0.0472	-7.214317	0	0
ANKRD13C	-0.3098	0.0429	-7.215022	0	0
ANKRD16	1.4492	0.0486	29.795292	0	0
ANKRD2	1.1471	0.2324	4.935121	1e-06	1e-06
ANKRD22	-3.2208	0.5673	-5.676989	0	0
ANKRD23	4.4701	0.4144	10.785836	0	0
ANKRD27	-0.1671	0.0393	-4.24952	2.1e-05	2.8e-05
ANKRD28	0.4453	0.0581	7.666461	0	0
ANKRD32	1.0669	0.044	24.274465	0	0
ANKRD34A	-0.7911	0.0529	-14.940863	0	0
ANKRD34C	-3.3346	0.0916	-36.39745	0	0
ANKRD35	3.0206	0.0545	55.395194	0	0
ANKRD37	1.0047	0.1162	8.647537	0	0
ANKRD39	2.7791	0.0704	39.489966	0	0
ANKRD40	-0.0151	0.0318	-0.474389	0.635223	0.654163
ANKRD42	0.3732	0.0594	6.28579	0	0
ANKRD44	0.5792	0.0721	8.034685	0	0
ANKRD46	-0.0952	0.0332	-2.86659	0.004149	0.005
ANKRD50	-1.204	0.0737	-16.328304	0	0
ANKRD52	-0.1608	0.0603	-2.666889	0.007656	0.009105
ANKRD54	0.5884	0.0518	11.350318	0	0
ANKRD55	-1.2422	0.1625	-7.642323	0	0
ANKRD6	1.9527	0.1527	12.788883	0	0
ANKRD9	-1.5533	0.149	-10.428357	0	0
ANKS1A	0.7638	0.0585	13.045796	0	0
ANKS1B	-0.3187	0.0475	-6.703808	0	0
ANKS4B	7.7771	0.1546	50.296998	0	0
ANKS6	0.0798	0.0571	1.397386	0.162298	0.177409
ANKUB1	6.2935	0.2966	21.219852	0	0
ANKZF1	0.7268	0.04	18.15747	0	0
ANLN	-1.2741	0.1541	-8.267378	0	0
ANO1	-0.898	0.0859	-10.452582	0	0
ANO10	0.5177	0.0435	11.896485	0	0
ANO2	3.3403	0.2201	15.173025	0	0
ANO3	-1.1447	0.2125	-5.386651	0	0
ANO4	-1.0054	0.0532	-18.899799	0	0
ANO5	0.4899	0.0693	7.074248	0	0
ANO6	-1.4842	0.0796	-18.653147	0	0
ANP32A	0.0613	0.0374	1.638226	0.101375	0.112453
ANP32B	-0.5268	0.0439	-11.996723	0	0
ANPEP	0.1776	0.0872	2.036934	0.041657	0.04749
ANTXR1	-1.3513	0.0765	-17.672689	0	0
ANXA1	1.3553	0.2456	5.517729	0	0
ANXA10	-4.5815	0.6582	-6.961074	0	0
ANXA11	-0.6335	0.0775	-8.177606	0	0
ANXA13	-0.9763	0.2472	-3.948884	7.9e-05	0.000102
ANXA2	1.841	0.1263	14.573182	0	0
ANXA3	0.5011	0.0496	10.098962	0	0
ANXA4	3.0863	0.1182	26.112653	0	0
ANXA5	2.3919	0.079	30.263958	0	0
ANXA6	0.4743	0.0459	10.331151	0	0
ANXA7	0.5044	0.0309	16.314688	0	0
ANXA8L2	-0.1166	0.194	-0.600697	0.548042	0.569248
ANXA9	2.5342	0.1611	15.729289	0	0
AOC1	2.1767	0.4444	4.897881	1e-06	1e-06
AOC3	-1.8925	0.0869	-21.783844	0	0
AP1AR	0.9693	0.0426	22.732262	0	0
AP1B1	0.087	0.0248	3.50462	0.000457	0.000575
AP1G1	-0.5036	0.0579	-8.705439	0	0
AP1G2	-0.0617	0.0525	-1.174393	0.240238	0.258639
AP1M1	0.9616	0.04	24.063609	0	0
AP1M2	4.0484	0.3281	12.339283	0	0
AP1S1	0.3357	0.0637	5.273979	0	0
AP1S2	-0.2337	0.0566	-4.125298	3.7e-05	4.9e-05
AP1S3	0.5608	0.3109	1.803777	0.071266	0.079895
AP2A2	0.4972	0.0312	15.951081	0	0
AP2B1	-0.789	0.0562	-14.038527	0	0
AP2M1	-0.4148	0.0273	-15.214771	0	0
AP3B1	0.6039	0.0531	11.371132	0	0
AP3B2	1.3018	0.0391	33.289617	0	0
AP3D1	0.2374	0.0305	7.77788	0	0
AP3M1	-0.3946	0.0505	-7.815131	0	0
AP3M2	-0.0869	0.0415	-2.096889	0.036003	0.041226
AP3S1	0.4445	0.046	9.651731	0	0
AP4B1	0.3262	0.0442	7.377484	0	0
AP4E1	1.1372	0.063	18.043674	0	0
AP4M1	-0.7077	0.0512	-13.828779	0	0
AP4S1	0.0024	0.0674	0.03542	0.971745	0.973765
AP5B1	-0.0958	0.0458	-2.090702	0.036555	0.041829
AP5M1	-0.7363	0.0748	-9.838174	0	0
AP5S1	0.9101	0.0698	13.033443	0	0
APAF1	-0.3698	0.0641	-5.769887	0	0
APBA1	-0.6683	0.0648	-10.316582	0	0
APBA2	-0.5286	0.0423	-12.495489	0	0
APBB1	0.6973	0.0402	17.32659	0	0
APBB2	-0.2922	0.0642	-4.551317	5e-06	7e-06
APC	-0.3645	0.0599	-6.084324	0	0
APC2	-0.6105	0.0541	-11.292076	0	0
APCDD1	-2.4636	0.0702	-35.078124	0	0
APCS	2.5483	0.82	3.107701	0.001885	0.002309
APEH	-0.4454	0.034	-13.094329	0	0
APEX1	0.703	0.0483	14.560261	0	0
APEX2	0.5733	0.0529	10.840058	0	0
APH1A	0.142	0.0428	3.317438	0.000908	0.00113
APH1B	-0.63	0.0546	-11.528726	0	0
APIP	-1.2031	0.0859	-14.00457	0	0
APITD1-CORT	-1.3516	0.1346	-10.044524	0	0
APLF	0.7703	0.0635	12.13406	0	0
APLN	-1.3811	0.2643	-5.224861	0	0
APLNR	-2.3714	0.2203	-10.76511	0	0
APLP1	-0.3615	0.0574	-6.297208	0	0
APLP2	-0.1818	0.0222	-8.172248	0	0
APMAP	1.2927	0.0339	38.116479	0	0
APOA1BP	0.8942	0.0532	16.806666	0	0
APOA4	-0.7853	0.1906	-4.119051	3.8e-05	5e-05
APOA5	2.5482	0.2445	10.420322	0	0
APOB	5.2081	0.1235	42.185823	0	0
APOBEC2	2.8364	0.5558	5.103749	0	0
APOBEC4	-2.1964	0.7348	-2.989223	0.002797	0.003394
APOD	0.5457	0.1111	4.911921	1e-06	1e-06
APOE	-0.0956	0.0793	-1.204612	0.228353	0.246578
APOO	-0.0315	0.0531	-0.59333	0.55296	0.574121
APOOL	-1.0567	0.0626	-16.868298	0	0
APOPT1	-0.1113	0.0533	-2.086225	0.036958	0.042271
APP	0.126	0.0255	4.948908	1e-06	1e-06
APPBP2	-0.5728	0.0688	-8.319261	0	0
APPL1	-1.2655	0.0634	-19.955995	0	0
APPL2	-0.053	0.037	-1.432663	0.151954	0.16648
APRT	-0.255	0.0584	-4.364429	1.3e-05	1.7e-05
APTX	0.4948	0.052	9.516426	0	0
AQP1	0.4811	0.431	1.116084	0.264386	0.283191
AQP10	0.987	0.2927	3.371427	0.000748	0.000933
AQP11	-2.0367	0.0608	-33.495108	0	0
AQP2	0.9086	0.4657	1.951114	0.051044	0.057843
AQP3	1.1427	0.2056	5.557115	0	0
AQP4	-0.3621	0.1	-3.62192	0.000292	0.000371
AQP5	0.0673	0.1704	0.394901	0.692916	0.710107
AQP7	2.6114	0.4957	5.26791	0	0
AQP9	-3.4669	0.2757	-12.576797	0	0
AQR	0.2639	0.0289	9.127943	0	0
AR	-1.8669	0.2984	-6.256689	0	0
ARAF	-0.2011	0.0472	-4.260695	2e-05	2.7e-05
ARAP1	0.8697	0.0436	19.957538	0	0
ARAP2	-0.826	0.0647	-12.772174	0	0
ARAP3	1.2268	0.0521	23.560772	0	0
ARC	-0.3909	0.1007	-3.883356	0.000103	0.000133
ARCN1	-0.2347	0.0416	-5.648987	0	0
AREL1	-0.3972	0.0502	-7.912475	0	0
ARF1	0.089	0.0336	2.651564	0.008012	0.009514
ARF3	-0.664	0.0279	-23.77776	0	0
ARF4	0.1001	0.0391	2.563483	0.010363	0.012237
ARF5	0.2114	0.0566	3.734543	0.000188	0.000241
ARF6	0.0148	0.0406	0.365961	0.714394	0.730712
ARFGAP2	0.6342	0.0376	16.846172	0	0
ARFGAP3	1.5075	0.0305	49.44958	0	0
ARFGEF1	0.0218	0.0371	0.587872	0.556618	0.577623
ARFGEF2	-1.2185	0.07	-17.409139	0	0
ARFIP1	0.4343	0.0511	8.50703	0	0
ARFIP2	-0.2371	0.0321	-7.387271	0	0
ARFRP1	-1.0876	0.0386	-28.208634	0	0
ARG1	-0.2999	0.4007	-0.74833	0.454261	0.476287
ARG2	0.4582	0.0463	9.897056	0	0
ARHGAP1	1.1791	0.0362	32.539257	0	0
ARHGAP11A	1.0255	0.0995	10.305404	0	0
ARHGAP12	-0.1944	0.0367	-5.292741	0	0
ARHGAP15	3.6644	0.3921	9.345886	0	0
ARHGAP17	-2.0279	0.0416	-48.789488	0	0
ARHGAP18	1.1005	0.1858	5.923604	0	0
ARHGAP20	-1.4531	0.0848	-17.139711	0	0
ARHGAP21	0.4205	0.0469	8.964753	0	0
ARHGAP24	1.8595	0.1191	15.612645	0	0
ARHGAP25	0.2062	0.1294	1.593842	0.110971	0.122722
ARHGAP26	-1.4378	0.0936	-15.369594	0	0
ARHGAP28	2.3489	0.139	16.903475	0	0
ARHGAP29	0.1963	0.077	2.54919	0.010797	0.012731
ARHGAP30	-0.5585	0.1141	-4.893551	1e-06	1e-06
ARHGAP31	-1.4453	0.0708	-20.406796	0	0
ARHGAP32	-1.0143	0.0756	-13.418271	0	0
ARHGAP35	-0.6712	0.0607	-11.050858	0	0
ARHGAP36	2.3576	0.2575	9.155041	0	0
ARHGAP39	-0.6391	0.0363	-17.627468	0	0
ARHGAP4	5.5497	0.13	42.704138	0	0
ARHGAP42	1.4514	0.096	15.119663	0	0
ARHGAP44	0.3725	0.0473	7.881029	0	0
ARHGAP5	-0.915	0.0766	-11.941879	0	0
ARHGDIA	0.049	0.0267	1.833984	0.066656	0.074893
ARHGDIB	-0.4262	0.1406	-3.032415	0.002426	0.002955
ARHGEF1	-0.0539	0.046	-1.172346	0.241058	0.259412
ARHGEF10L	-0.2249	0.0399	-5.640027	0	0
ARHGEF11	-0.0747	0.0302	-2.469356	0.013536	0.015891
ARHGEF12	-0.32	0.0586	-5.457545	0	0
ARHGEF15	-0.5629	0.0637	-8.829483	0	0
ARHGEF16	1.591	0.2489	6.39318	0	0
ARHGEF17	-0.4449	0.0317	-14.033928	0	0
ARHGEF2	-0.2623	0.0428	-6.129182	0	0
ARHGEF26	-0.0033	0.0502	-0.065401	0.947855	0.951428
ARHGEF3	-0.7383	0.0858	-8.605822	0	0
ARHGEF33	0.3776	0.0648	5.826518	0	0
ARHGEF37	-1.4294	0.0524	-27.284972	0	0
ARHGEF39	2.1604	0.0889	24.292701	0	0
ARHGEF6	-0.4683	0.0585	-8.000767	0	0
ARHGEF7	-0.4614	0.046	-10.026611	0	0
ARHGEF9	-0.5058	0.0519	-9.751242	0	0
ARID1B	-0.2088	0.0535	-3.906887	9.3e-05	0.000121
ARID2	-0.8164	0.0584	-13.97357	0	0
ARID3A	-0.1864	0.0513	-3.632843	0.00028	0.000356
ARID3B	-0.4392	0.0439	-10.01175	0	0
ARID4A	0.1413	0.0516	2.738222	0.006177	0.007377
ARID4B	-0.2384	0.0607	-3.926795	8.6e-05	0.000112
ARID5A	0.2168	0.1098	1.973636	0.048423	0.05495
ARID5B	-1.3025	0.0857	-15.194917	0	0
ARIH1	-0.7828	0.0401	-19.501533	0	0
ARIH2	0.2977	0.0367	8.103372	0	0
ARL1	0.3018	0.0603	5.005277	1e-06	1e-06
ARL10	2.3146	0.0676	34.236413	0	0
ARL11	1.0414	0.3265	3.189834	0.001424	0.001752
ARL13B	-0.9225	0.0564	-16.36565	0	0
ARL14EP	0.0502	0.0519	0.967518	0.333285	0.354104
ARL16	-0.9624	0.0549	-17.517069	0	0
ARL2	0.1512	0.0567	2.667862	0.007634	0.00908
ARL2BP	0.6493	0.0311	20.844854	0	0
ARL3	0.5579	0.0561	9.936115	0	0
ARL4A	0.1597	0.0652	2.449039	0.014324	0.016795
ARL5B	0.8638	0.1003	8.614872	0	0
ARL6IP1	-0.7879	0.0276	-28.554264	0	0
ARL6IP5	0.4382	0.0315	13.912554	0	0
ARL8B	-0.1376	0.0452	-3.046748	0.002313	0.00282
ARMC1	-0.5202	0.0477	-10.906489	0	0
ARMC2	2.2778	0.0916	24.873923	0	0
ARMC3	-0.0961	0.3777	-0.254522	0.799092	0.812255
ARMC7	-1.9683	0.0549	-35.839261	0	0
ARMC9	0.3344	0.0577	5.796551	0	0
ARMCX1	-0.2618	0.0534	-4.899949	1e-06	1e-06
ARMCX2	-0.7589	0.0342	-22.163815	0	0
ARMCX3	1.1626	0.0459	25.350035	0	0
ARMCX5-GPRASP2	3.6517	0.0365	100.140869	0	0
ARNT2	-0.933	0.0601	-15.533919	0	0
ARNTL	0.4153	0.038	10.920064	0	0
ARPC1A	0.6489	0.0426	15.242275	0	0
ARPC1B	1.2185	0.0812	15.014452	0	0
ARPC2	-0.0651	0.0274	-2.379767	0.017324	0.020202
ARPC4	-0.2834	0.0382	-7.421752	0	0
ARPC5	-0.2166	0.0425	-5.091613	0	1e-06
ARPC5L	0.1518	0.0667	2.275645	0.022867	0.026472
ARPP19	-0.9552	0.0472	-20.238684	0	0
ARRB1	-0.3519	0.0731	-4.816779	1e-06	2e-06
ARRB2	1.4027	0.0447	31.377447	0	0
ARRDC1	2.1755	0.0748	29.07533	0	0
ARRDC3	-0.746	0.0569	-13.111184	0	0
ARRDC4	0.3702	0.1038	3.565798	0.000363	0.000459
ARSA	-0.0685	0.0492	-1.392315	0.163827	0.179003
ARSB	0.0265	0.1041	0.25426	0.799295	0.81238
ARSE	-1.6825	0.1007	-16.702611	0	0
ARSG	-0.0648	0.1172	-0.552973	0.580282	0.60107
ARSI	-1.4149	0.3339	-4.237838	2.3e-05	3e-05
ARSJ	0.5754	0.2574	2.235672	0.025373	0.029316
ARSK	0.1762	0.0506	3.479384	0.000503	0.000631
ART1	0.0835	0.4774	0.174829	0.861214	0.871548
ART3	-0.3725	0.1735	-2.147326	0.031767	0.036499
ART5	-6.5497	0.3777	-17.341022	0	0
ARV1	0.34	0.0517	6.57145	0	0
ARVCF	2.7243	0.0529	51.493824	0	0
ASAH1	0.6272	0.0656	9.557311	0	0
ASAH2	-1.2181	0.0987	-12.344409	0	0
ASAP1	0.998	0.0602	16.570734	0	0
ASAP2	-0.9976	0.0524	-19.035379	0	0
ASAP3	-1.0021	0.0775	-12.934091	0	0
ASB1	1.2916	0.0517	24.980476	0	0
ASB10	-0.8823	0.1001	-8.815648	0	0
ASB11	-3.9244	0.6297	-6.232063	0	0
ASB12	-0.5438	0.8279	-0.656853	0.511275	0.533083
ASB15	-0.4694	0.5468	-0.858537	0.390596	0.412398
ASB17	2.663	0.7142	3.728495	0.000193	0.000247
ASB2	-0.4467	0.1339	-3.336485	0.000848	0.001056
ASB4	0.4259	0.5098	0.835518	0.403426	0.42519
ASB5	-2.2447	0.3129	-7.173275	0	0
ASB6	-0.1225	0.0455	-2.693105	0.007079	0.008434
ASB7	0.2873	0.0795	3.614295	0.000301	0.000382
ASB8	-0.4066	0.0375	-10.855692	0	0
ASCC2	0.2264	0.062	3.654735	0.000257	0.000327
ASCC3	0.1839	0.0673	2.731221	0.00631	0.007532
ASCL3	-0.2098	0.6825	-0.307415	0.758528	0.773665
ASF1B	0.5057	0.1128	4.485179	7e-06	1e-05
ASGR1	2.6266	0.1027	25.584596	0	0
ASH1L	-0.1696	0.0612	-2.770937	0.00559	0.0067
ASH2L	-0.5084	0.0345	-14.73207	0	0
ASIC1	0.3586	0.0361	9.930404	0	0
ASIC3	-1.9332	0.0781	-24.760181	0	0
ASNA1	0.2844	0.0324	8.768273	0	0
ASNS	0.0669	0.0428	1.560206	0.118711	0.131024
ASNSD1	0.8981	0.0375	23.962943	0	0
ASPA	0.1491	0.1564	0.95318	0.340499	0.361579
ASPDH	-0.3771	0.0627	-6.015807	0	0
ASPG	-3.0176	0.1335	-22.607159	0	0
ASPH	0.4171	0.0447	9.333083	0	0
ASPHD1	-0.2903	0.0656	-4.428454	9e-06	1.3e-05
ASPHD2	-0.3811	0.0508	-7.505628	0	0
ASPN	0.9341	0.4077	2.291382	0.021941	0.025444
ASS1	3.5525	0.1678	21.174774	0	0
ASTE1	-0.9164	0.0663	-13.817801	0	0
ASTL	2.6413	0.325	8.128441	0	0
ASTN1	-0.949	0.0699	-13.567895	0	0
ASUN	0.0205	0.0404	0.506771	0.612315	0.632245
ASXL1	0.5019	0.0387	12.975633	0	0
ASXL2	-0.1472	0.0673	-2.185839	0.028827	0.033193
ASXL3	1.5502	0.102	15.194303	0	0
ATAD1	0.1159	0.0345	3.35952	0.000781	0.000974
ATAD2	-0.2898	0.0629	-4.606285	4e-06	6e-06
ATAD2B	0.0085	0.083	0.102786	0.918133	0.923793
ATAD3A	-0.1684	0.0421	-4.002228	6.3e-05	8.2e-05
ATAD5	-0.5885	0.0576	-10.20993	0	0
ATAT1	0.0362	0.0549	0.660622	0.508855	0.530669
ATCAY	-0.7207	0.0399	-18.048578	0	0
ATE1	1.3011	0.0428	30.424695	0	0
ATF1	-0.3375	0.0436	-7.740656	0	0
ATF4	0.4679	0.0522	8.962331	0	0
ATF6	-1.3978	0.0633	-22.089785	0	0
ATF6B	0.0076	0.0489	0.155424	0.876487	0.885411
ATF7	0.1699	0.0853	1.992737	0.04629	0.052606
ATF7IP	-0.132	0.0449	-2.938647	0.003296	0.00399
ATG10	-1.6915	0.0723	-23.394593	0	0
ATG13	-0.0713	0.0274	-2.599415	0.009338	0.011048
ATG14	0.0136	0.062	0.219408	0.826332	0.838512
ATG16L1	0.6466	0.0288	22.450652	0	0
ATG2A	0.366	0.0337	10.863202	0	0
ATG2B	-1.0645	0.0539	-19.742532	0	0
ATG3	-0.1372	0.039	-3.517892	0.000435	0.000548
ATG4A	0.4894	0.0686	7.13091	0	0
ATG4B	-0.3744	0.0287	-13.060893	0	0
ATG4C	1.5105	0.0499	30.252292	0	0
ATG4D	0.423	0.0543	7.790119	0	0
ATG5	-0.1002	0.0476	-2.102116	0.035543	0.040731
ATG7	0.9866	0.0364	27.120884	0	0
ATG9A	0.0358	0.0314	1.139956	0.254304	0.272796
ATL1	-0.4403	0.031	-14.210258	0	0
ATL2	-0.0662	0.0438	-1.509294	0.131224	0.144377
ATL3	-0.6179	0.0729	-8.475869	0	0
ATM	0.2445	0.0593	4.126746	3.7e-05	4.8e-05
ATMIN	-0.4065	0.0361	-11.244927	0	0
ATOX1	0.0225	0.0734	0.306564	0.759175	0.774247
ATP10A	2.1872	0.0552	39.607132	0	0
ATP10B	-0.2941	0.1602	-1.835045	0.066499	0.074733
ATP10D	0.5737	0.072	7.962917	0	0
ATP11A	-0.3446	0.0622	-5.539981	0	0
ATP11C	-0.7623	0.1138	-6.698732	0	0
ATP12A	6.6636	0.2322	28.696792	0	0
ATP13A2	1.3752	0.0341	40.332644	0	0
ATP13A3	-0.0371	0.0723	-0.513656	0.607493	0.627585
ATP13A4	-2.1921	0.0789	-27.792958	0	0
ATP13A5	-0.937	0.0619	-15.132801	0	0
ATP1A1	-0.5201	0.0397	-13.10713	0	0
ATP1A3	-0.312	0.0322	-9.701941	0	0
ATP1B1	-0.4809	0.0368	-13.074402	0	0
ATP1B2	-0.4663	0.0313	-14.899265	0	0
ATP1B3	-0.4695	0.058	-8.091772	0	0
ATP1B4	3.754	0.5107	7.3512	0	0
ATP2A1	0.7284	0.0909	8.016922	0	0
ATP2A2	-0.8559	0.0496	-17.273971	0	0
ATP2A3	1.1758	0.0943	12.47011	0	0
ATP2B1	-1.2601	0.0781	-16.13262	0	0
ATP2B2	-0.7142	0.0689	-10.36254	0	0
ATP2B3	-0.4008	0.0742	-5.405288	0	0
ATP2C1	-1.0098	0.0262	-38.543807	0	0
ATP4A	-1.0821	0.0868	-12.46139	0	0
ATP5A1	0.0113	0.0345	0.328655	0.742417	0.758302
ATP5B	0.0478	0.0383	1.247093	0.212363	0.229875
ATP5C1	0.7933	0.0382	20.794436	0	0
ATP5F1	0.252	0.0357	7.054393	0	0
ATP5G1	0.127	0.0684	1.856312	0.063409	0.071348
ATP5H	0.6254	0.0578	10.815159	0	0
ATP5J	0.0796	0.0539	1.475889	0.139974	0.15372
ATP5L2	0.2018	0.06	3.360844	0.000777	0.000969
ATP5O	0.3764	0.0507	7.417648	0	0
ATP6AP1	0.9877	0.033	29.889112	0	0
ATP6AP2	0.0387	0.0324	1.195504	0.23189	0.250211
ATP6V0A1	-0.2611	0.0292	-8.937042	0	0
ATP6V0A2	2.1903	0.0347	63.049052	0	0
ATP6V0A4	0.7607	0.1342	5.668242	0	0
ATP6V0B	0.2339	0.0597	3.915985	9e-05	0.000117
ATP6V0C	0.0126	0.0396	0.317481	0.750879	0.766326
ATP6V0D1	0.0043	0.0333	0.129818	0.89671	0.903765
ATP6V0D2	1.5218	0.4653	3.270521	0.001073	0.001329
ATP6V0E1	1.0081	0.081	12.44243	0	0
ATP6V1A	-0.3922	0.0493	-7.962148	0	0
ATP6V1B1	0.2403	0.3311	0.725809	0.467956	0.489935
ATP6V1B2	0.3379	0.0302	11.173706	0	0
ATP6V1C1	-0.1442	0.0324	-4.453724	8e-06	1.1e-05
ATP6V1C2	5.3914	0.2754	19.573306	0	0
ATP6V1D	0.5751	0.0434	13.241864	0	0
ATP6V1E1	0.2669	0.0453	5.896581	0	0
ATP6V1F	0.6941	0.0589	11.778246	0	0
ATP6V1G2	-0.1027	0.0382	-2.687519	0.007199	0.008572
ATP6V1H	0.2715	0.0459	5.914625	0	0
ATP7A	-1.0724	0.0863	-12.428981	0	0
ATP7B	-0.531	0.1016	-5.226046	0	0
ATP8A1	-2.405	0.1043	-23.060086	0	0
ATP8A2	-1.4922	0.076	-19.639612	0	0
ATP8B1	-1.1085	0.0717	-15.471429	0	0
ATP8B2	1.528	0.0397	38.489444	0	0
ATP9A	-0.3251	0.0597	-5.441001	0	0
ATP9B	0.3212	0.0363	8.842152	0	0
ATPAF2	0.2613	0.0493	5.299046	0	0
ATR	1.5764	0.0313	50.424446	0	0
ATRIP	0.5643	0.0384	14.681145	0	0
ATRN	-0.4813	0.0715	-6.731032	0	0
ATRX	-0.5289	0.0674	-7.849923	0	0
ATXN1	-0.7277	0.0748	-9.722419	0	0
ATXN10	0.8608	0.0327	26.295906	0	0
ATXN1L	0.5711	0.0631	9.049071	0	0
ATXN2	-0.4122	0.0426	-9.676839	0	0
ATXN7L2	0.7675	0.0462	16.611783	0	0
ATXN7L3	-0.2431	0.0292	-8.313658	0	0
ATXN7L3B	0.5518	0.0526	10.49492	0	0
AUP1	0.311	0.0404	7.689472	0	0
AURKA	1.4652	0.0906	16.165058	0	0
AURKAIP1	-0.187	0.06	-3.115446	0.001837	0.002251
AURKB	-0.6242	0.1974	-3.16183	0.001568	0.001927
AVIL	-1.5768	0.1009	-15.634533	0	0
AVL9	1.724	0.0349	49.447853	0	0
AVP	-0.3837	0.3241	-1.184143	0.236357	0.254677
AVPR1A	-2.1801	0.6634	-3.286413	0.001015	0.001258
AXIN1	0.0273	0.0412	0.66357	0.506965	0.528862
AXIN2	-0.1193	0.0505	-2.363353	0.01811	0.0211
AXL	-0.895	0.0588	-15.231773	0	0
AZI1	-2.392	0.1119	-21.376016	0	0
AZIN1	-0.341	0.0267	-12.77575	0	0
B2M	-0.3401	0.0523	-6.505102	0	0
B3GALNT1	0.3428	0.0337	10.171983	0	0
B3GALNT2	-0.447	0.0752	-5.94249	0	0
B3GALT1	-1.1649	0.0956	-12.180347	0	0
B3GALT2	0.394	0.0812	4.852207	1e-06	2e-06
B3GALT5	1.8111	0.2636	6.870873	0	0
B3GALTL	-0.5348	0.0653	-8.187491	0	0
B3GAT1	-1.8958	0.053	-35.768558	0	0
B3GAT3	0.3097	0.054	5.733733	0	0
B3GNT1	0.8091	0.0358	22.61319	0	0
B3GNT2	0.2496	0.0669	3.733091	0.000189	0.000242
B3GNT5	-0.2367	0.0781	-3.02851	0.002458	0.002993
B3GNT6	2.0382	0.4041	5.043418	0	1e-06
B3GNT7	0.6796	0.094	7.230412	0	0
B3GNT8	-0.9668	0.1558	-6.205474	0	0
B3GNT9	3.5229	0.1217	28.938955	0	0
B3GNTL1	1.6706	0.0638	26.195005	0	0
B4GALNT1	1.1457	0.0457	25.059048	0	0
B4GALNT4	0.3132	0.0597	5.250348	0	0
B4GALT1	1.0532	0.0994	10.59492	0	0
B4GALT2	-0.7265	0.0404	-17.995969	0	0
B4GALT3	0.9761	0.0501	19.486303	0	0
B4GALT4	-0.3531	0.0488	-7.240887	0	0
B4GALT5	-1.2546	0.0544	-23.054397	0	0
B4GALT6	-0.2905	0.0689	-4.215633	2.5e-05	3.3e-05
B9D2	1.1533	0.1291	8.932304	0	0
BAAT	3.0069	0.361	8.329702	0	0
BACE1	-1.3959	0.0315	-44.350094	0	0
BACE2	2.3438	0.1593	14.714064	0	0
BACH2	0.8693	0.0797	10.91074	0	0
BAD	0.9755	0.0642	15.197142	0	0
BAG2	0.0153	0.0525	0.29226	0.770088	0.784744
BAG3	1.2611	0.0372	33.918317	0	0
BAG5	0.4437	0.0389	11.394004	0	0
BAG6	0.7154	0.0356	20.096584	0	0
BAHD1	0.2855	0.0461	6.195262	0	0
BAI2	0.2391	0.046	5.194897	0	0
BAI3	0.5803	0.0343	16.911151	0	0
BAIAP2	-0.1988	0.04	-4.970232	1e-06	1e-06
BAIAP3	2.6443	0.144	18.369038	0	0
BAMBI	-0.3784	0.1022	-3.701074	0.000215	0.000274
BANF1	-0.9521	0.0519	-18.330271	0	0
BANF2	0.3786	0.7612	0.497277	0.618994	0.638424
BANP	-1.1346	0.0548	-20.703117	0	0
BAP1	-0.3128	0.024	-13.017795	0	0
BARD1	1.6778	0.2336	7.183847	0	0
BARHL1	0.8083	0.061	13.249068	0	0
BARX2	1.4108	0.2857	4.938717	1e-06	1e-06
BASP1	-0.6856	0.0846	-8.107824	0	0
BATF	2.5762	0.4326	5.955453	0	0
BAZ1A	-0.6267	0.0743	-8.43115	0	0
BAZ1B	-0.3671	0.0544	-6.743352	0	0
BAZ2A	-0.5829	0.0539	-10.813931	0	0
BAZ2B	-0.1542	0.058	-2.657928	0.007862	0.009342
BBOX1	0.7524	0.1024	7.348612	0	0
BBS1	-1.254	0.082	-15.293912	0	0
BBS10	0.2467	0.0602	4.097054	4.2e-05	5.5e-05
BBS12	1.3335	0.0755	17.654857	0	0
BBS2	1.0635	0.0582	18.260172	0	0
BBS5	0.2963	0.0637	4.648907	3e-06	5e-06
BBS7	0.2922	0.0417	7.01419	0	0
BBS9	-0.4803	0.0633	-7.590661	0	0
BBX	-0.8758	0.0817	-10.71998	0	0
BCAN	0.2643	0.0672	3.934721	8.3e-05	0.000108
BCAP29	0.6152	0.0453	13.578776	0	0
BCAR3	-0.1982	0.108	-1.835569	0.066421	0.074654
BCAS2	-1.2142	0.0366	-33.21633	0	0
BCAS3	-0.1272	0.0335	-3.794137	0.000148	0.00019
BCAT1	-1.8285	0.1012	-18.061994	0	0
BCDIN3D	-0.8827	0.0587	-15.028706	0	0
BCHE	-0.5395	0.163	-3.309384	0.000935	0.001161
BCKDHA	0.0385	0.0469	0.820477	0.411944	0.433671
BCKDHB	-0.5634	0.0426	-13.224497	0	0
BCKDK	0.3476	0.0386	9.01416	0	0
BCL10	0.2571	0.0711	3.617362	0.000298	0.000378
BCL2L1	-0.1893	0.0392	-4.833364	1e-06	2e-06
BCL2L13	-0.1401	0.0393	-3.567653	0.00036	0.000455
BCL6	0.4217	0.0517	8.154685	0	0
BCL6B	0.8511	0.124	6.864556	0	0
BCL7A	-0.4281	0.0562	-7.610674	0	0
BCL7B	0.4307	0.0471	9.136502	0	0
BCL9	-0.3417	0.0406	-8.425887	0	0
BCL9L	-0.6838	0.0472	-14.473446	0	0
BCLAF1	-0.4904	0.0611	-8.026873	0	0
BCMO1	3.2125	0.2114	15.195924	0	0
BCOR	0.6428	0.0528	12.166935	0	0
BCORL1	-1.0305	0.0601	-17.153124	0	0
BCS1L	-0.7686	0.044	-17.466723	0	0
BDH1	2.0968	0.0536	39.126118	0	0
BDH2	2.5154	0.0849	29.636706	0	0
BDKRB2	-0.3244	0.2799	-1.158957	0.246474	0.264761
BDNF	0.7739	0.1269	6.097044	0	0
BEAN1	0.0863	0.0685	1.260393	0.207528	0.224787
BECN1	0.3713	0.0324	11.478432	0	0
BEND3	1.2365	0.1044	11.844528	0	0
BEND6	-0.6323	0.0497	-12.716706	0	0
BET1	-0.3607	0.0728	-4.953612	1e-06	1e-06
BFAR	-0.4597	0.0359	-12.789697	0	0
BGLAP	2.5526	0.0971	26.281413	0	0
BGN	-1.4791	0.1304	-11.345639	0	0
BHLHA15	1.1535	0.1872	6.162941	0	0
BHLHB9	2.0341	0.0583	34.89254	0	0
BHLHE40	1.0509	0.0451	23.302766	0	0
BHMT	-2.7718	0.3594	-7.712809	0	0
BICC1	0.6136	0.1168	5.254801	0	0
BICD1	-1.943	0.0855	-22.726619	0	0
BICD2	-1.274	0.0607	-20.985591	0	0
BIN3	0.8302	0.0409	20.296292	0	0
BIRC2	0.8514	0.0402	21.195396	0	0
BIRC5	0.1131	0.0746	1.515909	0.129542	0.142621
BIRC6	-0.879	0.0448	-19.629496	0	0
BIVM	1.2938	0.043	30.078337	0	0
BLCAP	0.0035	0.0438	0.080277	0.936017	0.940758
BLMH	-0.2886	0.0307	-9.414464	0	0
BLNK	3.9472	0.1048	37.66325	0	0
BLOC1S4	-0.3391	0.1094	-3.098935	0.001942	0.002377
BLOC1S6	0.9665	0.0412	23.45425	0	0
BLVRA	0.0949	0.0532	1.783355	0.074528	0.083432
BLVRB	-0.3884	0.0653	-5.947953	0	0
BLZF1	0.3117	0.0679	4.587407	4e-06	6e-06
BMP10	0.4117	0.8247	0.499202	0.617637	0.637219
BMP2	-0.3233	0.1275	-2.536608	0.011193	0.013193
BMP2K	-0.6484	0.0461	-14.076014	0	0
BMP3	-3.7271	0.2922	-12.755813	0	0
BMP4	0.047	0.16	0.294016	0.768746	0.783534
BMP5	-1.7553	0.2193	-8.003381	0	0
BMP7	6.8598	0.088	77.941247	0	0
BMPER	1.7688	0.0787	22.46616	0	0
BMPR1A	-0.8584	0.0686	-12.517284	0	0
BMPR2	-2.1054	0.1153	-18.258019	0	0
BMS1	1.0253	0.0271	37.883109	0	0
BMX	-0.8129	0.1896	-4.288027	1.8e-05	2.4e-05
BNC1	-0.9001	0.2804	-3.210463	0.001325	0.001634
BNC2	-0.3824	0.1156	-3.309027	0.000936	0.001163
BNIP1	-1.0051	0.057	-17.647193	0	0
BNIP3	-0.0591	0.0383	-1.543999	0.122589	0.135141
BNIP3L	0.0163	0.0444	0.36688	0.713708	0.730085
BOC	0.5817	0.0636	9.141571	0	0
BOD1	0.582	0.0441	13.202599	0	0
BOLL	-1.0409	0.2281	-4.56317	5e-06	7e-06
BOP1	-0.9688	0.0407	-23.786105	0	0
BORA	-0.82	0.093	-8.819134	0	0
BPGM	0.6847	0.0434	15.772077	0	0
BPIFB2	-1.3475	0.3371	-3.997213	6.4e-05	8.3e-05
BPIFB6	-0.7175	0.5106	-1.405306	0.15993	0.174935
BPNT1	1.145	0.0531	21.558691	0	0
BPTF	-0.3181	0.0552	-5.765368	0	0
BRAF	-0.7017	0.0711	-9.8638	0	0
BRAP	-0.1513	0.0454	-3.329226	0.000871	0.001084
BRAT1	1.8124	0.0329	55.068466	0	0
BRCC3	0.1965	0.0552	3.559324	0.000372	0.00047
BRD1	0.0277	0.0347	0.797946	0.424902	0.446847
BRD2	-0.5864	0.0252	-23.252571	0	0
BRD3	0.0503	0.0425	1.183032	0.236796	0.25507
BRD4	-0.4232	0.037	-11.431797	0	0
BRE	-0.9307	0.036	-25.874587	0	0
BRF2	-0.0987	0.0496	-1.987919	0.046821	0.053185
BRI3	0.394	0.0662	5.95153	0	0
BRI3BP	-0.573	0.0799	-7.173165	0	0
BRINP1	0.1262	0.0485	2.60045	0.00931	0.011017
BRINP2	0.0341	0.0696	0.490157	0.624023	0.643218
BRIP1	-0.4458	0.1397	-3.191132	0.001417	0.001745
BRIX1	1.5198	0.0493	30.85477	0	0
BRK1	1.0163	0.0508	19.997914	0	0
BRMS1	-1.0956	0.0534	-20.523158	0	0
BRMS1L	0.1632	0.056	2.912927	0.003581	0.004324
BROX	-0.2113	0.0503	-4.204509	2.6e-05	3.5e-05
BRPF1	-0.453	0.0383	-11.816901	0	0
BRPF3	0.7103	0.0403	17.606748	0	0
BRS3	-4.2035	0.4385	-9.58498	0	0
BRSK1	0.0847	0.0326	2.598741	0.009357	0.011068
BRWD1	-0.7315	0.0598	-12.231443	0	0
BRWD3	-1.473	0.0803	-18.335597	0	0
BSDC1	-0.2438	0.0246	-9.900445	0	0
BSN	-0.3477	0.0986	-3.527361	0.00042	0.000529
BSND	4.4138	0.3567	12.374445	0	0
BSPRY	0.9114	0.1115	8.171823	0	0
BTAF1	-0.5036	0.0518	-9.727675	0	0
BTBD3	-1.0545	0.0627	-16.828949	0	0
BTBD6	0.6071	0.0407	14.933566	0	0
BTBD7	-1.5143	0.0826	-18.32703	0	0
BTBD9	0.6873	0.0426	16.125921	0	0
BTC	-4.2358	0.1453	-29.158541	0	0
BTD	-1.1301	0.064	-17.656968	0	0
BTG1	0.2314	0.0537	4.306785	1.7e-05	2.2e-05
BTG2	0.3087	0.0968	3.189859	0.001423	0.001752
BTG3	2.4689	0.1016	24.291907	0	0
BTG4	-1.3167	0.2094	-6.287093	0	0
BTK	-0.5805	0.147	-3.947819	7.9e-05	0.000102
BTRC	-1.0906	0.0462	-23.613608	0	0
BUB1	2.2011	0.1379	15.967436	0	0
BUB1B	2.3119	0.1478	15.64629	0	0
BUB3	-0.2118	0.0365	-5.803506	0	0
BUD31	0.3452	0.0604	5.714367	0	0
BVES	3.1606	0.4127	7.657868	0	0
BYSL	0.2844	0.0581	4.89569	1e-06	1e-06
BZW1	0.7908	0.0256	30.847016	0	0
BZW2	0.5412	0.0412	13.135128	0	0
C10ORF118	-0.5927	0.0948	-6.249181	0	0
C10ORF137	1.039	0.0465	22.35805	0	0
C10ORF2	0.6106	0.0304	20.064643	0	0
C10ORF32	1.0177	0.0618	16.478799	0	0
C10ORF35	0.1665	0.0708	2.351809	0.018682	0.021742
C10ORF54	-1.0852	0.0684	-15.871017	0	0
C10ORF76	0.1029	0.0279	3.682088	0.000231	0.000295
C10ORF88	-0.3163	0.0461	-6.865597	0	0
C11ORF1	-0.8986	0.0797	-11.277374	0	0
C11ORF30	-0.292	0.0542	-5.386048	0	0
C11ORF31	-0.6842	0.1111	-6.155814	0	0
C11ORF42	-2.5741	0.0908	-28.353022	0	0
C11ORF49	-0.5773	0.0489	-11.811019	0	0
C11ORF54	0.004	0.0653	0.060726	0.951578	0.954707
C11ORF58	0.7363	0.0302	24.362666	0	0
C11ORF68	0.146	0.0441	3.311669	0.000927	0.001153
C11ORF70	2.078	0.2545	8.164106	0	0
C11ORF73	0.0571	0.0583	0.978296	0.327928	0.348595
C11ORF84	-0.5218	0.0417	-12.517719	0	0
C11ORF87	-1.5598	0.1165	-13.385503	0	0
C11ORF96	0.6098	0.1285	4.746947	2e-06	3e-06
C12ORF10	1.5904	0.0578	27.523934	0	0
C12ORF23	0.2455	0.055	4.466748	8e-06	1.1e-05
C12ORF29	-0.3454	0.0573	-6.030543	0	0
C12ORF4	-0.1973	0.0413	-4.771267	2e-06	3e-06
C12ORF44	0.615	0.0495	12.417632	0	0
C12ORF45	1.0451	0.0527	19.818346	0	0
C12ORF49	-0.3797	0.0655	-5.797823	0	0
C12ORF5	2.1033	0.0474	44.335539	0	0
C12ORF56	-0.4677	0.2305	-2.028575	0.042502	0.048426
C12ORF57	1.5301	0.0825	18.545595	0	0
C12ORF66	-0.8508	0.0753	-11.297188	0	0
C12ORF68	-1.0656	0.0726	-14.676192	0	0
C12ORF73	0.6913	0.0883	7.828915	0	0
C14ORF1	-0.1114	0.0451	-2.470219	0.013503	0.015855
C14ORF105	1.3934	0.5326	2.616343	0.008888	0.010527
C14ORF119	0.0833	0.0619	1.345268	0.178539	0.194574
C14ORF166	0.2785	0.0467	5.962062	0	0
C14ORF169	2.0257	0.0576	35.180222	0	0
C14ORF28	-0.3102	0.0657	-4.719228	2e-06	3e-06
C14ORF93	1.8672	0.0714	26.163649	0	0
C15ORF26	0.2438	0.315	0.773929	0.438973	0.460926
C15ORF27	1.436	0.0522	27.494587	0	0
C15ORF38	-1.0621	0.0522	-20.329108	0	0
C15ORF43	0.2821	0.145	1.945303	0.051738	0.058587
C15ORF48	3.4313	0.1198	28.639112	0	0
C15ORF59	-0.6689	0.0567	-11.787405	0	0
C15ORF60	-1.2833	0.7293	-1.759628	0.078471	0.087729
C15ORF61	0.7264	0.0825	8.805594	0	0
C15ORF62	-0.0088	0.0899	-0.098166	0.921801	0.927264
C16ORF13	0.184	0.066	2.787103	0.005318	0.006386
C16ORF45	-0.0424	0.0541	-0.784751	0.4326	0.454564
C16ORF52	-0.016	0.0808	-0.197696	0.843283	0.854941
C16ORF58	3.391	0.0373	90.84664	0	0
C16ORF62	0.4018	0.0389	10.326614	0	0
C16ORF70	0.6698	0.0416	16.091867	0	0
C16ORF72	-0.0522	0.0443	-1.177888	0.238841	0.257245
C16ORF80	0.4821	0.0378	12.766219	0	0
C16ORF87	-0.0373	0.0677	-0.551057	0.581595	0.602368
C17ORF103	-0.2773	0.1423	-1.948584	0.051345	0.058148
C17ORF105	0.5752	0.4617	1.245914	0.212796	0.230296
C17ORF59	1.4366	0.0854	16.818943	0	0
C17ORF75	1.7044	0.0371	45.907671	0	0
C18ORF42	1.1122	0.0877	12.682548	0	0
C18ORF8	-0.0449	0.0347	-1.294005	0.195664	0.212322
C19ORF38	2.1253	0.1438	14.77863	0	0
C19ORF40	-1.3853	0.0805	-17.208626	0	0
C19ORF43	1.0632	0.0777	13.68239	0	0
C19ORF53	1.6376	0.0627	26.126595	0	0
C19ORF54	-1.5126	0.045	-33.593473	0	0
C19ORF66	-0.0365	0.0542	-0.673341	0.50073	0.522573
C19ORF67	-0.5313	0.458	-1.16005	0.246028	0.264311
C19ORF69	0.5475	0.1569	3.489174	0.000485	0.000609
C19ORF70	1.0473	0.0703	14.906095	0	0
C1GALT1	0.5244	0.0766	6.847803	0	0
C1GALT1C1	0.5728	0.0487	11.760801	0	0
C1ORF112	0.4882	0.032	15.262367	0	0
C1ORF123	-0.797	0.0332	-24.027668	0	0
C1ORF146	-1.1049	0.1858	-5.947765	0	0
C1ORF158	-5.1612	0.4415	-11.689675	0	0
C1ORF172	0.326	0.1297	2.513587	0.011951	0.014072
C1ORF189	2.9275	0.1033	28.346452	0	0
C1ORF192	1.096	0.3971	2.760331	0.005774	0.006911
C1ORF198	-0.3245	0.0626	-5.183542	0	0
C1ORF21	-1.1234	0.0672	-16.729954	0	0
C1ORF210	-2.5006	0.3314	-7.545501	0	0
C1ORF216	0.1688	0.0542	3.115217	0.001838	0.002253
C1ORF226	0.8335	0.0789	10.56876	0	0
C1ORF228	-2.0513	0.0566	-36.256716	0	0
C1ORF43	0.4136	0.0362	11.428189	0	0
C1ORF50	0.1984	0.0567	3.501419	0.000463	0.000582
C1ORF51	2.8837	0.0705	40.912589	0	0
C1ORF74	0.7566	0.0613	12.346859	0	0
C1QA	-0.8551	0.0817	-10.460479	0	0
C1QB	-0.5634	0.1038	-5.426123	0	0
C1QBP	0.4958	0.0406	12.210785	0	0
C1QC	-0.17	0.0878	-1.937113	0.052732	0.059672
C1QL1	1.8147	0.1537	11.808445	0	0
C1QTNF1	-1.4674	0.1737	-8.44737	0	0
C1QTNF2	0.1581	0.2896	0.54581	0.585197	0.605789
C1QTNF3	-0.6118	0.5337	-1.146189	0.251717	0.270107
C1QTNF5	4.8743	0.3626	13.442705	0	0
C1QTNF9	3.6035	0.2246	16.043486	0	0
C1R	-0.5938	0.0969	-6.129448	0	0
C1S	-1.2838	0.1115	-11.512026	0	0
C2	0.4628	0.1492	3.101951	0.001922	0.002353
C20ORF194	-1.0138	0.0545	-18.604482	0	0
C20ORF195	-2.7174	0.2517	-10.79742	0	0
C20ORF27	1.0901	0.0666	16.370673	0	0
C21ORF59	-0.2086	0.0575	-3.630705	0.000283	0.000359
C21ORF62	-1.1452	0.2048	-5.590965	0	0
C21ORF91	1.1523	0.1691	6.814564	0	0
C22ORF23	-0.4604	0.0886	-5.198166	0	0
C2CD2L	-1.8557	0.0355	-52.208779	0	0
C2CD3	-0.4045	0.0586	-6.908431	0	0
C2ORF40	5.2296	0.52	10.057075	0	0
C2ORF42	-0.8928	0.0391	-22.8519	0	0
C2ORF43	-0.6229	0.0425	-14.647838	0	0
C2ORF47	-0.1711	0.0497	-3.440608	0.00058	0.000727
C2ORF49	-0.4484	0.0569	-7.884756	0	0
C2ORF62	2.3826	0.2726	8.739475	0	0
C2ORF68	-0.3383	0.0962	-3.515319	0.000439	0.000553
C2ORF69	0.5694	0.0676	8.421358	0	0
C2ORF76	0.9131	0.0947	9.643349	0	0
C2ORF80	2.2698	0.1799	12.617644	0	0
C3	-1.9057	0.0433	-43.977075	0	0
C3ORF14	1.8297	0.0717	25.522628	0	0
C3ORF17	-0.125	0.0427	-2.929627	0.003394	0.004105
C3ORF38	1.0319	0.0705	14.641332	0	0
C3ORF43	-3.2635	0.2365	-13.800318	0	0
C3ORF58	-0.9406	0.0762	-12.340754	0	0
C3ORF83	-1.1178	0.5771	-1.936872	0.052761	0.059698
C4A	0.1308	0.0663	1.973401	0.04845	0.054974
C4ORF22	-1.6111	0.2856	-5.641827	0	0
C4ORF27	0.5801	0.0506	11.453431	0	0
C4ORF29	-0.4774	0.0867	-5.506768	0	0
C4ORF33	-0.0451	0.092	-0.489728	0.624326	0.643465
C4ORF47	2.3222	0.1315	17.655839	0	0
C5	0.0368	0.1877	0.196157	0.844488	0.855991
C5ORF15	0.8175	0.044	18.566329	0	0
C5ORF22	-0.5085	0.0783	-6.495654	0	0
C5ORF24	-0.9149	0.0782	-11.698831	0	0
C5ORF28	-0.3221	0.0906	-3.552953	0.000381	0.000481
C5ORF30	-0.033	0.0589	-0.559457	0.57585	0.596785
C5ORF34	-0.3685	0.0736	-5.00419	1e-06	1e-06
C5ORF42	1.2703	0.0364	34.94319	0	0
C5ORF48	1.2318	0.2067	5.959734	0	0
C5ORF51	-0.2538	0.085	-2.985421	0.002832	0.003435
C6	2.6955	0.2345	11.492624	0	0
C6ORF106	0.0433	0.0473	0.913927	0.360755	0.382127
C6ORF120	0.6196	0.0569	10.898068	0	0
C6ORF165	-0.3205	0.3085	-1.038699	0.298945	0.318791
C6ORF203	1.1208	0.0535	20.965874	0	0
C6ORF211	-0.0858	0.0482	-1.781595	0.074815	0.083744
C6ORF47	-0.4764	0.0658	-7.239416	0	0
C6ORF57	1.1396	0.068	16.750952	0	0
C6ORF62	-0.3879	0.0355	-10.93794	0	0
C6ORF70	1.61	0.0591	27.232131	0	0
C6ORF89	0.5221	0.0414	12.625026	0	0
C7	1.6826	0.1762	9.550323	0	0
C7ORF10	-0.6347	0.1075	-5.902854	0	0
C7ORF25	-1.9221	0.04	-48.100253	0	0
C7ORF26	0.2107	0.039	5.405456	0	0
C7ORF43	0.1086	0.0489	2.221409	0.026323	0.030386
C7ORF57	0.161	0.1836	0.877114	0.380425	0.401994
C7ORF60	-0.5669	0.0615	-9.215443	0	0
C7ORF62	0.92	0.8251	1.114989	0.264855	0.283633
C8A	0.2012	0.5457	0.368685	0.712362	0.728782
C8B	1.9304	0.347	5.562432	0	0
C8G	-2.2878	0.1009	-22.668267	0	0
C8ORF22	-4.0462	0.7353	-5.502559	0	0
C8ORF37	-0.487	0.0782	-6.225843	0	0
C8ORF4	-2.1051	0.1772	-11.877676	0	0
C8ORF44-SGK3	0.4039	0.1052	3.839054	0.000124	0.000159
C8ORF46	-3.2102	0.1768	-18.153849	0	0
C9ORF114	1.2092	0.0493	24.525835	0	0
C9ORF116	2.4117	0.2517	9.579907	0	0
C9ORF135	0.3279	0.2817	1.16403	0.244412	0.262713
C9ORF152	-3.4818	0.4771	-7.297248	0	0
C9ORF156	0.054	0.0554	0.97391	0.330101	0.350832
C9ORF16	-0.3909	0.0712	-5.487261	0	0
C9ORF171	1.8694	0.3811	4.905625	1e-06	1e-06
C9ORF41	0.0866	0.0481	1.800404	0.071797	0.080463
C9ORF64	1.9053	0.0549	34.693236	0	0
C9ORF69	-1.0529	0.0618	-17.037487	0	0
C9ORF72	0.0663	0.0529	1.25301	0.210202	0.227586
C9ORF78	-0.0788	0.0377	-2.090043	0.036614	0.041892
C9ORF85	-0.6528	0.0612	-10.664307	0	0
C9ORF91	0.8304	0.0693	11.986466	0	0
CA1	3.8407	0.2385	16.103953	0	0
CA10	0.2725	0.0623	4.374869	1.2e-05	1.6e-05
CA11	1.1251	0.0555	20.268187	0	0
CA12	-1.2249	0.215	-5.69783	0	0
CA13	-3.4783	0.1744	-19.940966	0	0
CA14	2.8395	0.1715	16.555906	0	0
CA2	-0.9054	0.1774	-5.10296	0	0
CA3	-6.1538	0.0877	-70.154142	0	0
CA5B	-1.9967	0.1119	-17.84431	0	0
CA7	1.0104	0.0865	11.677905	0	0
CA8	-1.2696	0.0727	-17.468866	0	0
CA9	1.6504	0.0908	18.178131	0	0
CAB39	-0.6961	0.0335	-20.789128	0	0
CAB39L	0.1736	0.0779	2.227166	0.025936	0.029959
CABIN1	-1.043	0.0418	-24.967698	0	0
CABP7	1.5924	0.1634	9.744027	0	0
CACHD1	-0.2504	0.0358	-6.997392	0	0
CACNA1D	-1.1694	0.0555	-21.075557	0	0
CACNA1E	-1.7205	0.0793	-21.691097	0	0
CACNA1S	-0.5141	0.0702	-7.322285	0	0
CACNA2D1	0.2692	0.0846	3.181805	0.001464	0.001801
CACNA2D2	-1.4113	0.0424	-33.257461	0	0
CACNA2D3	0.4031	0.0729	5.532868	0	0
CACNB1	0.2874	0.0425	6.768	0	0
CACNB3	0.9788	0.0528	18.542168	0	0
CACNB4	-1.5878	0.1063	-14.942423	0	0
CACNG1	2.6264	0.6819	3.851832	0.000117	0.000151
CACNG2	-0.8825	0.052	-16.981363	0	0
CACNG4	-0.1921	0.0641	-2.997055	0.002726	0.003311
CACNG5	-0.2375	0.0865	-2.746805	0.006018	0.007196
CACNG6	1.1681	0.5685	2.05471	0.039907	0.045541
CACNG7	-0.4512	0.0552	-8.1725	0	0
CACTIN	1.1352	0.0464	24.445997	0	0
CACUL1	-0.8109	0.0776	-10.453352	0	0
CACYBP	0.9613	0.0336	28.595157	0	0
CAD	2.5451	0.0395	64.371287	0	0
CADM1	-0.1234	0.0713	-1.731871	0.083297	0.093011
CADM2	-0.5792	0.092	-6.298186	0	0
CADM3	0.5615	0.0636	8.831589	0	0
CADM4	-0.1038	0.0309	-3.35526	0.000793	0.000988
CADPS	-0.0458	0.0347	-1.321959	0.186182	0.202511
CALB1	0.083	0.0681	1.21859	0.223	0.241029
CALB2	1.9455	0.1228	15.839123	0	0
CALCB	3.2966	0.368	8.95703	0	0
CALCOCO1	-0.1364	0.0333	-4.100868	4.1e-05	5.4e-05
CALCR	-0.9951	0.5564	-1.788408	0.07371	0.082544
CALCRL	-1.8479	0.1348	-13.705371	0	0
CALHM2	-0.6631	0.0825	-8.038186	0	0
CALM1	-0.1478	0.0385	-3.840562	0.000123	0.000158
CALML4	0.077	0.1495	0.51528	0.606357	0.626476
CALN1	-0.2413	0.1049	-2.300399	0.021426	0.024871
CALR	-0.3863	0.0392	-9.851071	0	0
CALU	-0.1493	0.0372	-4.013993	6e-05	7.8e-05
CALY	-2.1696	0.1247	-17.4033	0	0
CAMK1	-0.5203	0.0464	-11.220935	0	0
CAMK1D	-1.6135	0.0686	-23.516122	0	0
CAMK2A	-1.8634	0.0498	-37.423484	0	0
CAMK2D	-0.6713	0.0653	-10.285353	0	0
CAMK2G	-0.601	0.0493	-12.198311	0	0
CAMK2N1	-1.4054	0.0373	-37.651288	0	0
CAMKK1	0.5657	0.0405	13.967755	0	0
CAMKK2	-1.9473	0.06	-32.463545	0	0
CAMKMT	-0.1386	0.0652	-2.124154	0.033657	0.038631
CAMKV	1.3789	0.1512	9.117362	0	0
CAMLG	0.5443	0.0488	11.16025	0	0
CAMSAP1	-1.3495	0.042	-32.119957	0	0
CAMSAP2	-0.9304	0.0746	-12.478132	0	0
CAMTA1	-0.4331	0.0717	-6.042145	0	0
CAND1	-0.5254	0.0374	-14.055537	0	0
CAND2	-5.327	0.3837	-13.881884	0	0
CANT1	-0.6159	0.0512	-12.03885	0	0
CANX	-0.6154	0.0253	-24.301574	0	0
CAP1	-0.0753	0.0253	-2.973317	0.002946	0.003573
CAP2	-0.9582	0.0395	-24.28586	0	0
CAPG	-0.3205	0.1168	-2.745207	0.006047	0.00723
CAPN1	0.3579	0.0387	9.247888	0	0
CAPN10	0.3575	0.0499	7.16601	0	0
CAPN15	0.0314	0.0511	0.614436	0.538927	0.560299
CAPN2	0.039	0.0431	0.905066	0.365431	0.386917
CAPN5	-1.2388	0.0574	-21.596316	0	0
CAPN6	0.5285	0.2209	2.393189	0.016703	0.019498
CAPN7	-0.4889	0.0397	-12.305886	0	0
CAPNS1	1.1043	0.0322	34.305968	0	0
CAPNS2	1.5773	0.7557	2.087244	0.036866	0.042171
CAPRIN1	-0.3668	0.0386	-9.499231	0	0
CAPS2	-1.7115	0.1381	-12.391019	0	0
CAPSL	-0.347	0.4603	-0.753952	0.450878	0.472838
CAPZA1	-0.2873	0.0406	-7.072947	0	0
CAPZA2	-0.1593	0.039	-4.087947	4.4e-05	5.7e-05
CAPZA3	-0.7584	0.828	-0.915916	0.359711	0.381221
CARD10	-0.9491	0.0938	-10.123156	0	0
CARD11	1.3482	0.1412	9.550774	0	0
CARD9	-3.3092	0.082	-40.333515	0	0
CARF	1.4309	0.0819	17.470937	0	0
CARHSP1	0.5878	0.0713	8.239621	0	0
CARM1	-0.4891	0.042	-11.63715	0	0
CARS2	-0.0579	0.0443	-1.30561	0.191685	0.208228
CARTPT	3.1447	0.4325	7.270844	0	0
CASC3	-0.3016	0.0313	-9.634698	0	0
CASC4	0.035	0.0431	0.810596	0.417598	0.439485
CASD1	-0.2605	0.0338	-7.706642	0	0
CASK	-1.1565	0.0452	-25.603605	0	0
CASKIN1	-0.205	0.0407	-5.03906	0	1e-06
CASKIN2	0.3957	0.0496	7.975639	0	0
CASP14	-3.0668	0.5793	-5.293612	0	0
CASP2	0.3558	0.0539	6.595813	0	0
CASP6	3.8402	0.1001	38.366557	0	0
CASP8AP2	-0.8656	0.0747	-11.591364	0	0
CASQ1	-1.1102	0.1569	-7.077157	0	0
CASR	-0.6376	0.0985	-6.473611	0	0
CAST	0.9235	0.0678	13.625946	0	0
CAT	-0.1472	0.0324	-4.542429	6e-06	8e-06
CAV1	-0.5698	0.0894	-6.375389	0	0
CAV3	-1.4649	0.8191	-1.788337	0.073722	0.082547
CBFA2T2	0.4277	0.0665	6.431284	0	0
CBFB	0.8054	0.1202	6.701074	0	0
CBL	-0.1177	0.0703	-1.674256	0.09408	0.104649
CBLB	-0.7518	0.0764	-9.841676	0	0
CBLN3	-1.4889	0.0932	-15.975843	0	0
CBLN4	1.6524	0.1711	9.654974	0	0
CBR1	-1.7241	0.0955	-18.062497	0	0
CBR4	0.6205	0.0968	6.412941	0	0
CBS	1.8475	0.0779	23.709678	0	0
CBWD2	0.2257	0.0871	2.591244	0.009563	0.011307
CBX1	-0.2023	0.0352	-5.743555	0	0
CBX2	2.4829	0.0591	42.037637	0	0
CBX3	0.4203	0.0317	13.241349	0	0
CBX5	-0.6502	0.062	-10.486644	0	0
CBX8	0.1889	0.0536	3.527228	0.00042	0.00053
CC2D1A	-0.3918	0.0447	-8.763923	0	0
CC2D1B	-0.285	0.0423	-6.744694	0	0
CC2D2A	0.2209	0.0371	5.948592	0	0
CCAR1	0.0477	0.0365	1.307454	0.191059	0.20757
CCBL2	-0.8228	0.0526	-15.657829	0	0
CCDC101	-0.2252	0.0522	-4.311981	1.6e-05	2.2e-05
CCDC104	-0.2798	0.0283	-9.888054	0	0
CCDC11	1.5719	0.1335	11.771628	0	0
CCDC111	1.7228	0.1084	15.889701	0	0
CCDC112	1.5529	0.0589	26.346798	0	0
CCDC113	1.8319	0.3653	5.014181	1e-06	1e-06
CCDC117	-1.5171	0.0737	-20.58739	0	0
CCDC12	-0.0646	0.0616	-1.048172	0.294559	0.314445
CCDC122	3.5596	0.2581	13.789341	0	0
CCDC124	-0.7436	0.0692	-10.748724	0	0
CCDC126	-1.0141	0.0516	-19.659469	0	0
CCDC127	0.6743	0.0459	14.678348	0	0
CCDC13	-0.3785	0.1229	-3.07962	0.002073	0.002534
CCDC130	1.9172	0.0566	33.86044	0	0
CCDC132	0.0061	0.0415	0.146071	0.883866	0.892064
CCDC134	-1.3681	0.0803	-17.040336	0	0
CCDC135	3.3645	0.4134	8.1378	0	0
CCDC138	5.0306	0.191	26.344446	0	0
CCDC14	-3.8865	0.0864	-44.993199	0	0
CCDC141	0.4992	0.0916	5.448605	0	0
CCDC142	-0.3348	0.0549	-6.102285	0	0
CCDC146	2.1218	0.2643	8.027531	0	0
CCDC147	-1.332	0.097	-13.738759	0	0
CCDC151	1.3368	0.0836	15.986795	0	0
CCDC152	2.2537	0.0976	23.091546	0	0
CCDC155	-0.8064	0.0851	-9.478753	0	0
CCDC157	1.2303	0.0565	21.772639	0	0
CCDC158	0.3515	0.1194	2.94313	0.003249	0.003934
CCDC167	-0.377	0.0912	-4.131875	3.6e-05	4.7e-05
CCDC170	-0.2121	0.3079	-0.688831	0.49093	0.512927
CCDC171	1.1693	0.1932	6.053059	0	0
CCDC172	-0.2248	0.2411	-0.932293	0.351185	0.372419
CCDC173	-0.9168	0.1059	-8.657699	0	0
CCDC174	-0.1777	0.0341	-5.217784	0	0
CCDC18	-1.1873	0.0752	-15.795759	0	0
CCDC181	1.1793	0.0644	18.321864	0	0
CCDC19	0.0225	0.2695	0.083404	0.93353	0.938352
CCDC22	1.116	0.0369	30.212113	0	0
CCDC23	-0.3134	0.0682	-4.594998	4e-06	6e-06
CCDC25	-0.2493	0.0348	-7.170708	0	0
CCDC28B	0.5667	0.0552	10.261004	0	0
CCDC39	2.4268	0.092	26.382185	0	0
CCDC41	-0.0867	0.0644	-1.347538	0.177807	0.193839
CCDC42	4.2756	0.5075	8.425519	0	0
CCDC43	0.6763	0.0422	16.011139	0	0
CCDC47	0.5945	0.0319	18.648331	0	0
CCDC51	0.1142	0.0497	2.295545	0.021702	0.025177
CCDC53	0.3769	0.0466	8.087843	0	0
CCDC58	-0.0478	0.0636	-0.75074	0.452809	0.474814
CCDC59	0.6345	0.0512	12.395208	0	0
CCDC6	-0.1262	0.0682	-1.850632	0.064223	0.072239
CCDC60	-2.2448	0.4089	-5.489257	0	0
CCDC62	-2.7431	0.0733	-37.415943	0	0
CCDC63	-4.1794	0.1189	-35.151134	0	0
CCDC64	0.2334	0.0462	5.057198	0	1e-06
CCDC64B	2.3913	0.1344	17.787525	0	0
CCDC65	1.275	0.1137	11.216362	0	0
CCDC67	-3.3448	0.2975	-11.243611	0	0
CCDC70	0.0133	0.6825	0.019484	0.984455	0.985331
CCDC71	-1.197	0.0391	-30.587588	0	0
CCDC77	2.7384	0.0673	40.68612	0	0
CCDC79	-0.3495	0.1449	-2.412443	0.015846	0.018526
CCDC80	2.5788	0.0798	32.300458	0	0
CCDC81	0.6866	0.1042	6.591619	0	0
CCDC82	0.5308	0.0402	13.210832	0	0
CCDC85A	-0.0388	0.0773	-0.5019	0.615738	0.635584
CCDC85B	-0.6845	0.1701	-4.023377	5.7e-05	7.5e-05
CCDC87	-1.071	0.1969	-5.438223	0	0
CCDC88A	-1.6231	0.0609	-26.647976	0	0
CCDC88C	0.339	0.083	4.086845	4.4e-05	5.7e-05
CCDC89	-2.2345	0.1237	-18.068664	0	0
CCDC9	0.7427	0.0547	13.588822	0	0
CCDC90B	0.1525	0.0543	2.81176	0.004927	0.005924
CCDC91	-0.0484	0.0371	-1.303256	0.192487	0.209032
CCDC92	-1.0392	0.0859	-12.102384	0	0
CCDC93	-0.7038	0.0472	-14.905893	0	0
CCKAR	-3.5688	0.205	-17.410379	0	0
CCKBR	-0.4887	0.0697	-7.015212	0	0
CCL19	-3.9276	0.6255	-6.279254	0	0
CCL21	-7.9819	0.4707	-16.95769	0	0
CCL3L3	2.3613	0.5249	4.498313	7e-06	9e-06
CCL4	0.8699	0.4464	1.948724	0.051328	0.058136
CCM2	0.6711	0.0481	13.94281	0	0
CCNA1	0.6456	0.0999	6.460465	0	0
CCNA2	2.1196	0.0799	26.54102	0	0
CCNB1	0.0713	0.1619	0.440115	0.659854	0.677941
CCNB1IP1	1.2087	0.1691	7.146779	0	0
CCNB2	-1.0187	0.1247	-8.172221	0	0
CCNC	-0.0824	0.0341	-2.419427	0.015545	0.018189
CCND1	0.7485	0.0824	9.080687	0	0
CCND2	0.6302	0.0773	8.155861	0	0
CCNE1	0.9722	0.075	12.957128	0	0
CCNE2	0.5319	0.0762	6.976567	0	0
CCNF	-2.2844	0.0591	-38.625958	0	0
CCNG1	-1.2091	0.0489	-24.743611	0	0
CCNG2	0.7355	0.0433	16.974737	0	0
CCNH	1.3628	0.0407	33.46853	0	0
CCNI	0.082	0.0307	2.669702	0.007592	0.009032
CCNJ	-1.5235	0.0579	-26.330255	0	0
CCNJL	-1.8786	0.1094	-17.174667	0	0
CCNK	0.2081	0.0411	5.063556	0	1e-06
CCNO	-1.9592	0.3172	-6.176829	0	0
CCNT2	-0.3291	0.0723	-4.550877	5e-06	7e-06
CCNY	-0.2881	0.0403	-7.142265	0	0
CCP110	0.1487	0.0652	2.279835	0.022618	0.026198
CCR1	-1.5168	0.2275	-6.666883	0	0
CCR4	0.6135	0.14	4.383566	1.2e-05	1.6e-05
CCR5	-0.9335	0.153	-6.101029	0	0
CCR6	-0.7757	0.3845	-2.017423	0.043651	0.049696
CCR7	-1.3093	0.3547	-3.690832	0.000224	0.000285
CCR9	-0.153	0.5887	-0.259896	0.794944	0.808445
CCRN4L	0.0666	0.0561	1.186194	0.235546	0.253884
CCS	1.9565	0.0612	31.991432	0	0
CCT2	0.3575	0.0288	12.42238	0	0
CCT4	0.0134	0.0426	0.313562	0.753854	0.769207
CCT5	-0.1813	0.0331	-5.480601	0	0
CCT6A	-0.0828	0.0286	-2.897984	0.003756	0.004532
CCT7	0.0617	0.0464	1.329988	0.183522	0.199725
CCT8	0.321	0.0394	8.148128	0	0
CCZ1	1.3069	0.04	32.696965	0	0
CD109	2.4507	0.1392	17.608248	0	0
CD14	2.4035	0.0991	24.249587	0	0
CD164L2	1.3605	0.1131	12.028653	0	0
CD180	1.0813	0.1318	8.204707	0	0
CD207	-1.0479	0.8048	-1.302094	0.192884	0.209441
CD2BP2	-0.5388	0.0309	-17.429578	0	0
CD302	-1.2395	0.1329	-9.323551	0	0
CD36	2.316	0.2222	10.424765	0	0
CD3D	7.2626	0.4364	16.640513	0	0
CD47	-0.6154	0.0697	-8.828176	0	0
CD53	-0.6449	0.1438	-4.4856	7e-06	1e-05
CD63	0.4952	0.068	7.28403	0	0
CD68	0.1734	0.0851	2.037719	0.041578	0.047411
CD74	-3.2345	0.1133	-28.544005	0	0
CD79A	2.6819	0.2858	9.385326	0	0
CD79B	0.0617	0.7771	0.079432	0.936689	0.94134
CD81	0.1235	0.0477	2.591389	0.009559	0.011304
CD82	0.7057	0.0911	7.75004	0	0
CD83	3.3572	0.0577	58.177725	0	0
CD9	-0.3067	0.118	-2.599968	0.009323	0.011031
CDA	4.8365	0.601	8.047159	0	0
CDADC1	-0.7493	0.0489	-15.325806	0	0
CDC123	0.2951	0.0442	6.678521	0	0
CDC14A	-1.0911	0.1309	-8.332982	0	0
CDC14B	0.2275	0.0863	2.636427	0.008378	0.009939
CDC16	1.5939	0.0375	42.530474	0	0
CDC20	-0.7165	0.1307	-5.483319	0	0
CDC20B	-4.7716	0.5204	-9.169519	0	0
CDC23	0.2577	0.0338	7.633616	0	0
CDC25A	2.6299	0.0762	34.503646	0	0
CDC25B	2.7949	0.0563	49.661591	0	0
CDC26	1.2928	0.0762	16.959275	0	0
CDC27	0.6124	0.0761	8.04686	0	0
CDC34	0.1985	0.0486	4.084762	4.4e-05	5.8e-05
CDC37	-0.2964	0.048	-6.178238	0	0
CDC37L1	0.5649	0.0552	10.231692	0	0
CDC40	-0.4654	0.0539	-8.627501	0	0
CDC42	0.7083	0.0391	18.102243	0	0
CDC42BPA	-1.2559	0.0616	-20.390011	0	0
CDC42BPB	-0.2619	0.035	-7.485996	0	0
CDC42BPG	1.4759	0.1019	14.489674	0	0
CDC42EP1	-2	0.0778	-25.701504	0	0
CDC42EP2	0.5924	0.0723	8.196915	0	0
CDC42EP3	0.8697	0.0575	15.123169	0	0
CDC42EP4	1.0362	0.0531	19.519001	0	0
CDC42SE1	0.6344	0.0474	13.372084	0	0
CDC42SE2	-0.7057	0.0578	-12.206067	0	0
CDC45	-1.1885	0.1286	-9.24477	0	0
CDC5L	1.1309	0.033	34.263092	0	0
CDC6	0.2324	0.177	1.312745	0.189269	0.20567
CDC7	-0.2533	0.06	-4.219918	2.4e-05	3.2e-05
CDC73	-0.1301	0.053	-2.456104	0.014045	0.016474
CDCA3	2.9512	0.3441	8.577578	0	0
CDCA4	-0.0097	0.1432	-0.067828	0.945923	0.949771
CDCA5	-1.3583	0.1662	-8.173444	0	0
CDCA7L	0.1695	0.1446	1.171918	0.24123	0.259569
CDCA8	-0.0952	0.1239	-0.768452	0.442219	0.464141
CDH1	0.8036	0.1118	7.187889	0	0
CDH10	-0.7194	0.0817	-8.808898	0	0
CDH11	-1.3484	0.0921	-14.641841	0	0
CDH13	-0.4972	0.0692	-7.188955	0	0
CDH16	-1.2612	0.2263	-5.57379	0	0
CDH17	0.0333	0.4503	0.073969	0.941035	0.945332
CDH18	-0.081	0.0497	-1.629423	0.103223	0.114416
CDH19	0.753	0.1511	4.983336	1e-06	1e-06
CDH2	-0.3064	0.0379	-8.091263	0	0
CDH20	-0.9758	0.0466	-20.935423	0	0
CDH23	0.5382	0.1058	5.086344	0	1e-06
CDH3	-2.9016	0.2429	-11.946562	0	0
CDH4	0.3454	0.0532	6.495405	0	0
CDH5	-0.2209	0.0743	-2.972325	0.002956	0.003584
CDH6	-0.3408	0.1549	-2.199358	0.027852	0.032096
CDH8	-2.4689	0.0869	-28.424278	0	0
CDH9	1.2392	0.1639	7.559208	0	0
CDHR1	3.26	0.1342	24.299327	0	0
CDHR2	0.1093	0.096	1.138518	0.254904	0.273411
CDHR3	-2.9269	0.2129	-13.745362	0	0
CDIP1	0.0697	0.034	2.050062	0.040358	0.046051
CDIPT	0.5384	0.0572	9.419108	0	0
CDK1	0.9783	0.1718	5.693568	0	0
CDK10	1.2019	0.0467	25.748182	0	0
CDK12	-0.0757	0.075	-1.009378	0.312793	0.333137
CDK13	0.0724	0.0456	1.588165	0.112249	0.124067
CDK14	-0.1441	0.0959	-1.502656	0.132928	0.146221
CDK16	-0.2503	0.0414	-6.040144	0	0
CDK17	-0.2256	0.0535	-4.220933	2.4e-05	3.2e-05
CDK19	-1.0306	0.0767	-13.43655	0	0
CDK20	0.6446	0.0524	12.30709	0	0
CDK2AP1	0.4291	0.0484	8.860432	0	0
CDK2AP2	0.1881	0.0577	3.262736	0.001103	0.001365
CDK4	1.3458	0.0469	28.718034	0	0
CDK5	-0.0855	0.0821	-1.041237	0.297766	0.317633
CDK5R1	-0.2632	0.0559	-4.711677	2e-06	3e-06
CDK5RAP1	0.5275	0.0306	17.26623	0	0
CDK6	-3.5162	0.1308	-26.875507	0	0
CDK7	1.2615	0.0451	27.946002	0	0
CDK8	0.5896	0.0492	11.977578	0	0
CDK9	0.7642	0.043	17.762744	0	0
CDKAL1	-1.105	0.0646	-17.112575	0	0
CDKL1	1.641	0.0881	18.621227	0	0
CDKL2	-0.0246	0.052	-0.473478	0.635872	0.654764
CDKL5	-1.6309	0.1094	-14.909988	0	0
CDKN1A	-3.0996	0.1489	-20.817938	0	0
CDKN1B	0.0495	0.0385	1.284723	0.198889	0.21566
CDKN2AIP	1.3326	0.0366	36.381133	0	0
CDKN2AIPNL	-1.6593	0.052	-31.921583	0	0
CDKN2C	0.7963	0.0981	8.117986	0	0
CDKN2D	1.3198	0.0729	18.113672	0	0
CDKN3	1.0451	0.1206	8.666695	0	0
CDO1	0.1354	0.1264	1.071071	0.284138	0.303672
CDON	-1.3438	0.0938	-14.328779	0	0
CDR2	1.5038	0.0765	19.656193	0	0
CDR2L	-2.1273	0.0595	-35.757141	0	0
CDS1	0.1638	0.0704	2.327584	0.019934	0.023167
CDS2	-1.2857	0.0694	-18.522665	0	0
CDYL	0.2508	0.0473	5.30523	0	0
CDYL2	-0.3976	0.1105	-3.597773	0.000321	0.000407
CEBPZ	0.1551	0.0289	5.363992	0	0
CECR2	-1.4395	0.0928	-15.514072	0	0
CELA3B	0.0234	0.3991	0.05854	0.953318	0.956342
CELF1	1.2047	0.0687	17.548219	0	0
CELF2	-0.8671	0.0844	-10.269776	0	0
CELF3	-1.7399	0.0682	-25.518014	0	0
CELF5	2.8188	0.0827	34.067096	0	0
CELSR1	0.0606	0.0993	0.610492	0.541536	0.562895
CELSR2	0.4442	0.0403	11.021335	0	0
CEND1	-0.2283	0.0332	-6.876391	0	0
CENPI	-1.5653	0.0801	-19.552568	0	0
CENPK	0.8932	0.2557	3.49337	0.000477	6e-04
CENPL	0.0654	0.229	0.285688	0.775117	0.78955
CENPN	2.3094	0.14	16.492699	0	0
CENPO	2.7001	0.0633	42.688239	0	0
CENPP	0.3936	0.1261	3.121425	0.0018	0.002207
CEP104	1.0476	0.0534	19.614696	0	0
CEP164	0.5804	0.0494	11.760407	0	0
CEP170	-0.439	0.0637	-6.895046	0	0
CEP19	-1.276	0.088	-14.497737	0	0
CEP250	-1.3986	0.0405	-34.568116	0	0
CEP290	-0.6148	0.0552	-11.127609	0	0
CEP350	-1.1184	0.0852	-13.132935	0	0
CEP41	-0.9441	0.065	-14.515186	0	0
CEP44	-0.8572	0.0496	-17.286283	0	0
CEP55	0.8592	0.2234	3.84629	0.00012	0.000155
CEP57L1	-2.9693	0.0493	-60.258562	0	0
CEP63	-0.9386	0.0498	-18.830088	0	0
CEP70	1.4506	0.0542	26.778827	0	0
CEP76	0.7928	0.061	13.000816	0	0
CEP78	0.1826	0.045	4.055884	5e-05	6.5e-05
CEP85	-0.3454	0.0543	-6.355098	0	0
CEP85L	-1.2926	0.0572	-22.607796	0	0
CEP89	0.4579	0.0548	8.358207	0	0
CEP95	1.1397	0.0398	28.670514	0	0
CEP97	-0.2555	0.0461	-5.539515	0	0
CEPT1	-0.2249	0.0357	-6.294697	0	0
CERCAM	1.5692	0.0626	25.054076	0	0
CERK	1.0914	0.0451	24.188569	0	0
CERS2	-0.3711	0.054	-6.868512	0	0
CERS3	1.2409	0.1946	6.374991	0	0
CERS5	-0.4128	0.0357	-11.556472	0	0
CERS6	0.7241	0.0941	7.697466	0	0
CES1	1.5579	0.4187	3.720855	0.000199	0.000254
CETN1	-1.8964	0.2693	-7.042981	0	0
CETN2	0.5863	0.0731	8.023664	0	0
CETN3	0.196	0.0507	3.864933	0.000111	0.000143
CFB	5.6718	0.0768	73.829562	0	0
CFD	-2.3134	0.1342	-17.240861	0	0
CFDP1	0.8769	0.0442	19.817808	0	0
CFL1	0.0589	0.0367	1.606542	0.108155	0.119738
CFL2	-1.1675	0.0395	-29.564233	0	0
CFTR	0.102	0.1059	0.963025	0.335535	0.35642
CGGBP1	0.5686	0.069	8.236552	0	0
CGNL1	1.4909	0.0943	15.80826	0	0
CGRRF1	-0.0463	0.0473	-0.977851	0.328148	0.348793
CH25H	1.3166	0.31	4.247325	2.2e-05	2.9e-05
CHAC1	2.7929	0.1053	26.517156	0	0
CHAC2	-1.8579	0.101	-18.400202	0	0
CHAD	0.1434	0.1876	0.764454	0.444597	0.466541
CHAF1A	-0.2526	0.0557	-4.536805	6e-06	8e-06
CHAF1B	1.4169	0.0565	25.083439	0	0
CHAMP1	1.0462	0.0308	33.951125	0	0
CHAT	4.5009	0.4091	11.000726	0	0
CHCHD1	0.094	0.055	1.707971	0.087642	0.097766
CHCHD10	0.7811	0.0846	9.236336	0	0
CHCHD2	0.1609	0.0728	2.210895	0.027043	0.031199
CHCHD4	-0.077	0.0497	-1.548918	0.121402	0.133906
CHCHD5	-0.8105	0.082	-9.885668	0	0
CHD1	-0.1072	0.0513	-2.089362	0.036675	0.041957
CHD1L	0.3638	0.0516	7.046801	0	0
CHD3	0.148	0.0322	4.603512	4e-06	6e-06
CHD4	0.9964	0.023	43.296413	0	0
CHD5	-1.2314	0.0418	-29.486373	0	0
CHD6	-0.3133	0.0634	-4.940973	1e-06	1e-06
CHD7	0.0763	0.0571	1.33579	0.181618	0.197738
CHD8	0.1257	0.024	5.23521	0	0
CHD9	-0.4763	0.0761	-6.260394	0	0
CHDH	0.31	0.0894	3.469041	0.000522	0.000656
CHEK1	3.4865	0.288	12.106921	0	0
CHEK2	-1.0675	0.078	-13.690689	0	0
CHI3L1	3.3846	0.1484	22.81199	0	0
CHIC1	-1.3173	0.088	-14.976023	0	0
CHIC2	0.6405	0.0548	11.697174	0	0
CHID1	-1.2843	0.0411	-31.232891	0	0
CHKA	0.321	0.0413	7.780024	0	0
CHKB	-0.2887	0.05	-5.776681	0	0
CHL1	-1.2445	0.0994	-12.525902	0	0
CHM	-0.625	0.0608	-10.283499	0	0
CHML	-1.1506	0.0623	-18.482374	0	0
CHMP1B	-0.5571	0.0437	-12.746722	0	0
CHMP2A	1.9744	0.0587	33.618625	0	0
CHMP2B	0.0697	0.0451	1.545671	0.122184	0.134725
CHMP4B	-0.3869	0.0345	-11.226047	0	0
CHMP4C	1.6181	0.3353	4.825338	1e-06	2e-06
CHMP5	0.2566	0.0403	6.368738	0	0
CHMP6	0.2567	0.0615	4.170499	3e-05	4e-05
CHMP7	-0.0769	0.0291	-2.642715	0.008224	0.009762
CHODL	0.5372	0.5229	1.027258	0.304299	0.324231
CHP1	0.5981	0.0301	19.854241	0	0
CHP2	2.3705	0.1971	12.023912	0	0
CHPF	-0.3611	0.0472	-7.65106	0	0
CHPF2	0.4669	0.0505	9.250085	0	0
CHRAC1	-0.6419	0.0678	-9.46115	0	0
CHRD	-0.2937	0.0662	-4.438225	9e-06	1.2e-05
CHRDL1	-2.7422	0.0798	-34.353428	0	0
CHRDL2	0.2198	0.1886	1.165234	0.243924	0.262217
CHRM2	-0.2898	0.1507	-1.922795	0.054506	0.061604
CHRM3	-1.2739	0.2461	-5.175723	0	0
CHRM4	-0.1343	0.0949	-1.414678	0.157163	0.171963
CHRNA1	-0.009	0.2611	-0.034561	0.97243	0.974163
CHRNA7	-5.3791	0.2048	-26.2646	0	0
CHRNA9	1.5106	0.2769	5.455126	0	0
CHRNB1	1.2058	0.0604	19.968958	0	0
CHRNB3	7.0942	0.2523	28.119191	0	0
CHRND	-2.5927	0.149	-17.400783	0	0
CHRNG	1.5987	0.1416	11.292726	0	0
CHST1	-0.1873	0.0976	-1.918142	0.055093	0.062225
CHST10	-1.3324	0.0394	-33.832784	0	0
CHST12	-0.2713	0.06	-4.522857	6e-06	8e-06
CHST13	4.7157	0.6069	7.770392	0	0
CHST14	0.5524	0.0805	6.859161	0	0
CHST15	-3.6011	0.1821	-19.775912	0	0
CHST2	-1.0148	0.054	-18.793929	0	0
CHST4	2.8486	0.2267	12.564348	0	0
CHST8	0.6372	0.0883	7.218118	0	0
CHST9	1.6701	0.0885	18.866435	0	0
CHSY1	0.1372	0.0545	2.515459	0.011888	0.014
CHTF18	1.5178	0.066	23.002039	0	0
CHTF8	-0.2241	0.0541	-4.142254	3.4e-05	4.5e-05
CHUK	0.1235	0.0454	2.719095	0.006546	0.00781
CIAO1	-0.0046	0.0311	-0.148943	0.881599	0.890219
CIAPIN1	0.4788	0.0382	12.548446	0	0
CIB1	-1.0307	0.063	-16.366196	0	0
CIB2	-2.0687	0.0625	-33.110277	0	0
CIB3	3.7724	0.3178	11.871263	0	0
CIB4	2.8763	0.473	6.080842	0	0
CIDEB	1.6826	0.0574	29.32896	0	0
CIDEC	-1.6941	0.1941	-8.729089	0	0
CILP	-0.6994	0.1722	-4.061016	4.9e-05	6.4e-05
CINP	0.5993	0.0525	11.410616	0	0
CIR1	1.2679	0.0322	39.413762	0	0
CIRH1A	1.7171	0.0386	44.526996	0	0
CISD1	-0.2142	0.0447	-4.789124	2e-06	2e-06
CISD2	0.3306	0.0597	5.539008	0	0
CISH	-0.8611	0.2131	-4.041066	5.3e-05	7e-05
CITED1	0.403	0.0813	4.955452	1e-06	1e-06
CITED2	0.1412	0.0577	2.445541	0.014464	0.016949
CITED4	-1.0365	0.1374	-7.543252	0	0
CKAP2	1.2444	0.1108	11.22926	0	0
CKAP2L	-3.498	0.1085	-32.236803	0	0
CKAP5	-1.0514	0.0296	-35.519992	0	0
CKB	0.4136	0.0692	5.976898	0	0
CKM	-0.4813	0.2137	-2.25215	0.024313	0.028113
CKMT1A	0.6613	0.042	15.754095	0	0
CKMT2	4.8768	0.1283	38.020432	0	0
CKS2	1.1828	0.1053	11.236585	0	0
CLASP1	-0.1704	0.0632	-2.695455	0.007029	0.008377
CLASP2	-0.684	0.0516	-13.244927	0	0
CLCA2	3.367	0.3059	11.006034	0	0
CLCC1	-0.7428	0.0286	-25.998612	0	0
CLCN1	-1.3607	0.1165	-11.677627	0	0
CLCN2	1.2312	0.0355	34.694282	0	0
CLCN3	-0.2989	0.0527	-5.67417	0	0
CLCN5	0.1559	0.0997	1.563726	0.117882	0.130137
CLCN6	0.2862	0.0444	6.449437	0	0
CLCN7	0.2768	0.0405	6.841433	0	0
CLCNKA	-2.9501	0.1918	-15.378562	0	0
CLDN1	1.0507	0.472	2.225855	0.026024	0.030054
CLDN11	-1.2113	0.144	-8.411735	0	0
CLDN12	0.2981	0.0586	5.084414	0	1e-06
CLDN14	-2.1529	0.2749	-7.833004	0	0
CLDN15	1.7901	0.1668	10.733617	0	0
CLDN19	3.8924	0.2793	13.935136	0	0
CLDN2	0.9601	0.5559	1.726927	0.084181	0.093978
CLDN20	-2.2561	0.2141	-10.535805	0	0
CLDN22	0.9187	0.107	8.582782	0	0
CLDN23	1.0606	0.1843	5.753744	0	0
CLDN4	0.9607	0.2675	3.591162	0.000329	0.000417
CLDN6	5.2765	0.3286	16.055677	0	0
CLDN7	-0.1241	0.1558	-0.79641	0.425794	0.447692
CLDN8	-0.3975	0.7218	-0.550674	0.581857	0.602578
CLDN9	1.3974	0.1611	8.675877	0	0
CLDND1	0.2125	0.0547	3.887064	0.000101	0.000131
CLEC16A	-0.5053	0.0389	-12.994579	0	0
CLEC18C	1.2284	0.3072	3.999194	6.4e-05	8.3e-05
CLEC3A	0.1786	0.3023	0.590761	0.554681	0.57573
CLEC4E	1.9427	0.3756	5.172085	0	0
CLGN	7.9514	0.2075	38.31394	0	0
CLHC1	3.0082	0.1491	20.173887	0	0
CLIC1	2.4919	0.0981	25.40728	0	0
CLIC2	1.6824	0.3088	5.448851	0	0
CLIC3	-0.0879	0.1401	-0.627196	0.530531	0.551966
CLIC4	-1.1994	0.0808	-14.849158	0	0
CLINT1	-0.8305	0.0412	-20.155561	0	0
CLIP1	0.8185	0.0512	15.999353	0	0
CLIP3	-0.3719	0.0455	-8.175423	0	0
CLIP4	-0.1843	0.0396	-4.651212	3e-06	5e-06
CLK2	0.2039	0.0408	4.998854	1e-06	1e-06
CLK4	0.2898	0.0468	6.192124	0	0
CLMP	-0.6393	0.0767	-8.333371	0	0
CLN3	1.0695	0.0558	19.17127	0	0
CLN5	1.367	0.056	24.41733	0	0
CLN6	-0.6899	0.0671	-10.281557	0	0
CLN8	-0.2705	0.0446	-6.069004	0	0
CLNS1A	0.3564	0.0262	13.603009	0	0
CLP1	-0.2662	0.0504	-5.286664	0	0
CLPB	-1.2834	0.0391	-32.852818	0	0
CLPP	-0.0513	0.0472	-1.088083	0.276559	0.295916
CLPTM1	-0.1102	0.0257	-4.294578	1.8e-05	2.3e-05
CLPTM1L	-0.3477	0.0308	-11.301995	0	0
CLPX	0.8341	0.0292	28.567928	0	0
CLRN2	-4.3935	0.3752	-11.708548	0	0
CLRN3	-0.3853	0.7143	-0.539417	0.589599	0.609972
CLSTN1	0.1384	0.0301	4.601149	4e-06	6e-06
CLSTN2	-0.1228	0.0741	-1.657867	0.097344	0.108137
CLSTN3	-0.5908	0.0339	-17.439222	0	0
CLTA	-0.3419	0.0333	-10.254796	0	0
CLTC	-0.4206	0.035	-12.034092	0	0
CLUAP1	0.562	0.0489	11.498291	0	0
CLUH	-0.014	0.0199	-0.706072	0.480143	0.502124
CLVS1	-0.6957	0.0734	-9.479716	0	0
CLVS2	-1.0873	0.0508	-21.410512	0	0
CLYBL	-0.0296	0.0574	-0.515547	0.606171	0.626411
CMA1	-0.5581	0.5253	-1.062426	0.288042	0.307651
CMAS	0.4012	0.0386	10.406644	0	0
CMBL	-0.5368	0.1136	-4.7242	2e-06	3e-06
CMC1	-0.7237	0.0623	-11.613263	0	0
CMC2	0.2304	0.0765	3.013079	0.002586	0.003145
CMIP	0.6145	0.0412	14.929666	0	0
CMKLR1	-2.2969	0.2116	-10.853861	0	0
CMPK1	-0.9377	0.0293	-32.000913	0	0
CMSS1	1.6372	0.0755	21.682051	0	0
CMTM4	-0.8585	0.1035	-8.292826	0	0
CMTM5	0.2471	0.1192	2.074193	0.038061	0.043494
CMTM6	-0.447	0.0773	-5.783281	0	0
CMTM7	0.8607	0.1064	8.089406	0	0
CMTM8	-2.5563	0.1711	-14.940858	0	0
CMTR1	0.4599	0.0297	15.482991	0	0
CMTR2	-0.5509	0.0709	-7.766642	0	0
CNBP	0.1787	0.0227	7.883987	0	0
CNDP1	-1.5611	0.1532	-10.187826	0	0
CNDP2	0.3329	0.043	7.744092	0	0
CNEP1R1	-0.332	0.0573	-5.792355	0	0
CNGA2	0.618	0.2588	2.387456	0.016965	0.019791
CNGA3	-1.9256	0.3134	-6.143752	0	0
CNGA4	2.5427	0.2995	8.490428	0	0
CNIH	-0.0185	0.0364	-0.507767	0.611617	0.631652
CNIH3	-0.9994	0.0494	-20.250975	0	0
CNKSR1	-0.187	0.0716	-2.612282	0.008994	0.010649
CNKSR2	-0.4853	0.0646	-7.508768	0	0
CNKSR3	0.1908	0.079	2.415241	0.015725	0.018391
CNN1	2.6643	0.1534	17.364417	0	0
CNN3	-0.647	0.0519	-12.476823	0	0
CNNM2	-1.6407	0.0325	-50.422916	0	0
CNNM4	-0.1939	0.0483	-4.010714	6.1e-05	7.9e-05
CNOT10	-0.1745	0.0316	-5.528693	0	0
CNOT3	0.3337	0.0456	7.322944	0	0
CNOT4	-0.2655	0.0491	-5.408646	0	0
CNOT6	0.5804	0.0781	7.433155	0	0
CNOT6L	-0.6544	0.098	-6.674899	0	0
CNOT7	-0.3989	0.043	-9.283713	0	0
CNOT8	-0.422	0.0336	-12.549323	0	0
CNP	-0.6777	0.1302	-5.204043	0	0
CNPPD1	0.0187	0.0412	0.454601	0.649397	0.667943
CNPY3	0.0882	0.0556	1.587626	0.112371	0.124188
CNPY4	0.998	0.0525	19.026235	0	0
CNR1	-0.4553	0.096	-4.742553	2e-06	3e-06
CNR2	1.2069	0.4222	2.858856	0.004252	0.005122
CNST	-1.5314	0.0713	-21.484489	0	0
CNTF	-0.1422	0.1525	-0.931935	0.35137	0.372576
CNTFR	-0.5945	0.053	-11.207201	0	0
CNTN1	-1.0072	0.0742	-13.574903	0	0
CNTN2	-0.8531	0.049	-17.397109	0	0
CNTN3	-1.8083	0.0666	-27.155639	0	0
CNTN4	-1.0861	0.082	-13.240488	0	0
CNTN5	-1.8008	0.1604	-11.230428	0	0
CNTN6	1.309	0.0943	13.879669	0	0
CNTNAP1	-0.3466	0.042	-8.242895	0	0
CNTNAP2	-1.5193	0.0855	-17.772099	0	0
CNTNAP4	-0.5395	0.0689	-7.826095	0	0
CNTNAP5	-2.0642	0.0945	-21.835055	0	0
CNTRL	-0.0167	0.0719	-0.231767	0.816719	0.829256
CNTROB	0.6785	0.0409	16.595291	0	0
COA3	-0.4462	0.0561	-7.951799	0	0
COA4	-1.0995	0.101	-10.883742	0	0
COA5	-0.4128	0.0672	-6.139516	0	0
COA6	0.9341	0.074	12.628946	0	0
COASY	0.2384	0.0562	4.239865	2.2e-05	3e-05
COCH	0.0116	0.2244	0.051829	0.958665	0.961324
COG1	-0.875	0.0282	-30.977058	0	0
COG2	-0.0359	0.0318	-1.13068	0.25819	0.276906
COG3	0.1026	0.0424	2.419364	0.015548	0.01819
COG4	-0.0876	0.031	-2.82419	0.00474	0.005702
COG5	0.1797	0.0494	3.64024	0.000272	0.000346
COG6	-0.6586	0.0387	-17.02468	0	0
COG8	-0.5745	0.0492	-11.685725	0	0
COL11A1	2.2426	0.0556	40.317875	0	0
COL11A2	4.4192	0.098	45.085451	0	0
COL13A1	4.3416	0.1284	33.803768	0	0
COL14A1	-0.1575	0.0567	-2.775298	0.005515	0.006612
COL15A1	0.1428	0.122	1.170751	0.241699	0.260018
COL16A1	0.4309	0.1359	3.170018	0.001524	0.001875
COL19A1	2.2966	0.1213	18.936716	0	0
COL1A1	-0.2389	0.1666	-1.433786	0.151633	0.166165
COL1A2	-2.3983	0.1984	-12.085823	0	0
COL21A1	1.8714	0.2296	8.150045	0	0
COL22A1	-1.5542	0.1159	-13.408512	0	0
COL24A1	1.2196	0.1	12.201456	0	0
COL25A1	2.5332	0.1631	15.531669	0	0
COL27A1	0.8526	0.0776	10.989047	0	0
COL28A1	8.0699	0.2282	35.370217	0	0
COL2A1	-5.7594	0.084	-68.546432	0	0
COL3A1	-1.6423	0.1328	-12.367601	0	0
COL4A1	-3.0614	0.0584	-52.379845	0	0
COL4A2	-1.7332	0.0637	-27.221275	0	0
COL4A3	-1.5954	0.079	-20.185165	0	0
COL4A4	1.5843	0.1091	14.515942	0	0
COL5A1	-2.3566	0.0799	-29.506836	0	0
COL5A2	3.3288	0.1207	27.579445	0	0
COL6A1	-2.2551	0.1052	-21.42669	0	0
COL6A2	-0.5079	0.0874	-5.810252	0	0
COL6A3	-2.3064	0.1675	-13.772827	0	0
COL6A6	-3.9576	0.202	-19.591005	0	0
COL7A1	-3.4139	0.0748	-45.614669	0	0
COL8A1	-1.2248	0.2971	-4.123109	3.7e-05	4.9e-05
COL8A2	1.3166	0.1669	7.889736	0	0
COL9A2	0.3126	0.1173	2.66486	0.007702	0.009158
COL9A3	0.1781	0.135	1.319079	0.187143	0.203512
COLEC10	-2.3284	0.6133	-3.796781	0.000147	0.000188
COLEC12	0.2789	0.1186	2.351871	0.018679	0.021741
COLGALT2	1.0207	0.0852	11.978271	0	0
COLQ	1.6458	0.1079	15.258901	0	0
COMMD1	-0.6654	0.0534	-12.468729	0	0
COMMD10	-0.8172	0.0502	-16.279888	0	0
COMMD2	-0.5982	0.0557	-10.730714	0	0
COMMD3-BMI1	-0.2203	0.0369	-5.975166	0	0
COMMD4	-0.2703	0.0645	-4.193574	2.7e-05	3.6e-05
COMMD5	-1.7679	0.0636	-27.794877	0	0
COMMD6	1.8251	0.0695	26.266547	0	0
COMMD8	0.7419	0.0502	14.76916	0	0
COMP	1.4902	0.1065	13.997359	0	0
COMTD1	4.2428	0.1483	28.611224	0	0
COPA	-0.6592	0.0207	-31.775089	0	0
COPB1	-0.2296	0.0276	-8.326355	0	0
COPE	0.2359	0.0511	4.618976	4e-06	5e-06
COPG1	0.2021	0.0336	6.006558	0	0
COPS2	-0.901	0.0415	-21.696326	0	0
COPS3	-0.4486	0.0289	-15.5152	0	0
COPS4	0.0592	0.0252	2.353516	0.018597	0.02165
COPS5	-0.1075	0.0439	-2.447904	0.014369	0.016842
COPS6	-0.4553	0.0385	-11.830406	0	0
COPS7A	-0.2527	0.0272	-9.28334	0	0
COPS7B	-0.2277	0.0399	-5.709968	0	0
COPS8	0.0317	0.0315	1.00736	0.313762	0.334098
COPZ1	0.5919	0.0367	16.112055	0	0
COPZ2	0.3137	0.1556	2.015302	0.043873	0.049938
COQ10A	0.5438	0.04	13.595939	0	0
COQ10B	0.0865	0.0382	2.260864	0.023768	0.027502
COQ3	-0.8745	0.0538	-16.256655	0	0
COQ5	0.9995	0.0388	25.788506	0	0
COQ6	0.1714	0.0429	3.999822	6.3e-05	8.3e-05
COQ9	1.9842	0.0363	54.730958	0	0
CORIN	-2.6016	0.1983	-13.121599	0	0
CORO1A	-0.6188	0.0552	-11.209513	0	0
CORO1B	0.9587	0.0362	26.454186	0	0
CORO1C	-0.2232	0.032	-6.984474	0	0
CORO2A	-0.7701	0.093	-8.280571	0	0
CORO2B	0.4025	0.0433	9.295207	0	0
COTL1	1.3899	0.0525	26.449929	0	0
COX10	0.4865	0.0526	9.254771	0	0
COX11	1.2424	0.0412	30.135818	0	0
COX15	-0.84	0.0624	-13.450384	0	0
COX19	-0.2912	0.0587	-4.957199	1e-06	1e-06
COX20	-0.7448	0.0354	-21.025016	0	0
COX4I2	0.2912	0.0704	4.134935	3.6e-05	4.7e-05
COX5A	-0.0769	0.0693	-1.109813	0.26708	0.285955
COX5B	0.6365	0.0675	9.436954	0	0
COX6A2	3.8195	0.1575	24.245553	0	0
COX6C	0.3363	0.0611	5.505139	0	0
COX7A1	2.4549	0.101	24.308794	0	0
COX7A2L	-0.1764	0.0423	-4.169957	3e-05	4e-05
COX7B	0.1509	0.068	2.217385	0.026597	0.030691
COX7C	0.4034	0.0711	5.676705	0	0
CP	-1.3411	0.1053	-12.737663	0	0
CPA1	2.0128	0.3507	5.739795	0	0
CPA3	-2.2667	0.3304	-6.859883	0	0
CPA4	0.3654	0.1488	2.456408	0.014033	0.016462
CPB2	2.221	0.2965	7.490633	0	0
CPD	-0.2771	0.0884	-3.132669	0.001732	0.002126
CPE	-0.2367	0.0278	-8.506316	0	0
CPEB1	-0.0316	0.0355	-0.890747	0.373065	0.394712
CPEB4	-0.7916	0.0816	-9.696217	0	0
CPED1	0.0162	0.116	0.139878	0.888756	0.896374
CPLX1	-1.6751	0.0691	-24.245674	0	0
CPLX2	-0.9843	0.0987	-9.968864	0	0
CPLX3	1.6517	0.1221	13.527218	0	0
CPM	0.5613	0.162	3.465693	0.000529	0.000664
CPN1	2.1097	0.529	3.988084	6.7e-05	8.7e-05
CPNE2	-0.5776	0.087	-6.638352	0	0
CPNE3	0.115	0.0614	1.875135	0.060774	0.068436
CPNE4	-2.2624	0.2961	-7.641697	0	0
CPNE5	-1.2503	0.0863	-14.494244	0	0
CPNE6	1.9353	0.096	20.155408	0	0
CPNE8	-0.6256	0.0668	-9.365929	0	0
CPOX	0.159	0.0453	3.512615	0.000444	0.000559
CPPED1	-0.8883	0.0653	-13.596126	0	0
CPQ	-0.3947	0.0609	-6.486566	0	0
CPS1	2.0666	0.3286	6.288853	0	0
CPSF1	0.122	0.0397	3.069184	0.002146	0.002621
CPSF2	-0.5032	0.0446	-11.274545	0	0
CPSF3	0.319	0.0395	8.069033	0	0
CPSF3L	1.5458	0.0482	32.046762	0	0
CPSF4	0.6544	0.0419	15.608902	0	0
CPSF6	0.072	0.0419	1.721017	0.085248	0.095148
CPSF7	-0.2318	0.0369	-6.274937	0	0
CPT1A	0.7575	0.0529	14.325057	0	0
CPT1B	-0.9154	0.066	-13.878881	0	0
CPT1C	0.2666	0.0495	5.389925	0	0
CPT2	0.5199	0.0513	10.13264	0	0
CPXM2	3.0997	0.0978	31.693424	0	0
CRABP1	-3.9316	0.4946	-7.948278	0	0
CRABP2	-3.7202	0.2778	-13.393616	0	0
CRADD	-0.603	0.0786	-7.673056	0	0
CRAMP1L	-0.6836	0.0604	-11.318793	0	0
CRAT	1.2033	0.0404	29.782999	0	0
CRBN	-0.7338	0.0415	-17.688056	0	0
CREB3	0.6897	0.0371	18.577378	0	0
CREB3L1	-1.881	0.145	-12.969002	0	0
CREB3L2	0.3206	0.1403	2.285197	0.022301	0.025846
CREB3L3	3.9724	0.1794	22.140091	0	0
CREB5	-1.3909	0.1676	-8.298973	0	0
CREBBP	-1.0256	0.0679	-15.095321	0	0
CREBL2	-0.6608	0.0588	-11.238757	0	0
CREBRF	-0.6443	0.0935	-6.888963	0	0
CRELD1	0.5159	0.0444	11.627196	0	0
CRH	3.1718	0.7355	4.312217	1.6e-05	2.2e-05
CRHBP	-1.2938	0.2174	-5.950128	0	0
CRIM1	-2.1684	0.0581	-37.325578	0	0
CRIP1	1.1996	0.125	9.598151	0	0
CRIP3	-2.1656	0.2668	-8.116636	0	0
[truncated: 8,130 more rows]

## Sheet: 6
Cross-Species, NMR vs. GP, hypothalamus
Genes	log2FoldChange	lfcSE	stat	pvalue	padj
A1CF	-5.8346	0.4906	-11.892553	0	0
A2M	3.1244	0.2749	11.365427	0	0
A4GALT	0.5998	0.1147	5.228564	0	0
AACS	0.2493	0.0548	4.54623	5e-06	8e-06
AADAC	2.9587	0.5939	4.982038	1e-06	1e-06
AADAT	2.6801	0.0862	31.078466	0	0
AAED1	-0.5567	0.0899	-6.194755	0	0
AAMDC	2.23	0.0697	32.012363	0	0
AAMP	0.2896	0.0398	7.275983	0	0
AAR2	-0.4232	0.058	-7.296914	0	0
AARS	0.0082	0.0477	0.171431	0.863885	0.874783
AARS2	2.1781	0.0505	43.146712	0	0
AASDH	0.2767	0.0432	6.40596	0	0
AASDHPPT	0.7414	0.0555	13.353906	0	0
[truncated: 10,114 more rows]

## Sheet: 7
Cross-Species, NMR vs. GP, pituitary
[truncated: 10,129 more rows]

[truncated: 4 more sheets: 8, 9, 10, 11]
