# Supplementary material for: Naked mole-rat transcriptome signatures of socially suppressed sexual maturation and links of reproduction to aging
Source: BMC Biol. 2018 Aug 2;16:77. doi: 10.1186/s12915-018-0546-z (PMC6090939; doi:10.1186/s12915-018-0546-z)
Supplement: Supplementary file 4 — Supplementary Data S1-S11 containing test results for differential expression between NMR vs. GP. (XLSX 5404 kb) [file 12915_2018_546_MOESM4_ESM.xlsx]

## Sheet: Overview
	Supplement Data 12-47: Test results for differential expression between female vs. male in each species, group and tissue (DESeq2).
	Table	Description
	12	NMR-B-FvsM: heart
	13	NMR-B-FvsM: skin
	14	NMR-B-FvsM: liver
	15	NMR-B-FvsM: kidney
	16	NMR-B-FvsM: cerebellum
	17	NMR-B-FvsM: hypothalamus
	18	NMR-B-FvsM: pituitary
	19	NMR-B-FvsM: thryoid
	20	NMR-B-FvsM: adrenal gland
	21	NMR-N-FvsM: heart
	22	NMR-N-FvsM: skin
	23	NMR-N-FvsM: liver
	24	NMR-N-FvsM: kidney
	25	NMR-N-FvsM: cerebellum
	26	NMR-N-FvsM: hypothalamus
	27	NMR-N-FvsM: pituitary
	28	NMR-N-FvsM: thryoid
	29	NMR-N-FvsM: adrenal gland
	30	GP-B-FvsM: heart
	31	GP-B-FvsM: skin
	32	GP-B-FvsM: liver
	33	GP-B-FvsM: kidney
	34	GP-B-FvsM: cerebellum
	35	GP-B-FvsM: hypothalamus
	36	GP-B-FvsM: pituitary
	37	GP-B-FvsM: thryoid
	38	GP-B-FvsM: adrenal gland
	39	GP-N-FvsM: heart
	40	GP-N-FvsM: skin
	41	GP-N-FvsM: liver
	42	GP-N-FvsM: kidney
	43	GP-N-FvsM: cerebellum
	44	GP-N-FvsM: hypothalamus
	45	GP-N-FvsM: pituitary
	46	GP-N-FvsM: thryoid
	47	GP-N-FvsM: adrenal gland

## Sheet: 12
NMR, breeder, female vs. male, heart
Genes	log2FoldChange	lfcSE	stat	pvalue	padj
A1BG	-0.0116	0.137	-0.084582	0.932594	0.999376
A1CF	-0.007	0.0932	-0.075309	0.939969	0.999376
A2M	-0.1625	0.1772	-0.916958	0.359165	0.954191
A3GALT2	-0.1036	0.1522	-0.680658	0.496088	0.966304
A4GALT	0.1717	0.1226	1.400345	0.16141	0.886941
AAAS	0.0348	0.0729	0.477318	0.633136	0.984066
AACS	-0.7226	0.1705	-4.238261	NA	NA
AADAC	-0.2624	0.1779	-1.475324	0.140125	0.869311
AADACL2	-0.0116	0.025	-0.461278	0.644599	NA
AADACL4	-0.0053	0.1352	-0.039102	0.968809	0.999607
AADAT	-0.2279	0.1775	-1.283402	0.199351	0.904083
AAED1	-0.0032	0.1218	-0.026671	0.978722	0.999607
AAGAB	0.0632	0.1364	0.463089	0.6433	0.984066
AAMDC	-0.0867	0.1248	-0.694256	0.487522	0.966304
AAMP	-0.0922	0.098	-0.940923	0.346744	0.954191
AANAT	-0.0601	0.1267	-0.474393	0.63522	0.984066
AAR2	-0.0747	0.094	-0.795027	0.426598	0.965331
AARD	2e-04	0.025	0.007015	0.994403	NA
AARS	-0.0093	0.0917	-0.101016	0.919538	0.998666
AARS2	0.1836	0.0883	2.078428	0.03767	0.688693
AARSD1	0.1065	0.0888	1.199393	0.230375	0.927953
AASDH	-0.0454	0.1259	-0.36082	0.718234	0.988617
AASDHPPT	-0.0368	0.0877	-0.420046	0.674452	0.985855
AASS	-0.0621	0.1276	-0.486589	0.62655	0.983319
AATF	-0.0101	0.0974	-0.104103	0.917088	0.998665
AATK	-0.1197	0.1769	-0.676529	0.498705	0.966304
ABAT	-0.0652	0.1794	-0.363241	0.716425	0.988347
ABCA1	-0.0572	0.1769	-0.323545	0.746282	0.990677
ABCA12	-0.0355	0.0319	-1.109725	NA	NA
ABCA13	-0.0491	0.1622	-0.302837	0.762014	0.991247
ABCA2	0.075	0.1545	0.485544	0.62729	0.983786
ABCA3	-0.0029	0.1295	-0.022366	0.982156	0.999607
ABCA4	0.1054	0.1697	0.620902	0.534664	0.970002
ABCA5	-0.0681	0.1261	-0.539914	0.589256	0.977496
ABCA6	0.2192	0.1793	1.222472	0.221529	0.920785
ABCA7	0.2751	0.1208	2.278594	0.022691	0.605299
ABCA8	NA	NA	NA	NA	NA
ABCA9	NA	NA	NA	NA	NA
ABCB1	-0.117	0.1085	-1.078571	0.280779	0.945206
ABCB10	0.121	0.1599	0.756898	0.449111	0.966304
ABCB11	-0.0293	0.1072	-0.273301	0.784622	0.991247
ABCB4	-0.0119	0.0433	-0.274739	0.783517	NA
ABCB6	-0.0887	0.124	-0.715568	0.474258	0.966304
ABCB7	0.0944	0.1349	0.699781	0.484064	0.966304
ABCB8	0.0841	0.0969	0.86839	0.385181	0.958443
ABCB9	0.0673	0.1279	0.526048	0.598855	0.979109
ABCC1	-0.0528	0.0804	-0.656558	0.511465	0.967173
ABCC10	-0.0432	0.1677	-0.257271	0.79697	0.991613
ABCC11	-0.0116	0.025	-0.461278	0.644599	NA
ABCC12	NA	NA	NA	NA	NA
ABCC2	-0.0609	0.1728	-0.352206	0.724684	0.989538
ABCC3	-0.2412	0.1667	-1.447603	0.147728	0.876223
ABCC4	0.0656	0.1017	0.644597	0.519188	0.967173
ABCC5	0.0704	0.1285	0.548189	0.583562	0.977496
ABCC6	0.1273	0.1725	0.738316	0.460322	0.966304
ABCC8	0.2606	0.1598	1.630412	0.103014	0.838537
ABCC9	0.1083	0.1699	0.637315	0.523919	0.967173
ABCD1	0.0401	0.0969	0.414191	0.678734	0.985855
ABCD2	-0.0544	0.1719	-0.316519	0.751609	0.990767
ABCD3	-0.1106	0.1004	-1.101438	0.270706	0.943409
ABCD4	0.2502	0.1262	1.983018	0.047365	0.725351
ABCE1	-0.0041	0.0866	-0.046956	0.962549	0.999607
ABCF1	0.025	0.0837	0.298296	0.765477	0.991247
ABCF2	0.0864	0.1168	0.739399	0.459665	0.966304
ABCF3	0.0548	0.132	0.415369	0.677872	0.985855
ABCG1	0.1825	0.1712	1.066365	0.286259	0.945483
ABCG2	-0.0305	0.1319	-0.230981	0.81733	0.992503
ABCG4	0.1282	0.1429	0.89697	0.369735	0.954191
ABCG8	-0.0533	0.0852	-0.625679	0.531525	0.969995
ABHD1	0.0698	0.1527	0.457246	0.647494	0.984066
ABHD10	0.102	0.118	0.863977	0.387601	0.958443
ABHD11	0.0212	0.0982	0.215709	0.829215	0.992731
ABHD12	-0.1767	0.1244	-1.420519	0.155457	0.882429
ABHD12B	-0.1729	0.163	-1.060543	0.288898	0.945747
ABHD13	0.1086	0.0888	1.223971	0.220963	0.919164
ABHD14A	0.1102	0.1008	1.093816	0.274035	0.943409
ABHD14B	-0.0436	0.1133	-0.38472	0.700445	0.986618
ABHD15	0.1044	0.1758	0.594289	0.552319	0.971866
ABHD16A	0.0078	0.0999	0.07783	0.937963	0.999376
ABHD16B	-0.0196	0.0252	-0.777543	0.436839	NA
ABHD17A	-0.1164	0.122	-0.954115	0.340025	0.954191
ABHD17B	-0.1607	0.1019	-1.577731	0.114628	0.848227
ABHD17C	0.1749	0.1418	1.233443	0.21741	0.917219
ABHD2	0.0097	0.1423	0.068026	0.945765	0.999376
ABHD3	0.0803	0.1195	0.6722	0.501456	0.966304
ABHD4	-0.0932	0.1274	-0.731176	0.464672	0.966304
ABHD5	0.0378	0.1159	0.326115	0.744337	0.990668
ABHD6	0.0478	0.111	0.430239	0.667022	0.985855
ABHD8	0.0387	0.156	0.247886	0.804223	0.991859
ABI1	-0.1762	0.1333	-1.321776	0.186243	0.901064
ABI2	0.0419	0.1095	0.382545	0.702057	0.986618
ABI3	0.1267	0.1796	0.705399	0.480562	0.966304
ABI3BP	-0.3502	0.1734	-2.019332	0.043453	0.705808
ABL1	-0.0109	0.1105	-0.098761	0.921328	0.998666
ABL2	0.1848	0.1239	1.490839	0.136004	0.864612
ABLIM1	0.2209	0.1466	1.507368	0.131716	0.860981
ABLIM2	0.3146	0.1448	2.172922	0.029786	0.644046
ABLIM3	-0.0581	0.1407	-0.412669	0.679849	0.985855
ABR	0.0107	0.0836	0.127459	0.898577	0.996338
ABRA	-0.2308	0.1721	-1.341086	0.179893	0.89699
ABRACL	-0.1255	0.1066	-1.177276	0.239085	0.931555
ABT1	0.1201	0.1357	0.885089	0.376109	0.955381
ABTB1	-0.0642	0.1032	-0.621872	0.534026	0.970002
ABTB2	0.1107	0.1525	0.725948	0.467871	0.966304
ACAA1	0.0579	0.1251	0.46319	0.643228	0.984066
ACAA2	0.1122	0.1585	0.707991	0.478951	0.966304
ACACA	-0.452	0.1796	-2.516117	NA	NA
ACACB	0.0622	0.1282	0.485451	0.627356	0.983786
ACAD10	0.0997	0.1318	0.756768	0.449189	0.966304
ACAD11	-0.06	0.1755	-0.34209	0.732283	0.990442
ACAD8	0.0648	0.1044	0.620372	0.535013	0.970002
ACAD9	0.1063	0.134	0.793494	0.42749	0.965337
ACADL	0.2106	0.1673	1.258729	0.208128	0.910416
ACADM	0.0512	0.1534	0.33408	0.738319	0.990442
ACADS	0.0946	0.1456	0.649342	0.516118	0.967173
ACADSB	0.1291	0.1764	0.732012	0.464161	0.966304
ACADVL	0.0984	0.1377	0.714617	0.474846	0.966304
ACAN	0.0808	0.1606	0.503099	0.614895	0.980177
ACAP1	-0.0396	0.1766	-0.224117	0.822666	0.992503
ACAP2	0.0039	0.1076	0.035877	0.97138	0.999607
ACAP3	-0.0475	0.1458	-0.325972	0.744446	0.990668
ACAT1	0.0901	0.1138	0.791538	0.42863	0.966304
ACAT2	-0.3126	0.1498	-2.086867	0.0369	0.685898
ACBD3	0.005	0.0609	0.082003	0.934645	0.999376
ACBD4	0.0581	0.1188	0.489256	0.624661	0.982902
ACBD6	-0.0714	0.0552	-1.292102	0.196322	NA
ACBD7	0.1255	0.1658	0.756921	0.449097	0.966304
ACCS	-0.1661	0.1714	-0.969037	0.332527	0.954191
ACCSL	-0.1314	0.1192	-1.102933	0.270056	0.943409
ACD	-0.0402	0.141	-0.284908	0.775715	0.991247
ACE	0.4099	0.1776	2.307827	0.021009	0.590421
ACE2	-0.2512	0.1674	-1.500617	0.133455	0.862939
ACER1	-0.0379	0.027	-1.403654	0.160422	NA
ACER2	-0.1898	0.1683	-1.128001	0.25932	0.941581
ACER3	-0.2801	0.1648	-1.699353	0.089253	0.830482
ACIN1	0.0254	0.0948	0.268059	0.788654	0.991382
ACKR2	-0.0733	0.1796	-0.408232	0.683104	0.985855
ACKR3	-0.0336	0.1793	-0.187114	0.851571	0.994673
ACKR4	-0.3314	0.1444	-2.294263	0.021775	0.601221
ACLY	-0.6322	0.1795	-3.522614	NA	NA
ACMSD	-0.001	0.0852	-0.01192	NA	NA
ACN9	-0.1254	0.1323	-0.947742	0.343261	0.954191
ACO1	-0.0675	0.0817	-0.825977	0.408817	0.961328
ACO2	0.1953	0.145	1.346932	0.178002	0.894686
ACOT1	0.0725	0.1341	0.540703	0.588713	0.977496
ACOT11	0.2247	0.1566	1.434901	0.151315	0.880235
ACOT12	-0.0746	0.1769	-0.421593	0.673322	0.985855
ACOT13	0.0509	0.1004	0.507634	0.61171	0.979657
ACOT6	0.046	0.179	0.25675	0.797372	0.991788
ACOT7	0.0744	0.1304	0.570135	0.568586	0.974146
ACOT8	0.0141	0.1271	0.110865	0.911724	0.998396
ACOT9	0.0238	0.1003	0.237537	0.81224	0.99201
ACOX1	0.089	0.1262	0.705408	0.480557	0.966304
ACOX2	0.1774	0.1695	1.046214	0.295462	0.945747
ACOX3	0.1006	0.1104	0.910997	0.362297	0.954191
ACOXL	NA	NA	NA	NA	NA
ACP1	0.0233	0.0755	0.308753	0.757509	0.991247
ACP2	-0.0898	0.0882	-1.017441	0.308944	0.949428
ACP5	-0.0527	0.1752	-0.301052	0.763375	0.991247
ACP6	0.1342	0.1548	0.866551	0.386188	0.958443
ACPL2	-0.2693	0.132	-2.039688	0.041381	0.694745
ACPP	-0.1742	0.1711	-1.017995	0.30868	0.949428
ACPT	0.0856	0.1642	0.521147	0.602264	0.979109
ACR	0.143	0.136	1.051741	0.292918	0.945747
ACRBP	0.1102	0.1594	0.691702	0.489125	0.966304
ACRC	0.0339	0.1392	0.243135	0.807901	0.991886
ACRV1	0.0117	0.0929	0.12639	0.899423	NA
ACSBG1	-0.1999	0.1512	-1.322501	0.186001	0.901064
ACSBG2	-0.1903	0.173	-1.099914	0.27137	0.943409
ACSF2	0.0214	0.1295	0.164891	0.86903	0.995314
ACSF3	0.1392	0.1496	0.930721	0.351998	0.954191
ACSL1	0.0799	0.1531	0.522024	0.601653	0.979109
ACSL3	-0.1575	0.1201	-1.311453	0.189705	0.902834
ACSL4	-0.0242	0.1279	-0.189544	0.849666	0.994549
ACSL5	-0.0204	0.1374	-0.14846	0.88198	0.995867
ACSL6	-0.1402	0.0839	-1.671046	0.094713	NA
ACSM1	-0.0048	0.0716	-0.067413	0.946253	0.999376
ACSM2A	-0.009	0.0641	-0.140961	0.887901	0.995985
ACSM3	0.1799	0.1721	1.04566	0.295718	0.945981
ACSM4	-0.0162	0.1627	-0.099763	0.920532	0.998666
ACSM5	0.0746	0.1751	0.426165	0.669987	0.985855
ACSS1	0.1405	0.1613	0.87091	0.383803	0.957299
ACSS2	0.0092	0.1441	0.063617	0.949275	0.999376
ACSS3	-0.4763	0.1732	-2.750499	0.00595	0.377948
ACTA1	-0.0809	0.1763	-0.458644	0.64649	0.984066
ACTA2	-0.524	0.1623	-3.228575	0.001244	0.197991
ACTB	-0.1158	0.1547	-0.748885	0.453927	0.966304
ACTC1	0.187	0.1286	1.453943	0.145962	0.874433
ACTG1	-0.1092	0.1602	-0.681271	0.4957	0.966304
ACTG2	-0.5447	0.136	-4.00483	6.2e-05	0.033995
ACTL10	-0.0709	0.1655	-0.428503	0.668285	0.985855
ACTL6A	0.1429	0.1372	1.040944	0.297901	0.947122
ACTL6B	0.0913	0.0994	0.918016	0.35861	NA
ACTL7A	0.0028	0.1208	0.022993	0.981656	0.999607
ACTL7B	-0.0317	0.1546	-0.205175	0.837435	0.993623
ACTL8	0.0821	0.0429	1.913852	0.055639	NA
ACTN2	0.1313	0.1321	0.993638	0.320399	0.950199
ACTN3	0.0108	0.1772	0.06112	0.951264	0.999376
ACTN4	-0.171	0.1533	-1.115732	0.264537	0.942559
ACTR10	-0.0687	0.0743	-0.92555	0.35468	0.954191
ACTR1A	-0.0235	0.1128	-0.208188	0.835082	0.99329
ACTR1B	-0.0026	0.1233	-0.02099	0.983254	0.999607
ACTR2	-0.0247	0.0959	-0.257608	0.796709	0.991613
ACTR3	-0.1462	0.1123	-1.302123	0.192874	0.902834
ACTR3B	-0.1259	0.1224	-1.028537	0.303698	0.949428
ACTR5	-0.002	0.0705	-0.029006	0.97686	0.999607
ACTR6	-0.0452	0.0856	-0.528627	0.597064	0.979109
ACTR8	-0.0033	0.0691	-0.047607	0.962029	0.999607
ACTRT1	NA	NA	NA	NA	NA
ACTRT2	-0.0117	0.0251	-0.466291	0.641007	NA
ACTRT3	0.195	0.157	1.241647	0.214367	0.914217
ACVR1	0.0528	0.0931	0.566773	0.570868	0.975172
ACVR1B	0.0989	0.1554	0.636744	0.524292	0.967173
ACVR1C	-0.0444	0.029	-1.529602	NA	NA
ACVR2A	0.0223	0.0854	0.260642	0.794369	0.991382
ACVRL1	-0.1168	0.1261	-0.926442	0.354217	0.954191
ACY1	0.1162	0.1098	1.057898	0.290102	0.945747
ACY3	NA	NA	NA	NA	NA
ACYP1	-0.0111	0.1459	-0.076311	0.939172	0.999376
ACYP2	0.1814	0.1437	1.261912	0.206981	0.909613
ADA	-0.0519	0.1553	-0.334088	0.738313	0.990442
ADAD1	-0.2071	0.1796	-1.153408	0.248743	0.936887
ADAD2	-0.0059	0.0698	-0.084159	0.93293	NA
ADAL	0.0299	0.0908	0.329856	0.741509	0.990458
ADAM10	-0.1707	0.104	-1.641321	0.100731	0.836736
ADAM11	-0.1768	0.1783	-0.99197	0.321212	0.950199
ADAM12	-0.1321	0.1718	-0.769211	0.441768	0.966304
ADAM15	-0.0592	0.1556	-0.380407	0.703643	0.986618
ADAM17	-0.1028	0.1203	-0.854723	0.392705	0.958443
ADAM18	-0.1049	0.0721	-1.454341	0.145852	NA
ADAM19	-0.0561	0.179	-0.313136	0.754178	0.991017
ADAM2	-0.0377	0.0269	-1.400104	NA	NA
ADAM21	0.029	0.0865	0.335006	0.737621	NA
ADAM22	-0.0697	0.1783	-0.390999	0.695798	0.986586
ADAM23	0.1207	0.1682	0.717303	0.473187	0.966304
ADAM28	-0.0215	0.0251	-0.856167	0.391906	NA
ADAM29	NA	NA	NA	NA	NA
ADAM32	-0.0164	0.0852	-0.192485	0.847362	NA
ADAM33	-0.058	0.1797	-0.322843	0.746814	0.990677
ADAM9	-0.06	0.0937	-0.640076	0.522123	0.967173
ADAMDEC1	0.0236	0.1091	0.216218	0.828818	0.992508
ADAMTS1	-0.0711	0.1596	-0.445574	0.655905	0.985529
ADAMTS10	-0.0956	0.1608	-0.594313	0.552303	0.971866
ADAMTS12	-0.0148	0.1797	-0.082146	0.93453	0.999376
ADAMTS13	-0.0496	0.1546	-0.32105	0.748172	0.990677
ADAMTS14	0.0472	0.1786	0.264126	0.791683	0.991382
ADAMTS15	0.1246	0.1797	0.693144	0.488219	0.966304
ADAMTS16	-0.0753	0.0995	-0.756702	0.449229	0.966304
ADAMTS17	0.099	0.1729	0.572569	0.566936	0.973698
ADAMTS18	0.0707	0.1779	0.39721	0.691213	0.985855
ADAMTS19	-0.0187	0.1006	-0.185963	0.852474	0.994673
ADAMTS2	-0.2328	0.178	-1.307833	0.19093	0.902834
ADAMTS20	-0.255	0.1586	-1.60822	0.107787	0.847694
ADAMTS3	-0.4434	0.1792	-2.474724	0.013334	0.50328
ADAMTS4	-0.0321	0.1728	-0.185466	0.852864	0.994673
ADAMTS6	-0.116	0.153	-0.758019	0.44844	0.966304
ADAMTS7	0.0795	0.1713	0.464218	0.642492	0.984066
ADAMTS8	6e-04	0.1796	0.003261	0.997398	0.999607
ADAMTS9	-0.1059	0.1759	-0.601992	0.54718	0.970939
ADAMTSL1	0.1251	0.1732	0.722152	0.470201	0.966304
ADAMTSL2	-0.1426	0.1778	-0.801745	0.422701	0.964648
ADAMTSL3	-0.028	0.139	-0.201168	0.840568	0.994085
ADAMTSL4	0.025	0.1392	0.179506	0.85754	0.995314
ADAMTSL5	0.2926	0.1343	2.178905	0.029339	0.642337
ADAP1	-0.3924	0.1786	-2.196895	0.028028	0.63693
ADAP2	0.2221	0.1671	1.328759	0.183927	0.901064
ADAR	-0.1032	0.0965	-1.069701	0.284754	0.945206
ADARB1	-0.1131	0.1433	-0.7891	0.430053	0.966304
ADARB2	-0.072	0.154	-0.467723	0.639983	0.984066
ADAT1	-0.2219	0.1791	-1.239446	0.21518	0.914217
ADAT2	-0.0234	0.1499	-0.155731	0.876245	0.995867
ADAT3	-0.0291	0.1782	-0.163363	0.870233	0.995476
ADC	-0.1158	0.1597	-0.725629	0.468066	0.966304
ADCK1	0.1873	0.1364	1.372962	0.169764	0.892028
ADCK2	0.1246	0.1359	0.916644	0.359329	0.954191
ADCK3	-0.0015	0.1545	-0.009776	0.9922	0.999607
ADCK4	-0.017	0.1004	-0.16905	0.865758	0.995314
ADCK5	-0.1926	0.0938	-2.053987	0.039977	0.694538
ADCY1	0.0385	0.1742	0.220924	0.825152	0.992503
ADCY10	0.0461	0.1706	0.270456	0.78681	0.991382
ADCY2	-0.2698	0.1156	-2.334274	0.019581	0.58267
ADCY3	-0.6404	0.1762	-3.635515	NA	NA
ADCY5	0.2164	0.1486	1.455866	0.14543	0.873938
ADCY6	-0.1564	0.1734	-0.9022	0.36695	0.954191
ADCY7	-0.0698	0.1753	-0.398308	0.690403	0.985855
ADCY8	-0.1305	0.1108	-1.178405	0.238635	0.931555
ADCY9	0.1327	0.1348	0.984457	0.324891	0.952359
ADCYAP1	0.0887	0.1531	0.579187	0.562463	0.971866
ADCYAP1R1	0.2194	0.166	1.321655	0.186283	0.901064
ADD1	0.0575	0.0787	0.730542	0.465059	0.966304
ADD2	-0.0704	0.1113	-0.632684	0.52694	0.968164
ADD3	0.0735	0.1192	0.616645	0.537469	0.970002
ADGB	-0.0304	0.1337	-0.227729	0.819857	0.992503
ADH5	0.0815	0.0817	0.998005	0.318277	0.950199
ADHFE1	0.2452	0.1613	1.520206	0.128459	0.85554
ADI1	0.0102	0.0769	0.132107	0.894899	0.996338
ADIPOQ	-0.5991	0.1042	-5.752563	0	1.8e-05
ADIPOR1	6e-04	0.0815	0.007869	0.993721	0.999607
ADIPOR2	0.1816	0.1486	1.222245	0.221615	0.920785
ADIRF	NA	NA	NA	NA	NA
ADK	0.0262	0.1214	0.216219	0.828817	0.992508
ADM2	-0.2847	0.1577	-1.805383	0.071015	0.80766
ADM5	-0.1827	0.1545	-1.182387	0.237052	0.931555
ADNP	-0.0646	0.0821	-0.786819	0.431388	0.966304
ADNP2	0.0272	0.0987	0.275581	0.78287	0.991247
ADO	-0.0104	0.078	-0.132802	0.89435	0.996338
ADORA1	-0.0403	0.1734	-0.232555	0.816107	0.992503
ADORA2A	0.088	0.1649	0.533794	0.593484	0.979109
ADORA2B	-0.1504	0.1713	-0.877802	0.380051	0.95618
ADORA3	-0.3325	0.1752	-1.897529	0.057758	0.765777
ADPGK	-0.1652	0.1211	-1.364188	0.172508	0.892733
ADPRH	-0.036	0.1224	-0.293847	0.768875	0.991247
ADPRHL1	0.0855	0.1562	0.547077	0.584326	0.977496
ADPRHL2	0.0247	0.0893	0.277147	0.781667	0.991247
ADPRM	-0.1681	0.114	-1.474491	0.140349	0.869311
ADRA1A	-0.065	0.1667	-0.390017	0.696524	0.986618
ADRA1B	-0.204	0.0909	-2.244152	0.024823	0.618558
ADRA1D	-0.2547	0.1797	-1.41773	0.15627	0.882429
ADRA2A	-0.0179	0.1348	-0.132537	0.89456	0.996338
ADRA2B	0.1401	0.1779	0.787075	0.431238	0.966304
ADRB1	0.1472	0.1736	0.847873	0.396509	0.958443
ADRB2	-0.4515	0.1759	-2.566423	0.010275	0.457443
ADRB3	-0.0342	0.0317	-1.080139	NA	NA
ADRBK1	0.0383	0.0571	0.671214	0.502084	0.966304
ADRBK2	0.2524	0.1262	2.000885	0.045405	0.720979
ADRM1	0.0131	0.0835	0.157524	0.874832	0.995867
ADSL	0.076	0.0992	0.76603	0.443659	0.966304
ADSS	-0.1802	0.1571	-1.146829	0.251452	0.937502
ADSSL1	0.2221	0.1239	1.792476	0.073057	0.808351
ADTRP	-0.2569	0.0937	-2.742566	NA	NA
AEBP1	-0.4195	0.1776	-2.361938	0.01818	0.567168
AEBP2	-0.0252	0.0715	-0.351999	0.724839	0.989554
AEN	0.1913	0.1427	1.34036	0.180128	0.89699
AES	-0.0088	0.098	-0.090058	0.928241	0.999162
AFAP1	-0.0609	0.1065	-0.571872	0.567409	0.973918
AFAP1L1	0.0828	0.1186	0.698407	0.484923	0.966304
AFAP1L2	-0.2815	0.1541	-1.82645	0.067783	0.798729
AFF1	0.1817	0.1629	1.115206	0.264762	0.942559
AFF2	-0.3017	0.1775	-1.699883	0.089153	0.830482
AFF3	-0.0014	0.1656	-0.008195	0.993461	0.999607
AFF4	0.1189	0.1262	0.941958	0.346214	0.954191
AFG3L2	0.1792	0.1364	1.31364	0.188967	0.902834
AFM	-0.0581	0.1185	-0.489937	0.624178	0.982902
AFMID	-0.1646	0.113	-1.456058	0.145377	0.873938
AFP	2e-04	0.025	0.007015	0.994403	NA
AFTPH	-0.08	0.1011	-0.791128	0.428869	0.966304
AGA	0.0297	0.0925	0.32134	0.747953	0.990677
AGAP1	0.1889	0.1556	1.214555	0.224536	0.922346
AGAP2	0.0884	0.1668	0.530033	0.596089	0.979109
AGAP3	0.0317	0.0962	0.329663	0.741655	0.990458
AGBL1	-0.1309	0.1694	-0.77286	0.439605	0.966304
AGBL2	0.2493	0.1706	1.461036	0.144006	0.871129
AGBL4	0.0325	0.1623	0.200104	0.841399	0.994085
AGBL5	0.0854	0.1011	0.844757	0.398247	0.958443
AGER	-0.4272	0.1552	-2.752649	0.005912	0.377948
AGFG1	0.0396	0.0878	0.451183	0.651857	0.98428
AGFG2	-0.0376	0.1008	-0.372797	0.7093	0.986618
AGGF1	-0.0023	0.0752	-0.030854	0.975386	0.999607
AGK	-0.052	0.0804	-0.646677	0.517841	0.967173
AGL	0.1482	0.138	1.073664	0.282973	0.945206
AGMAT	0.0112	0.0965	0.116224	0.907475	0.997964
AGMO	-0.0309	0.1288	-0.239717	0.810549	0.991912
AGO1	0.0194	0.0939	0.206536	0.836372	0.993381
AGO2	0.0876	0.1388	0.631228	0.527891	0.968686
AGO3	-0.1184	0.1758	-0.673534	0.500607	0.966304
AGO4	-0.0487	0.0902	-0.539548	0.589509	0.977496
AGPAT1	0.0154	0.0942	0.1639	0.86981	0.995314
AGPAT2	-0.2333	0.1471	-1.586174	0.1127	0.848227
AGPAT3	-0.1632	0.1761	-0.926657	0.354105	0.954191
AGPAT4	-0.5785	0.1796	-3.220785	0.001278	0.198294
AGPAT5	0.031	0.1444	0.214548	0.83012	0.992924
AGPAT6	0.0497	0.1141	0.435777	0.662998	0.985855
AGPAT9	0.1261	0.132	0.955066	0.339544	0.954191
AGPS	-0.0703	0.1002	-0.701203	0.483176	0.966304
AGR2	0.0398	0.1615	0.246262	0.805479	0.991859
AGRN	-0.2907	0.1312	-2.214862	0.02677	0.627382
AGRP	-0.0012	0.0535	-0.0233	0.981411	NA
AGT	-0.0114	0.0839	-0.135371	0.892319	0.996338
AGTPBP1	-0.0834	0.1129	-0.738932	0.459948	0.966304
AGTR1	-0.1033	0.1337	-0.773102	0.439462	0.966304
AGTR2	-0.0353	0.0261	-1.350379	0.176895	NA
AGTRAP	0.0446	0.1213	0.367515	0.713235	0.987707
AGXT	-0.0302	0.0921	-0.32772	0.743124	0.990458
AGXT2	0.033	0.1343	0.245647	0.805955	0.991859
AHCTF1	0.0154	0.1035	0.148668	0.881816	0.995867
AHCY	-0.0118	0.1347	-0.087635	0.930167	0.999361
AHCYL1	-0.042	0.131	-0.320567	0.748539	0.990677
AHCYL2	-0.1248	0.1026	-1.215859	0.224039	0.922346
AHDC1	-0.2464	0.1107	-2.226061	0.02601	0.624535
AHI1	0.0074	0.1237	0.060129	0.952053	0.999376
AHNAK	-0.0601	0.1142	-0.526161	0.598776	0.979109
AHNAK2	0.0111	0.1763	0.062815	0.949914	0.999376
AHR	0.043	0.1225	0.350515	0.725952	0.989989
AHRR	0.0137	0.1774	0.077284	0.938398	0.999376
AHSA1	0.0405	0.0636	0.637735	0.523646	0.967173
AHSA2	-0.2063	0.1751	-1.177943	0.238819	0.931555
AHSG	-0.0329	0.106	-0.310594	0.756109	0.991017
AHSP	0.0747	0.1161	0.643177	0.520109	0.967173
AICDA	-1e-04	0.039	-0.001765	0.998592	NA
AIDA	-0.117	0.1105	-1.057991	0.290059	0.945747
AIF1	-0.3347	0.1789	-1.870954	0.061351	0.77657
AIF1L	-0.0201	0.1556	-0.128883	0.89745	0.996338
AIFM1	0.0431	0.1313	0.327799	0.743064	0.990458
AIFM2	-0.073	0.1104	-0.660654	0.508834	0.967173
AIFM3	-0.1458	0.1733	-0.841159	0.400259	0.958618
AIG1	-0.0352	0.0853	-0.412627	0.67988	0.985855
AIM1	0.1948	0.1511	1.289415	0.197254	0.902834
AIM1L	-0.1294	0.15	-0.862818	0.388238	0.958443
AIMP1	0.096	0.1278	0.751003	0.452651	0.966304
AIMP2	0.0472	0.1114	0.423163	0.672177	0.985855
AIP	-0.0207	0.0812	-0.254506	0.799105	0.991859
AIRE	-0.0329	0.1362	-0.241264	0.809351	0.991912
AJAP1	-0.0012	0.1207	-0.009893	0.992107	0.999607
AJUBA	-0.0804	0.1212	-0.663091	0.507272	0.967173
AK1	0.0985	0.1066	0.924735	0.355104	0.954191
AK2	0.0595	0.0881	0.675009	0.49967	0.966304
AK3	0.114	0.1603	0.711275	0.476914	0.966304
AK4	0.1406	0.1211	1.161217	0.245554	0.936458
AK5	0.1968	0.1689	1.165143	0.243961	0.935836
AK7	-0.0249	0.163	-0.152661	0.878665	0.995867
AK8	0.0688	0.1534	0.448449	0.653829	0.984672
AK9	-0.0299	0.1542	-0.19376	0.846364	0.994287
AKAP1	0.1268	0.1529	0.829537	0.4068	0.96119
AKAP10	0.0231	0.081	0.284997	0.775646	0.991247
AKAP11	-0.083	0.0899	-0.923053	0.35598	0.954191
AKAP12	0.0059	0.1691	0.034658	0.972352	0.999607
AKAP13	0.1135	0.1542	0.735596	0.461976	0.966304
AKAP14	0.0981	0.1695	0.578876	0.562673	0.971866
AKAP17A	0.0998	0.1526	0.654075	0.513064	0.967173
AKAP2	-6e-04	0.1692	-0.003454	0.997244	0.999607
AKAP3	2e-04	0.025	0.007015	0.994403	NA
AKAP4	NA	NA	NA	NA	NA
AKAP5	-0.3478	0.1694	-2.053044	0.040068	0.694538
AKAP6	0.1272	0.1343	0.947135	0.34357	0.954191
AKAP7	0.036	0.138	0.260762	0.794276	0.991382
AKAP8	-0.1095	0.1053	-1.039488	0.298578	0.947122
AKAP8L	0.0894	0.0903	0.990289	0.322033	0.951366
AKAP9	0.0514	0.1073	0.478647	0.63219	0.984066
AKIRIN1	-0.0765	0.1286	-0.594433	0.552223	0.971866
AKIRIN2	0.0085	0.0966	0.088283	0.929652	0.999345
AKNA	0.0772	0.1484	0.520482	0.602728	0.979131
AKNAD1	-0.1644	0.1702	-0.965877	0.334106	0.954191
AKR1A1	-0.0269	0.0942	-0.285082	0.775581	0.991247
AKR1B1	-0.0608	0.1359	-0.447344	0.654626	0.985237
AKR1B10	-0.0967	0.1303	-0.742158	0.457992	0.966304
AKR1B15	-0.1539	0.1738	-0.885117	0.376094	0.955381
AKR1C3	0.0453	0.0621	0.730169	0.465287	NA
AKR1C4	-0.0072	0.0955	-0.075124	NA	NA
AKR1D1	-0.0365	0.0773	-0.471949	0.636963	0.984066
AKR1E2	0	0.0251	0.001468	0.998828	NA
AKR7A2	0.0937	0.104	0.900985	0.367596	0.954191
AKT1	0.0907	0.0697	1.301768	0.192996	0.902834
AKT2	-0.0443	0.1348	-0.328362	0.742638	0.990458
AKT3	-0.0084	0.1267	-0.066003	0.947376	0.999376
AKTIP	0.0674	0.1092	0.617605	0.536836	0.970002
ALAD	-0.0098	0.1361	-0.07182	0.942745	0.999376
ALAS1	0.212	0.1279	1.657549	0.097408	0.834803
ALAS2	0.0206	0.1545	0.133164	0.894064	0.996338
ALB	-0.0097	0.0759	-0.12739	0.898632	0.996338
ALCAM	-0.0721	0.1362	-0.529282	0.59661	0.979109
ALDH16A1	-0.0656	0.1629	-0.402425	0.687371	0.985855
ALDH18A1	-0.2958	0.1565	-1.890511	0.05869	0.766864
ALDH1A1	-0.4655	0.15	-3.103604	0.001912	0.237114
ALDH1A2	-0.2121	0.1091	-1.942871	0.052032	0.739262
ALDH1A3	0.4271	0.1793	2.381389	0.017247	0.552516
ALDH1L1	0.0308	0.1451	0.212015	0.832095	0.993206
ALDH1L2	-0.2127	0.1511	-1.407617	0.159245	0.884805
ALDH2	0.0658	0.1497	0.439607	0.660222	0.985855
ALDH3A1	0.1167	0.158	0.738471	0.460229	0.966304
ALDH3A2	0.0141	0.1539	0.091714	0.926926	0.999139
ALDH3B1	-0.3669	0.1795	-2.044091	0.040945	0.694538
ALDH4A1	0.1214	0.1569	0.77407	0.43889	0.966304
ALDH5A1	0.1396	0.175	0.797683	0.425055	0.965111
ALDH6A1	0.2624	0.1706	1.538512	0.123923	0.85554
ALDH7A1	0.0315	0.0976	0.322537	0.747046	0.990677
ALDH8A1	-0.0426	0.1737	-0.244983	0.806469	0.991859
ALDH9A1	0.0566	0.129	0.438314	0.661158	0.985855
ALDOA	0.0932	0.1116	0.834996	0.40372	0.960831
ALDOB	-0.0097	0.138	-0.07011	0.944106	0.999376
ALDOC	-0.0238	0.1777	-0.134009	0.893396	0.996338
ALG1	-0.2003	0.121	-1.655143	0.097896	0.834803
ALG10	0.0677	0.164	0.412825	0.679735	0.985855
ALG11	-0.1288	0.1326	-0.970827	0.331635	0.954191
ALG12	0.0281	0.1173	0.239286	0.810884	0.991912
ALG13	-0.1513	0.1595	-0.948715	0.342765	0.954191
ALG14	0.0376	0.0938	0.400709	0.688634	0.985855
ALG2	0.0034	0.1036	0.032547	0.974036	0.999607
ALG3	0.0549	0.1048	0.524	0.600279	0.979109
ALG5	-0.1089	0.0907	-1.200888	0.229794	0.927426
ALG6	-0.0387	0.1162	-0.332754	0.73932	0.990442
ALG8	0.0519	0.0873	0.595117	0.551765	0.971866
ALG9	0.0124	0.0875	0.141266	0.887659	0.995985
ALK	0.0154	0.1793	0.085816	0.931613	0.999376
ALKBH1	0.0217	0.1097	0.19768	0.843295	0.994085
ALKBH2	-0.0452	0.094	-0.48074	0.630701	0.984066
ALKBH3	-0.0586	0.1152	-0.509014	0.610742	0.979657
ALKBH4	-0.1895	0.1453	-1.303886	0.192272	0.902834
ALKBH6	-0.0813	0.0984	-0.82639	0.408583	0.961328
ALKBH7	0.2029	0.0971	2.089385	0.036673	0.685898
ALKBH8	-0.0843	0.1187	-0.710745	0.477242	0.966304
ALLC	NA	NA	NA	NA	NA
ALMS1	-0.0175	0.1125	-0.155358	0.876539	0.995867
ALOX12	-0.1669	0.172	-0.970676	0.331709	0.954191
ALOX12B	-0.1269	0.1498	-0.847149	0.396912	0.958443
ALOX15	-0.2142	0.1212	-1.767298	0.077178	0.810568
ALOX15B	-0.0111	0.0255	-0.436374	0.662566	NA
ALOX5	-0.3271	0.1792	-1.825043	0.067995	0.799298
ALOX5AP	-0.2474	0.1717	-1.440738	0.149659	0.878751
ALOXE3	-0.0564	0.0697	-0.808687	0.418695	NA
ALPI	0.1679	0.1194	1.407166	0.159378	0.884805
ALPK1	0.0517	0.1749	0.295631	0.767512	0.991247
ALPK2	-0.0531	0.1658	-0.320302	0.748739	0.990677
ALPK3	0.164	0.1368	1.198685	0.23065	0.927953
ALPL	-0.1551	0.177	-0.876677	0.380662	0.95618
ALS2	-0.1168	0.1007	-1.16004	0.246032	0.936775
ALS2CL	0.0107	0.1605	0.066733	0.946795	0.999376
ALS2CR11	1e-04	0.0253	0.003336	0.997338	NA
ALS2CR12	-0.1162	0.1795	-0.647182	0.517514	0.967173
ALX1	-0.0316	0.0254	-1.247056	0.212377	NA
ALX3	-0.0128	0.0269	-0.474675	0.635019	NA
ALX4	NA	NA	NA	NA	NA
ALYREF	-0.1435	0.1113	-1.289371	0.197269	0.902834
AMACR	0.1091	0.1279	0.852668	0.393843	0.958443
AMBN	0.0781	0.1079	0.723739	0.469226	0.966304
AMBP	-0.004	0.0725	-0.054666	0.956404	0.999376
AMBRA1	0.1324	0.0785	1.687324	0.091541	0.831086
AMD1	0.0049	0.1236	0.039639	0.968381	0.999607
AMDHD1	-0.312	0.1309	-2.383992	0.017126	0.552423
AMDHD2	-0.0767	0.1061	-0.723442	0.469409	0.966304
AMER1	-0.0823	0.1325	-0.62127	0.534422	0.970002
AMER2	0.1085	0.1151	0.942749	0.345809	0.954191
AMER3	0.0119	0.025	0.475308	0.634568	NA
AMFR	0.1775	0.1185	1.498169	0.134089	0.863292
AMH	-0.216	0.1546	-1.39743	0.162284	0.888013
AMHR2	0.1681	0.1775	0.947168	0.343553	0.954191
AMICA1	-0.4434	0.1797	-2.467575	0.013603	0.504275
AMIGO1	0.2117	0.1469	1.44113	0.149548	0.878555
AMIGO2	-0.3025	0.1797	-1.683414	0.092295	0.831086
AMIGO3	0.0013	0.175	0.00716	0.994287	0.999607
AMMECR1	-0.0263	0.1567	-0.167938	0.866632	0.995314
AMMECR1L	-0.0201	0.1292	-0.155264	0.876613	0.995867
AMN	0	0.0251	0.001489	0.998812	NA
AMN1	-0.0472	0.1221	-0.386516	0.699114	0.986618
AMOT	-0.1493	0.1305	-1.144322	0.25249	0.938444
AMOTL1	0.0096	0.1343	0.071193	0.943245	0.999376
AMOTL2	0.3827	0.1486	2.575067	0.010022	0.452543
AMPD1	-0.0259	0.1756	-0.147754	0.882537	0.995867
AMPD2	-0.093	0.1741	-0.534163	0.593229	0.979109
AMPD3	0.2246	0.1239	1.813289	0.069787	0.804868
AMPH	-0.4303	0.1789	-2.404997	0.016173	0.540457
AMT	-0.0341	0.1466	-0.232784	0.815929	0.992503
AMY1A	NA	NA	NA	NA	NA
AMY2B	-0.0093	0.1731	-0.053655	0.95721	0.999376
AMZ1	0.0284	0.1393	0.20394	0.838401	0.993733
AMZ2	-0.1958	0.105	-1.864822	0.062206	0.77836
ANAPC1	0.0093	0.0923	0.100562	0.919898	0.998666
ANAPC10	-0.0635	0.1701	-0.373397	0.708853	0.986618
ANAPC11	-0.0449	0.0983	-0.457185	0.647538	0.984066
ANAPC13	0.0338	0.0925	0.365694	0.714593	0.988043
ANAPC15	-0.1148	0.1032	-1.112121	0.266086	0.943409
ANAPC16	0.019	0.0949	0.200626	0.840991	0.994085
ANAPC2	0.0125	0.0803	0.155998	0.876034	0.995867
ANAPC4	0.1555	0.097	1.60275	0.10899	0.848227
ANAPC5	0.0709	0.1076	0.658791	0.51003	0.967173
ANAPC7	-0.0439	0.0828	-0.53067	0.595648	0.979109
ANGEL1	0.0286	0.1381	0.207083	0.835945	0.993381
ANGEL2	-0.0776	0.1006	-0.771416	0.44046	0.966304
ANGPT1	-0.2537	0.1498	-1.694064	0.090253	0.831086
ANGPT2	-0.0042	0.1592	-0.026413	0.978928	0.999607
ANGPT4	-0.0234	0.0251	-0.933995	0.350306	NA
ANGPTL1	0.0155	0.1797	0.086106	0.931382	0.999376
ANGPTL2	-0.0099	0.1346	-0.073634	0.941302	0.999376
ANGPTL3	-0.0113	0.0636	-0.177865	NA	NA
ANGPTL4	-0.075	0.1665	-0.450089	0.652646	0.98428
ANGPTL5	-0.0107	0.0255	-0.419413	0.674915	NA
ANGPTL6	-0.2724	0.1451	-1.877204	0.06049	0.774732
ANGPTL7	-0.1909	0.1263	-1.511853	0.130571	0.860191
ANK1	0.0557	0.1397	0.398703	0.690112	0.985855
ANK2	0.0986	0.1398	0.705425	0.480546	0.966304
ANK3	0.1639	0.1221	1.341954	0.179611	0.89699
ANKDD1A	-0.1535	0.1043	-1.471896	0.141049	0.869311
ANKDD1B	-0.0158	0.1252	-0.126065	0.89968	0.996378
ANKEF1	-0.0349	0.026	-1.340068	NA	NA
ANKFN1	-0.0132	0.0395	-0.334575	0.737946	NA
ANKFY1	0.0824	0.1169	0.7046	0.481059	0.966304
ANKH	-0.0545	0.1671	-0.325847	0.74454	0.990668
ANKHD1	0.1851	0.1423	1.301094	0.193226	0.902834
ANKHD1-EIF4EBP3	0.0642	0.0904	0.709397	0.478078	0.966304
ANKIB1	0.0691	0.0806	0.856903	0.391498	0.958443
ANKK1	-0.0234	0.0251	-0.933995	0.350306	NA
ANKLE1	-0.1606	0.1797	-0.893543	0.371566	0.954289
ANKLE2	0.1487	0.1224	1.214888	0.224409	0.922346
ANKMY1	-0.2724	0.1113	-2.447825	0.014372	0.519303
ANKMY2	0.0393	0.0974	0.403752	0.686395	0.985855
ANKRA2	0.0144	0.0995	0.145062	0.884662	0.995985
ANKRD1	0.2021	0.1741	1.16075	0.245744	0.936683
ANKRD10	0.0522	0.1724	0.302661	0.762148	0.991247
ANKRD11	0.1523	0.0816	1.864815	0.062207	0.77836
ANKRD12	0.0149	0.134	0.111549	0.911181	0.998396
ANKRD13A	-0.1535	0.108	-1.421508	0.155169	0.882429
ANKRD13B	-0.2664	0.1777	-1.499385	0.133774	0.862939
ANKRD13C	-0.0697	0.0994	-0.700831	0.483408	0.966304
ANKRD13D	-0.3985	0.1745	-2.28367	0.022391	0.603367
ANKRD16	-0.1656	0.1021	-1.621736	0.10486	0.841264
ANKRD17	0.1019	0.1007	1.012546	0.311277	0.949428
ANKRD2	-0.0132	0.1759	-0.074874	0.940315	0.999376
ANKRD22	-0.0212	0.0255	-0.833722	0.404438	NA
ANKRD23	0.1328	0.1745	0.760787	0.446784	0.966304
ANKRD24	-0.1261	0.1772	-0.711439	0.476812	0.966304
ANKRD26	-0.1819	0.1262	-1.441337	0.149489	0.878555
ANKRD27	0.0101	0.1546	0.065255	0.947971	0.999376
ANKRD28	-0.0047	0.0976	-0.047824	0.961856	0.999607
ANKRD29	0.1689	0.1612	1.047426	0.294903	0.945747
ANKRD31	-0.0106	0.0251	-0.421409	0.673456	NA
ANKRD32	0.1289	0.1052	1.225158	0.220516	0.919164
ANKRD33	-0.1062	0.1138	-0.932812	0.350917	0.954191
ANKRD33B	0.0048	0.0842	0.057316	0.954293	NA
ANKRD34A	-0.0119	0.1748	-0.067835	0.945917	0.999376
ANKRD34B	0.0974	0.1317	0.739759	0.459446	0.966304
ANKRD34C	-0.0117	0.0251	-0.466291	0.641007	NA
ANKRD35	0.0676	0.1226	0.551198	0.581498	0.977496
ANKRD37	0.1286	0.178	0.722415	0.470039	0.966304
ANKRD39	0.1017	0.1115	0.912145	0.361692	0.954191
ANKRD40	0.0238	0.0878	0.270922	0.786451	0.991382
ANKRD42	0.0969	0.1498	0.64701	0.517626	0.967173
ANKRD44	-0.0424	0.113	-0.375083	0.707599	0.986618
ANKRD45	0.015	0.1787	0.084	0.933057	0.999376
ANKRD46	0.0284	0.0938	0.30235	0.762386	0.991247
ANKRD49	-0.0283	0.1271	-0.222551	0.823885	0.992503
ANKRD50	-0.0062	0.112	-0.055547	0.955703	0.999376
ANKRD52	-0.0817	0.0997	-0.819239	0.41265	0.961328
ANKRD53	0.0024	0.1224	0.019564	0.984392	0.999607
ANKRD54	-0.0505	0.1177	-0.429013	0.667914	0.985855
ANKRD55	9e-04	0.076	0.011934	0.990478	NA
ANKRD6	-0.0418	0.1668	-0.25064	0.802092	0.991859
ANKRD61	0.0365	0.1276	0.28587	0.774978	0.991247
ANKRD63	0.4153	0.1688	2.460236	0.013885	0.506859
ANKRD65	-0.1312	0.0682	-1.924292	0.054318	NA
ANKRD66	0.3404	0.1749	1.946571	0.051586	0.739262
ANKRD9	0.1473	0.1346	1.094348	0.273803	0.943409
ANKS1A	0.193	0.1135	1.700813	0.088978	0.830482
ANKS1B	0.1315	0.1614	0.814959	0.415096	0.961799
ANKS3	0.0121	0.1207	0.099875	0.920443	0.998666
ANKS4B	-2e-04	0.0569	-0.00321	0.997439	NA
ANKS6	-0.2976	0.1737	-1.713916	0.086544	0.826016
ANKUB1	0.0434	0.138	0.314928	0.752816	0.991017
ANKZF1	-0.0724	0.119	-0.608366	0.542945	0.97046
ANLN	0.0349	0.1724	0.202427	0.839583	0.994054
ANO1	-0.3895	0.1485	-2.623274	0.008709	0.421001
ANO10	0.0177	0.0993	0.178032	0.858698	0.995314
ANO2	-0.2109	0.1788	-1.180002	0.238	0.931555
ANO3	-0.2562	0.1589	-1.612123	0.106935	0.846959
ANO4	0.2321	0.1431	1.622355	0.104727	0.841264
ANO5	0.0482	0.0799	0.603653	0.546074	NA
ANO6	-0.2527	0.1451	-1.741579	0.081582	0.818211
ANO8	0.1827	0.1015	1.798708	0.072065	0.808345
ANO9	0.084	0.1796	0.467846	0.639895	0.984066
ANP32A	0.1126	0.0707	1.593769	0.110988	0.848227
ANP32B	0.0069	0.097	0.07083	0.943533	0.999376
ANP32E	0.1385	0.1095	1.265338	0.20575	0.908691
ANPEP	-0.1793	0.1773	-1.01145	0.311801	0.949428
ANTXR1	0.0063	0.1713	0.036505	0.97088	0.999607
ANTXR2	-0.1259	0.1394	-0.903302	0.366366	0.954191
ANXA1	-0.309	0.1753	-1.763051	0.077892	0.813015
ANXA10	NA	NA	NA	NA	NA
ANXA11	-0.0365	0.1037	-0.352219	0.724674	0.989538
ANXA13	0.0015	0.1783	0.00866	0.99309	0.999607
ANXA2	-0.3121	0.1701	-1.834255	0.066616	0.789384
ANXA3	-0.0524	0.078	-0.67241	0.501322	0.966304
ANXA4	-0.156	0.0889	-1.754365	0.079368	0.813625
ANXA5	-0.14	0.089	-1.572335	0.115873	0.848227
ANXA6	0.1575	0.107	1.471096	0.141265	0.869311
ANXA7	-0.1172	0.0673	-1.74	0.081859	0.818244
ANXA9	-0.1151	0.1792	-0.642566	0.520505	0.967173
AOAH	-0.3588	0.1779	-2.016309	0.043768	0.706989
AOC1	-0.1815	0.0987	-1.839057	0.065907	0.788973
AOC3	-0.0635	0.1424	-0.4461	0.655525	0.985529
AOX1	0.082	0.1515	0.541452	0.588196	0.977496
AP1AR	0.1024	0.094	1.088622	0.276321	0.943409
AP1B1	0.0011	0.0931	0.012308	0.99018	0.999607
AP1G1	-0.0325	0.0832	-0.390433	0.696217	0.986586
AP1G2	0.0174	0.094	0.185098	0.853153	0.994673
AP1M1	0.1899	0.1128	1.683578	0.092263	0.831086
AP1M2	-0.1406	0.173	-0.812801	0.416332	0.962293
AP1S1	0.0183	0.1233	0.148127	0.882243	0.995867
AP1S2	-0.0507	0.1483	-0.342029	0.732329	0.990442
AP1S3	-0.4413	0.1793	-2.461354	0.013841	0.506859
AP2A1	0.0457	0.1567	0.291525	0.77065	0.991247
AP2A2	NA	NA	NA	NA	NA
AP2B1	0.1279	0.0867	1.475339	0.140121	0.869311
AP2M1	-0.1337	0.0814	-1.642832	0.100418	0.836736
AP2S1	0.1454	0.1197	1.214836	0.224429	0.922346
AP3B1	-0.0047	0.102	-0.046145	0.963195	0.999607
AP3B2	-0.41	0.1618	-2.53412	0.011273	0.46962
AP3D1	0.0974	0.0652	1.492568	0.13555	0.864612
AP3M1	-0.0238	0.0899	-0.264277	0.791566	0.991382
AP3M2	0.1567	0.1705	0.919182	0.358	0.954191
AP3S1	-0.2055	0.1246	-1.649065	0.099134	0.834803
AP3S2	0.0338	0.085	0.398034	0.690605	0.985855
AP4B1	0.0437	0.1071	0.408056	0.683233	0.985855
AP4E1	0.06	0.1535	0.391055	0.695757	0.986586
AP4M1	0.0075	0.1733	0.043225	0.965522	0.999607
AP4S1	0.0032	0.1043	0.030652	0.975547	0.999607
AP5B1	0.0819	0.0932	0.878991	0.379406	0.955941
AP5M1	-0.0842	0.1611	-0.522218	0.601519	0.979109
AP5S1	0.0976	0.087	1.1214	0.262117	0.941669
AP5Z1	0.1843	0.0979	1.882358	0.059787	0.772769
APAF1	-0.1377	0.1117	-1.232541	0.217747	0.917219
APBA1	-0.1847	0.1524	-1.211752	0.225608	0.922451
APBA2	-0.0739	0.1714	-0.430936	0.666515	0.985855
APBA3	0.0321	0.1239	0.258966	0.795661	0.991382
APBB1	-0.0524	0.1012	-0.517769	0.604619	0.979657
APBB1IP	-0.5164	0.1764	-2.92824	0.003409	0.315576
APBB2	0.0621	0.0847	0.733702	0.46313	0.966304
APBB3	0.0315	0.1707	0.184745	0.853429	0.994673
APC	-0.0148	0.1098	-0.13522	0.892438	0.996338
APC2	-0.0639	0.1617	-0.395306	0.692617	0.985855
APCDD1	-0.2573	0.1655	-1.555206	0.119897	0.851618
APCDD1L	-0.2422	0.1451	-1.66976	0.094967	0.831086
APCS	-0.0152	0.0815	-0.186146	0.85233	0.994673
APEH	0.026	0.0873	0.297307	0.766232	0.991247
APEX1	0.0531	0.0918	0.577741	0.563439	0.971866
APEX2	0.0295	0.1137	0.25958	0.795188	0.991382
APH1A	0.0464	0.0694	0.669195	0.503371	0.966304
APH1B	0.139	0.1314	1.057658	0.290211	0.945747
API5	-0.1046	0.09	-1.163147	0.24477	0.936205
APIP	0.1224	0.1403	0.872775	0.382786	0.957299
APITD1	-0.1304	0.1783	-0.731448	0.464505	0.966304
APITD1-CORT	NA	NA	NA	NA	NA
APLF	-0.0837	0.1204	-0.694945	0.48709	0.966304
APLN	-0.047	0.1753	-0.268363	0.78842	0.991382
APLNR	-0.1669	0.1724	-0.968015	0.333037	0.954191
APLP1	-0.009	0.1388	-0.064842	0.9483	0.999376
APLP2	-0.0173	0.0615	-0.281143	0.778601	0.991247
APMAP	-0.1795	0.109	-1.646007	0.099762	0.836148
APOA1	-0.2146	0.1691	-1.269014	0.204436	0.907438
APOA1BP	0.0695	0.129	0.538451	0.590266	0.977496
APOA2	-0.292	0.178	-1.640604	0.10088	0.836736
APOA4	-0.3352	0.1354	-2.476113	0.013282	0.50328
APOA5	-0.062	0.0923	-0.671589	NA	NA
APOB	-0.0929	0.1401	-0.662787	0.507467	0.967173
APOBEC1	-0.1457	0.1136	-1.28191	0.199874	0.904083
APOBEC2	0.0317	0.141	0.225066	0.821928	0.992503
APOBEC3H	-0.1851	0.1584	-1.168623	0.242556	0.935126
APOBEC4	-0.0117	0.0251	-0.46631	0.640994	NA
APOBR	-0.4206	0.162	-2.59684	0.009409	0.44047
APOC1	0.01	0.1767	0.056452	0.954982	0.999376
APOC2	-0.004	0.0775	-0.052225	0.958349	0.999376
APOC3	-0.0038	0.0711	-0.053833	0.957068	0.999376
APOC4	1e-04	0.068	0.001875	0.998504	NA
APOD	-0.021	0.1776	-0.118056	0.906023	0.997874
APOE	-0.2059	0.1782	-1.155356	0.247945	0.936887
APOF	-0.0381	0.1254	-0.304071	0.761074	0.991247
APOH	-0.0147	0.0687	-0.214623	0.830062	0.992924
APOL2	-0.1129	0.1337	-0.844229	0.398541	0.958443
APOL6	-0.065	0.1751	-0.371452	0.710301	0.986618
APOLD1	0.0578	0.1672	0.345646	0.729609	0.990442
APOM	-0.1106	0.136	-0.813617	0.415864	0.962293
APOO	0.0655	0.1085	0.603463	0.546201	0.97074
APOOL	-0.0953	0.1064	-0.896171	0.370161	0.954191
APOPT1	0.0479	0.1114	0.430604	0.666757	0.985855
APP	0.153	0.1179	1.297684	0.194396	0.902834
APPBP2	-0.0145	0.1013	-0.143399	0.885975	0.995985
APPL1	0.0713	0.1091	0.654182	0.512995	0.967173
APPL2	0.0618	0.0963	0.641535	0.521175	0.967173
APRT	-0.1138	0.1029	-1.10507	0.269129	0.943409
APTX	0.0595	0.1018	0.584959	0.558576	0.971866
AQP1	-0.0821	0.1327	-0.618467	0.536267	0.970002
AQP10	-0.2393	0.1775	-1.348596	0.177467	0.894257
AQP11	-0.0125	0.1789	-0.070041	0.944161	0.999376
AQP12A	NA	NA	NA	NA	NA
AQP12B	NA	NA	NA	NA	NA
AQP2	-0.056	0.1054	-0.531044	0.595388	0.979109
AQP3	-0.4109	0.1496	-2.747315	0.006009	0.378396
AQP4	-0.5398	0.1498	-3.603054	0.000314	0.09824
AQP5	0.1145	0.1531	0.747936	0.454499	0.966304
AQP8	0.077	0.0685	1.123828	0.261086	NA
AQP9	2e-04	0.0673	0.002814	0.997755	0.999607
AQPEP	-0.1639	0.1123	-1.459817	0.14434	0.871129
AQR	-0.03	0.0808	-0.371735	0.71009	0.986618
AR	-0.3233	0.1577	-2.050741	0.040292	0.694538
ARAF	0.0986	0.0813	1.213527	0.224928	0.922346
ARAP1	-0.2878	0.1443	-1.994712	0.046074	0.723145
ARAP2	0.1487	0.1658	0.896787	0.369833	0.954191
ARAP3	0.0071	0.1674	0.04221	0.966331	0.999607
ARC	-0.1264	0.1324	-0.954265	0.33995	0.954191
ARCN1	-0.0235	0.0851	-0.276327	0.782297	0.991247
AREG	2e-04	0.025	0.007015	0.994403	NA
AREL1	0.0973	0.1069	0.909971	0.362838	0.954191
ARF1	0.0266	0.0675	0.394121	0.693491	0.985971
ARF3	-0.1179	0.1046	-1.126681	0.259878	0.941581
ARF4	-0.0823	0.1179	-0.698191	0.485058	0.966304
ARF5	-0.058	0.1005	-0.576844	0.564045	0.971866
ARF6	0.0071	0.1059	0.0675	0.946184	0.999376
ARFGAP1	0.0046	0.0868	0.053109	0.957645	0.999376
ARFGAP2	-0.0038	0.0766	-0.050026	0.960102	0.999607
ARFGAP3	-0.0581	0.1078	-0.538545	0.590201	0.977496
ARFGEF1	0.0382	0.1065	0.358467	0.719994	0.988617
ARFGEF2	0.0686	0.1076	0.637911	0.523532	0.967173
ARFIP1	-0.033	0.1267	-0.260172	0.794731	0.991382
ARFIP2	0.0307	0.0887	0.345699	0.729569	0.990442
ARFRP1	0.1253	0.0938	1.335198	0.181812	0.898214
ARG1	-0.0222	0.093	-0.238463	0.811522	0.991922
ARG2	-0.2062	0.1743	-1.183281	0.236698	0.931555
ARGLU1	0.0425	0.1642	0.258547	0.795985	0.991435
ARHGAP1	-0.1116	0.1076	-1.037006	0.299733	0.947122
ARHGAP11A	0.0621	0.1739	0.357077	0.721034	0.988617
ARHGAP12	0.094	0.0954	0.985201	0.324525	0.952359
ARHGAP15	-0.247	0.1612	-1.532167	0.125481	0.85554
ARHGAP17	0.172	0.1182	1.455737	0.145465	0.873938
ARHGAP18	0.0653	0.1121	0.582383	0.560309	0.971866
ARHGAP19	0.0817	0.0994	0.821498	0.411363	0.961328
ARHGAP20	0.3452	0.1769	1.951869	0.050954	0.739262
ARHGAP21	0.1809	0.1493	1.211758	0.225605	0.922451
ARHGAP22	0.353	0.1771	1.99305	0.046256	0.723145
ARHGAP23	0.0297	0.1212	0.244789	0.80662	0.991859
ARHGAP24	-0.0663	0.16	-0.414607	0.67843	0.985855
ARHGAP25	-0.1054	0.1233	-0.855059	0.392518	0.958443
ARHGAP26	0.0768	0.1208	0.635595	0.525041	0.967507
ARHGAP27	0.0216	0.1748	0.123528	0.901689	0.996918
ARHGAP28	0.0212	0.1485	0.142578	0.886624	0.995985
ARHGAP29	0.1538	0.1371	1.122015	0.261856	0.941669
ARHGAP30	-0.5005	0.1777	-2.815752	0.004866	0.348114
ARHGAP31	0.159	0.1329	1.196091	0.231661	0.928742
ARHGAP32	-0.1255	0.1396	-0.898428	0.368957	0.954191
ARHGAP33	-0.0356	0.1796	-0.198046	0.843009	0.994085
ARHGAP35	0.0964	0.1425	0.676684	0.498607	0.966304
ARHGAP36	-0.1176	0.0655	-1.795063	0.072644	NA
ARHGAP39	0.0551	0.1107	0.498149	0.618379	0.981245
ARHGAP4	-0.0328	0.1667	-0.197008	0.843821	0.994085
ARHGAP42	-0.0316	0.1133	-0.279186	0.780102	0.991247
ARHGAP44	-0.1173	0.1504	-0.779698	0.435569	0.966304
ARHGAP5	0.1543	0.1375	1.122693	0.261568	0.941581
ARHGAP6	-0.1826	0.1459	-1.251461	0.210766	0.912376
ARHGAP8	0.0931	0.1136	0.819499	0.412502	0.961328
ARHGAP9	-0.5677	0.1781	-3.187727	0.001434	0.207251
ARHGDIA	-0.0621	0.0922	-0.673832	0.500418	0.966304
ARHGDIB	0.0547	0.1405	0.389467	0.696931	0.986618
ARHGDIG	-0.0254	0.1768	-0.143665	0.885765	0.995985
ARHGEF1	0.1221	0.1441	0.847869	0.396511	0.958443
ARHGEF10	-0.2657	0.1299	-2.044916	0.040863	0.694538
ARHGEF10L	0.0682	0.0761	0.896683	0.369888	0.954191
ARHGEF11	0.1247	0.0761	1.639833	0.10104	0.836736
ARHGEF15	-0.0075	0.1574	-0.047394	0.962199	0.999607
ARHGEF16	-0.0288	0.1797	-0.160439	0.872535	0.995867
ARHGEF17	-0.1287	0.0928	-1.387229	0.165372	0.889563
ARHGEF18	0.2295	0.163	1.408289	0.159045	0.884805
ARHGEF19	-0.0198	0.1787	-0.110794	0.91178	0.998396
ARHGEF2	-0.1175	0.1117	-1.051861	0.292863	0.945747
ARHGEF25	-0.2747	0.1571	-1.748357	0.080402	0.815677
ARHGEF26	-0.15	0.1499	-1.000389	0.317122	0.950199
ARHGEF28	-0.1868	0.1191	-1.568994	0.116649	0.848227
ARHGEF3	-0.0021	0.0988	-0.021235	0.983058	0.999607
ARHGEF33	0.2958	0.1739	1.70089	0.088964	0.830482
ARHGEF37	0.0487	0.1385	0.351545	0.725179	0.98957
ARHGEF38	NA	NA	NA	NA	NA
ARHGEF39	-0.119	0.1067	-1.115101	0.264807	0.942559
ARHGEF4	0.0147	0.1374	0.107334	0.914524	0.998396
ARHGEF40	-0.2076	0.1322	-1.570841	0.11622	0.848227
ARHGEF5	-0.4489	0.171	-2.624966	0.008666	0.420348
ARHGEF6	-0.0846	0.0993	-0.852242	0.39408	0.958443
ARHGEF7	0.1054	0.0969	1.088047	0.276574	0.943409
ARHGEF9	-0.0334	0.12	-0.278428	0.780684	0.991247
ARID1A	0.1373	0.0815	1.685204	0.091949	0.831086
ARID2	0.0336	0.1159	0.289758	0.772001	0.991247
ARID3A	0.1979	0.1647	1.201394	0.229598	0.927297
ARID3B	0.1668	0.1554	1.073865	0.282883	0.945206
ARID3C	-0.0243	0.1743	-0.139677	0.888915	0.996249
ARID4A	-0.011	0.1028	-0.107226	0.914609	0.998396
ARID4B	-0.0639	0.1082	-0.591022	0.554506	0.971866
ARID5A	-0.296	0.1794	-1.649498	0.099046	0.834803
ARID5B	-0.1329	0.1412	-0.941285	0.346559	0.954191
ARIH1	0.0288	0.077	0.37457	0.707981	0.986618
ARIH2	0.109	0.0994	1.095993	0.273082	0.943409
ARIH2OS	0.1434	0.1595	0.899152	0.368571	0.954191
ARL1	0.0343	0.1128	0.30373	0.761333	0.991247
ARL10	-0.0409	0.1333	-0.306684	0.759084	0.991247
ARL11	-0.3124	0.1605	-1.946515	0.051593	0.739262
ARL13B	-0.2606	0.162	-1.608575	0.107709	0.847694
ARL14EP	-0.0476	0.0867	-0.549425	0.582713	0.977496
ARL15	0.0188	0.1463	0.128651	0.897634	0.996338
ARL16	0.2236	0.1367	1.635608	0.101922	0.837539
ARL17B	1e-04	0.0256	0.002526	0.997985	NA
ARL2	0.0084	0.1103	0.076061	0.93937	0.999376
ARL2BP	-0.1169	0.0798	-1.463979	0.1432	0.870808
ARL3	-0.0225	0.0936	-0.240253	0.810134	0.991912
ARL4A	-0.0787	0.1053	-0.746916	0.455114	0.966304
ARL4C	-0.451	0.1621	-2.782134	0.0054	0.362474
ARL5A	0.0359	0.1639	0.21918	0.82651	0.992503
ARL5B	0.2606	0.1569	1.661589	0.096595	0.83273
ARL6	-0.1023	0.114	-0.89718	0.369623	0.954191
ARL6IP1	-0.4533	0.1559	-2.907239	NA	NA
ARL6IP4	-0.0106	0.0251	-0.421409	0.673456	NA
ARL6IP5	0.0499	0.0623	0.800788	0.423254	0.964648
ARL6IP6	0.0066	0.1241	0.05289	0.95782	0.999376
ARL8A	-0.0187	0.1088	-0.171709	0.863666	0.995314
ARL8B	0.0461	0.0878	0.52493	0.599632	0.979109
ARL9	-0.1517	0.1447	-1.048627	0.29435	0.945747
ARMC1	-0.0587	0.0887	-0.661828	0.508082	0.967173
ARMC10	-0.1016	0.0853	-1.190517	0.233843	0.930904
ARMC12	-0.1507	0.1617	-0.932058	0.351306	0.954191
ARMC2	-0.0171	0.1695	-0.101094	0.919476	0.998666
ARMC3	-0.4525	0.1796	-2.519074	0.011766	0.478906
ARMC4	0.0284	0.1067	0.26587	0.790339	0.991382
ARMC5	0.0557	0.119	0.468244	0.63961	0.984066
ARMC6	-0.0254	0.16	-0.158511	0.874054	0.995867
ARMC7	0.046	0.1509	0.304816	0.760506	0.991247
ARMC8	0.0155	0.0827	0.18712	0.851567	0.994673
ARMC9	-0.223	0.1501	-1.485936	0.137296	0.864731
ARMCX2	-0.0942	0.1633	-0.576567	0.564232	0.971866
ARMCX3	0.0081	0.0942	0.08647	0.931093	0.999376
ARMCX5	-0.0236	0.0296	-0.797878	NA	NA
ARMCX6	0.016	0.1616	0.098868	0.921243	0.998666
ARNT	0.0492	0.1118	0.439759	0.660112	0.985855
ARNT2	0.0024	0.1758	0.013722	0.989052	0.999607
ARNTL	-0.1733	0.1709	-1.014168	0.310503	0.949428
ARPC1A	-0.0711	0.0795	-0.894605	0.370998	0.954191
ARPC1B	-0.211	0.1442	-1.463293	0.143387	0.871089
ARPC2	-0.0288	0.0726	-0.396325	0.691865	0.985855
ARPC3	0.0196	0.0835	0.235024	0.81419	0.992325
ARPC4	-0.0324	0.0962	-0.33661	0.736411	0.990442
ARPC4-TTLL3	-0.1151	0.1537	-0.749018	0.453846	0.966304
ARPC5	-0.1783	0.1555	-1.14648	0.251597	0.937547
ARPC5L	-0.0161	0.1386	-0.11602	0.907637	0.997964
ARPP19	-0.097	0.1708	-0.568066	0.56999	0.974481
ARPP21	-0.0766	0.1288	-0.595179	0.551724	0.971866
ARRB1	0.014	0.1256	0.111277	0.911396	0.998396
ARRB2	-0.355	0.1508	-2.354697	0.018538	0.567168
ARRDC1	0.0072	0.0995	0.071987	0.942612	0.999376
ARRDC2	0.0065	0.179	0.036562	0.970835	0.999607
ARRDC3	-0.0887	0.1438	-0.61697	0.537254	0.970002
ARRDC4	-0.4152	0.1699	-2.443256	0.014555	0.524587
ARRDC5	0.0539	0.1168	0.46187	0.644175	0.984066
ARSA	0.2265	0.1617	1.400642	0.161321	0.886941
ARSB	0.1555	0.1137	1.366871	0.171666	0.892698
ARSE	-0.1782	0.1737	-1.025915	0.304932	0.949428
ARSG	-0.0633	0.1363	-0.464284	0.642444	0.984066
ARSI	-0.1373	0.0872	-1.574822	0.115298	NA
ARSJ	-0.0767	0.1465	-0.523313	0.600756	0.979109
ARSK	-0.0711	0.0898	-0.791268	0.428788	0.966304
ART1	-0.2097	0.1359	-1.542912	0.122852	0.854874
ART3	0.1335	0.1428	0.935046	0.349765	0.954191
ART4	0.1416	0.1777	0.796849	0.425539	0.965111
ART5	-0.1208	0.156	-0.774356	0.43872	0.966304
ARTN	-0.2944	0.1649	-1.784995	0.074262	0.808827
ARV1	0.1076	0.1078	0.997707	0.318421	0.950199
ARVCF	0.1979	0.1244	1.591588	0.111477	0.848227
ARX	-0.0806	0.0566	-1.423467	0.154601	NA
AS3MT	0.0071	0.1763	0.040124	0.967994	0.999607
ASAH1	-0.1893	0.1218	-1.554729	0.120011	0.851618
ASAH2	-0.1382	0.1193	-1.157989	0.246869	0.936887
ASAP1	0.113	0.1034	1.093112	0.274344	0.943409
ASAP2	0.1051	0.1478	0.711574	0.476729	0.966304
ASAP3	0.0273	0.077	0.35518	0.722454	0.988617
ASB1	-0.026	0.0911	-0.285535	0.775234	0.991247
ASB10	0.2091	0.1587	1.317659	0.187618	0.902834
ASB11	0.1492	0.1584	0.942455	0.34596	0.954191
ASB12	-9e-04	0.0255	-0.037263	0.970275	NA
ASB13	-0.0403	0.1009	-0.399896	0.689233	0.985855
ASB14	0.0782	0.1586	0.492841	0.622125	0.982459
ASB15	0.1908	0.1768	1.078863	0.280649	0.945206
ASB17	0.0119	0.025	0.475308	0.634568	NA
ASB18	0.2012	0.1755	1.146272	0.251683	0.93762
ASB2	0.1688	0.1622	1.041053	0.297851	0.947122
ASB3	-0.0575	0.1792	-0.320749	0.748401	0.990677
ASB4	0.0466	0.1797	0.259142	0.795526	0.991382
ASB5	-0.0026	0.1783	-0.01438	0.988527	0.999607
ASB6	0.0144	0.1082	0.132718	0.894416	0.996338
ASB7	0.1593	0.0894	1.782236	0.074711	0.808827
ASB8	0.0501	0.1305	0.383844	0.701094	0.986618
ASB9	-0.1194	0.1642	-0.727282	0.467053	0.966304
ASCC1	-0.2144	0.0981	-2.185511	0.028851	0.638518
ASCC2	0.0445	0.1187	0.375207	0.707507	0.986618
ASCC3	0.0393	0.1348	0.291769	0.770463	0.991247
ASCL1	0	0.0324	0.001424	0.998864	NA
ASCL2	0.0542	0.0505	1.073266	0.283152	NA
ASCL3	0.0119	0.025	0.475308	0.634568	NA
ASF1A	-0.1078	0.0971	-1.110708	0.266694	0.943409
ASF1B	0.0069	0.1502	0.046212	0.963141	0.999607
ASGR1	0.026	0.095	0.273144	0.784743	0.991247
ASGR2	-0.0024	0.0894	-0.027088	0.97839	0.999607
ASH1L	0.1752	0.1238	1.415747	0.15685	0.882587
ASH2L	-0.028	0.097	-0.288615	0.772876	0.991247
ASIC1	-0.4259	0.1084	-3.927535	8.6e-05	0.038409
ASIC2	NA	NA	NA	NA	NA
ASIC3	2e-04	0.025	0.007015	0.994403	NA
ASIC4	-0.393	0.1767	-2.223888	0.026156	0.624535
ASIC5	NA	NA	NA	NA	NA
ASIP	0.0448	0.0489	0.915864	0.359738	NA
ASL	0.0517	0.1039	0.497172	0.619068	0.981594
ASMT	0.0245	0.0355	0.688309	0.491258	NA
ASMTL	0.0257	0.1496	0.171714	0.863663	0.995314
ASNA1	0.1558	0.08	1.947707	0.05145	0.739262
ASNS	-0.3855	0.1724	-2.236223	0.025337	0.621302
ASNSD1	0.0609	0.1115	0.546445	0.58476	0.977496
ASPA	0.2274	0.1795	1.266706	0.205261	0.908691
ASPDH	0.0491	0.1733	0.283323	0.77693	0.991247
ASPG	-0.1187	0.1487	-0.798622	0.424509	0.965111
ASPH	0.1352	0.1302	1.038182	0.299185	0.947122
ASPHD1	0.0145	0.0331	0.437874	0.661478	NA
ASPHD2	-0.0923	0.1789	-0.516028	0.605835	0.979657
ASPM	0.0114	0.1573	0.072549	0.942165	0.999376
ASPN	-0.1197	0.177	-0.676308	0.498845	0.966304
ASPRV1	-0.0453	0.0375	-1.208475	0.226865	NA
ASPSCR1	0.049	0.104	0.470852	0.637746	0.984066
ASRGL1	-0.1128	0.1309	-0.861398	0.389019	0.958443
ASS1	0.0778	0.1692	0.46012	0.64543	0.984066
ASTE1	-0.1315	0.1143	-1.150428	0.249968	0.936887
ASTL	-0.0234	0.0251	-0.933995	0.350306	NA
ASTN1	-0.0541	0.1707	-0.316941	0.751288	0.990767
ASTN2	-0.2032	0.1779	-1.142156	0.253389	0.938444
ASUN	-0.0244	0.1127	-0.216221	0.828816	0.992508
ASXL1	-0.0218	0.1297	-0.168316	0.866334	0.995314
ASXL2	0.1437	0.129	1.113593	0.265454	0.9428
ASXL3	-0.1432	0.1787	-0.801365	0.42292	0.964648
ASZ1	-0.0234	0.0251	-0.933995	0.350306	NA
ATAD1	0.0943	0.1398	0.674505	0.49999	0.966304
ATAD2	0.0051	0.1186	0.043263	0.965492	0.999607
ATAD2B	0.1002	0.1638	0.611496	0.540871	0.970002
ATAD3A	0.1876	0.1082	1.733528	0.083002	0.821034
ATAD5	-0.0403	0.1686	-0.238985	0.811117	0.991922
ATAT1	-0.1045	0.1652	-0.633044	0.526705	0.967957
ATCAY	-0.3037	0.1796	-1.690991	0.090839	0.831086
ATE1	0.1207	0.1163	1.037346	0.299574	0.947122
ATF1	-0.0352	0.0947	-0.371912	0.709958	0.986618
ATF2	0.0183	0.0936	0.196043	0.844576	0.994261
ATF3	-0.0272	0.1349	-0.201555	0.840264	0.994085
ATF4	0.0129	0.1079	0.119724	0.904701	0.997291
ATF5	-0.0811	0.1558	-0.520798	0.602508	0.979109
ATF6	0.0741	0.1051	0.705248	0.480656	0.966304
ATF6B	-0.0747	0.1015	-0.736467	0.461447	0.966304
ATF7	0.0158	0.111	0.14273	0.886504	0.995985
ATF7IP	-0.0139	0.1216	-0.114587	0.908772	0.998218
ATF7IP2	0.0819	0.1311	0.625095	0.531909	0.969995
ATG10	-0.294	0.1683	-1.747081	0.080623	0.816072
ATG13	-0.0046	0.0852	-0.053672	0.957196	0.999376
ATG14	0.1069	0.143	0.747922	0.454507	0.966304
ATG16L1	0.1191	0.066	1.804397	0.071169	0.80766
ATG16L2	-0.0353	0.1786	-0.197901	0.843122	0.994085
ATG2A	-0.0335	0.0917	-0.365303	0.714886	0.988156
ATG2B	0.1124	0.0918	1.224569	0.220738	0.919164
ATG3	0.0342	0.091	0.376001	0.706916	0.986618
ATG4A	-0.0465	0.1169	-0.397607	0.69092	0.985855
ATG4B	0.0458	0.0845	0.541881	0.5879	0.977496
ATG4C	0.0569	0.1131	0.502706	0.615171	0.980326
ATG4D	0.0695	0.1028	0.676194	0.498917	0.966304
ATG5	-0.1192	0.1198	-0.994997	0.319738	0.950199
ATG7	0.0431	0.0822	0.524497	0.599933	0.979109
ATG9A	0.0893	0.0929	0.960866	0.336619	0.954191
ATG9B	-0.1361	0.1509	-0.902241	0.366929	0.954191
ATHL1	-0.063	0.1662	-0.378889	0.70477	0.986618
ATIC	0.0155	0.0812	0.191203	0.848367	0.994477
ATL1	0.0046	0.1703	0.027131	0.978355	0.999607
ATL2	-0.109	0.1364	-0.799422	0.424046	0.964648
ATL3	-0.2365	0.1592	-1.485274	0.137471	0.864731
ATM	0.0883	0.1526	0.578905	0.562653	0.971866
ATMIN	0.0588	0.0863	0.680986	0.49588	0.966304
ATN1	-0.0216	0.109	-0.19806	0.842998	0.994085
ATOH1	-0.0106	0.0251	-0.421409	0.673456	NA
ATOH7	0.1122	0.1751	0.640704	0.521715	0.967173
ATOH8	-0.2641	0.1694	-1.559179	0.118954	0.851618
ATOX1	0.0054	0.1052	0.051305	0.959083	0.999376
ATP10A	-0.2142	0.1298	-1.650486	0.098844	0.834803
ATP10B	-0.334	0.1586	-2.1063	0.035178	0.67425
ATP10D	-0.0993	0.1551	-0.640006	0.522169	0.967173
ATP11A	-0.079	0.1277	-0.618907	0.535977	0.970002
ATP11B	-0.0448	0.1135	-0.394433	0.693261	0.985971
ATP11C	0.0844	0.1042	0.809887	0.418005	0.963173
ATP12A	-0.022	0.0424	-0.519077	0.603707	NA
ATP13A1	0.102	0.1497	0.68177	0.495384	0.966304
ATP13A2	-0.0544	0.0774	-0.702655	0.482271	0.966304
ATP13A3	-0.0944	0.1074	-0.87953	0.379114	0.955941
ATP13A4	-0.032	0.0254	-1.260216	0.207592	NA
ATP13A5	-0.0265	0.0339	-0.781709	0.434385	NA
ATP1A1	0.1001	0.1109	0.902784	0.366641	0.954191
ATP1A3	-7e-04	0.0941	-0.007718	0.993842	0.999607
ATP1A4	-0.0196	0.1031	-0.190369	0.84902	0.994549
ATP1B1	0.0475	0.1262	0.376783	0.706335	0.986618
ATP1B2	-0.1388	0.1291	-1.075553	0.282127	0.945206
ATP1B3	-0.1133	0.0957	-1.183764	0.236506	0.931555
ATP1B4	0.0431	0.0614	0.703074	0.48201	NA
ATP2A1	-0.0116	0.1787	-0.064682	0.948427	0.999376
ATP2A2	0.2053	0.1175	1.746856	0.080662	0.816072
ATP2A3	-0.3051	0.1436	-2.12441	0.033636	0.673458
ATP2B2	0.1102	0.1605	0.686348	0.492494	0.966304
ATP2B3	0.2679	0.1647	1.626514	0.10384	0.838537
ATP2C1	0.0667	0.136	0.49056	0.623737	0.982902
ATP2C2	-0.2091	0.1244	-1.680786	0.092804	0.831086
ATP4A	0.057	0.0986	0.578682	0.562804	NA
ATP4B	0.0242	0.0619	0.391498	0.695429	NA
ATP5A1	0.1377	0.1286	1.070589	0.284354	0.945206
ATP5B	0.1432	0.1199	1.194051	0.232458	0.930358
ATP5C1	0.0386	0.1062	0.363584	0.716169	0.988317
ATP5D	0.0717	0.143	0.501682	0.615891	0.980474
ATP5E	0.1249	0.1712	0.729615	0.465625	0.966304
ATP5F1	0.1222	0.1363	0.896525	0.369972	0.954191
ATP5G1	0.0541	0.1295	0.417922	0.676004	0.985855
ATP5G2	0.1404	0.0995	1.410188	0.158484	0.884805
ATP5G3	0.0661	0.105	0.630107	0.528624	0.968686
ATP5H	-0.0215	0.1042	-0.206226	0.836615	0.993381
ATP5I	-0.029	0.1489	-0.194582	0.84572	0.994287
ATP5J	0.0546	0.1007	0.541844	0.587926	0.977496
ATP5J2	0.0114	0.1575	0.072341	0.942331	0.999376
ATP5J2-PTCD1	0.2489	0.1258	1.978029	0.047925	0.725882
ATP5L	-0.0144	0.1209	-0.119153	0.905154	0.997512
ATP5O	-6e-04	0.1033	-0.006047	0.995175	0.999607
ATP5S	0.1055	0.1338	0.788465	0.430424	0.966304
ATP5SL	0.0909	0.0945	0.962504	0.335797	0.954191
ATP6AP1	0.0289	0.1293	0.223728	0.822969	0.992503
ATP6AP1L	-0.0951	0.1722	-0.552305	0.580739	0.977496
ATP6AP2	-0.068	0.1049	-0.648156	0.516884	0.967173
ATP6V0A1	-0.0031	0.1635	-0.018783	0.985014	0.999607
ATP6V0A4	-0.226	0.1474	-1.532543	0.125388	0.85554
ATP6V0B	0.0223	0.0897	0.248277	0.80392	0.991859
ATP6V0C	0.039	0.0693	0.562876	0.573519	0.976127
ATP6V0D1	-0.0725	0.0753	-0.962592	0.335752	0.954191
ATP6V0D2	-0.4444	0.1389	-3.198443	0.001382	0.206007
ATP6V0E1	-0.0513	0.0942	-0.54508	0.585699	0.977496
ATP6V0E2	-0.0023	0.1134	-0.020553	0.983603	0.999607
ATP6V1A	-0.2329	0.0973	-2.3933	0.016698	0.547464
ATP6V1B1	-0.1498	0.1062	-1.410206	0.158479	0.884805
ATP6V1B2	-0.0015	0.0968	-0.015149	0.987914	0.999607
ATP6V1C1	0.1154	0.0773	1.492576	0.135548	0.864612
ATP6V1C2	0.2077	0.1592	1.30481	0.191958	0.902834
ATP6V1D	0.0508	0.1274	0.398364	0.690362	0.985855
ATP6V1E1	0.035	0.0921	0.380239	0.703768	0.986618
ATP6V1E2	0.0611	0.0489	1.247761	0.212119	NA
ATP6V1F	-0.0948	0.1058	-0.895876	0.370319	0.954191
ATP6V1G1	-0.0717	0.0839	-0.854755	0.392687	0.958443
ATP6V1G2	-0.22	0.1468	-1.498467	0.134012	0.863186
ATP6V1G3	-0.309	0.1683	-1.835463	0.066437	0.789384
ATP6V1H	0.0031	0.1001	0.03055	0.975629	0.999607
ATP7A	0.1608	0.1633	0.9847	0.324772	0.952359
ATP7B	-0.4212	0.17	-2.477007	0.013249	0.50328
ATP8A1	0.0841	0.1186	0.709441	0.478051	0.966304
ATP8A2	-0.45	0.1676	-2.684337	0.007267	0.403584
ATP8B1	-0.4999	0.1707	-2.9292	0.003398	0.315576
ATP8B2	-0.2139	0.158	-1.353999	0.175737	0.894185
ATP8B3	-0.0471	0.1739	-0.271032	0.786366	0.991382
ATP8B4	-0.2547	0.1733	-1.469908	0.141587	0.869311
ATP9A	0.1445	0.1462	0.988394	0.32296	0.952359
ATP9B	0.01	0.0829	0.120446	0.90413	0.997291
ATPAF1	0.1056	0.1481	0.71316	0.475747	0.966304
ATPAF2	0.134	0.1295	1.035056	0.300643	0.947343
ATPIF1	-0.0235	0.1184	-0.198408	0.842726	0.994085
ATR	0.1202	0.1375	0.874583	0.381801	0.956629
ATRAID	0.1492	0.0908	1.64357	0.100265	0.836736
ATRIP	-0.1235	0.1308	-0.944446	0.344942	0.954191
ATRN	0.0851	0.1046	0.813026	0.416203	0.962293
ATRNL1	0.1525	0.1688	0.90378	0.366112	0.954191
ATRX	0.1304	0.1012	1.289309	0.197291	0.902834
ATXN1	-0.0584	0.0869	-0.671218	0.502082	0.966304
ATXN10	-0.0195	0.0763	-0.255091	0.798652	0.991859
ATXN1L	-0.0072	0.0934	-0.076745	0.938826	0.999376
ATXN2	0.1267	0.0889	1.425147	0.154115	0.881079
ATXN2L	-0.0436	0.1281	-0.340373	0.733576	0.990442
ATXN7	0.0827	0.1416	0.584183	0.559097	0.971866
ATXN7L1	-0.0941	0.1594	-0.59049	0.554862	0.971866
ATXN7L2	0.0088	0.1592	0.055281	0.955914	0.999376
ATXN7L3	-0.1056	0.0816	-1.293684	0.195775	0.902834
ATXN7L3B	-0.0322	0.1035	-0.311445	0.755462	0.991017
AUH	0.0698	0.1136	0.614364	0.538975	0.970002
AUNIP	0.1751	0.1276	1.372676	0.169853	0.892028
AUP1	0.0649	0.081	0.801566	0.422804	0.964648
AURKA	-0.0213	0.1632	-0.130251	0.896368	0.996338
AURKAIP1	0.1115	0.1318	0.846068	0.397515	0.958443
AURKB	-0.1141	0.1274	-0.896159	0.370168	0.954191
AURKC	-0.1819	0.0822	-2.213677	NA	NA
AUTS2	0.0694	0.1498	0.463313	0.64314	0.984066
AVEN	0.0135	0.1272	0.105961	0.915613	0.998396
AVIL	-0.0325	0.1673	-0.194573	0.845727	0.994287
AVL9	0.0129	0.0651	0.197982	0.843059	0.994085
AVP	0	0.0251	0.001468	0.998828	NA
AVPI1	0.016	0.1519	0.105179	0.916234	0.998579
AVPR1A	-0.2078	0.1797	-1.156209	0.247596	0.936887
AVPR1B	NA	NA	NA	NA	NA
AVPR2	0.0639	0.0685	0.933264	0.350684	NA
AWAT1	0.0118	0.0251	0.469013	0.63906	NA
AWAT2	-0.0226	0.0611	-0.369948	0.711421	NA
AXDND1	2e-04	0.025	0.007015	0.994403	NA
AXIN1	-0.1447	0.1074	-1.347725	0.177747	0.894301
AXIN2	0.0917	0.1281	0.715961	0.474015	0.966304
AXL	-0.2716	0.1661	-1.63521	0.102005	0.837539
AZGP1	-0.0088	0.0905	-0.097286	NA	NA
AZI1	0.0633	0.1477	0.428569	0.668237	0.985855
AZI2	0.065	0.0851	0.763616	0.445096	0.966304
AZIN1	0.0592	0.1611	0.367269	0.713419	0.987728
B2M	0.0447	0.133	0.336537	0.736466	0.990442
B3GALNT1	-0.4552	0.1385	-3.286777	0.001013	0.180658
B3GALNT2	0.1559	0.1164	1.339626	0.180367	0.89699
B3GALT1	-0.251	0.1206	-2.081599	0.037379	0.688693
B3GALT2	0.092	0.1724	0.533614	0.593609	0.979109
B3GALT4	-0.015	0.1651	-0.090971	0.927516	0.999162
B3GALT5	-0.0662	0.1121	-0.591082	0.554466	0.971866
B3GALT6	-0.1568	0.1352	-1.160285	0.245933	0.936775
B3GALTL	-0.0438	0.0874	-0.501522	0.616004	0.980474
B3GAT1	0.0215	0.1526	0.140677	0.888125	0.995985
B3GAT2	0.1602	0.1664	0.962587	0.335755	0.954191
B3GAT3	0.0046	0.0986	0.046306	0.963066	0.999607
B3GNT1	-0.0164	0.1082	-0.151166	0.879845	0.995867
B3GNT2	-0.1636	0.1285	-1.272831	0.203078	0.907091
B3GNT3	0.0301	0.1742	0.172691	0.862894	0.995314
B3GNT4	-0.1158	0.1514	-0.765024	0.444257	0.966304
B3GNT5	-0.124	0.1622	-0.764457	0.444595	0.966304
B3GNT6	0.0288	0.0729	0.395443	0.692516	NA
B3GNT7	0.0888	0.1785	0.497664	0.618721	0.981472
B3GNT8	-0.0129	0.1689	-0.076528	0.938999	0.999376
B3GNT9	0.0477	0.1387	0.344177	0.730713	0.990442
B3GNTL1	0.0034	0.107	0.03164	0.974759	0.999607
B4GALNT1	-0.0106	0.1787	-0.059213	0.952783	0.999376
B4GALNT2	-0.0384	0.0662	-0.580173	0.561798	NA
B4GALNT3	0.0147	0.1668	0.088398	0.929561	0.999345
B4GALNT4	-0.2165	0.1738	-1.245867	0.212813	0.913421
B4GALT1	-0.0941	0.1005	-0.936949	0.348785	0.954191
B4GALT2	0.0828	0.1084	0.763983	0.444877	0.966304
B4GALT3	0.1378	0.1291	1.067278	0.285846	0.945308
B4GALT4	-0.2607	0.1534	-1.698927	0.089333	0.830482
B4GALT6	-0.0204	0.1239	-0.164761	0.869132	0.995314
B4GALT7	0.0343	0.0762	0.450155	0.652599	0.98428
B9D1	-0.0428	0.0942	-0.454897	0.649183	0.984066
B9D2	-0.1563	0.1076	-1.452933	0.146242	0.874433
BAALC	4e-04	0.066	0.005704	0.995449	NA
BAAT	-0.0401	0.1009	-0.397005	0.691363	0.985855
BACE1	0.0769	0.0888	0.866563	0.386182	0.958443
BACE2	-0.352	0.1793	-1.963435	0.049596	0.731743
BACH2	0.1573	0.1629	0.965945	0.334072	0.954191
BAD	-0.0953	0.1174	-0.811796	0.416909	0.963077
BAG2	-0.0326	0.0887	-0.367903	0.712946	0.987592
BAG3	0.1422	0.1153	1.232911	0.217609	0.917219
BAG4	-0.1412	0.1405	-1.004847	0.314971	0.949428
BAG5	-0.0238	0.1185	-0.20123	0.840519	0.994085
BAG6	0.1421	0.0751	1.8923	0.058451	0.766574
BAHCC1	0.1335	0.1346	0.991615	0.321385	0.950199
BAHD1	0.0253	0.0914	0.276391	0.782248	0.991247
BAI1	-0.2019	0.1743	-1.158328	0.24673	0.936887
BAI2	-0.6334	0.1692	-3.742686	NA	NA
BAI3	-0.0642	0.1797	-0.357081	0.721031	0.988617
BAIAP2	0.0182	0.1438	0.126769	0.899123	0.996338
BAIAP2L1	-0.2991	0.1576	-1.897799	0.057723	0.765777
BAIAP2L2	0.0533	0.1765	0.302167	0.762524	0.991247
BAIAP3	0.0129	0.1561	0.082922	0.933913	0.999376
BAK1	-0.0334	0.1046	-0.319433	0.749398	0.990767
BAMBI	-0.2565	0.1787	-1.435163	0.151241	0.880235
BANF1	0.0115	0.0945	0.121394	0.903379	0.997138
BANF2	2e-04	0.025	0.007015	0.994403	NA
BANK1	-0.2021	0.1606	-1.258259	0.208298	0.910436
BANP	-0.0611	0.1533	-0.398316	0.690397	0.985855
BAP1	0.0073	0.0796	0.09176	0.926889	0.999139
BARD1	-0.1927	0.1797	-1.072062	0.283692	0.945206
BARHL1	NA	NA	NA	NA	NA
BARHL2	-0.0116	0.025	-0.461278	0.644599	NA
BARX1	-0.1463	0.087	-1.681523	0.092661	NA
BARX2	-0.0801	0.0743	-1.07709	0.28144	0.945206
BATF	0.0235	0.1456	0.161682	0.871556	0.995867
BATF2	0.0703	0.0934	0.753167	0.45135	0.966304
BATF3	-0.0973	0.1337	-0.727741	0.466772	0.966304
BAX	-0.0166	0.1372	-0.121023	0.903673	0.997138
BAZ1A	-0.1582	0.1461	-1.082771	0.27891	0.944608
BAZ1B	0.1568	0.1181	1.327712	0.184273	0.901064
BAZ2A	0.081	0.1015	0.798183	0.424764	0.965111
BAZ2B	-0.0058	0.1067	-0.054042	0.956901	0.999376
BBC3	0.1842	0.1564	1.177823	0.238867	0.931555
BBIP1	0.1311	0.1154	1.135988	0.255962	0.939105
BBOX1	-0.0846	0.0896	-0.944353	0.344989	0.954191
BBS1	0.0999	0.1319	0.757394	0.448814	0.966304
BBS10	0.0074	0.1079	0.068947	0.945032	0.999376
BBS12	-0.0902	0.1485	-0.607063	0.543809	0.97046
BBS2	0.0122	0.0903	0.135149	0.892494	0.996338
BBS4	0.0828	0.1193	0.693805	0.487805	0.966304
BBS5	0.006	0.0958	0.062996	0.949769	0.999376
BBS7	0.0669	0.1239	0.539526	0.589524	0.977496
BBX	0.0104	0.1143	0.090807	0.927646	0.999162
BCAM	-0.1439	0.1187	-1.211501	0.225703	0.922451
BCAN	-0.0426	0.0418	-1.020156	0.307654	NA
BCAP29	0.0192	0.0846	0.226626	0.820714	0.992503
BCAP31	-0.0368	0.0953	-0.386515	0.699115	0.986618
BCAR1	0.0027	0.1086	0.024578	0.980391	0.999607
BCAR3	-0.0634	0.108	-0.586497	0.557541	0.971866
BCAS1	-0.1258	0.0906	-1.38882	0.164888	0.889563
BCAS2	-0.065	0.1219	-0.533113	0.593956	0.979109
BCAS3	0.047	0.1379	0.340633	0.73338	0.990442
BCAS4	-0.0233	0.1678	-0.138735	0.889659	0.996338
BCAT1	-0.2303	0.1795	-1.282838	0.199549	0.904083
BCAT2	0.1239	0.1072	1.155815	0.247757	0.936887
BCCIP	-0.0284	0.0984	-0.288483	0.772977	0.991247
BCDIN3D	-0.1184	0.1471	-0.805019	0.420809	0.964648
BCHE	-0.1512	0.1441	-1.049676	0.293867	0.945747
BCKDHA	0.1623	0.1123	1.444345	0.148642	0.877904
BCKDHB	0.2363	0.1113	2.124081	0.033663	0.673458
BCKDK	0.1013	0.0979	1.034752	0.300785	0.947578
BCL10	0.1455	0.1122	1.296884	0.194671	0.902834
BCL11A	-0.038	0.1705	-0.223023	0.823518	0.992503
BCL2	0.1475	0.1299	1.135384	0.256214	0.939105
BCL2A1	0.0491	0.1794	0.273514	0.784458	0.991247
BCL2L1	0.0532	0.1171	0.454915	0.649171	0.984066
BCL2L10	-0.0072	0.1558	-0.045939	0.963359	0.999607
BCL2L11	0.0474	0.1796	0.263747	0.791975	0.991382
BCL2L12	0.1668	0.1527	1.092165	0.27476	0.943409
BCL2L13	0.0881	0.1369	0.643454	0.51993	0.967173
BCL2L14	0.0068	0.1045	0.064746	0.948377	NA
BCL2L15	-0.107	0.1204	-0.889332	0.373825	0.955381
BCL3	-0.0593	0.1707	-0.34722	0.728426	0.990379
BCL6	-0.0923	0.172	-0.536462	0.591639	0.978741
BCL6B	0.2744	0.1562	1.75656	0.078993	0.813625
BCL7A	0.3025	0.1614	1.873943	0.060938	0.774732
BCL7B	0.1061	0.104	1.020326	0.307574	0.949428
BCL7C	-0.0663	0.1308	-0.507019	0.612142	0.979657
BCL9	-0.0254	0.125	-0.203583	0.83868	0.993733
BCL9L	-0.0757	0.1077	-0.703017	0.482045	0.966304
BCLAF1	0.0612	0.0851	0.718368	0.47253	0.966304
BCMO1	-0.1305	0.1795	-0.726692	0.467415	0.966304
BCO2	0.0552	0.1589	0.347757	0.728023	0.990254
BCOR	0.1434	0.1197	1.197986	0.230923	0.928092
BCORL1	-0.1608	0.1228	-1.309569	0.190342	0.902834
BCR	0.0513	0.1582	0.324237	0.745759	0.990677
BCS1L	0.0885	0.1245	0.71106	0.477047	0.966304
BDH1	0.1151	0.1339	0.859579	0.390021	0.958443
BDH2	0.0474	0.1163	0.40724	0.683832	0.985855
BDKRB1	-0.2135	0.165	-1.294181	0.195603	0.902834
BDKRB2	-0.2114	0.1556	-1.358568	0.174284	0.89376
BDNF	0.3828	0.1796	2.132014	0.033006	0.67062
BDP1	0.0486	0.146	0.333073	0.739079	0.990442
BEAN1	-0.4838	0.1632	-2.96489	0.003028	0.299656
BECN1	0.1092	0.0639	1.708729	0.087501	0.828707
BEGAIN	-0.0375	0.1693	-0.221439	0.82475	0.992503
BEND2	1e-04	0.0253	0.00227	0.998189	NA
BEND3	0.2823	0.1422	1.985462	0.047093	0.725351
BEND4	-0.183	0.1776	-1.03029	0.302874	0.949428
BEND5	0.0148	0.1701	0.087029	0.930648	0.999376
BEND6	-0.3496	0.1786	-1.958209	0.050206	0.737667
BEND7	0.0728	0.0931	0.78264	0.433839	0.966304
BEST1	-0.0467	0.1784	-0.261483	0.79372	0.991382
BEST2	0.0142	0.0253	0.562576	0.573724	NA
BEST3	-0.0513	0.15	-0.341881	0.732441	0.990442
BEST4	-0.1235	0.0857	-1.441446	0.149459	NA
BET1	-0.1213	0.1211	-1.001818	0.316432	0.949959
BET1L	-0.0532	0.0681	-0.780812	0.434913	0.966304
BEX2	-0.51	0.174	-2.930363	0.003386	0.315576
BFAR	0.0741	0.1142	0.648516	0.516651	0.967173
BFSP1	-0.2568	0.1414	-1.81648	0.069297	0.803208
BFSP2	-0.0156	0.0331	-0.470164	0.638238	NA
BGLAP	-0.0539	0.1793	-0.300738	0.763614	0.991247
BGN	-0.172	0.1733	-0.992346	0.321029	0.950199
BHLHA15	-0.0985	0.1184	-0.831575	0.405649	0.960831
BHLHA9	NA	NA	NA	NA	NA
BHLHB9	-0.064	0.1646	-0.389005	0.697273	0.986618
BHLHE22	0.0032	0.0658	0.048263	0.961507	NA
BHLHE40	0.2617	0.1697	1.542083	0.123053	0.854874
BHLHE41	0.247	0.1544	1.600127	0.10957	0.848227
BHMT	-0.0164	0.1066	-0.153406	0.878079	0.995867
BHMT2	-0.0158	0.0916	-0.173043	0.862617	0.995314
BICC1	-0.1132	0.1688	-0.670626	0.502459	0.966304
BICD1	-0.2903	0.1788	-1.623711	0.104438	0.841264
BICD2	0.1157	0.1027	1.126087	0.260129	0.941581
BID	-0.3854	0.1323	-2.912869	0.003581	0.320486
BIK	0.149	0.1305	1.141835	0.253523	0.938444
BIN1	-0.3897	0.1557	-2.503052	0.012313	0.486569
BIN2	-0.2297	0.1797	-1.278822	0.20096	0.904402
BIN3	-0.1088	0.1038	-1.048334	0.294485	0.945747
BIRC2	0.0227	0.1016	0.223609	0.823061	0.992503
BIRC5	-0.3439	0.1615	-2.129366	0.033224	0.671261
BIRC6	0.0661	0.1252	0.527727	0.597688	0.979109
BIRC7	-0.1498	0.1593	-0.940796	0.346809	0.954191
BIVM	0.0427	0.0875	0.488301	0.625336	0.982902
BLCAP	0.0575	0.0817	0.702779	0.482194	0.966304
BLID	0.0037	0.1007	0.037072	0.970427	0.999607
BLK	0.1216	0.1274	0.95476	0.339699	0.954191
BLM	-0.0464	0.1603	-0.289403	0.772273	0.991247
BLMH	-0.0428	0.1164	-0.367596	0.713175	0.987707
BLNK	0.0474	0.1498	0.316386	0.75171	0.990807
BLOC1S1	-0.1211	0.1178	-1.028551	0.303691	0.949428
BLOC1S2	-0.0896	0.1081	-0.828666	0.407293	0.96119
BLOC1S3	-0.1389	0.165	-0.842179	0.399687	0.958443
BLOC1S4	0.0114	0.1289	0.088635	0.929372	0.999345
BLOC1S5	0.0939	0.1159	0.810314	0.41776	0.963077
BLOC1S6	0.0249	0.0778	0.320264	0.748768	0.990677
BLVRA	-0.0876	0.1089	-0.804247	0.421255	0.964648
BLVRB	0.0603	0.1403	0.42977	0.667363	0.985855
BLZF1	-0.0052	0.1235	-0.042169	0.966364	0.999607
BMF	-0.2211	0.1737	-1.272646	0.203144	0.907091
BMI1	NA	NA	NA	NA	NA
BMP1	-0.1515	0.1762	-0.859439	0.390098	0.958443
BMP10	-0.1449	0.0558	-2.595394	NA	NA
BMP15	-0.0598	0.0362	-1.64903	NA	NA
BMP2	-0.0457	0.174	-0.262844	0.792671	0.991382
BMP2K	-0.029	0.1176	-0.246643	0.805184	0.991859
BMP3	0.0287	0.1378	0.208495	0.834842	0.993206
BMP4	-0.1669	0.1477	-1.13025	0.258371	0.941004
BMP5	0.0996	0.1788	0.557255	0.577353	0.977334
BMP6	-0.0618	0.1783	-0.346941	0.728636	0.990441
BMP7	0.2151	0.1518	1.417369	0.156375	0.882429
BMP8B	-0.0497	0.0433	-1.146228	0.251701	NA
BMPER	-0.3431	0.1793	-1.913721	0.055656	0.757177
BMPR1A	0.0454	0.1663	0.273134	0.78475	0.991247
BMPR1B	0.1292	0.1781	0.725482	0.468157	0.966304
BMS1	0.1066	0.0617	1.725767	0.084389	0.823771
BMX	-0.1449	0.1693	-0.855873	0.392068	0.958443
BNC1	-0.1985	0.111	-1.788862	0.073637	0.808522
BNC2	-0.1638	0.1782	-0.919175	0.358004	0.954191
BNIP1	-0.0442	0.1037	-0.42636	0.669846	0.985855
BNIP2	0.0872	0.1276	0.683213	0.494472	0.966304
BNIP3	-0.2324	0.1797	-1.29352	0.195831	0.902834
BNIP3L	-0.0801	0.1101	-0.727166	0.467124	0.966304
BNIPL	0.0709	0.1667	0.425036	0.670811	0.985855
BOC	-0.509	0.1796	-2.833391	0.004606	0.339766
BOD1	-0.0444	0.1114	-0.398804	0.690038	0.985855
BOD1L1	0.1045	0.1191	0.87753	0.380199	0.95618
BOK	-0.0654	0.1228	-0.532108	0.594651	0.979109
BOLA1	0.0087	0.131	0.066137	0.947269	0.999376
BOLA2	-0.0072	0.1436	-0.050137	0.960013	0.999607
BOLA3	0.0483	0.1227	0.393784	0.69374	0.986065
BOLL	0.0776	0.1249	0.621206	0.534464	0.970002
BOP1	-0.0972	0.0929	-1.046391	0.295381	0.945747
BORA	-0.0864	0.1206	-0.71693	0.473417	0.966304
BPGM	-0.0892	0.1172	-0.76109	0.446603	0.966304
BPHL	-0.3605	0.1786	-2.018378	0.043552	0.706609
BPI	0.0119	0.025	0.475308	0.634568	NA
BPIFA1	NA	NA	NA	NA	NA
BPIFA2	NA	NA	NA	NA	NA
BPIFA3	-0.0831	0.0712	-1.167871	0.242859	NA
BPIFB1	-8e-04	0.0317	-0.024259	0.980646	NA
BPIFB2	0.0059	0.0477	0.124664	0.90079	NA
BPIFB3	-0.1161	0.1248	-0.930394	0.352167	0.954191
BPIFB4	0.0193	0.0486	0.397672	0.690872	NA
BPIFB6	0.0942	0.0802	1.174482	0.240202	NA
BPIFC	-0.0564	0.1752	-0.322209	0.747295	0.990677
BPNT1	0.1267	0.1033	1.226762	0.219912	0.919164
BPTF	0.1009	0.1016	0.993246	0.32059	0.950199
BRAF	0.0927	0.1307	0.709544	0.477987	0.966304
BRAP	0.0411	0.0886	0.463202	0.643219	0.984066
BRAT1	0.0403	0.1463	0.275567	0.782881	0.991247
BRCA1	-0.1759	0.1265	-1.390638	0.164335	0.889563
BRCA2	-0.1291	0.1606	-0.80367	0.421587	0.964648
BRCC3	0.0605	0.0987	0.613504	0.539543	0.970002
BRD1	0.0411	0.1158	0.355067	0.72254	0.988617
BRD2	0.0792	0.086	0.921021	0.357039	0.954191
BRD3	0.1597	0.123	1.298809	0.194009	0.902834
BRD4	0.0926	0.0767	1.207595	0.227203	0.92396
BRD7	-0.0202	0.1243	-0.162167	0.871174	0.995867
BRD8	0.102	0.1032	0.98835	0.322981	0.952359
BRD9	0.0088	0.0601	0.147058	0.883086	0.995867
BRDT	-0.0128	0.0269	-0.474352	0.635249	NA
BRE	0.1072	0.0971	1.103484	0.269817	0.943409
BRF1	0.0131	0.0799	0.16349	0.870133	0.995473
BRF2	0.0624	0.1017	0.61321	0.539737	0.970002
BRI3	-0.0673	0.1346	-0.500346	0.616832	0.980864
BRI3BP	-0.4161	0.1786	-2.330043	0.019804	0.583165
BRICD5	-0.0682	0.1692	-0.40297	0.68697	0.985855
BRINP1	-0.1733	0.1402	-1.23563	0.216596	0.916877
BRIP1	-0.274	0.1749	-1.56648	0.117236	0.848227
BRIX1	-0.0708	0.1048	-0.67566	0.499257	0.966304
BRK1	-0.0051	0.0978	-0.05201	0.95852	0.999376
BRMS1	-0.0483	0.1232	-0.39219	0.694918	0.986586
BRMS1L	0.0412	0.1011	0.408045	0.68324	0.985855
BROX	0.1512	0.1035	1.461213	0.143957	0.871129
BRPF1	-0.0115	0.108	-0.106351	0.915304	0.998396
BRPF3	0.065	0.0827	0.785002	0.432452	0.966304
BRS3	NA	NA	NA	NA	NA
BRSK1	-0.1012	0.1794	-0.564083	0.572698	0.975549
BRSK2	0.018	0.1673	0.107311	0.914543	0.998396
BRWD1	0.1559	0.143	1.090673	0.275417	0.943409
BRWD3	0.0746	0.1353	0.551756	0.581115	0.977496
BSCL2	-0.0717	0.1005	-0.713991	0.475233	0.966304
BSDC1	0.068	0.1157	0.587503	0.556866	0.971866
BSG	0.126	0.0879	1.43373	0.151649	0.880235
BSN	-0.2048	0.1755	-1.167202	0.243129	0.935126
BSND	0.0118	0.0251	0.469013	0.63906	NA
BSPRY	-0.3756	0.1777	-2.114047	0.034511	0.67425
BST1	-0.2013	0.1765	-1.140737	0.253979	0.938444
BST2	0.1192	0.1786	0.667256	0.504609	0.966545
BSX	NA	NA	NA	NA	NA
BTAF1	-0.0866	0.1415	-0.612062	0.540497	0.970002
BTBD10	0.0718	0.1681	0.426873	0.669472	0.985855
BTBD11	-0.14	0.1741	-0.804266	0.421243	0.964648
BTBD16	-0.0201	0.1714	-0.117319	0.906607	0.997931
BTBD17	-0.0541	0.1113	-0.486059	0.626926	0.98369
BTBD18	0.0014	0.1776	0.00775	0.993817	0.999607
BTBD19	-0.0845	0.1692	-0.499527	0.617408	0.981245
BTBD2	-0.0075	0.0968	-0.077517	0.938212	0.999376
BTBD3	-0.1975	0.1452	-1.359637	0.173945	0.89376
BTBD6	0.0262	0.0989	0.265076	0.790951	0.991382
BTBD7	0.1616	0.1484	1.089008	0.27615	0.943409
BTBD8	0.1715	0.1782	0.962553	0.335772	0.954191
BTBD9	0.0878	0.0945	0.928821	0.352982	0.954191
BTC	-0.3123	0.1758	-1.776013	0.075731	0.810223
BTD	-0.202	0.0994	-2.032674	0.042085	0.699646
BTF3	-0.0694	0.0965	-0.718933	0.472182	0.966304
BTF3L4	-0.0925	0.106	-0.873357	0.382469	0.957299
BTG1	-0.0369	0.1474	-0.250441	0.802247	0.991859
BTG2	-0.3195	0.1554	-2.056353	0.039749	0.694538
BTG3	-0.3237	0.1648	-1.964628	0.049457	0.731339
BTG4	2e-04	0.025	0.007015	0.994403	NA
BTK	-0.2297	0.1795	-1.279897	0.200581	0.904381
BTLA	-0.1616	0.1698	-0.951523	0.341339	0.954191
BTN1A1	0.0135	0.087	0.155503	0.876424	0.995867
BTN2A1	0.2104	0.1338	1.572447	0.115847	0.848227
BTN2A2	0.049	0.1142	0.429161	0.667806	0.985855
BTNL8	0.0438	0.076	0.575761	0.564777	NA
BTNL9	0.0779	0.1741	0.447313	0.654649	0.985237
BTRC	0.1276	0.1299	0.982043	0.326079	0.952498
BUB1	-0.261	0.1749	-1.492349	0.135608	0.864612
BUB1B	-0.485	0.1782	-2.722237	0.006484	0.387517
BUB3	0.0067	0.0665	0.101315	0.9193	0.998666
BUD13	-0.1267	0.1173	-1.080259	0.280027	0.944808
BUD31	-0.0911	0.0877	-1.038672	0.298957	0.947122
BVES	0.1383	0.1499	0.922641	0.356194	0.954191
BYSL	0.0773	0.121	0.63839	0.52322	0.967173
BZRAP1	-0.2689	0.177	-1.518862	0.128797	0.85554
BZW1	-6e-04	0.0627	-0.009892	0.992108	0.999607
BZW2	0.066	0.1115	0.591842	0.553957	0.971866
C10orf107	-0.2825	0.1361	-2.075399	0.03795	0.688693
C10orf11	-0.1653	0.1698	-0.973568	0.330271	0.954191
C10orf111	0.1078	0.1612	0.668794	0.503627	0.966304
C10orf113	NA	NA	NA	NA	NA
C10orf118	0.038	0.1467	0.259204	0.795478	0.991382
C10orf12	0.2532	0.141	1.795356	0.072597	0.808345
C10orf120	0.1107	0.1104	1.00316	0.315783	0.949428
C10orf131	NA	NA	NA	NA	NA
C10orf137	-0.1136	0.1512	-0.751507	0.452348	0.966304
C10orf2	0.0342	0.0915	0.373504	0.708773	0.986618
C10orf32	-0.1096	0.1251	-0.876668	0.380667	0.95618
C10orf35	-0.1831	0.1196	-1.531031	0.125762	0.85554
C10orf53	-0.0668	0.0457	-1.461499	0.143879	NA
C10orf54	-0.071	0.1252	-0.566732	0.570896	0.975172
C10orf55	0.0313	0.0719	0.435654	0.663088	NA
C10orf62	-0.0184	0.0627	-0.293254	0.769328	NA
C10orf67	NA	NA	NA	NA	NA
C10orf68	NA	NA	NA	NA	NA
C10orf71	0.1974	0.1717	1.149632	0.250295	0.936888
C10orf76	0.1136	0.0954	1.19087	0.233705	0.930904
C10orf82	0.0547	0.1078	0.50724	0.611987	0.979657
C10orf88	-0.0855	0.1424	-0.600173	0.548391	0.971655
C10orf90	0.0016	0.0321	0.048444	0.961363	NA
C10orf99	2e-04	0.025	0.007015	0.994403	NA
C11orf1	0.0182	0.1615	0.112617	0.910334	0.998396
C11orf16	-0.1498	0.1745	-0.858707	0.390502	0.958443
C11orf24	-0.0279	0.1465	-0.190548	0.84888	0.994549
C11orf30	0.0369	0.1466	0.251733	0.801247	0.991859
C11orf31	-0.0337	0.1597	-0.211044	0.832853	0.993206
C11orf34	-0.2921	0.1441	-2.027405	0.042621	0.701586
C11orf35	-0.0569	0.0757	-0.751512	0.452344	NA
C11orf42	0.3021	0.1789	1.688324	0.091349	0.831086
C11orf48	-0.0399	0.1113	-0.358343	0.720086	0.988617
C11orf49	-0.1893	0.1735	-1.091018	0.275265	0.943409
C11orf52	-0.1204	0.1736	-0.693383	0.488069	0.966304
C11orf53	0.0191	0.0809	0.236097	0.813358	NA
C11orf54	0.019	0.0979	0.194537	0.845756	0.994287
C11orf57	-0.0335	0.0833	-0.402299	0.687464	0.985855
C11orf58	-0.0748	0.0631	-1.186249	0.235524	0.930978
C11orf63	-0.0718	0.1569	-0.457249	0.647492	0.984066
C11orf65	-0.0185	0.11	-0.168228	0.866404	NA
C11orf68	-0.044	0.0892	-0.493262	0.621827	0.982459
C11orf70	-0.0884	0.1718	-0.514809	0.606686	0.979657
C11orf71	-0.1937	0.1797	-1.078132	0.280975	0.945206
C11orf73	0.0453	0.0877	0.516346	0.605613	0.979657
C11orf74	-0.1139	0.1677	-0.679139	0.497049	0.966304
C11orf80	-0.2889	0.1707	-1.692374	0.090575	0.831086
C11orf82	-0.052	0.1369	-0.37978	0.704109	0.986618
C11orf83	0.1571	0.1317	1.192964	0.232883	0.930446
C11orf84	-0.0551	0.0973	-0.56572	0.571584	0.975262
C11orf85	0.001	0.0904	0.011005	0.99122	NA
C11orf86	0.1549	0.083	1.865518	0.062109	NA
C11orf87	-0.1063	0.138	-0.770008	0.441295	0.966304
C11orf88	0.0118	0.0251	0.469013	0.63906	NA
C11orf91	-0.0176	0.0879	-0.200169	0.841348	NA
C11orf93	0.0494	0.0867	0.569787	0.568822	NA
C11orf94	-0.0381	0.062	-0.615523	0.538209	NA
C11orf95	0.0552	0.1599	0.34519	0.729952	0.990442
C11orf96	-0.4626	0.1794	-2.579063	0.009907	0.451193
C12orf10	-0.007	0.0977	-0.072025	0.942582	0.999376
C12orf23	-0.0348	0.1126	-0.309207	0.757164	0.991079
C12orf29	-0.1895	0.1651	-1.147705	0.25109	0.937453
C12orf39	0.0276	0.1215	0.227195	0.820272	0.992503
C12orf4	0.0998	0.0919	1.08606	0.277452	0.943409
C12orf40	-0.295	0.1467	-2.011545	0.044268	0.711704
C12orf43	0.061	0.1593	0.383181	0.701585	0.986618
C12orf44	0.0789	0.0949	0.831075	0.405931	0.960831
C12orf45	-0.0398	0.1047	-0.379809	0.704087	0.986618
C12orf49	0.1468	0.1229	1.194927	0.232115	0.930038
C12orf5	0.2045	0.1111	1.840646	0.065673	0.788243
C12orf50	-0.0116	0.025	-0.461278	0.644599	NA
C12orf52	0.0299	0.1175	0.254459	0.799141	0.991859
C12orf54	NA	NA	NA	NA	NA
C12orf56	-0.109	0.1052	-1.03585	0.300272	0.947122
C12orf57	-0.0783	0.1287	-0.608288	0.542996	0.97046
C12orf60	NA	NA	NA	NA	NA
C12orf61	0.0239	0.1787	0.133877	0.8935	0.996338
C12orf65	0.1098	0.1636	0.671083	0.502168	0.966304
C12orf66	0.1956	0.145	1.349209	0.17727	0.894185
C12orf68	-0.4057	0.1725	-2.351802	0.018683	0.567168
C12orf71	NA	NA	NA	NA	NA
C12orf73	0.0345	0.1272	0.271117	0.786301	0.991382
C12orf74	-0.0552	0.0505	-1.093284	0.274269	NA
C12orf75	-0.1847	0.1782	-1.036457	0.299989	0.947122
C12orf76	0.0256	0.1713	0.149554	0.881117	0.995867
C14orf1	-0.2034	0.1117	-1.820809	0.068636	0.801151
C14orf105	-0.0635	0.1274	-0.498126	0.618395	0.981245
C14orf119	-0.127	0.1043	-1.217277	0.223499	0.922346
C14orf132	-0.3586	0.1481	-2.421195	0.01547	0.536383
C14orf142	-0.2095	0.1499	-1.397766	0.162183	0.887965
C14orf159	-0.1015	0.1206	-0.841908	0.399839	0.958443
C14orf166	-0.0318	0.0905	-0.351127	0.725493	0.989683
C14orf166B	0.0578	0.0902	0.640447	0.521882	NA
C14orf169	0.1103	0.1352	0.815987	0.414508	0.961799
C14orf178	0.0651	0.0755	0.862502	0.388411	NA
C14orf180	0.2559	0.1475	1.735168	0.082711	0.821034
C14orf182	-0.0116	0.025	-0.461278	0.644599	NA
C14orf183	0.0229	0.0839	0.273156	0.784733	NA
C14orf2	-0.02	0.105	-0.190244	0.849118	0.994549
C14orf28	0.0516	0.1658	0.311113	0.755715	0.991017
C14orf37	-0.2976	0.1417	-2.100204	0.035711	0.675657
C14orf39	-0.2216	0.1192	-1.859028	0.063023	0.783794
C14orf79	6e-04	0.1757	0.003693	0.997054	0.999607
C14orf80	-0.0905	0.1668	-0.542558	0.587434	0.977496
C14orf93	0.0731	0.1331	0.549056	0.582967	0.977496
C15orf26	0.0045	0.0617	0.072336	0.942334	NA
C15orf27	-0.4547	0.1797	-2.530125	0.011402	0.472224
C15orf38	0.0079	0.1255	0.063142	0.949653	0.999376
C15orf39	-0.334	0.1793	-1.862998	0.062463	0.779289
C15orf40	0.0379	0.1001	0.378892	0.704768	0.986618
C15orf41	-0.0186	0.1509	-0.122972	0.902129	0.997084
C15orf43	0.1342	0.1673	0.801847	0.422642	0.964648
C15orf48	-0.2701	0.1638	-1.649335	0.099079	0.834803
C15orf52	0.1394	0.1282	1.08711	0.276988	0.943409
C15orf57	0.0348	0.1117	0.311234	0.755623	0.991017
C15orf59	-0.2405	0.1783	-1.349008	0.177334	0.894185
C15orf60	-0.027	0.1589	-0.16998	0.865026	0.995314
C15orf61	-0.0364	0.1255	-0.290212	0.771654	0.991247
C15orf62	-0.1434	0.1426	-1.005867	0.31448	0.949428
C15orf65	0.1895	0.1782	1.062859	0.287846	0.945747
C16orf11	0.0369	0.0422	0.875879	0.381096	NA
C16orf13	-0.1327	0.1285	-1.03213	0.302011	0.949343
C16orf45	-0.0546	0.1756	-0.310684	0.756041	0.991017
C16orf46	-0.1612	0.1797	-0.897162	0.369633	0.954191
C16orf47	NA	NA	NA	NA	NA
C16orf52	0.067	0.1176	0.570186	0.568551	0.974146
C16orf58	-0.0219	0.0738	-0.296553	0.766808	0.991247
C16orf59	-0.0139	0.1389	-0.100039	0.920313	0.998666
C16orf62	0.1048	0.077	1.360334	0.173724	0.89376
C16orf70	0.0695	0.097	0.716417	0.473734	0.966304
C16orf72	0.0728	0.0881	0.827216	0.408115	0.961328
C16orf74	-0.0258	0.1739	-0.148206	0.88218	0.995867
C16orf78	NA	NA	NA	NA	NA
C16orf80	-0.1346	0.0883	-1.523752	0.127571	0.85554
C16orf82	-0.0116	0.1095	-0.106103	0.915501	0.998396
C16orf86	0.002	0.1039	0.018833	0.984974	NA
C16orf87	0.224	0.1239	1.808565	0.070519	0.807458
C16orf89	-0.267	0.1332	-2.004201	0.045049	0.717868
C16orf90	0.2194	0.1792	1.224161	0.220892	0.919164
C16orf91	0.0642	0.0696	0.921869	0.356597	0.954191
C16orf92	0.0119	0.025	0.475308	0.634568	NA
C16orf93	0.3597	0.1763	2.039767	0.041374	0.694745
C16orf95	0.0045	0.0661	0.067617	0.946091	NA
C16orf96	0.1114	0.178	0.625739	0.531486	0.969995
C17orf100	-0.2332	0.1796	-1.298674	0.194056	0.902834
C17orf102	NA	NA	NA	NA	NA
C17orf103	0.0866	0.1795	0.482354	0.629554	0.984066
C17orf104	-0.1053	0.1259	-0.836122	0.403086	0.960831
C17orf105	0.0596	0.0625	0.953721	0.340225	NA
C17orf107	-0.3467	0.1217	-2.848149	0.004397	0.329552
C17orf47	0.0059	0.041	0.145145	0.884597	NA
C17orf49	-0.0165	0.091	-0.181568	0.855922	0.995314
C17orf50	-0.2526	0.1708	-1.47881	0.139191	0.869154
C17orf53	0.0318	0.1125	0.282842	0.777298	NA
C17orf58	-0.0456	0.1599	-0.284961	0.775674	0.991247
C17orf59	0.0608	0.1254	0.4847	0.627889	0.983786
C17orf62	0.1678	0.1524	1.100812	0.270979	0.943409
C17orf64	0.0135	0.116	0.116464	0.907285	0.997964
C17orf66	0.0181	0.0428	0.423121	0.672207	NA
C17orf67	0.0074	0.1577	0.046823	0.962654	0.999607
C17orf70	-0.028	0.1143	-0.245229	0.806279	0.991859
C17orf72	-0.161	0.1584	-1.016515	0.309384	0.949428
C17orf74	NA	NA	NA	NA	NA
C17orf75	0.0689	0.1036	0.665413	0.505786	0.967173
C17orf78	-0.0394	0.0708	-0.55617	0.578095	NA
C17orf80	0.0484	0.0991	0.487908	0.625615	0.982902
C17orf89	-0.1165	0.1598	-0.729081	0.465952	0.966304
C17orf96	0.0425	0.0707	0.600186	0.548382	NA
C17orf97	NA	NA	NA	NA	NA
C17orf98	-0.4063	0.1794	-2.264189	0.023563	0.614622
C18orf21	-0.0174	0.1108	-0.157041	0.875213	0.995867
C18orf25	0.1752	0.0898	1.950036	0.051172	0.739262
C18orf42	0.0497	0.1771	0.280832	0.778839	0.991247
C18orf54	-0.1259	0.1792	-0.702227	0.482538	0.966304
C18orf63	0.0669	0.0505	1.325827	0.184897	NA
C18orf8	-0.0941	0.102	-0.923006	0.356004	0.954191
C19orf10	-0.042	0.1154	-0.363989	0.715866	0.988317
C19orf12	0.0558	0.1247	0.44765	0.654406	0.985226
C19orf24	0.1018	0.1238	0.822736	0.410658	0.961328
C19orf25	-0.1115	0.0853	-1.307071	0.191188	0.902834
C19orf26	0.0411	0.1742	0.235687	0.813675	0.992243
C19orf33	-0.1061	0.178	-0.59641	0.550901	0.971866
C19orf38	-0.1623	0.1774	-0.914782	0.360306	0.954191
C19orf40	-0.0614	0.1536	-0.399767	0.689328	0.985855
C19orf43	-0.0899	0.1325	-0.678213	0.497637	0.966304
C19orf44	0.0049	0.1273	0.038459	0.969321	0.999607
C19orf45	-0.0201	0.0253	-0.795605	0.426262	NA
C19orf47	0.1585	0.1374	1.153035	0.248896	0.936887
C19orf52	0.0471	0.1014	0.464811	0.642067	0.984066
C19orf53	-0.0715	0.0908	-0.787085	0.431232	0.966304
C19orf54	0.2099	0.1255	1.672712	0.094384	0.831086
C19orf55	-0.0391	0.1361	-0.287086	0.774046	0.991247
C19orf57	0.0725	0.1168	0.621032	0.534579	0.970002
C19orf59	-0.182	0.1175	-1.548982	0.121386	0.851717
C19orf60	-0.1362	0.1757	-0.775229	0.438204	0.966304
C19orf66	-0.1505	0.1591	-0.945546	0.34438	0.954191
C19orf67	-0.0792	0.068	-1.16477	0.244112	NA
C19orf69	0.0442	0.1757	0.251683	0.801286	0.991859
C19orf70	0.0593	0.1159	0.511854	0.608753	0.979657
C19orf71	0.0326	0.1742	0.187342	0.851393	0.994673
C19orf77	0.0157	0.0826	0.190105	0.849227	NA
C19orf80	-0.3147	0.0791	-3.97723	NA	NA
C19orf81	0.0131	0.0811	0.161669	0.871567	NA
C1D	0.135	0.1225	1.10201	0.270457	0.943409
C1GALT1	-0.1186	0.158	-0.750627	0.452877	0.966304
C1GALT1C1	-0.0126	0.1038	-0.121116	0.9036	0.997138
C1QA	-0.349	0.175	-1.994842	0.04606	0.723145
C1QB	-0.3808	0.1785	-2.132757	0.032945	0.67062
C1QBP	0.0462	0.1101	0.420081	0.674426	0.985855
C1QC	-0.3345	0.1781	-1.877991	0.060382	0.774732
C1QL1	-0.1328	0.1104	-1.203173	0.228909	0.926363
C1QL2	-0.0215	0.0251	-0.856167	0.391906	NA
C1QL3	-0.0182	0.1797	-0.101263	0.919342	0.998666
C1QL4	-0.0382	0.0483	-0.789113	0.430046	NA
C1QTNF1	-0.2352	0.1672	-1.406404	0.159604	0.884805
C1QTNF2	-0.054	0.169	-0.319495	0.749351	0.990767
C1QTNF3	-0.3025	0.1784	-1.695373	0.090005	0.831086
C1QTNF4	0.0036	0.0415	0.086782	0.930845	NA
C1QTNF5	-0.0773	0.1519	-0.509157	0.610642	0.979657
C1QTNF6	-0.058	0.1485	-0.39046	0.696196	0.986586
C1QTNF7	-0.0464	0.161	-0.288083	0.773283	0.991247
C1QTNF9	0.0383	0.132	0.290359	0.771542	0.991247
C1R	-0.3062	0.1732	-1.768106	0.077043	0.810568
C1RL	-0.2902	0.1795	-1.616611	0.105962	0.844123
C1S	-0.377	0.1794	-2.10177	0.035573	0.675047
C1orf100	-0.0459	0.1562	-0.294105	0.768678	0.991247
C1orf101	-0.2193	0.1641	-1.336286	0.181456	0.897941
C1orf105	-0.1747	0.1118	-1.562185	0.118244	0.851023
C1orf106	0.049	0.0744	0.65827	0.510365	NA
C1orf109	0.1308	0.1154	1.133851	0.256857	0.939105
C1orf111	-0.0473	0.1069	-0.442367	0.658223	0.985795
C1orf112	-0.0524	0.1032	-0.508068	0.611406	0.979657
C1orf115	0.1561	0.1586	0.983951	0.325139	0.952498
C1orf116	0.0417	0.05	0.835429	0.403476	NA
C1orf122	-0.0276	0.1346	-0.204793	0.837734	0.993648
C1orf123	0.0674	0.0868	0.776781	0.437288	0.966304
C1orf127	0.0218	0.1713	0.127122	0.898844	0.996338
C1orf131	-0.0745	0.1047	-0.711108	0.477017	0.966304
C1orf141	2e-04	0.0432	0.004698	0.996251	NA
C1orf146	NA	NA	NA	NA	NA
C1orf158	NA	NA	NA	NA	NA
C1orf159	NA	NA	NA	NA	NA
C1orf162	-0.1962	0.1797	-1.091821	0.274912	0.943409
C1orf168	0.1116	0.1559	0.715438	0.474339	0.966304
C1orf172	0.0483	0.0742	0.651339	0.514828	NA
C1orf173	-0.2608	0.1119	-2.330387	0.019786	0.583165
C1orf174	0.0553	0.0901	0.613532	0.539525	0.970002
C1orf177	0.0573	0.0893	0.641248	0.521361	NA
C1orf185	0.0145	0.1779	0.081419	0.935108	0.999376
C1orf186	-0.0201	0.0675	-0.297298	0.766239	NA
C1orf189	-0.0625	0.16	-0.390366	0.696266	0.986586
C1orf192	-0.0089	0.1796	-0.049477	0.960539	0.999607
C1orf194	-0.0212	0.0879	-0.240511	0.809934	NA
C1orf195	-0.0111	0.0255	-0.435256	0.663376	NA
C1orf198	0.2123	0.1623	1.308189	0.190809	0.902834
C1orf21	0.0989	0.1169	0.846598	0.397219	0.958443
C1orf210	0.0892	0.1048	0.8516	0.394436	NA
C1orf216	-0.0266	0.101	-0.263843	0.791901	0.991382
C1orf226	-0.0726	0.1161	-0.62527	0.531794	0.969995
C1orf228	0.0754	0.1493	0.505046	0.613527	0.97977
C1orf233	0.0885	0.1782	0.496719	0.619387	0.981594
C1orf234	-0.0116	0.025	-0.461278	0.644599	NA
C1orf27	-0.0392	0.1202	-0.326179	0.744289	0.990668
C1orf35	0.1467	0.1717	0.85434	0.392917	0.958443
C1orf43	0.105	0.0825	1.27211	0.203334	0.907091
C1orf50	-0.0105	0.112	-0.093787	0.925279	0.99895
C1orf51	0.4061	0.1748	2.323809	0.020136	0.583341
C1orf52	-0.1395	0.1074	-1.299146	0.193894	0.902834
C1orf53	-0.0304	0.1539	-0.197503	0.843434	0.994085
C1orf54	0.0224	0.1582	0.141804	0.887235	0.995985
C1orf64	0.0032	0.0765	0.042079	0.966435	NA
C1orf68	-0.0233	0.0271	-0.862025	NA	NA
C1orf74	-0.0152	0.1059	-0.143319	0.886038	0.995985
C1orf85	-0.0837	0.1077	-0.776961	0.437181	0.966304
C1orf86	-0.049	0.1494	-0.328056	0.74287	0.990458
C1orf87	-0.011	0.0255	-0.432023	0.665725	NA
C1orf94	-0.2095	0.1529	-1.370414	0.170558	0.892698
C1orf95	-0.5863	0.1651	-3.550513	0.000384	0.10872
C2	-0.3401	0.1758	-1.934245	0.053083	0.74669
C20orf112	-0.116	0.1531	-0.757524	0.448736	0.966304
C20orf141	0.0901	0.12	0.751241	0.452508	0.966304
C20orf144	0.1767	0.1612	1.09619	0.272996	0.943409
C20orf166	0.014	0.1794	0.078055	0.937784	0.999376
C20orf173	NA	NA	NA	NA	NA
C20orf194	0.0716	0.0766	0.934933	0.349823	0.954191
C20orf195	0.0808	0.1687	0.478873	0.632029	0.984066
C20orf196	0.0157	0.1494	0.104865	0.916483	0.99862
C20orf201	0.0073	0.0559	0.130494	0.896175	NA
C20orf202	-0.0334	0.0425	-0.78598	0.431879	NA
C20orf24	-0.0585	0.1066	-0.548718	0.583199	0.977496
C20orf26	0.0963	0.1733	0.555723	0.5784	0.977334
C20orf27	-0.1638	0.1326	-1.235142	0.216778	0.917185
C20orf85	NA	NA	NA	NA	NA
C20orf96	-0.3252	0.1763	-1.844871	0.065056	0.786226
C21orf2	-0.0016	0.1277	-0.012383	0.99012	0.999607
C21orf33	0.1337	0.1199	1.115241	0.264747	0.942559
C21orf58	7e-04	0.1713	0.004377	0.996508	0.999607
C21orf59	0.0782	0.1075	0.727772	0.466753	0.966304
C21orf62	-0.2203	0.1752	-1.257046	0.208737	0.910829
C21orf91	-0.0946	0.1755	-0.538897	0.589958	0.977496
C22orf15	0.1326	0.172	0.771222	0.440575	0.966304
C22orf23	0.1539	0.1335	1.152307	0.249195	0.936887
C22orf26	0.0318	0.1788	0.177938	0.858772	0.995314
C22orf29	-0.0462	0.1276	-0.36182	0.717486	0.988617
C22orf31	-0.1555	0.1641	-0.947775	0.343244	0.954191
C22orf39	-0.0865	0.1262	-0.68542	0.493079	0.966304
C22orf46	-0.0428	0.0598	-0.715109	0.474542	NA
C2CD2	-0.2215	0.1675	-1.322491	0.186005	0.901064
C2CD2L	6e-04	0.1146	0.005528	0.99559	0.999607
C2CD3	0.1104	0.0927	1.190585	0.233816	0.930904
C2CD4C	1e-04	0.0254	0.003652	0.997086	NA
C2orf15	0.166	0.1797	0.923746	0.355618	0.954191
C2orf16	0.0565	0.1321	0.427657	0.668901	0.985855
C2orf40	0.0468	0.1306	0.358413	0.720034	0.988617
C2orf42	-0.0219	0.1197	-0.182871	0.854899	0.995314
C2orf43	-0.0724	0.0916	-0.790298	0.429354	0.966304
C2orf44	0.2465	0.1476	1.669891	0.094941	0.831086
C2orf47	0.1234	0.0872	1.415241	0.156998	0.882587
C2orf49	0.1409	0.1114	1.265439	0.205714	0.908691
C2orf50	-0.0122	0.1023	-0.119315	0.905026	NA
C2orf53	NA	NA	NA	NA	NA
C2orf54	-0.0116	0.025	-0.461278	0.644599	NA
C2orf57	0	0.0251	0.001489	0.998812	NA
C2orf61	0.1886	0.1001	1.884318	0.059522	NA
C2orf62	-0.0873	0.1383	-0.631408	0.527774	0.968686
C2orf68	-0.1117	0.1683	-0.663781	0.50683	0.967173
C2orf69	-0.0494	0.1685	-0.293238	0.76934	0.991247
C2orf70	0.0156	0.0355	0.439433	0.660348	NA
C2orf71	0.0119	0.025	0.475308	0.634568	NA
C2orf72	-0.0787	0.1636	-0.481386	0.630242	0.984066
C2orf73	0.0972	0.179	0.543185	0.587002	0.977496
C2orf74	NA	NA	NA	NA	NA
C2orf78	-0.0561	0.1727	-0.325099	0.745106	0.990668
C2orf80	-0.1097	0.0862	-1.273002	0.203017	NA
C2orf81	-0.135	0.1672	-0.80736	0.419459	0.963427
C2orf88	-0.2767	0.166	-1.667227	0.095469	0.831086
C3	-0.3332	0.1685	-1.977012	0.04804	0.725882
C3AR1	-0.3291	0.1736	-1.895891	0.057974	0.765777
C3orf14	0.0364	0.1797	0.202728	0.839347	0.994022
C3orf17	0.0016	0.0959	0.016193	0.987081	0.999607
C3orf18	0.0332	0.1517	0.218606	0.826957	0.992508
C3orf20	-0.1999	0.1794	-1.114168	0.265207	0.942559
C3orf30	NA	NA	NA	NA	NA
C3orf33	-0.0727	0.1277	-0.569382	0.569097	0.974146
C3orf36	-0.158	0.13	-1.215401	0.224213	0.922346
C3orf37	-0.207	0.1048	-1.975691	0.04819	0.725882
C3orf38	0.0222	0.0983	0.225752	0.821394	0.992503
C3orf43	0.0322	0.1467	0.219554	0.826218	0.992503
C3orf52	0.0294	0.033	0.890828	0.373021	NA
C3orf56	NA	NA	NA	NA	NA
C3orf58	0.1066	0.1507	0.707758	0.479096	0.966304
C3orf62	-0.1151	0.1745	-0.65987	0.509337	0.967173
C3orf67	0.1045	0.1683	0.621084	0.534545	0.970002
C3orf70	-0.2296	0.1263	-1.817577	0.069129	0.801918
C3orf80	-0.1507	0.1758	-0.857524	0.391155	0.958443
C3orf83	-0.1294	0.1271	-1.018297	0.308537	0.949428
C3orf84	-0.0245	0.1577	-0.155554	0.876384	0.995867
C4A	-0.3941	0.1739	-2.266785	0.023403	0.611597
C4B	-0.1599	0.0936	-1.708589	0.087527	NA
C4BPA	-0.1043	0.1709	-0.60996	0.541888	0.970329
C4BPB	0.0012	0.1471	0.007937	0.993667	0.999607
C4orf17	NA	NA	NA	NA	NA
C4orf19	-0.4244	0.1427	-2.973889	0.002941	0.299168
C4orf21	0.0315	0.1294	0.243499	0.807619	0.991859
C4orf22	-0.0116	0.025	-0.461278	0.644599	NA
C4orf27	-0.117	0.0743	-1.5746	0.115349	0.848227
C4orf29	0.0712	0.1562	0.455747	0.648572	0.984066
C4orf3	0.0051	0.0908	0.056258	0.955136	0.999376
C4orf32	-0.1954	0.1205	-1.621102	0.104996	0.841264
C4orf33	-0.2508	0.1789	-1.4022	0.160855	0.886941
C4orf36	0.2062	0.1595	1.292672	0.196125	0.902834
C4orf45	-0.0108	0.0256	-0.42249	0.672668	NA
C4orf47	-0.0222	0.1592	-0.13928	0.889229	0.996338
C4orf48	-0.0179	0.1509	-0.118556	0.905627	0.997535
C4orf51	-0.1941	0.1497	-1.296544	0.194788	0.902834
C5	-0.0291	0.1151	-0.25248	NA	NA
C5AR1	-0.1143	0.1796	-0.636633	0.524364	0.967173
C5AR2	-0.1354	0.1735	-0.780471	0.435114	0.966304
C5orf15	0.0544	0.1055	0.515199	0.606414	0.979657
C5orf20	NA	NA	NA	NA	NA
C5orf22	0.1029	0.1517	0.678218	0.497634	0.966304
C5orf24	0.0638	0.1075	0.593169	0.553068	0.971866
C5orf28	0.199	0.1406	1.415144	0.157026	0.882587
C5orf30	0.0243	0.1749	0.139042	0.889417	0.996338
C5orf34	-0.1551	0.1521	-1.0198	0.307823	0.949428
C5orf42	0.1415	0.1555	0.910072	0.362785	0.954191
C5orf45	0.4166	0.1608	2.591133	0.009566	0.44047
C5orf46	-0.0278	0.0251	-1.10781	0.267944	NA
C5orf47	0.1581	0.1797	0.880198	0.378752	0.955941
C5orf48	0.0471	0.0825	0.571518	0.567648	NA
C5orf49	-0.0327	0.0645	-0.506486	0.612515	NA
C5orf52	0.1588	0.1656	0.95891	0.337604	0.954191
C5orf58	NA	NA	NA	NA	NA
C5orf63	0.0779	0.105	0.742013	0.45808	0.966304
C6	-0.0907	0.1545	-0.586809	0.557332	0.971866
C6orf1	-0.1458	0.1405	-1.038269	0.299145	0.947122
C6orf106	-0.0353	0.118	-0.299464	0.764586	0.991247
C6orf118	-0.0124	0.0319	-0.388972	0.697297	NA
C6orf120	0.0605	0.0975	0.621248	0.534436	0.970002
C6orf132	-0.0611	0.0683	-0.894716	0.370939	0.954191
C6orf136	0.0041	0.1264	0.032293	0.974238	0.999607
C6orf141	-0.0194	0.1781	-0.109053	0.91316	0.998396
C6orf15	0.0078	0.0599	0.129528	0.89694	NA
C6orf163	0.0082	0.0726	0.113299	0.909794	NA
C6orf165	0.1045	0.164	0.637253	0.52396	0.967173
C6orf195	NA	NA	NA	NA	NA
C6orf203	0.0698	0.1136	0.614857	0.538649	0.970002
C6orf211	-0.0341	0.1272	-0.267978	0.788716	0.991382
C6orf222	0.1791	0.159	1.126805	0.259825	0.941581
C6orf226	0.0048	0.1796	0.026471	0.978881	0.999607
C6orf25	0.0389	0.1683	0.231219	0.817144	0.992503
C6orf47	0.0284	0.1216	0.233297	0.815531	0.992503
C6orf48	0.0118	0.0251	0.469013	0.63906	NA
C6orf52	-7e-04	0.0329	-0.02154	0.982815	NA
C6orf57	-0.0709	0.1073	-0.660814	0.508732	0.967173
C6orf70	0.034	0.0969	0.351147	0.725478	0.989683
C6orf89	0.024	0.1045	0.229676	0.818344	0.992503
C7	-0.2186	0.1615	-1.353493	0.175898	0.894185
C7orf10	0.2409	0.1381	1.744979	0.080989	0.817413
C7orf25	-0.0675	0.1048	-0.643723	0.519755	0.967173
C7orf26	-0.0843	0.1053	-0.800564	0.423384	0.964648
C7orf31	0.0712	0.1553	0.458587	0.646531	0.984066
C7orf34	NA	NA	NA	NA	NA
C7orf41	0.0868	0.1633	0.531229	0.59526	0.979109
C7orf43	0.0038	0.1331	0.02834	0.977391	0.999607
C7orf49	-0.1391	0.1501	-0.927004	0.353924	0.954191
C7orf50	-0.125	0.1108	-1.128694	0.259027	0.941581
C7orf55	0.0631	0.117	0.539619	0.58946	0.977496
C7orf57	-0.4098	0.1657	-2.472525	0.013416	0.50328
C7orf60	-0.056	0.1025	-0.546402	0.58479	0.977496
C7orf61	0.0012	0.0251	0.046239	0.963119	NA
C7orf62	NA	NA	NA	NA	NA
C7orf63	-0.0913	0.1797	-0.508144	0.611352	0.979657
C7orf72	NA	NA	NA	NA	NA
C8A	0.055	0.1019	0.539441	0.589583	0.977496
C8B	-0.0762	0.1791	-0.425676	0.670344	0.985855
C8G	-0.1309	0.1788	-0.731942	0.464204	0.966304
C8orf22	0.0663	0.1702	0.389179	0.697143	0.986618
C8orf33	-0.0997	0.0863	-1.156206	0.247597	0.936887
C8orf34	2e-04	0.025	0.007015	0.994403	NA
C8orf37	0.0045	0.1112	0.040637	0.967586	0.999607
C8orf4	-0.2339	0.1637	-1.428856	0.153046	0.880594
C8orf46	-0.0197	0.0253	-0.778997	0.435981	NA
C8orf47	-0.0352	0.0426	-0.826479	0.408532	NA
C8orf48	-0.0317	0.1796	-0.176363	0.860009	0.995314
C8orf58	-0.022	0.1037	-0.21258	0.831655	0.993206
C8orf59	-0.1658	0.1067	-1.553173	0.120382	0.851717
C8orf76	-0.0265	0.0934	-0.283472	0.776815	0.991247
C8orf82	0.2093	0.1689	1.238888	0.215387	0.914217
C9	-0.0228	0.1091	-0.20859	0.834768	0.993206
C9orf114	-0.0538	0.1197	-0.449558	0.65303	0.984305
C9orf116	0.021	0.1674	0.125195	0.900369	0.996378
C9orf117	0.0675	0.1659	0.406659	0.684258	0.985855
C9orf123	9e-04	0.0911	0.009501	0.99242	0.999607
C9orf131	-0.2307	0.169	-1.36491	0.172281	0.892698
C9orf135	-0.3296	0.1743	-1.890625	0.058674	0.766864
C9orf139	NA	NA	NA	NA	NA
C9orf142	0.0801	0.1767	0.453542	0.650159	0.98428
C9orf152	-0.0081	0.0253	-0.320091	0.748899	NA
C9orf153	-0.0365	0.0505	-0.722397	0.470051	NA
C9orf156	0.0717	0.1409	0.508655	0.610994	0.979657
C9orf16	-0.0759	0.1516	-0.500845	0.61648	0.98057
C9orf163	0.0238	0.1607	0.148059	0.882296	0.995867
C9orf169	-0.0093	0.1076	-0.086442	0.931115	0.999376
C9orf171	-0.0139	0.0407	-0.341113	0.733018	NA
C9orf172	-0.0322	0.1486	-0.216907	0.828281	0.992508
C9orf173	-0.007	0.0909	-0.07718	0.93848	NA
C9orf24	-0.0051	0.1789	-0.028532	0.977238	0.999607
C9orf3	-0.0077	0.1449	-0.053087	0.957663	0.999376
C9orf40	-0.241	0.1721	-1.400267	0.161433	0.886941
C9orf41	0.0041	0.1312	0.030903	0.975347	0.999607
C9orf43	0.1021	0.1792	0.569772	0.568832	0.974146
C9orf47	-0.0608	0.1047	-0.580863	0.561333	0.971866
C9orf50	0.0371	0.0792	0.467677	0.640015	NA
C9orf57	0.0118	0.0251	0.468989	0.639077	NA
C9orf64	0.0852	0.1327	0.642484	0.520559	0.967173
C9orf66	NA	NA	NA	NA	NA
C9orf69	-0.1876	0.1159	-1.61907	0.105432	0.841372
C9orf72	0.1348	0.1313	1.026316	0.304743	0.949428
C9orf78	0.0395	0.0771	0.512114	0.608571	0.979657
C9orf84	-0.0117	0.0251	-0.466291	0.641007	NA
C9orf85	0.0995	0.1319	0.754076	0.450804	0.966304
C9orf89	0.0745	0.1247	0.597542	0.550146	0.971866
C9orf9	-0.0383	0.116	-0.330014	0.741389	0.990458
C9orf91	-0.0825	0.1394	-0.591335	0.554296	0.971866
C9orf92	-0.0117	0.0251	-0.46631	0.640994	NA
C9orf96	0.0476	0.172	0.276776	0.781952	0.991247
CA1	-0.0286	0.1494	-0.191361	0.848243	0.994444
[truncated: 14,341 more rows]

## Sheet: 13
NMR, breeder, female vs. male, skin
Genes	log2FoldChange	lfcSE	stat	pvalue	padj
A1BG	-0.0176	0.3563	-0.049353	0.960638	NA
A1CF	-0.0019	0.0996	-0.018747	0.985043	NA
A2M	-0.3123	0.3378	-0.924435	0.35526	0.656704
A3GALT2	-0.2123	0.3553	-0.597515	0.550163	NA
A4GALT	0.6127	0.2815	2.176527	0.029516	0.290467
AAAS	-0.1156	0.1632	-0.708279	0.478772	0.744653
AACS	-0.2505	0.2131	-1.175522	0.239786	0.56259
AADAC	0.046	0.3563	0.129115	0.897267	0.95861
AADACL2	-0.806	0.2935	-2.746534	0.006023	0.179606
AADACL4	-0.2324	0.2486	-0.934988	0.349795	0.652854
AADAT	0.064	0.2865	0.223436	0.823196	0.927972
AAED1	0.1313	0.2303	0.570107	0.568605	0.800548
AAGAB	-0.2114	0.1725	-1.225682	0.220318	0.546558
AAMDC	-0.2482	0.1868	-1.328631	0.18397	0.51642
AAMP	-0.1449	0.1181	-1.227285	0.219715	0.545765
AANAT	-0.1636	0.2362	-0.692558	0.488587	0.751028
AAR2	-0.1745	0.1726	-1.010961	0.312035	0.621872
AARD	-0.0677	0.1157	-0.585035	0.558525	NA
AARS	0.0253	0.1344	0.188495	0.850488	0.939411
AARS2	0.2493	0.1751	1.424065	0.154428	0.487115
AARSD1	0.0475	0.1846	0.257421	0.796853	0.915823
AASDH	0.0329	0.2368	0.138805	0.889604	0.955477
AASDHPPT	-0.1128	0.1554	-0.725929	0.467883	0.737091
AASS	0.1725	0.305	0.56577	0.57155	0.802197
AATF	-0.0475	0.1492	-0.31833	0.750235	0.896348
AATK	0.0368	0.2665	0.138245	0.890047	0.955498
ABAT	0.4442	0.2485	1.787636	0.073835	0.38065
ABCA1	0.3165	0.2286	1.38457	0.166184	0.49862
ABCA12	-0.475	0.2376	-1.9993	0.045576	0.326183
ABCA13	0.4892	0.1585	3.085778	0.00203	0.118425
ABCA2	0.2451	0.2325	1.054221	0.291782	0.604365
ABCA3	0.029	0.2028	0.142805	0.886444	0.954431
ABCA4	-0.0872	0.3426	-0.254527	0.799088	0.916811
ABCA5	-0.0674	0.1643	-0.410166	0.681684	0.862171
ABCA6	0.4498	0.2833	1.587882	0.112313	0.440178
ABCA7	0.2711	0.1722	1.574525	0.115366	0.44244
ABCA8	NA	NA	NA	NA	NA
ABCA9	NA	NA	NA	NA	NA
ABCB1	0.557	0.2554	2.181027	0.029181	0.290313
ABCB10	-0.2155	0.2379	-0.90591	0.364983	0.665588
ABCB11	0.007	0.3291	0.0214	0.982926	NA
ABCB4	0.1344	0.1032	1.301886	0.192955	NA
ABCB6	0.1401	0.1966	0.712519	0.476143	0.743297
ABCB7	-0.0863	0.1541	-0.56025	0.575309	0.804806
ABCB8	-0.0313	0.1209	-0.259321	0.795388	0.915305
ABCB9	0.4678	0.2376	1.969054	0.048947	0.33444
ABCC1	-0.0125	0.1275	-0.097857	0.922046	0.969385
ABCC10	0.2089	0.2608	0.801029	0.423115	0.705695
ABCC11	0.0694	0.1986	0.349398	0.726791	NA
ABCC12	-0.0019	0.0996	-0.018747	0.985043	NA
ABCC2	0.1932	0.3295	0.586504	0.557537	0.79497
ABCC3	0.0743	0.1566	0.474385	0.635225	0.83705
ABCC4	-0.159	0.2297	-0.692223	0.488797	0.751095
ABCC5	0.1471	0.182	0.808213	0.418968	0.701926
ABCC6	0.0062	0.2502	0.024841	0.980182	NA
ABCC8	0.4587	0.3174	1.444998	0.148458	0.480491
ABCC9	0.3566	0.3006	1.186221	0.235535	0.560543
ABCD1	0.516	0.2553	2.021263	0.043253	0.320682
ABCD2	-0.4621	0.3562	-1.297489	0.194463	0.525516
ABCD3	-0.0322	0.1448	-0.222421	0.823986	0.928244
ABCD4	0.1229	0.1658	0.741183	0.458583	0.732098
ABCE1	-0.0473	0.1507	-0.313832	0.753649	0.897754
ABCF1	0.0728	0.1897	0.383758	0.701158	0.872926
ABCF2	-0.2644	0.2002	-1.320394	0.186704	0.518533
ABCF3	-0.0617	0.1347	-0.458288	0.646746	0.842887
ABCG1	-0.1751	0.1933	-0.905909	0.364984	0.665588
ABCG2	0.6222	0.2385	2.609508	0.009067	0.20196
ABCG4	-0.1204	0.3132	-0.384252	0.700792	0.872797
ABCG8	0.1672	0.3563	0.469288	0.638864	NA
ABHD1	0.1589	0.1543	1.029748	0.303128	0.613189
ABHD10	-0.2693	0.1998	-1.347449	0.177836	0.509883
ABHD11	0.1742	0.1665	1.046119	0.295506	0.607322
ABHD12	0.0064	0.1608	0.039598	0.968414	0.98865
ABHD12B	-0.7392	0.2857	-2.587791	0.009659	0.204215
ABHD13	0.1001	0.1145	0.874444	0.381877	0.67794
ABHD14A	0.0913	0.1801	0.507169	0.612036	0.825382
ABHD14B	-0.1265	0.1305	-0.970023	0.332035	0.636999
ABHD15	-0.0393	0.305	-0.12887	0.89746	0.958741
ABHD16A	0.1412	0.181	0.779882	0.43546	0.714833
ABHD16B	-0.1716	0.3043	-0.563862	0.572848	NA
ABHD17A	0.0281	0.1094	0.256872	0.797278	0.916187
ABHD17B	-0.667	0.2454	-2.718402	0.00656	0.182292
ABHD17C	-0.4413	0.2517	-1.753386	0.079536	0.390126
ABHD2	-0.1026	0.2113	-0.485439	0.627365	0.832868
ABHD3	-0.2609	0.2374	-1.098817	0.271848	0.590256
ABHD4	0.1973	0.1445	1.364969	0.172263	0.503461
ABHD5	-0.5173	0.1884	-2.746313	0.006027	0.179606
ABHD6	-0.2426	0.2164	-1.120863	0.262346	0.584267
ABHD8	0.232	0.2155	1.076427	0.281736	0.597945
ABI1	-0.0097	0.1444	-0.067139	0.946471	0.979683
ABI2	-0.1858	0.1327	-1.400621	0.161327	0.493835
ABI3	0.4778	0.2527	1.890528	0.058687	0.353771
ABI3BP	0.8165	0.2523	3.236609	0.00121	0.097519
ABL1	0.488	0.2409	2.025717	0.042794	0.320136
ABL2	-0.0821	0.2178	-0.376865	0.706274	0.874679
ABLIM1	0.2066	0.1809	1.141736	0.253564	0.576307
ABLIM2	-0.2359	0.312	-0.755954	0.449677	0.725758
ABLIM3	0.5644	0.2126	2.654743	0.007937	0.194158
ABR	0.1919	0.1401	1.369459	0.170856	0.502406
ABRA	-0.4764	0.3253	-1.464617	0.143025	0.472467
ABRACL	-0.2512	0.2266	-1.108723	0.26755	0.587728
ABT1	-0.0653	0.1616	-0.403746	0.6864	0.865063
ABTB1	0.2381	0.2063	1.154327	0.248366	0.571525
ABTB2	-0.2636	0.2649	-0.994985	0.319744	0.627842
ACAA1	-0.0097	0.1421	-0.068058	0.945739	0.979617
ACAA2	-0.4007	0.2946	-1.360348	0.17372	0.504704
ACACA	-0.2118	0.2601	-0.814382	0.415426	0.699709
ACACB	-0.1959	0.2386	-0.82092	0.411692	0.697387
ACAD10	-0.18	0.1071	-1.680203	0.092918	0.407691
ACAD11	0.0999	0.2118	0.471534	0.63726	0.83728
ACAD8	0.0773	0.1844	0.419283	0.67501	0.858382
ACAD9	-0.0249	0.1727	-0.143987	0.885511	0.954156
ACADL	-0.5415	0.3412	-1.58712	0.112486	0.440343
ACADM	-0.4334	0.2586	-1.67626	0.093687	0.408689
ACADS	-0.4276	0.2495	-1.714311	0.086472	0.40071
ACADSB	-0.5014	0.3037	-1.651026	0.098733	0.415472
ACADVL	-0.1906	0.1878	-1.014847	0.310179	0.619765
ACAN	0.0974	0.3329	0.29271	0.769744	0.904198
ACAP1	0.2656	0.2623	1.012601	0.311251	0.620896
ACAP2	-0.0628	0.1399	-0.448894	0.653508	0.846551
ACAP3	-0.0646	0.1739	-0.371737	0.710089	0.876791
ACAT1	-0.6375	0.2942	-2.166913	0.030242	0.292871
ACAT2	-0.0718	0.3082	-0.233044	0.815727	0.924559
ACBD3	0.1473	0.0911	1.617053	0.105867	0.428566
ACBD4	-0.0761	0.1553	-0.489944	0.624174	0.831163
ACBD6	-0.2804	0.3391	-0.826811	0.408344	NA
ACBD7	0.3894	0.2532	1.538311	0.123972	0.451987
ACCS	-0.0209	0.281	-0.074493	0.940618	0.977004
ACCSL	0.4766	0.3413	1.39643	0.162585	NA
ACD	0.039	0.1862	0.209422	0.834118	0.93265
ACE	0.5431	0.3373	1.609929	0.107413	0.429851
ACE2	-0.4699	0.2878	-1.632397	0.102596	0.422015
ACER1	-0.6455	0.2164	-2.982969	0.002855	0.137126
ACER2	0.534	0.2175	2.455483	0.01407	0.230512
ACER3	-0.3316	0.2528	-1.311828	0.189578	0.521352
ACIN1	0.1221	0.1934	0.63168	0.527596	0.776798
ACKR2	0.701	0.3192	2.196346	0.028067	0.285487
ACKR3	0.6144	0.2602	2.361313	0.01821	0.253801
ACKR4	0.0774	0.2152	0.359881	0.718936	0.881399
ACLY	-0.1097	0.1635	-0.671239	0.502068	0.76018
ACMSD	-0.3341	0.3284	-1.01749	0.308921	NA
ACN9	-0.6357	0.229	-2.775988	0.005503	0.17628
ACO1	0.2959	0.198	1.494745	0.134981	0.462074
ACO2	-0.5723	0.3258	-1.756917	0.078932	0.389664
ACOT1	0.2339	0.3523	0.66391	0.506748	NA
ACOT11	0.0089	0.2409	0.036965	0.970513	0.989374
ACOT12	0.0673	0.1583	0.424776	0.671	0.856099
ACOT13	-0.441	0.1779	-2.478676	0.013187	0.224762
ACOT6	-0.4066	0.2492	-1.631757	0.102731	0.422138
ACOT7	-0.5034	0.2366	-2.128168	0.033323	0.299681
ACOT8	-0.1401	0.1593	-0.879451	0.379157	0.676223
ACOT9	0.1494	0.1364	1.095221	0.27342	0.590812
ACOX1	0.028	0.1536	0.182413	0.855259	0.941515
ACOX2	0.4056	0.2607	1.555493	0.119829	0.447098
ACOX3	0.152	0.1217	1.248856	0.211718	0.537956
ACOXL	NA	NA	NA	NA	NA
ACP1	-0.1397	0.0956	-1.461554	0.143863	0.473699
ACP2	0.5505	0.1916	2.872468	0.004073	0.153828
ACP5	1.1162	0.3092	3.610266	0.000306	0.059136
ACP6	-0.2207	0.1651	-1.336773	0.181297	0.513389
ACPL2	0.2014	0.1559	1.291626	0.196487	0.527261
ACPP	-0.4333	0.3153	-1.374479	0.169293	0.501346
ACPT	0.1277	0.2219	0.575447	0.564989	0.798812
ACR	0.4528	0.3363	1.346411	0.17817	NA
ACRBP	0.4656	0.3104	1.499808	0.133664	0.460792
ACRC	0.6912	0.338	2.044797	0.040875	0.316735
ACRV1	0.0987	0.356	0.277273	0.781571	NA
ACSBG1	-0.7908	0.2724	-2.903491	0.00369	0.147781
ACSBG2	0.2674	0.2763	0.96793	0.333079	0.637742
ACSF2	0.1232	0.1762	0.699459	0.484265	0.748878
ACSF3	-0.1537	0.1707	-0.900374	0.367921	0.666974
ACSL1	-0.4256	0.1935	-2.199363	0.027852	0.285058
ACSL3	-0.4786	0.2352	-2.034641	0.041887	0.318316
ACSL4	0.1955	0.1323	1.477176	0.139628	0.467527
ACSL5	0.6971	0.2012	3.464337	0.000532	0.066673
ACSL6	-0.2337	0.3473	-0.673031	0.500928	NA
ACSM1	-0.1221	0.2148	-0.568183	0.56991	NA
ACSM2A	0.0418	0.1739	0.240101	0.810252	NA
ACSM3	-0.373	0.2358	-1.581879	0.113677	0.441302
ACSM4	-0.0677	0.2643	-0.256	0.797951	0.916355
ACSM5	-0.1873	0.2782	-0.673199	0.500821	0.759221
ACSS1	-0.1074	0.1757	-0.611456	0.540898	0.786382
ACSS2	-0.1942	0.3	-0.647415	0.517363	0.770786
ACSS3	-0.2485	0.2819	-0.881528	0.378032	0.6751
ACTA1	-0.2718	0.2806	-0.96871	0.33269	0.637362
ACTA2	0.4084	0.3132	1.303892	0.19227	0.523395
ACTB	0.2045	0.1861	1.098828	0.271843	0.590256
ACTC1	-1.1813	0.3215	-3.674482	0.000238	0.056164
ACTG1	0.2366	0.1957	1.209302	0.226547	0.551661
ACTG2	-0.2003	0.348	-0.575608	0.56488	0.798812
ACTL10	0.0977	0.3374	0.289481	0.772213	0.905264
ACTL6A	-0.1822	0.194	-0.939195	0.347631	0.651661
ACTL6B	-0.2237	0.3518	-0.635756	0.524935	NA
ACTL7A	-0.1061	0.3443	-0.308202	0.757928	NA
ACTL7B	-0.1668	0.3248	-0.513579	0.607547	0.822439
ACTL8	-0.0017	0.0997	-0.017265	0.986225	NA
ACTN2	-0.2964	0.2943	-1.007017	0.313927	0.623937
ACTN3	0.0014	0.3334	0.004122	0.996711	0.998864
ACTN4	0.1625	0.1028	1.580405	0.114014	0.441474
ACTR10	-0.2478	0.1506	-1.645702	0.099825	0.418061
ACTR1A	-0.0948	0.1127	-0.841004	0.400346	0.691218
ACTR1B	-0.1198	0.1717	-0.698013	0.485169	0.749099
ACTR2	0.1185	0.1721	0.688742	0.490985	0.752833
ACTR3	-0.0428	0.1732	-0.24714	0.8048	0.919336
ACTR3B	-0.2129	0.189	-1.126536	0.259939	0.581638
ACTR5	0.1765	0.072	2.451462	0.014228	0.231701
ACTR6	-0.1102	0.087	-1.267508	0.204974	0.535588
ACTR8	0.0014	0.1393	0.009879	0.992118	0.997191
ACTRT1	NA	NA	NA	NA	NA
ACTRT2	NA	NA	NA	NA	NA
ACTRT3	0.0976	0.2838	0.343928	0.7309	0.887827
ACVR1	-0.0454	0.1323	-0.342791	0.731755	0.888094
ACVR1B	0.0251	0.1864	0.134765	0.892798	0.957035
ACVR1C	-0.2809	0.3563	-0.788295	0.430524	0.711287
ACVR2A	-0.0644	0.1918	-0.335543	0.737216	0.890756
ACVRL1	0.5453	0.1909	2.856336	0.004286	0.155002
ACY1	-0.0269	0.1606	-0.167725	0.8668	0.946229
ACY3	NA	NA	NA	NA	NA
ACYP1	-0.53	0.3329	-1.591965	0.111393	0.438501
ACYP2	-0.6033	0.3542	-1.703207	0.088529	0.402672
ADA	0.6128	0.2764	2.217249	0.026606	0.28349
ADAD1	0.2946	0.2807	1.049299	0.294041	0.605854
ADAD2	0.0522	0.2386	0.218893	0.826733	NA
ADAL	-0.0093	0.102	-0.090743	0.927697	0.971863
ADAM10	0.0803	0.1329	0.604393	0.545583	0.788148
ADAM11	-0.8877	0.3387	-2.620766	0.008773	0.201012
ADAM12	0.5103	0.3563	1.432147	0.152102	NA
ADAM15	0.0963	0.1713	0.561975	0.574133	0.804433
ADAM17	0.287	0.142	2.020371	0.043345	0.320682
ADAM18	-0.1941	0.2128	-0.912052	0.361742	NA
ADAM19	0.34	0.2326	1.461871	0.143776	0.473643
ADAM2	-0.3474	0.3325	-1.044804	0.296114	0.607935
ADAM21	-0.2979	0.3322	-0.896856	0.369796	NA
ADAM22	0.172	0.2739	0.628111	0.529931	0.777573
ADAM23	0.105	0.2867	0.366091	0.714297	0.87974
ADAM28	-0.0659	0.1164	-0.566524	NA	NA
ADAM29	NA	NA	NA	NA	NA
ADAM32	NA	NA	NA	NA	NA
ADAM33	0.512	0.2393	2.139335	0.032409	0.296231
ADAM9	0.2869	0.1606	1.786145	0.074076	0.381167
ADAMDEC1	-0.0019	0.0996	-0.018747	0.985043	NA
ADAMTS1	0.0199	0.2108	0.094492	0.924719	0.97067
ADAMTS10	0.6599	0.2523	2.615092	0.00892	0.201012
ADAMTS12	0.5785	0.3084	1.875788	0.060684	0.358219
ADAMTS13	0.5752	0.3386	1.698409	0.089431	0.4045
ADAMTS14	0.1661	0.3191	0.520669	0.602598	0.819956
ADAMTS15	0.6028	0.2495	2.415943	0.015695	0.241097
ADAMTS16	0.2667	0.3542	0.753083	0.4514	0.726978
ADAMTS17	0.5431	0.2906	1.868908	0.061636	0.360395
ADAMTS18	-0.1992	0.3223	-0.618024	0.536559	NA
ADAMTS19	-0.1809	0.3564	-0.50763	0.611713	0.825255
ADAMTS2	0.6694	0.3059	2.187972	0.028672	0.288364
ADAMTS20	-0.1329	0.2847	-0.466843	0.640612	0.838677
ADAMTS3	0.5251	0.3054	1.719406	0.08554	0.399792
ADAMTS4	0.6565	0.3259	2.014137	0.043995	0.32264
ADAMTS6	0.4982	0.3416	1.45814	0.144802	NA
ADAMTS7	0.5053	0.2617	1.93104	0.053478	0.341861
ADAMTS8	-0.2358	0.2818	-0.836756	0.40273	0.692601
ADAMTS9	0.1457	0.2485	0.58615	0.557774	0.795121
ADAMTSL1	0.5835	0.2654	2.198303	0.027928	0.285058
ADAMTSL2	-0.6272	0.3479	-1.802797	0.07142	NA
ADAMTSL3	0.3449	0.2249	1.533253	0.125213	0.453543
ADAMTSL4	0.1942	0.2225	0.872979	0.382675	0.678156
ADAMTSL5	-0.1693	0.2386	-0.709341	0.478113	0.744188
ADAP1	0.2424	0.2271	1.067099	0.285927	0.600223
ADAP2	0.1779	0.2196	0.810025	0.417926	0.701536
ADAR	0.2635	0.1131	2.330449	0.019782	0.262982
ADARB1	0.4657	0.216	2.156416	0.031051	0.293213
ADARB2	0.1575	0.3485	0.451796	0.651416	0.845541
ADAT1	-0.1031	0.226	-0.456135	0.648293	0.843915
ADAT2	0.1488	0.2454	0.606288	0.544323	0.787725
ADAT3	0.0325	0.2135	0.152032	0.879162	0.951246
ADC	0.0927	0.3358	0.276045	0.782513	0.909382
ADCK1	-0.2676	0.2138	-1.251503	0.210751	0.537725
ADCK2	-0.3638	0.1768	-2.057467	0.039641	0.314616
ADCK3	-0.5234	0.3511	-1.490584	0.136071	0.462604
ADCK4	-0.0231	0.0803	-0.287401	0.773805	0.905874
ADCK5	0.2463	0.2245	1.097247	0.272533	0.590583
ADCY1	0.2339	0.3399	0.688337	0.491241	0.752994
ADCY10	-0.1451	0.2535	-0.572351	0.567084	0.799992
ADCY2	-0.5406	0.3486	-1.550706	0.120972	0.448409
ADCY3	0.3004	0.1967	1.527546	0.126625	0.454338
ADCY5	0.4145	0.3144	1.318281	0.18741	0.51879
ADCY6	0.3005	0.2282	1.31678	0.187913	0.519164
ADCY7	0.2525	0.2812	0.897878	0.36925	0.667611
ADCY8	-0.3438	0.2183	-1.574354	0.115406	NA
ADCY9	-0.1459	0.1928	-0.756778	0.449183	0.72522
ADCYAP1	0.1187	0.3547	0.334656	0.737884	NA
ADCYAP1R1	0.5301	0.2787	1.9022	0.057145	0.349929
ADD1	0.3537	0.1734	2.039806	0.04137	0.318099
ADD2	0.5905	0.337	1.752448	0.079697	NA
ADD3	0.2956	0.1484	1.991773	0.046396	0.328559
ADGB	0.4877	0.3219	1.515216	0.129718	NA
ADH5	-0.1249	0.1144	-1.091894	0.27488	0.592361
ADHFE1	-0.4311	0.3071	-1.403979	0.160325	0.492438
ADI1	-0.0748	0.1463	-0.510959	0.60938	0.823932
ADIPOQ	-0.3912	0.3561	-1.098692	0.271902	0.590256
ADIPOR1	-0.387	0.1939	-1.995419	0.045997	0.327277
ADIPOR2	-0.3144	0.2711	-1.159678	0.24618	0.569001
ADIRF	-0.1865	0.3538	-0.527151	0.598089	NA
ADK	-0.2238	0.219	-1.021888	0.306834	0.616538
ADM2	0.1077	0.263	0.409565	0.682125	0.862377
ADM5	-0.3355	0.3377	-0.993751	0.320344	0.627929
ADNP	0.0425	0.0821	0.51797	0.604479	0.820832
ADNP2	-0.1096	0.1389	-0.788956	0.430138	0.710925
ADO	-0.2043	0.1675	-1.219994	0.222467	0.548687
ADORA1	-0.3296	0.3029	-1.087961	0.276612	0.593657
ADORA2A	0.1682	0.1897	0.88702	0.375068	0.67263
ADORA2B	0.0147	0.2257	0.064975	0.948194	0.980109
ADORA3	0.1632	0.2588	0.630506	0.528364	0.776798
ADPGK	0.3498	0.1	3.49878	0.000467	0.065854
ADPRH	-0.1207	0.1444	-0.835906	0.403208	0.692842
ADPRHL1	-0.2517	0.285	-0.883077	0.377195	0.674228
ADPRHL2	-0.1414	0.1368	-1.032956	0.301625	0.611427
ADPRM	-0.0081	0.1282	-0.063465	0.949396	0.98047
ADRA1A	-0.3318	0.3555	-0.933447	0.350589	0.653606
ADRA1B	-0.3556	0.3562	-0.998271	0.318148	NA
ADRA1D	0.1367	0.3085	0.443324	0.657531	0.84856
ADRA2A	0.836	0.2959	2.824986	0.004728	0.161585
ADRA2B	0.4699	0.3536	1.329053	0.18383	0.516313
ADRB1	0.0576	0.3342	0.172314	0.863191	NA
ADRB2	-0.2384	0.2204	-1.081778	0.279351	0.596005
ADRB3	-0.1087	0.3497	-0.31086	0.755907	NA
ADRBK1	0.1263	0.1041	1.212973	0.22514	0.550562
ADRBK2	0.3174	0.2512	1.263423	0.206437	0.535897
ADRM1	-0.163	0.1344	-1.212873	0.225178	0.550562
ADSL	-0.1524	0.1749	-0.871705	0.383369	0.678631
ADSS	0.1648	0.1491	1.105393	0.26899	0.587988
ADSSL1	-0.3769	0.3479	-1.083296	0.278677	0.595714
ADTRP	-0.4764	0.2711	-1.757168	0.078889	0.389664
AEBP1	0.4875	0.2741	1.77878	0.075276	0.383813
AEBP2	-0.1541	0.1221	-1.2624	0.206805	0.535897
AEN	-0.2383	0.2203	-1.082145	0.279188	0.595847
AES	-0.0527	0.2029	-0.259587	0.795183	0.915302
AFAP1	0.3375	0.1443	2.339636	0.019303	0.261775
AFAP1L1	0.1034	0.1404	0.736427	0.461471	0.733508
AFAP1L2	-0.0613	0.1637	-0.374327	0.708161	0.875929
AFF1	0.1861	0.1688	1.102406	0.270285	0.589623
AFF2	-0.2114	0.3261	-0.648105	0.516917	0.770786
AFF3	-0.0976	0.3163	-0.308532	0.757678	0.899299
AFF4	0.054	0.1182	0.456494	0.648035	0.843823
AFG3L2	0.1409	0.1582	0.890832	0.373019	0.671052
AFM	NA	NA	NA	NA	NA
AFMID	-0.2544	0.3104	-0.819388	0.412565	0.697739
AFP	NA	NA	NA	NA	NA
AFTPH	-0.1755	0.1265	-1.388004	0.165136	0.497614
AGA	-0.0403	0.1036	-0.388748	0.697462	0.871363
AGAP1	0.2464	0.2528	0.974794	0.329662	0.635384
AGAP2	-0.2684	0.1743	-1.539806	0.123608	0.451407
AGAP3	0.0249	0.1557	0.160136	0.872774	0.949305
AGBL1	-0.4069	0.2841	-1.432257	0.15207	0.484683
AGBL2	0.1954	0.2926	0.667765	0.504284	0.761745
AGBL4	NA	NA	NA	NA	NA
AGBL5	-0.1504	0.1081	-1.390399	0.164408	0.497412
AGER	0.1156	0.211	0.548084	0.583634	0.809838
AGFG1	0.0316	0.1213	0.26045	0.794516	0.915158
AGFG2	-0.2379	0.1863	-1.276685	0.201713	0.533314
AGGF1	-0.1659	0.1052	-1.576195	0.114981	0.44244
AGK	0.0424	0.1739	0.243655	0.807498	0.920965
AGL	-0.6449	0.3465	-1.861347	0.062695	0.361938
AGMAT	-0.645	0.2982	-2.163038	0.030538	0.293213
AGMO	-0.3332	0.3313	-1.006009	0.314411	0.624439
AGO1	0.2644	0.1435	1.842156	0.065452	0.36611
AGO2	-0.2635	0.1849	-1.425274	0.154078	0.48698
AGO3	0.3539	0.2817	1.25604	0.209102	0.537064
AGO4	0.278	0.2132	1.303589	0.192374	0.523395
AGPAT1	0.121	0.1777	0.680924	0.495919	0.755832
AGPAT2	-0.2159	0.1715	-1.258992	0.208033	0.536509
AGPAT3	-0.3503	0.1637	-2.139562	0.03239	0.296231
AGPAT4	-0.2089	0.3256	-0.641749	0.521036	0.772987
AGPAT5	0.1861	0.1318	1.411777	0.158016	0.491047
AGPAT6	0.1164	0.068	1.711557	0.086978	0.401496
AGPAT9	-0.5287	0.2299	-2.299548	0.021474	0.266125
AGPS	0.2718	0.1718	1.582036	0.113641	0.441302
AGR2	-0.0821	0.3445	-0.238206	0.811721	NA
AGRN	0.1284	0.1749	0.734401	0.462705	0.734262
AGRP	-0.0479	0.1589	-0.301717	0.762868	NA
AGT	0.2066	0.2777	0.743841	0.456973	NA
AGTPBP1	0.1336	0.1371	0.974103	0.330005	0.63559
AGTR1	0.7478	0.2324	3.217203	0.001294	0.097949
AGTR2	-0.1072	0.3547	-0.302258	0.762455	0.901477
AGTRAP	-0.0818	0.1821	-0.449089	0.653367	0.846482
AGXT	-0.0027	0.1965	-0.013788	0.988999	NA
AGXT2	-0.385	0.3527	-1.091612	0.275004	NA
AHCTF1	0.2033	0.1535	1.32386	0.18555	0.517207
AHCY	0.0027	0.2127	0.01289	0.989716	0.99649
AHCYL1	0.1129	0.1059	1.066069	0.286393	0.600426
AHCYL2	-0.2793	0.145	-1.926929	0.053988	0.343178
AHDC1	-0.0046	0.1395	-0.032741	0.973881	0.990389
AHI1	-0.0099	0.1518	-0.065445	0.947819	0.980109
AHNAK	0.2461	0.1089	2.260208	0.023808	0.274913
AHNAK2	0.0541	0.1838	0.29427	0.768551	0.904019
AHR	-0.0207	0.176	-0.117612	0.906375	0.963171
AHRR	0.1329	0.2565	0.5183	0.604249	0.820723
AHSA1	-0.1758	0.1325	-1.326829	0.184565	0.516892
AHSA2	0.1473	0.2115	0.696562	0.486077	0.749458
AHSG	-0.0764	0.2589	-0.295238	0.767812	0.903872
AHSP	0.8111	0.3505	2.314235	0.020655	0.264204
AICDA	-0.151	0.2005	-0.753139	0.451367	NA
AIDA	0.2566	0.103	2.49102	0.012738	0.221283
AIF1	0.3949	0.2417	1.634136	0.10223	0.421823
AIF1L	0.4507	0.286	1.576177	0.114985	0.44244
AIFM1	-0.3258	0.2606	-1.250196	0.211228	0.537725
AIFM2	0.088	0.2811	0.31304	0.754251	0.897861
AIFM3	-0.2988	0.3262	-0.915894	0.359723	0.661613
AIG1	0.0403	0.1895	0.212894	0.83141	0.931379
AIM1	-0.4872	0.2082	-2.339592	0.019305	0.261775
AIM1L	-0.5462	0.2059	-2.652144	0.007998	0.194185
AIMP1	-0.1743	0.178	-0.97912	0.327521	0.634125
AIMP2	-0.6088	0.2823	-2.156535	0.031042	0.293213
AIP	-0.1332	0.1203	-1.107142	0.268232	0.587728
AIRE	0.7229	0.3268	2.212416	0.026938	0.28349
AJAP1	0.0909	0.3552	0.255808	0.798099	NA
AJUBA	-0.0603	0.2151	-0.280571	0.77904	0.907916
AK1	-0.5296	0.3514	-1.50739	0.131711	0.459421
AK2	-0.2708	0.1995	-1.357668	0.174569	0.505443
AK3	-0.3039	0.2799	-1.085886	0.277529	0.594581
AK4	0.4668	0.1832	2.548009	0.010834	0.210979
AK5	0.3402	0.2734	1.244368	0.213364	0.540014
AK7	0.3004	0.2657	1.130823	0.25813	0.580317
AK8	-0.4416	0.2182	-2.023613	0.04301	0.320136
AK9	0.3728	0.26	1.434075	0.151551	0.483712
AKAP1	-0.0581	0.2255	-0.257816	0.796549	0.915817
AKAP10	0.1953	0.1349	1.447413	0.147781	0.479255
AKAP11	0.0246	0.1782	0.138145	0.890126	0.955506
AKAP12	0.5579	0.2146	2.599454	0.009337	0.204215
AKAP13	0.1613	0.1701	0.94845	0.342901	0.646833
AKAP14	0.0648	0.3554	0.18241	0.855261	NA
AKAP17A	0.1233	0.2218	0.556071	0.578162	0.806587
AKAP2	0.1841	0.3404	0.541035	0.588483	NA
AKAP3	-0.0019	0.0996	-0.018747	0.985043	NA
AKAP4	-0.0019	0.0996	-0.018747	0.985043	NA
AKAP5	0.1736	0.2681	0.647592	0.517249	0.770786
AKAP6	-0.6035	0.3557	-1.696895	0.089716	0.404922
AKAP7	0.4298	0.1889	2.275597	0.02287	0.272615
AKAP8	0.0748	0.1186	0.630547	0.528337	0.776798
AKAP8L	0.0246	0.177	0.139187	0.889302	0.955381
AKAP9	0.0268	0.1566	0.170999	0.864225	0.9447
AKIRIN1	-0.089	0.1242	-0.716464	0.473705	0.741372
AKIRIN2	-0.2405	0.1572	-1.530557	0.125879	0.454151
AKNA	0.3671	0.2437	1.506313	0.131987	0.45965
AKNAD1	-0.0509	0.2674	-0.190395	0.849	0.938938
AKR1A1	0.0716	0.1418	0.505437	0.613252	0.825908
AKR1B1	0.024	0.295	0.081386	0.935135	0.974724
AKR1B10	-0.3379	0.1767	-1.91153	0.055936	0.347402
AKR1B15	-0.3457	0.2579	-1.340205	0.180179	0.51226
AKR1C3	-0.3355	0.3023	-1.109777	0.267095	NA
AKR1C4	0.8519	0.354	2.406344	0.016113	NA
AKR1D1	-0.0498	0.0996	-0.499872	0.617165	NA
AKR1E2	0.0485	0.1019	0.475603	0.634357	NA
AKR7A2	-0.0706	0.1352	-0.521955	0.601701	0.819734
AKT1	0.3613	0.1882	1.91925	0.054953	0.344471
AKT2	-0.2287	0.1773	-1.289977	0.197059	0.528078
AKT3	0.7465	0.2025	3.68566	0.000228	0.055125
AKTIP	-0.3407	0.1652	-2.062023	0.039206	0.313544
ALAD	-0.2696	0.1933	-1.39504	0.163004	0.496552
ALAS1	-0.3504	0.2011	-1.742312	0.081454	0.394004
ALAS2	0.8443	0.3564	2.369116	0.017831	0.252408
ALB	0.0077	0.1901	0.040264	0.967882	0.98848
ALCAM	0.1711	0.1788	0.956887	0.338624	0.642812
ALDH16A1	-0.0451	0.1627	-0.276891	0.781864	0.908918
ALDH18A1	0.1594	0.2722	0.585677	0.558092	0.795121
ALDH1A1	-0.5576	0.235	-2.372958	0.017646	0.251111
ALDH1A2	-0.0818	0.335	-0.244079	0.80717	NA
ALDH1A3	0.7268	0.3233	2.247996	0.024576	0.278088
ALDH1L1	-0.5616	0.3265	-1.719762	0.085476	0.399783
ALDH1L2	0.3376	0.2373	1.422539	0.15487	0.487294
ALDH2	0.0463	0.2706	0.171113	0.864135	0.9447
ALDH3A1	0.1967	0.3297	0.596485	0.550851	0.791054
ALDH3A2	-0.323	0.2572	-1.255955	0.209132	0.537064
ALDH3B1	0.4403	0.2497	1.763594	0.0778	0.388801
ALDH4A1	-0.4307	0.2146	-2.006468	0.044806	0.32478
ALDH5A1	-0.455	0.2428	-1.87418	0.060906	0.358675
ALDH6A1	-0.1879	0.2381	-0.789451	0.429849	0.710745
ALDH7A1	0.0456	0.1203	0.378743	0.704879	0.874679
ALDH8A1	0.5901	0.3505	1.683509	0.092277	NA
ALDH9A1	0.0055	0.1087	0.051023	0.959307	0.984851
ALDOA	-0.5624	0.3268	-1.721305	0.085195	0.399121
ALDOB	0.3108	0.2472	1.256894	0.208792	0.537057
ALDOC	-0.2379	0.1912	-1.243956	0.213516	0.540084
ALG1	0.1539	0.1599	0.962301	0.335899	0.640474
ALG10	0.1275	0.2111	0.603916	0.545899	0.788205
ALG11	0.5174	0.1874	2.761469	0.005754	0.177754
ALG12	0.1199	0.1648	0.727687	0.466805	0.736451
ALG13	-0.1168	0.2217	-0.526991	0.5982	0.818667
ALG14	-0.1079	0.1687	-0.639907	0.522233	0.773543
ALG2	0.1747	0.1116	1.565662	0.117428	0.444403
ALG3	-0.0908	0.1231	-0.737488	0.460826	0.733344
ALG5	-0.1183	0.1696	-0.697531	0.485471	0.749216
ALG6	0.0701	0.1594	0.440051	0.6599	0.849234
ALG8	0.1161	0.1231	0.943385	0.345484	0.649366
ALG9	0.0487	0.2068	0.235433	0.813872	0.923427
ALK	0.2047	0.3103	0.659677	0.509461	0.764785
ALKBH1	-0.0258	0.1315	-0.195838	0.844737	0.937342
ALKBH2	-0.0531	0.175	-0.303507	0.761503	0.900824
ALKBH3	-0.1583	0.1663	-0.951865	0.341165	0.645331
ALKBH4	-0.3043	0.2167	-1.404001	0.160319	0.492438
ALKBH6	0.1496	0.1456	1.027879	0.304007	0.613903
ALKBH7	-0.0357	0.2274	-0.157171	0.87511	0.949709
ALKBH8	-0.2524	0.179	-1.410247	0.158467	0.491141
ALLC	-0.0498	0.0996	-0.499872	0.617165	NA
ALMS1	0.1694	0.1559	1.0866	0.277214	0.59435
ALOX12	-0.4967	0.2272	-2.18676	0.02876	0.288824
ALOX12B	-0.5963	0.2259	-2.64013	0.008287	0.195137
ALOX15	0.5098	0.3172	1.606898	0.108077	0.430938
ALOX15B	0.0145	0.2273	0.06375	0.949169	NA
ALOX5	0.0711	0.2987	0.238113	0.811793	0.922496
ALOX5AP	0.2826	0.2486	1.136727	0.255652	0.57774
ALOXE3	-0.466	0.305	-1.527546	0.126625	0.454338
ALPI	0.3832	0.2898	1.322153	0.186117	NA
ALPK1	-0.0815	0.2251	-0.362104	0.717275	0.881082
ALPK2	-0.3802	0.3493	-1.088548	0.276353	0.593539
ALPK3	-0.4986	0.3355	-1.486367	0.137182	0.463762
ALPL	-0.1044	0.3501	-0.298216	0.765539	0.903279
ALS2	0.1828	0.1603	1.140053	0.254264	0.576914
ALS2CL	0.3615	0.1776	2.035678	0.041783	0.318316
ALS2CR11	-0.1085	0.309	-0.351017	0.725575	NA
ALS2CR12	0.1312	0.2513	0.522099	0.601602	0.819734
ALX1	-0.0732	0.3485	-0.210135	0.833562	NA
ALX3	0.6457	0.3551	1.818324	0.069015	0.372695
ALX4	0.1132	0.1706	0.663317	0.507128	NA
ALYREF	-0.2882	0.2128	-1.354627	0.175536	0.506618
AMACR	-0.205	0.1815	-1.129738	0.258587	0.580317
AMBN	-0.3444	0.3398	-1.013467	0.310837	NA
AMBP	-2e-04	0.1249	-0.001344	0.998928	NA
AMBRA1	0.0138	0.1233	0.111846	0.910945	0.96409
AMD1	-0.0801	0.1282	-0.624535	0.532277	0.779649
AMDHD1	-0.0621	0.2884	-0.215441	0.829424	0.930343
AMDHD2	0.0353	0.1282	0.275578	0.782873	0.909565
AMER1	-0.1418	0.1194	-1.187783	0.234919	0.560303
AMER2	-0.1298	0.262	-0.495571	0.620197	NA
AMER3	-0.0338	0.1031	-0.327695	0.743142	NA
AMFR	-0.0727	0.1425	-0.509777	0.610208	0.824505
AMH	0.0363	0.3537	0.102503	0.918358	NA
AMHR2	-0.4499	0.2802	-1.605497	0.108384	0.431783
AMICA1	0.0744	0.2546	0.292242	0.770102	0.904198
AMIGO1	-0.0534	0.1459	-0.366239	0.714187	0.879684
AMIGO2	-0.3263	0.1953	-1.670493	0.094822	0.409845
AMIGO3	0.086	0.161	0.534241	0.593175	0.816211
AMMECR1	0.0179	0.2544	0.070328	0.943933	0.978644
AMMECR1L	-0.0916	0.129	-0.710429	0.477438	0.743894
AMN	0.603	0.3451	1.747287	0.080588	0.392441
AMN1	0.0078	0.166	0.046967	0.96254	0.98609
AMOT	-0.1529	0.3235	-0.472688	0.636436	0.837259
AMOTL1	-0.1344	0.2174	-0.618292	0.536383	0.783092
AMOTL2	0.0422	0.156	0.270738	0.786592	0.911071
AMPD1	-0.4485	0.3515	-1.276026	0.201946	0.533575
AMPD2	0.2394	0.188	1.273454	0.202857	0.534739
AMPD3	-0.1662	0.246	-0.675552	0.499325	0.758062
AMPH	0.379	0.2654	1.42812	0.153257	0.486177
AMT	0.3219	0.2281	1.41114	0.158203	0.491047
AMY1A	NA	NA	NA	NA	NA
AMY2B	0.1838	0.3108	0.591473	0.554203	0.793402
AMZ1	-0.0277	0.3503	-0.079094	0.936958	NA
AMZ2	-0.1395	0.128	-1.090365	0.275553	0.593137
ANAPC1	0.1069	0.1876	0.56983	0.568793	0.800548
ANAPC10	-0.3846	0.2183	-1.761807	0.078102	0.389021
ANAPC11	-0.0057	0.1834	-0.030963	0.975299	0.99094
ANAPC13	-0.4401	0.2281	-1.929303	0.053693	0.342105
ANAPC15	-0.3138	0.1865	-1.682897	0.092395	0.407691
ANAPC16	-0.1398	0.1341	-1.042933	0.29698	0.608305
ANAPC2	0.0498	0.1102	0.452262	0.651081	0.84546
ANAPC4	-0.0355	0.1435	-0.247634	0.804418	0.919223
ANAPC5	-0.0062	0.1171	-0.053285	0.957505	0.984136
ANAPC7	-0.236	0.0769	-3.067248	0.00216	0.121398
ANGEL1	-0.1772	0.1802	-0.983391	0.325415	0.632518
ANGEL2	0.026	0.1249	0.208085	0.835163	0.933069
ANGPT1	0.6019	0.2166	2.778893	0.005454	0.176107
ANGPT2	1.078	0.265	4.068578	4.7e-05	0.026672
ANGPT4	-0.0019	0.0996	-0.018747	0.985043	NA
ANGPTL1	0.4179	0.2998	1.393705	0.163407	0.497027
ANGPTL2	0.4748	0.2594	1.830031	0.067245	0.370081
ANGPTL3	-0.0379	0.1436	-0.263748	0.791974	NA
ANGPTL4	0.3657	0.3436	1.064061	0.287301	0.601155
ANGPTL5	NA	NA	NA	NA	NA
ANGPTL6	0.3191	0.1762	1.811167	0.070115	0.375305
ANGPTL7	-0.0309	0.3492	-0.08836	0.929591	0.972591
ANK1	-0.5733	0.3541	-1.619043	0.105438	0.427597
ANK2	-0.1285	0.3069	-0.418747	0.675401	0.858557
ANK3	-0.3413	0.1976	-1.726652	0.08423	0.398109
ANKDD1A	-0.322	0.3059	-1.052711	0.292473	0.604658
ANKDD1B	0.6336	0.3342	1.895632	0.058009	0.351875
ANKEF1	-0.1547	0.2655	-0.582548	0.560198	0.796735
ANKFN1	-0.2601	0.3551	-0.732545	0.463836	NA
ANKFY1	0.2579	0.1575	1.637745	0.101475	0.420987
ANKH	-0.3047	0.1523	-2.000594	0.045436	0.326183
ANKHD1	0.186	0.1718	1.082888	0.278858	0.595714
ANKHD1-EIF4EBP3	-0.0277	0.1091	-0.254231	0.799317	0.916864
ANKIB1	0.0383	0.1733	0.220899	0.825171	0.928354
ANKK1	0.0632	0.2842	0.222232	0.824133	0.928244
ANKLE1	-0.0524	0.2923	-0.179379	0.85764	0.941717
ANKLE2	0.1408	0.1012	1.391445	0.16409	0.49712
ANKMY1	-0.353	0.3044	-1.159898	0.24609	0.569001
ANKMY2	-0.2548	0.0984	-2.589494	0.009612	0.204215
ANKRA2	-0.0855	0.1017	-0.840181	0.400807	0.691411
ANKRD1	-1.0141	0.353	-2.872445	0.004073	0.153828
ANKRD10	0.5065	0.2166	2.337807	0.019397	0.262273
ANKRD11	0.2335	0.1269	1.839305	0.06587	0.367301
ANKRD12	0.1748	0.1566	1.115829	0.264495	0.585542
ANKRD13A	0.0952	0.1226	0.775989	0.437756	0.716082
ANKRD13B	0.1187	0.1673	0.709641	0.477927	0.744188
ANKRD13C	-0.238	0.1477	-1.611874	0.106989	0.429634
ANKRD13D	-0.0508	0.1482	-0.342414	0.732039	0.888126
ANKRD16	-0.0915	0.133	-0.68806	0.491415	0.753013
ANKRD17	-0.051	0.0874	-0.583115	0.559816	0.796383
ANKRD2	-0.8653	0.3041	-2.845771	0.00443	0.156955
ANKRD22	-0.5623	0.2145	-2.621326	0.008759	0.201012
ANKRD23	-0.1239	0.2653	-0.467121	0.640414	0.838579
ANKRD24	0.306	0.2075	1.474399	0.140374	0.468942
ANKRD26	0.2469	0.2358	1.04723	0.294994	0.606823
ANKRD27	-0.0332	0.1837	-0.180983	0.856381	0.9417
ANKRD28	0.1621	0.1449	1.118849	0.263205	0.584981
ANKRD29	0.4654	0.3228	1.44181	0.149356	0.481295
ANKRD31	0.1375	0.1995	0.689184	0.490707	NA
ANKRD32	-0.0099	0.1681	-0.058742	0.953158	0.982189
ANKRD33	0.1734	0.3332	0.520205	0.602921	0.819956
ANKRD33B	0.2149	0.3529	0.609016	0.542514	NA
ANKRD34A	0.279	0.3378	0.8258	0.408917	NA
ANKRD34B	-0.3126	0.3357	-0.931366	0.351664	NA
ANKRD34C	NA	NA	NA	NA	NA
ANKRD35	-0.3343	0.1768	-1.891247	0.058591	0.353771
ANKRD37	-0.2963	0.3297	-0.898627	0.368851	0.667246
ANKRD39	-0.271	0.2241	-1.20952	0.226463	0.551661
ANKRD40	-0.1532	0.1209	-1.267282	0.205055	0.535588
ANKRD42	-0.166	0.1724	-0.962684	0.335706	0.640474
ANKRD44	0.056	0.1773	0.315824	0.752136	0.897168
ANKRD45	0.197	0.327	0.602351	0.546941	0.788679
ANKRD46	-0.1271	0.1299	-0.978807	0.327676	0.634125
ANKRD49	-0.0232	0.1288	-0.180378	0.856856	0.9417
ANKRD50	0.1123	0.2079	0.540159	0.589087	0.813123
ANKRD52	0.1121	0.1468	0.763609	0.4451	0.721641
ANKRD53	0.1748	0.2803	0.623768	0.53278	0.780062
ANKRD54	-0.0436	0.1733	-0.251351	0.801543	0.917556
ANKRD55	-0.2705	0.2521	-1.073096	0.283228	0.598985
ANKRD6	0.1896	0.2894	0.655132	0.512383	0.767129
ANKRD61	0.1415	0.3559	0.397739	0.690822	NA
ANKRD63	-0.1483	0.3558	-0.416801	0.676824	NA
ANKRD65	0.2977	0.355	0.838479	0.401762	NA
ANKRD66	-0.1082	0.3078	-0.351487	0.725223	NA
ANKRD9	-0.3082	0.2756	-1.118273	0.26345	0.585059
ANKS1A	0.3008	0.1444	2.082658	0.037282	0.309536
ANKS1B	-0.3175	0.2869	-1.106771	0.268393	0.587729
ANKS3	0.3358	0.2177	1.542659	0.122913	0.450981
ANKS4B	-0.091	0.2428	-0.374966	0.707686	NA
ANKS6	0.4321	0.2108	2.04991	0.040373	0.315584
ANKUB1	0.6183	0.3089	2.001884	0.045297	0.326068
ANKZF1	0.0482	0.1842	0.261921	0.793383	0.914865
ANLN	-0.6854	0.3105	-2.207591	0.027273	0.28384
ANO1	-0.1258	0.1935	-0.650255	0.515527	0.769538
ANO10	0.2231	0.2207	1.010467	0.312272	0.622
ANO2	0.2599	0.2854	0.910432	0.362595	0.663669
ANO3	-0.6756	0.2804	-2.40885	0.016003	0.241974
ANO4	0.6941	0.2698	2.572584	0.010094	0.204676
ANO5	-0.5568	0.333	-1.671809	0.094562	0.409245
ANO6	0.4498	0.1383	3.25141	0.001148	0.097505
ANO8	-0.3231	0.1988	-1.625573	0.10404	0.425222
ANO9	-0.5222	0.2636	-1.980624	0.047633	0.331082
ANP32A	-0.0302	0.154	-0.196002	0.844609	0.937342
ANP32B	-0.1662	0.1423	-1.167997	0.242808	0.565828
ANP32E	-0.0991	0.1989	-0.498166	0.618367	0.827895
ANPEP	0.1656	0.2006	0.825556	0.409056	0.696092
ANTXR1	0.4635	0.2142	2.163769	0.030482	0.293213
ANTXR2	0.5622	0.159	3.535821	0.000407	0.064721
ANXA1	-0.1026	0.1707	-0.601352	0.547606	0.788882
ANXA10	-0.4668	0.193	-2.418351	NA	NA
ANXA11	0.0401	0.173	0.231512	0.816917	0.925341
ANXA13	0.1138	0.324	0.351306	0.725359	NA
ANXA2	-0.1682	0.1755	-0.95838	0.337871	0.642102
ANXA3	0.6096	0.1876	3.249338	0.001157	0.097505
ANXA4	0.226	0.1299	1.739839	0.081887	0.394637
ANXA5	0.418	0.1737	2.406812	0.016092	0.242004
ANXA6	-0.115	0.3016	-0.381248	0.703019	0.873769
ANXA7	-0.1283	0.1802	-0.711812	0.476581	0.743552
ANXA9	-0.506	0.2531	-1.99934	0.045572	0.326183
AOAH	0.0243	0.3198	0.076085	0.939352	0.976188
AOC1	-0.2344	0.3564	-0.657685	0.510741	0.766026
AOC3	0.0416	0.3063	0.13571	0.892051	0.956738
AOX1	0.5868	0.2444	2.400804	0.016359	0.243014
AP1AR	-0.0298	0.1591	-0.187285	0.851437	0.939732
AP1B1	0.1344	0.1828	0.735421	0.462083	0.734067
AP1G1	0.0445	0.1184	0.375997	0.706919	0.875033
AP1G2	-0.1034	0.2017	-0.512542	0.608272	0.822963
AP1M1	0.3315	0.1597	2.075683	0.037923	0.311749
AP1M2	-0.5929	0.2213	-2.678818	0.007388	0.191576
AP1S1	-0.1926	0.2256	-0.853742	0.393248	0.685625
AP1S2	0.3122	0.2194	1.422735	0.154813	0.487294
AP1S3	-0.3333	0.33	-1.010044	0.312474	0.622145
AP2A1	0.1764	0.2656	0.664069	0.506646	0.76344
AP2A2	NA	NA	NA	NA	NA
AP2B1	0.2828	0.1339	2.112591	0.034636	0.3031
AP2M1	0.2153	0.1505	1.430532	0.152564	0.485644
AP2S1	-0.1676	0.2194	-0.764054	0.444835	0.721385
AP3B1	0.0501	0.1197	0.418906	0.675285	0.85849
AP3B2	-0.1558	0.3053	-0.510408	0.609765	0.824289
AP3D1	0.2168	0.1	2.169001	0.030083	0.292253
AP3M1	-0.0219	0.1398	-0.156443	0.875684	0.949788
AP3M2	-0.5367	0.2581	-2.078952	0.037622	0.310565
AP3S1	-0.3325	0.1702	-1.95372	0.050734	0.336233
AP3S2	-0.1594	0.1635	-0.974762	0.329678	0.635384
AP4B1	-0.2864	0.1929	-1.484843	0.137585	0.463978
AP4E1	0.2502	0.1799	1.390359	0.16442	0.497412
AP4M1	-0.1646	0.2203	-0.746995	0.455067	0.73
AP4S1	-0.1726	0.1697	-1.017203	0.309057	0.618875
AP5B1	-0.1266	0.1773	-0.713667	0.475433	0.742815
AP5M1	-0.0379	0.1789	-0.211654	0.832377	0.932034
AP5S1	-0.0602	0.1613	-0.373004	0.709146	0.876266
AP5Z1	0.0153	0.1209	0.126921	0.899003	0.95916
APAF1	0.1655	0.1867	0.886401	0.375402	0.67263
APBA1	0.3987	0.2004	1.989584	0.046637	0.328818
APBA2	0.0275	0.2831	0.097042	0.922693	0.969443
APBA3	0.1138	0.1659	0.685735	0.49288	0.753936
APBB1	0.328	0.213	1.539638	0.123649	0.451407
APBB1IP	0.4905	0.19	2.581685	0.009832	0.204676
APBB2	0.7626	0.2018	3.779156	0.000157	0.049525
APBB3	0.153	0.2143	0.713962	0.475251	0.742686
APC	-0.0501	0.1188	-0.421944	0.673066	0.856978
APC2	0.3712	0.2423	1.531844	0.125561	0.453969
APCDD1	-0.2474	0.1658	-1.492538	0.135558	0.462413
APCDD1L	0.5417	0.2188	2.475759	0.013295	0.225689
APCS	-4e-04	0.1013	-0.004394	0.996494	NA
APEH	-0.0644	0.1095	-0.588315	0.556321	0.794139
APEX1	-0.1744	0.1574	-1.107567	0.268049	0.587728
APEX2	-0.0048	0.1562	-0.03054	0.975636	0.99094
APH1A	-0.1499	0.1676	-0.89418	0.371226	0.669483
APH1B	0.3337	0.1542	2.164951	0.030391	0.293148
API5	0.0054	0.1087	0.049274	0.960701	0.985609
APIP	-0.0952	0.1369	-0.695737	0.486593	0.749673
APITD1	-0.6853	0.3189	-2.148623	0.031664	0.295423
APITD1-CORT	NA	NA	NA	NA	NA
APLF	-0.1073	0.166	-0.646425	0.518004	0.771165
APLN	0.1318	0.246	0.535849	0.592063	0.815261
APLNR	0.6596	0.3391	1.944984	0.051777	0.338624
APLP1	0.3338	0.2574	1.29717	0.194573	NA
APLP2	0.0096	0.1124	0.085482	0.931878	0.973719
APMAP	-0.2296	0.2024	-1.134827	0.256448	0.578322
APOA1	0.3267	0.351	0.930793	0.351961	0.654756
APOA1BP	-0.2541	0.1653	-1.536821	0.124337	0.452606
APOA2	0.0023	0.1346	0.017298	0.986199	NA
APOA4	-0.2247	0.3516	-0.638991	0.522829	0.773949
APOA5	-0.1199	0.21	-0.571216	0.567853	NA
APOB	0.54	0.1986	2.718278	0.006562	0.182292
APOBEC1	0.6961	0.318	2.189192	0.028583	0.288364
APOBEC2	-0.4228	0.3007	-1.405968	0.159734	0.492438
APOBEC3H	0.4971	0.1391	3.574416	0.000351	0.060758
APOBEC4	NA	NA	NA	NA	NA
APOBR	0.2947	0.2963	0.994418	0.320019	0.627929
APOC1	-0.8971	0.353	-2.541333	NA	NA
APOC2	-0.7027	0.3176	-2.212452	0.026935	NA
APOC3	-3e-04	0.1034	-0.002763	0.997796	NA
APOC4	0.2325	0.3398	0.684312	0.493778	NA
APOD	-0.5994	0.2259	-2.653044	0.007977	0.194158
APOE	0.4157	0.2949	1.409775	0.158606	0.491181
APOF	0.0985	0.3463	0.284513	0.776017	0.906844
APOH	-9e-04	0.1722	-0.005285	0.995783	NA
APOL2	0.1828	0.2107	0.867491	0.385673	NA
APOL6	-0.1271	0.3532	-0.359842	0.718965	0.881399
APOLD1	0.6409	0.354	1.810383	0.070236	0.375305
APOM	-0.1052	0.1309	-0.803626	0.421613	0.704215
APOO	-0.7196	0.2528	-2.845992	0.004427	0.156955
APOOL	-0.1667	0.1106	-1.507636	0.131648	0.459421
APOPT1	-0.4079	0.1798	-2.268581	0.023294	0.273387
APP	0.2024	0.1191	1.69891	0.089336	0.40428
APPBP2	-0.129	0.1162	-1.11006	0.266973	0.587558
APPL1	0.1547	0.1237	1.250289	0.211194	0.537725
APPL2	-0.2162	0.1428	-1.51448	0.129904	0.458288
APRT	0.0967	0.1973	0.489926	0.624186	0.831163
APTX	0.0865	0.1915	0.451547	0.651595	0.845616
AQP1	0.5263	0.2542	2.070249	0.038429	0.31249
AQP10	0.0926	0.2668	0.347061	0.728545	0.885922
AQP11	-0.4451	0.2556	-1.741376	0.081618	0.394194
AQP12A	-0.4285	0.3032	-1.413594	0.157481	0.490436
AQP12B	-0.2889	0.3216	-0.898488	0.368925	0.66729
AQP2	-0.4411	0.3554	-1.241083	0.214575	0.541165
AQP3	-0.5172	0.2833	-1.825637	0.067905	0.371485
AQP4	-0.2767	0.3098	-0.892991	0.371862	0.670011
AQP5	-0.3605	0.3335	-1.081077	NA	NA
AQP8	-0.1284	0.3493	-0.367577	0.713188	NA
AQP9	-0.1017	0.3431	-0.296466	0.766874	0.903697
AQPEP	0.871	0.2954	2.948982	0.003188	0.140881
AQR	0.1252	0.128	0.978186	0.327983	0.634142
AR	-0.1987	0.1905	-1.042929	0.296981	0.608305
ARAF	0.0174	0.1352	0.128603	0.897672	0.958786
ARAP1	0.4436	0.1752	2.532105	0.011338	0.213107
ARAP2	-0.2768	0.2387	-1.159804	0.246128	0.569001
ARAP3	0.8334	0.2403	3.468413	0.000524	0.066673
ARC	0.102	0.3257	0.313309	0.754046	0.897859
ARCN1	0.1047	0.1144	0.915124	0.360127	0.661903
AREG	-0.0099	0.3392	-0.029247	0.976667	0.991587
AREL1	-0.0226	0.1304	-0.173024	0.862633	0.944032
ARF1	-0.0989	0.1509	-0.65521	0.512333	0.767129
ARF3	-0.004	0.2025	-0.019516	0.984429	0.993896
ARF4	-0.0524	0.1434	-0.365799	0.714515	0.879848
ARF5	-0.1327	0.1276	-1.040362	0.298172	0.608988
ARF6	-0.137	0.169	-0.810991	0.417371	0.701206
ARFGAP1	0.2196	0.1457	1.507421	0.131703	0.459421
ARFGAP2	0.067	0.145	0.462204	0.643935	0.840385
ARFGAP3	0.3341	0.1991	1.677829	0.09338	0.408296
ARFGEF1	0.0914	0.1502	0.608201	0.543054	0.78756
ARFGEF2	-0.0979	0.1517	-0.645474	0.51862	0.771335
ARFIP1	0.0614	0.1393	0.440907	0.65928	0.849055
ARFIP2	-0.173	0.0927	-1.866652	0.06195	0.361056
ARFRP1	-0.0778	0.115	-0.676527	0.498706	0.757632
ARG1	-0.4664	0.2628	-1.774651	0.075955	0.385272
ARG2	-0.0802	0.2479	-0.323654	0.7462	0.894918
ARGLU1	0.1554	0.2478	0.627207	0.530523	0.777837
ARHGAP1	0.0837	0.1621	0.516477	0.605521	0.820954
ARHGAP11A	-0.4438	0.2923	-1.518522	0.128883	0.457309
ARHGAP12	-0.1483	0.1548	-0.957989	0.338068	0.642137
ARHGAP15	0.4164	0.2177	1.912973	0.055752	0.34689
ARHGAP17	0.1851	0.1107	1.672461	0.094433	0.40908
ARHGAP18	-0.0828	0.1604	-0.516362	0.605601	0.820954
ARHGAP19	-0.2803	0.151	-1.856921	0.063322	0.362496
ARHGAP20	-0.0948	0.3458	-0.27408	0.784023	0.910096
ARHGAP21	0.4172	0.1729	2.4128	0.015831	0.241097
ARHGAP22	0.0737	0.2781	0.264857	0.79112	0.913656
ARHGAP23	0.1526	0.1729	0.882501	0.377506	0.674695
ARHGAP24	0.1744	0.2612	0.667818	0.50425	0.761745
ARHGAP25	0.3338	0.1961	1.701803	0.088792	0.40296
ARHGAP26	0.7457	0.2077	3.590257	0.00033	0.060758
ARHGAP27	0.0515	0.195	0.264274	0.791569	0.913941
ARHGAP28	0.6892	0.1927	3.575996	0.000349	0.060758
ARHGAP29	-0.0731	0.1443	-0.506879	0.61224	0.825408
ARHGAP30	0.3009	0.2462	1.222346	0.221577	0.547797
ARHGAP31	0.6629	0.1869	3.547139	0.000389	0.063497
ARHGAP32	-0.3245	0.1789	-1.813781	0.069712	0.374071
ARHGAP33	-0.2381	0.2558	-0.930754	0.351981	0.654756
ARHGAP35	0.1893	0.1075	1.76146	0.078161	0.389021
ARHGAP36	-0.568	0.304	-1.868555	0.061685	0.360395
ARHGAP39	0.0525	0.1684	0.311931	0.755093	0.898031
ARHGAP4	0.2971	0.2317	1.282099	0.199808	0.530631
ARHGAP42	0.3954	0.156	2.53425	0.011269	0.213091
ARHGAP44	-0.2151	0.1975	-1.089051	0.276131	0.593454
ARHGAP5	0.0239	0.1345	0.177834	0.858853	0.941961
ARHGAP6	0.326	0.2289	1.423804	0.154503	0.48716
ARHGAP8	0.1283	0.3346	0.383414	0.701413	0.872926
ARHGAP9	0.147	0.276	0.532474	0.594398	0.816814
ARHGDIA	0.226	0.1712	1.320154	0.186783	0.518617
ARHGDIB	0.1553	0.1575	0.986121	0.324074	0.631307
ARHGDIG	-0.3116	0.3355	-0.928642	0.353075	NA
ARHGEF1	0.4391	0.2404	1.826488	0.067777	0.371422
ARHGEF10	0.3567	0.1722	2.071032	0.038356	0.312358
ARHGEF10L	-0.2708	0.1486	-1.822544	0.068373	0.371485
ARHGEF11	0.1578	0.1554	1.015235	0.309994	0.619734
ARHGEF15	0.253	0.1993	1.269598	0.204228	0.535343
ARHGEF16	0.3058	0.2689	1.136983	0.255545	0.57774
ARHGEF17	0.533	0.2404	2.217307	0.026602	0.28349
ARHGEF18	0.0865	0.1998	0.432841	0.66513	0.852621
ARHGEF19	0.222	0.2626	0.845316	0.397935	0.690281
ARHGEF2	0.2967	0.1432	2.071885	0.038276	0.312358
ARHGEF25	0.3975	0.245	1.622815	0.104629	0.426233
ARHGEF26	0.1454	0.187	0.777803	0.436685	0.715258
ARHGEF28	0.1136	0.1717	0.661776	0.508115	0.763993
ARHGEF3	0.377	0.1299	2.901408	0.003715	0.147781
ARHGEF33	-0.1235	0.2735	-0.451454	0.651662	0.845616
ARHGEF37	-0.2695	0.2557	-1.05407	0.291851	0.604379
ARHGEF38	-0.1116	0.2127	-0.524739	0.599765	NA
ARHGEF39	-0.0224	0.2648	-0.084395	0.932742	0.973906
ARHGEF4	0.1238	0.1605	0.771343	0.440504	0.718221
ARHGEF40	0.4656	0.1859	2.505105	0.012241	0.218498
ARHGEF5	-0.2004	0.176	-1.138234	0.255023	0.577609
ARHGEF6	0.1634	0.2464	0.662881	0.507407	0.763734
ARHGEF7	0.3713	0.1852	2.004579	0.045008	0.325337
ARHGEF9	-0.3193	0.2624	-1.217109	0.223563	0.549465
ARID1A	0.1256	0.1812	0.693562	0.487957	0.750638
ARID2	-0.0275	0.1081	-0.254381	0.799201	0.916811
ARID3A	0.3012	0.2413	1.24839	0.211888	0.537956
ARID3B	0.1818	0.1931	0.941668	0.346362	0.650271
ARID3C	0.3461	0.2979	1.16192	0.245268	0.568748
ARID4A	0.1836	0.1571	1.168529	0.242593	0.565828
ARID4B	-0.011	0.1407	-0.078198	0.937671	0.97551
ARID5A	0.4374	0.1732	2.525131	0.011566	0.21529
ARID5B	-0.2555	0.1752	-1.458334	0.144748	0.474781
ARIH1	-0.2964	0.1591	-1.862445	0.06254	0.361645
ARIH2	-0.0908	0.1348	-0.673115	0.500874	0.759221
ARIH2OS	0.0101	0.2844	0.035633	0.971575	0.989787
ARL1	-0.0865	0.2102	-0.411669	0.680582	0.862069
ARL10	0.234	0.1514	1.54594	0.122119	0.450065
ARL11	0.5376	0.3043	1.766651	0.077287	0.387799
ARL13B	-0.0597	0.1483	-0.402533	0.687292	0.865681
ARL14EP	-0.027	0.1218	-0.221619	0.82461	0.92833
ARL15	0.2427	0.1502	1.615276	0.106251	0.428904
ARL16	-0.17	0.1551	-1.096288	0.272953	0.590812
ARL17B	-0.2845	0.3046	-0.934007	0.3503	NA
ARL2	-0.312	0.2025	-1.540986	0.12332	0.450981
ARL2BP	-0.0209	0.1058	-0.197992	0.843051	0.936709
ARL3	-0.1114	0.1947	-0.572339	0.567092	0.799992
ARL4A	0.0677	0.2268	0.298328	0.765453	0.903279
ARL4C	-0.2199	0.1872	-1.174841	0.240058	0.562742
ARL5A	0.0338	0.228	0.148264	0.882135	0.952292
ARL5B	0.0707	0.1797	0.393648	0.693841	0.869447
ARL6	0.0135	0.1653	0.081706	0.93488	0.974606
ARL6IP1	-0.2437	0.2043	-1.19297	0.232881	0.557748
ARL6IP4	0.2258	0.3195	0.7067	0.479753	NA
ARL6IP5	0.0764	0.168	0.454514	0.649459	0.844783
ARL6IP6	-0.1007	0.1567	-0.642512	0.520541	0.772387
ARL8A	0.4231	0.2224	1.902748	0.057073	0.349807
ARL8B	-0.1371	0.1305	-1.050024	0.293707	0.605351
ARL9	-0.0047	0.343	-0.013713	0.989059	0.995977
ARMC1	-0.2262	0.0976	-2.317333	0.020486	0.264204
ARMC10	0.0755	0.099	0.762245	0.445914	0.722441
ARMC12	0.3895	0.3036	1.28282	0.199555	0.530254
ARMC2	-0.0323	0.2636	-0.122414	0.902571	0.961182
ARMC3	0.4366	0.2933	1.488352	0.136658	0.463013
ARMC4	-0.378	0.3423	-1.104117	0.269542	NA
ARMC5	0.2233	0.2192	1.018854	0.308272	0.618602
ARMC6	-0.0536	0.2045	-0.26192	0.793383	0.914865
ARMC7	0.1157	0.1666	0.694533	0.487348	0.750316
ARMC8	0.032	0.1393	0.229458	0.818513	0.92617
ARMC9	0.0345	0.1599	0.215788	0.829153	0.930193
ARMCX2	0.156	0.3291	0.473983	0.635512	0.837189
ARMCX3	-0.17	0.2105	-0.807609	0.419316	0.702095
ARMCX5	-0.0019	0.0996	-0.018747	0.985043	NA
ARMCX6	-0.2699	0.2976	-0.906845	0.364489	0.665222
ARNT	0.3963	0.1174	3.375324	0.000737	0.077951
ARNT2	0.462	0.2866	1.61184	0.106997	0.429634
ARNTL	-0.2453	0.1432	-1.712324	0.086837	0.401354
ARPC1A	-0.048	0.1685	-0.28476	0.775828	0.906844
ARPC1B	0.5892	0.2199	2.67876	0.00739	0.191576
ARPC2	-0.1585	0.1885	-0.8409	0.400404	0.691218
ARPC3	-0.1342	0.1955	-0.686555	0.492363	0.753665
ARPC4	-0.042	0.172	-0.244497	0.806846	0.920584
ARPC4-TTLL3	0.1307	0.318	0.411126	0.68098	0.862069
ARPC5	0.1803	0.1762	1.023218	0.306205	0.616076
ARPC5L	-0.3668	0.2109	-1.739524	0.081943	0.394637
ARPP19	-0.6332	0.2644	-2.395079	0.016617	0.243538
ARPP21	-0.54	0.3556	-1.518581	0.128868	0.457309
ARRB1	0.4881	0.1804	2.704983	0.006831	0.184513
ARRB2	0.3636	0.1763	2.062489	0.039161	0.313544
ARRDC1	0.2131	0.1692	1.259203	0.207957	0.536509
ARRDC2	-0.8434	0.2238	-3.768595	0.000164	0.050493
ARRDC3	0.2441	0.1431	1.706261	0.08796	0.402218
ARRDC4	-0.5688	0.2272	-2.503048	0.012313	0.218504
ARRDC5	-0.0919	0.3534	-0.260148	0.79475	NA
ARSA	0.4264	0.2522	1.690568	0.090919	0.406347
ARSB	0.5695	0.2172	2.6217	0.008749	0.201012
ARSE	-0.0706	0.1766	-0.399943	0.689199	0.866653
ARSG	0.3344	0.2251	1.485343	0.137453	0.463762
ARSI	-0.2542	0.3278	-0.775629	0.437968	0.71612
ARSJ	-0.1597	0.2764	-0.577941	0.563304	0.798394
ARSK	0.2037	0.1491	1.365641	0.172052	0.503276
ART1	-0.2225	0.2614	-0.851438	0.394526	0.686961
ART3	-0.5847	0.3511	-1.665309	0.095851	0.412236
ART4	1.143	0.2653	4.307686	1.6e-05	0.014663
ART5	-0.2887	0.3028	-0.953332	0.340422	0.644957
ARTN	-0.3285	0.2924	-1.123329	0.261298	0.583233
ARV1	-0.2854	0.1908	-1.496264	0.134585	0.461509
ARVCF	0.3263	0.1817	1.796545	0.072408	0.37784
ARX	-0.3502	0.2879	-1.216577	0.223765	0.549485
AS3MT	-0.0388	0.3416	-0.113689	0.909484	0.963551
ASAH1	0.2139	0.1708	1.252507	0.210385	0.537725
ASAH2	-0.7658	0.3078	-2.488225	0.012838	0.221735
ASAP1	0.3707	0.1994	1.858979	0.06303	0.362357
ASAP2	0.2039	0.154	1.324025	0.185495	0.517162
ASAP3	0.2656	0.1538	1.726833	0.084198	0.398109
ASB1	0.0272	0.1147	0.236911	0.812726	0.923011
ASB10	-0.2975	0.33	-0.901592	0.367274	0.666974
ASB11	-0.1322	0.2528	-0.52298	0.600989	0.819674
ASB12	-0.1816	0.259	-0.701083	0.483251	0.748299
ASB13	-0.3918	0.2253	-1.738882	0.082056	0.3949
ASB14	0.0803	0.2842	0.282612	0.777474	0.907482
ASB15	-0.2802	0.274	-1.022743	0.306429	0.616182
ASB17	NA	NA	NA	NA	NA
ASB18	-0.3183	0.2817	-1.130091	0.258438	0.580317
ASB2	-0.3284	0.3272	-1.003772	0.315489	0.624783
ASB3	-0.0311	0.2265	-0.137182	0.890887	0.955945
ASB4	-0.346	0.289	-1.197077	0.231276	0.555752
ASB5	-0.497	0.3206	-1.550181	0.121098	0.448606
ASB6	0.0727	0.1311	0.554324	0.579357	0.807155
ASB7	-0.01	0.1013	-0.098628	0.921433	0.969156
ASB8	-0.0512	0.1744	-0.293611	0.769055	0.904146
ASB9	-0.7352	0.2901	-2.534585	0.011258	0.213091
ASCC1	-0.0234	0.1504	-0.155611	0.87634	0.949947
ASCC2	-0.1797	0.0804	-2.234501	0.02545	0.281585
ASCC3	0.1341	0.1634	0.820791	0.411765	0.69739
ASCL1	-0.0018	0.0997	-0.017647	0.985921	NA
ASCL2	0.1784	0.2867	0.622311	0.533737	0.780534
ASCL3	-0.0017	0.0997	-0.016925	0.986496	NA
ASF1A	-0.2846	0.1585	-1.796267	0.072452	0.37784
ASF1B	-0.5885	0.2948	-1.996153	0.045917	0.32725
ASGR1	0.3027	0.3564	0.849471	0.395619	NA
ASGR2	-0.2239	0.3271	-0.684365	0.493745	NA
ASH1L	0.138	0.1488	0.927827	0.353498	0.655775
ASH2L	-0.1277	0.0938	-1.361935	0.173219	0.504704
ASIC1	-0.3607	0.3343	-1.079247	0.280478	0.597166
ASIC2	-0.0403	0.1012	-0.398642	0.690157	NA
ASIC3	0.1305	0.1862	0.700829	0.48341	NA
ASIC4	0.0384	0.3282	0.116947	0.906902	NA
ASIC5	NA	NA	NA	NA	NA
ASIP	-0.0135	0.344	-0.039328	0.968629	NA
ASL	0.1827	0.1338	1.3649	0.172284	0.503461
ASMT	0.0615	0.2888	0.212915	0.831393	NA
ASMTL	0.322	0.2313	1.392443	0.163788	0.497052
ASNA1	-0.2645	0.1632	-1.620581	0.105107	0.426873
ASNS	-0.0734	0.2476	-0.296438	0.766895	0.903697
ASNSD1	-0.1146	0.1135	-1.009555	0.312708	0.622376
ASPA	-0.1724	0.3135	-0.550061	0.582278	0.809197
ASPDH	-0.3263	0.3279	-0.99513	0.319673	NA
ASPG	-0.2935	0.2777	-1.057031	0.290497	0.603606
ASPH	-0.6634	0.355	-1.86842	0.061704	0.360395
ASPHD1	0.4618	0.3481	1.32676	0.184588	NA
ASPHD2	0.5491	0.2519	2.180093	0.029251	0.290313
ASPM	-0.5937	0.2833	-2.095774	0.036102	0.307085
ASPN	0.6641	0.3	2.213878	0.026837	0.28349
ASPRV1	-0.5917	0.3475	-1.702828	0.0886	0.402672
ASPSCR1	-0.056	0.118	-0.474392	0.63522	0.83705
ASRGL1	0.0936	0.2787	0.335692	0.737103	0.890756
ASS1	-0.5785	0.2495	-2.319141	0.020387	0.264204
ASTE1	-0.1965	0.1354	-1.451444	0.146656	0.477895
ASTL	-0.0019	0.0996	-0.018747	0.985043	NA
ASTN1	0.5458	0.2828	1.930148	0.053588	0.34192
ASTN2	0.4644	0.2423	1.916494	0.055302	0.345159
ASUN	-0.2338	0.0997	-2.345976	0.018977	0.25938
ASXL1	0.1678	0.2517	0.666633	0.505007	0.762326
ASXL2	0.2002	0.1857	1.078085	0.280996	0.59748
ASXL3	0.1496	0.3319	0.450931	0.652039	0.845616
ASZ1	-0.0019	0.0996	-0.018747	0.985043	NA
ATAD1	-0.0963	0.1797	-0.535656	0.592197	0.815362
ATAD2	-0.0306	0.3052	-0.100382	0.920041	0.96852
ATAD2B	-0.0137	0.198	-0.06942	0.944655	0.979079
ATAD3A	0.0957	0.1398	0.684328	0.493768	0.75428
ATAD5	-0.0382	0.2809	-0.135931	0.891876	0.956687
ATAT1	0.1103	0.2218	0.497401	0.618906	0.828207
ATCAY	-0.6533	0.3563	-1.833658	0.066705	0.369058
ATE1	0.121	0.1368	0.884583	0.376381	0.673663
ATF1	-0.0687	0.1087	-0.631898	0.527454	0.776795
ATF2	0.1291	0.1797	0.718578	0.472401	0.741045
ATF3	0.1462	0.2975	0.491395	0.623147	0.830761
ATF4	-0.0241	0.1166	-0.206963	0.836039	0.933584
ATF5	-0.1467	0.3225	-0.454938	0.649154	0.844712
ATF6	-0.3311	0.181	-1.829085	0.067387	0.370559
ATF6B	0.1567	0.1279	1.225428	0.220414	0.546558
ATF7	0.1726	0.1231	1.402226	0.160848	0.493276
ATF7IP	-0.0335	0.1096	-0.305411	0.760053	0.899975
ATF7IP2	0.2473	0.1988	1.243733	0.213598	0.540084
ATG10	-0.1723	0.1697	-1.01573	0.309758	0.619543
ATG13	-0.2593	0.1463	-1.77184	0.076421	0.386475
ATG14	-0.1486	0.1802	-0.824765	0.409505	0.696092
ATG16L1	0.1865	0.1903	0.980249	0.326963	0.633924
ATG16L2	0.2911	0.2925	0.995142	0.319667	0.627784
ATG2A	-0.0505	0.1606	-0.314562	0.753095	0.897545
ATG2B	-0.0583	0.1453	-0.401327	0.68818	0.866016
ATG3	-0.0314	0.1076	-0.292007	0.770281	0.90433
ATG4A	-0.4694	0.1724	-2.72221	0.006485	0.18207
ATG4B	-0.0576	0.1107	-0.520525	0.602698	0.819956
ATG4C	0.1763	0.2576	0.684397	0.493725	0.75428
ATG4D	0.102	0.2108	0.483762	0.628555	0.833209
ATG5	-0.1747	0.1478	-1.182153	0.237145	0.561182
ATG7	0.1256	0.1123	1.118316	0.263432	0.585059
ATG9A	-0.1341	0.1239	-1.082652	0.278963	0.595714
ATG9B	-0.4473	0.3125	-1.431113	0.152398	0.485612
ATHL1	0.214	0.2841	0.753158	0.451355	0.726978
ATIC	0.0521	0.1332	0.391224	0.695632	0.870442
ATL1	-0.2472	0.193	-1.28064	0.20032	0.531055
ATL2	-0.2868	0.1499	-1.913425	0.055694	0.346849
ATL3	0.273	0.1964	1.389633	0.16464	0.497412
ATM	0.1806	0.2702	0.668181	0.504018	0.761745
ATMIN	0.1708	0.1187	1.43898	0.150156	0.481947
ATN1	0.2564	0.1689	1.518253	0.128951	0.457309
ATOH1	-0.2169	0.2023	-1.072338	0.283568	NA
ATOH7	-0.3374	0.2789	-1.209716	0.226388	0.551661
ATOH8	-0.2881	0.2652	-1.086325	0.277335	0.59435
ATOX1	-0.1543	0.2035	-0.758439	0.448188	0.724392
ATP10A	0.6438	0.2688	2.394828	0.016628	0.243538
ATP10B	-0.3098	0.2379	-1.30227	0.192824	0.523777
ATP10D	0.0736	0.2225	0.33053	0.740999	0.892212
ATP11A	0.1723	0.2514	0.685479	0.493042	0.753936
ATP11B	0.0479	0.1407	0.3407	0.733329	0.888782
ATP11C	0.2598	0.1406	1.847526	0.064671	0.365393
ATP12A	-0.11	0.3479	-0.316167	0.751876	0.896961
ATP13A1	0.2175	0.234	0.929488	0.352636	0.655435
ATP13A2	0.2044	0.1322	1.545584	0.122205	0.450259
ATP13A3	-0.076	0.1529	-0.49697	0.61921	0.828287
ATP13A4	-0.587	0.3439	-1.70669	0.08788	0.402218
ATP13A5	-0.2884	0.2851	-1.01161	0.311725	NA
ATP1A1	-0.1542	0.1972	-0.781889	0.43428	0.713819
ATP1A3	-0.2228	0.32	-0.69622	0.486291	NA
ATP1A4	-0.0304	0.1091	-0.278524	0.78061	NA
ATP1B1	-0.2472	0.3362	-0.735092	0.462284	0.73411
ATP1B2	0.2646	0.3163	0.836576	0.402831	0.692607
ATP1B3	-0.1656	0.1759	-0.941599	0.346398	0.650271
ATP1B4	-0.2005	0.2619	-0.76574	0.443831	0.72062
ATP2A1	-0.2769	0.3124	-0.886374	0.375416	0.67263
ATP2A2	-0.8594	0.3537	-2.429609	0.015115	0.238081
ATP2A3	0.392	0.2121	1.848199	0.064574	0.365393
ATP2B2	-0.1385	0.3459	-0.400511	0.68878	0.866319
ATP2B3	0.1376	0.352	0.390979	0.695813	0.870442
ATP2C1	-0.0695	0.1601	-0.434044	0.664257	0.852236
ATP2C2	0.1413	0.2827	0.49993	0.617124	0.8272
ATP4A	-0.1439	0.3539	-0.406628	0.684281	NA
ATP4B	0.0464	0.0998	0.465552	0.641536	NA
ATP5A1	-0.5146	0.2688	-1.914451	0.055563	0.346351
ATP5B	-0.3838	0.2438	-1.574085	0.115468	0.44267
ATP5C1	-0.4603	0.2428	-1.896016	0.057958	0.351875
ATP5D	-0.3573	0.2408	-1.483765	0.137871	0.464826
ATP5E	0.0432	0.3291	0.131352	0.895497	0.957929
ATP5F1	-0.4288	0.2385	-1.797793	0.07221	0.37784
ATP5G1	-0.4781	0.2507	-1.907017	0.056518	0.348616
ATP5G2	-0.3118	0.1932	-1.614322	0.106458	0.428904
ATP5G3	-0.5762	0.2566	-2.245176	0.024757	0.279459
ATP5H	-0.5936	0.2543	-2.333859	0.019603	0.262273
ATP5I	-0.4465	0.2049	-2.178515	0.029368	0.290435
ATP5J	-0.3695	0.2031	-1.819636	0.068814	0.372488
ATP5J2	-0.477	0.205	-2.326929	0.019969	0.263393
ATP5J2-PTCD1	-0.0504	0.1913	-0.263386	0.792253	0.91439
ATP5L	-0.7123	0.2788	-2.554985	0.010619	0.209744
ATP5O	-0.4543	0.2321	-1.957271	0.050316	0.335579
ATP5S	-0.4873	0.2134	-2.283747	0.022386	0.269773
ATP5SL	-0.1894	0.113	-1.676403	0.093659	0.408689
ATP6AP1	-0.0133	0.1436	-0.092827	0.926041	0.971147
ATP6AP1L	0.2735	0.256	1.068502	0.285294	0.599995
ATP6AP2	0.112	0.1498	0.747338	0.45486	0.729799
ATP6V0A1	0.0631	0.1176	0.53611	0.591883	0.815179
ATP6V0A4	-0.0895	0.34	-0.263155	0.792431	0.91439
ATP6V0B	0.0683	0.1202	0.568568	0.569649	0.801113
ATP6V0C	-0.1647	0.2086	-0.789801	0.429644	0.710745
ATP6V0D1	-0.0383	0.1871	-0.204611	0.837876	0.934672
ATP6V0D2	1.5737	0.3554	4.427633	1e-05	0.012598
ATP6V0E1	-0.0613	0.1685	-0.363695	0.716085	0.88058
ATP6V0E2	-0.1412	0.2225	-0.634397	0.525821	0.775749
ATP6V1A	-0.1099	0.1477	-0.744459	0.456599	0.730719
ATP6V1B1	-0.5086	0.3293	-1.5445	0.122467	0.450489
ATP6V1B2	0.0492	0.1704	0.288855	0.772692	0.905549
ATP6V1C1	-0.0075	0.0749	-0.100582	0.919883	0.968484
ATP6V1C2	-0.4746	0.288	-1.647814	0.099391	0.416684
ATP6V1D	-0.3094	0.1897	-1.630446	0.103007	0.42268
ATP6V1E1	-0.2789	0.1827	-1.526367	0.126918	0.454338
ATP6V1E2	-0.0834	0.2175	-0.383208	0.701565	NA
ATP6V1F	-0.0509	0.1892	-0.269171	0.787798	0.912031
ATP6V1G1	-0.1843	0.1899	-0.970671	0.331712	0.636932
ATP6V1G2	0.1642	0.2882	0.569811	0.568806	0.800548
ATP6V1G3	1.0006	0.3036	3.295525	0.000982	0.08863
ATP6V1H	-0.1991	0.2024	-0.983483	0.32537	0.632518
ATP7A	-0.0231	0.2005	-0.115271	0.908231	0.963402
ATP7B	0.1106	0.2355	0.469679	0.638584	0.837792
ATP8A1	-0.5741	0.2326	-2.467726	0.013597	0.227489
ATP8A2	-0.3617	0.336	-1.076651	0.281636	0.597864
ATP8B1	0.1429	0.1285	1.111517	0.266346	0.586871
ATP8B2	0.5107	0.2216	2.304835	0.021176	0.26559
ATP8B3	-0.2169	0.3253	-0.666781	0.504912	0.762326
ATP8B4	0.2992	0.2923	1.023648	0.306001	0.615779
ATP9A	0.1766	0.1956	0.903005	0.366523	0.666974
ATP9B	0.0863	0.1237	0.698068	0.485135	0.749099
ATPAF1	-0.3879	0.214	-1.812052	0.069978	0.37483
ATPAF2	-0.2041	0.0915	-2.229635	0.025772	0.282066
ATPIF1	-0.3404	0.2018	-1.687385	0.091529	0.406693
ATR	0.2069	0.2805	0.737525	0.460803	0.733344
ATRAID	0.0379	0.1075	0.352374	0.724558	0.884135
ATRIP	-0.0217	0.1117	-0.194507	0.845779	0.937653
ATRN	-0.0299	0.0949	-0.315672	0.752252	0.897173
ATRNL1	-0.1278	0.3338	-0.382831	0.701845	NA
ATRX	0.1537	0.1117	1.376403	0.168697	0.501082
ATXN1	0.0805	0.1733	0.464605	0.642214	0.839665
ATXN10	0.1014	0.1229	0.824866	0.409448	0.696092
ATXN1L	0.089	0.1007	0.884017	0.376687	0.673676
ATXN2	0.0267	0.1058	0.252948	0.800309	0.916967
ATXN2L	0.1644	0.2481	0.662926	0.507378	0.763734
ATXN7	0.1344	0.1722	0.780312	0.435207	0.714504
ATXN7L1	0.251	0.3092	0.811738	0.416942	NA
ATXN7L2	-0.1163	0.1865	-0.623327	0.533069	0.780189
ATXN7L3	0.3106	0.1156	2.68745	0.0072	0.189196
ATXN7L3B	-0.0186	0.1018	-0.18293	0.854853	0.941312
AUH	-0.0183	0.1578	-0.115643	0.907936	0.963391
AUNIP	-0.3987	0.2371	-1.681446	0.092676	0.407691
AUP1	-0.138	0.0922	-1.497021	0.134388	0.461275
AURKA	-0.4107	0.2815	-1.458895	0.144594	0.474604
AURKAIP1	-0.208	0.2002	-1.038905	0.298849	0.609209
AURKB	-0.5437	0.3249	-1.673171	0.094294	0.409038
AURKC	0.1993	0.3517	0.566651	0.570951	NA
AUTS2	0.4232	0.1907	2.219502	0.026453	0.28349
AVEN	-0.4169	0.1415	-2.946477	0.003214	0.141189
AVIL	-0.1443	0.3083	-0.468144	0.639682	0.838482
AVL9	0.1446	0.1365	1.05898	0.289609	0.602873
AVP	0.1205	0.1563	0.77078	0.440838	NA
AVPI1	-0.1751	0.2915	-0.600708	0.548035	0.789084
AVPR1A	0.2224	0.306	0.726813	0.46734	0.736637
AVPR1B	-5e-04	0.1013	-0.004464	0.996438	NA
AVPR2	-0.3974	0.3435	-1.15699	0.247277	NA
AWAT1	-0.3272	0.319	-1.025622	0.30507	0.614622
AWAT2	-0.1835	0.3541	-0.518275	0.604266	0.820723
AXDND1	-0.4193	0.3493	-1.200437	0.229969	NA
AXIN1	0.1061	0.0843	1.257855	0.208444	0.536799
AXIN2	0.0484	0.141	0.343367	0.731323	0.888094
AXL	0.6733	0.1838	3.663278	0.000249	0.056164
AZGP1	0.3512	0.3328	1.055355	0.291263	NA
AZI1	0.1382	0.2095	0.659787	0.50939	0.764764
AZI2	-0.1077	0.1277	-0.843611	0.398887	0.690652
AZIN1	0.0947	0.1273	0.74411	0.45681	0.730734
B2M	0.4531	0.1359	3.332715	0.00086	0.082544
B3GALNT1	-0.3323	0.2523	-1.317351	0.187721	0.519073
B3GALNT2	-0.1596	0.1695	-0.941976	0.346205	0.650179
B3GALT1	-0.3539	0.3547	-0.997621	0.318463	0.626874
B3GALT2	-0.7054	0.3513	-2.008027	0.04464	NA
B3GALT4	0.3562	0.3009	1.183573	0.236582	0.560614
B3GALT5	0.285	0.34	0.838287	0.401869	NA
B3GALT6	-0.3289	0.2325	-1.414576	0.157193	0.490272
B3GALTL	0.2946	0.1961	1.502324	0.133014	0.460554
B3GAT1	0.0042	0.2529	0.016487	0.986846	0.99506
B3GAT2	0.0377	0.3261	0.115586	0.90798	NA
B3GAT3	0.0551	0.1169	0.471278	0.637442	0.83728
B3GNT1	-0.1953	0.1739	-1.123494	0.261228	0.583173
B3GNT2	0.2952	0.1367	2.159997	0.030773	0.293213
B3GNT3	0.1623	0.2203	0.736561	0.46139	0.733465
B3GNT4	0.2009	0.1877	1.070051	0.284596	0.599704
B3GNT5	-0.4637	0.2943	-1.575535	0.115133	0.44244
B3GNT6	0.305	0.3493	0.873098	0.382609	NA
B3GNT7	-0.1176	0.3025	-0.388902	0.697349	0.871363
B3GNT8	-0.0547	0.2118	-0.258258	0.796208	0.915702
B3GNT9	0.5657	0.2247	2.517918	0.011805	0.21529
B3GNTL1	0.1142	0.1316	0.867254	0.385803	0.68056
B4GALNT1	0.3878	0.3087	1.25653	0.208924	0.537057
B4GALNT2	-0.1951	0.3414	-0.57133	0.567776	0.800265
B4GALNT3	-0.1733	0.2323	-0.746052	0.455636	0.730038
B4GALNT4	-0.4645	0.2519	-1.843722	0.065224	0.36595
B4GALT1	0.2412	0.1395	1.728361	0.083924	0.397946
B4GALT2	0.003	0.142	0.021017	0.983232	0.993556
B4GALT3	0.1965	0.22	0.893006	0.371854	0.670011
B4GALT4	0.3882	0.2035	1.907492	0.056457	0.348616
B4GALT6	0.5731	0.2295	2.497249	0.012516	0.220203
B4GALT7	0.0198	0.137	0.144872	0.884812	0.95372
B9D1	-0.0655	0.156	-0.419915	0.674548	0.858198
B9D2	-0.127	0.1764	-0.719747	0.471681	0.740559
BAALC	0.2801	0.2675	1.046839	0.295174	0.606988
BAAT	-0.0579	0.316	-0.183172	0.854663	NA
BACE1	0.1264	0.1075	1.175844	0.239657	0.56259
BACE2	-0.0574	0.1537	-0.37351	0.708769	0.876198
BACH2	0.0214	0.2496	0.085626	0.931764	0.973719
BAD	-0.0468	0.1801	-0.259621	0.795156	0.915302
BAG2	0.0798	0.1625	0.490633	0.623686	0.830906
BAG3	-0.4974	0.253	-1.966345	0.049259	0.33444
BAG4	-0.1159	0.1276	-0.908599	0.363562	0.664532
BAG5	-0.1534	0.1927	-0.796018	0.426022	0.708375
BAG6	0.006	0.0853	0.070508	0.943789	0.978644
BAHCC1	0.5352	0.2137	2.505087	0.012242	0.218498
BAHD1	0.0931	0.1328	0.700782	0.483439	0.748299
BAI1	0.0405	0.3225	0.125728	0.899947	0.959353
BAI2	-0.1959	0.2815	-0.695845	0.486526	0.749673
BAI3	0.0969	0.2378	0.407603	0.683565	0.86316
BAIAP2	0.1935	0.1497	1.292739	0.196101	0.526869
BAIAP2L1	0.0041	0.1459	0.027993	0.977668	0.992071
BAIAP2L2	0.1608	0.3233	0.497508	0.618831	0.828207
BAIAP3	0.3814	0.2602	1.465456	0.142797	0.472255
BAK1	0.0382	0.1675	0.227953	0.819683	0.926628
BAMBI	-0.0288	0.1999	-0.144195	0.885347	0.954085
BANF1	-0.3582	0.2038	-1.758135	0.078725	0.389664
BANF2	0.3117	0.2149	1.450363	0.146957	NA
BANK1	-0.0774	0.2918	-0.265355	0.790736	0.913447
BANP	0.0417	0.1527	0.273281	0.784638	0.91013
BAP1	0.0611	0.1457	0.419505	0.674847	0.858382
BARD1	0.0536	0.2766	0.193689	0.846419	0.937825
BARHL1	0.0292	0.1036	0.281768	0.778122	NA
BARHL2	NA	NA	NA	NA	NA
BARX1	-0.5617	0.343	-1.63732	0.101564	NA
BARX2	-0.6019	0.2879	-2.09088	0.036539	0.308036
BATF	0.508	0.2219	2.289968	0.022023	0.268022
BATF2	0.5629	0.3477	1.618986	0.10545	NA
BATF3	0.1537	0.297	0.517623	0.604721	0.820954
BAX	0.0609	0.1619	0.376477	0.706562	0.874751
BAZ1A	-0.1282	0.1813	-0.706697	0.479755	0.745581
BAZ1B	0.0689	0.1812	0.380107	0.703866	0.874192
BAZ2A	0.1001	0.1591	0.629164	0.529242	0.777234
BAZ2B	0.1676	0.13	1.289144	0.197348	0.528155
BBC3	0.2031	0.238	0.853186	0.393556	0.685826
BBIP1	0.1399	0.1314	1.065145	0.28681	0.60061
BBOX1	-0.525	0.2588	-2.028312	0.042528	0.319211
BBS1	0.0765	0.1385	0.551903	0.581015	0.808528
BBS10	-0.1184	0.1402	-0.843908	0.398721	0.690629
BBS12	-0.1274	0.1318	-0.966567	0.333761	0.638671
BBS2	0.1068	0.1474	0.724432	0.468801	0.738116
BBS4	0.2141	0.258	0.83011	0.406477	0.694687
BBS5	-0.1218	0.149	-0.817529	0.413626	0.698442
BBS7	0.0359	0.1884	0.190682	0.848775	0.938821
BBX	0.0499	0.1002	0.498311	0.618265	0.827895
BCAM	0.2308	0.2043	1.129661	0.258619	0.580317
BCAN	-0.1195	0.2084	-0.573329	0.566422	NA
BCAP29	-0.047	0.1452	-0.323693	0.74617	0.894918
BCAP31	-0.0359	0.1461	-0.245912	0.80575	0.919793
BCAR1	0.161	0.1498	1.07466	0.282527	0.598815
BCAR3	0.408	0.2265	1.801503	0.071624	0.377739
BCAS1	-0.3739	0.2912	-1.283886	0.199182	0.530038
BCAS2	-0.3607	0.1737	-2.07628	0.037868	0.311749
BCAS3	-0.1454	0.1887	-0.770359	0.441087	0.718475
BCAS4	0.1604	0.337	0.475898	0.634147	NA
BCAT1	0.8618	0.3395	2.538583	0.01113	NA
BCAT2	-0.0027	0.1328	-0.020135	0.983935	0.993776
BCCIP	-0.4342	0.1859	-2.336009	0.019491	0.262273
BCDIN3D	-0.1883	0.1622	-1.160935	0.245668	0.568959
BCHE	-0.477	0.2698	-1.768071	0.077049	0.387409
BCKDHA	-0.1804	0.1283	-1.405595	0.159845	0.492438
BCKDHB	-0.3387	0.1838	-1.842981	0.065332	0.36595
BCKDK	-0.1344	0.1051	-1.278996	0.200899	0.532042
BCL10	0.2227	0.117	1.903014	0.057039	0.349807
BCL11A	-0.2574	0.205	-1.255809	0.209185	0.537064
BCL2	-0.2371	0.2375	-0.998267	0.31815	0.626604
BCL2A1	1.24	0.3531	3.511449	0.000446	0.065854
BCL2L1	-0.1902	0.1849	-1.028704	0.303619	0.613623
BCL2L10	-0.1805	0.3084	-0.585276	0.558362	0.79515
BCL2L11	0.0996	0.2875	0.346513	0.728957	0.886262
BCL2L12	-0.1547	0.2368	-0.653381	0.513511	0.768137
BCL2L13	-0.375	0.1927	-1.94646	0.0516	0.337831
BCL2L14	-0.4123	0.3175	-1.298307	0.194182	0.525516
BCL2L15	-0.3088	0.3233	-0.955022	0.339566	NA
BCL3	0.6112	0.1961	3.117449	0.001824	0.113031
BCL6	-0.2077	0.189	-1.099461	0.271567	0.590256
BCL6B	0.9719	0.2283	4.256352	2.1e-05	0.015622
BCL7A	-0.4657	0.3022	-1.540739	0.12338	0.450981
BCL7B	0.1465	0.1242	1.179804	0.238078	0.561504
BCL7C	-0.0019	0.1999	-0.009401	0.992499	0.997215
BCL9	0.2176	0.1581	1.376629	0.168627	0.501082
BCL9L	0.2603	0.1392	1.869811	0.06151	0.360395
BCLAF1	0.0837	0.0972	0.86099	0.389243	0.68181
BCMO1	0.0703	0.3207	0.21919	0.826502	0.928793
BCO2	0.3234	0.3456	0.935667	0.349445	0.652731
BCOR	0.2356	0.1317	1.788638	0.073673	0.380497
BCORL1	0.2709	0.1896	1.429092	0.152978	0.485757
BCR	0.5002	0.2065	2.422365	0.01542	0.239859
BCS1L	-0.2069	0.1889	-1.095378	0.273351	0.590812
BDH1	-0.547	0.2607	-2.098213	0.035886	0.306128
BDH2	-0.0076	0.118	-0.064566	0.948519	0.980109
BDKRB1	0.54	0.3432	1.573354	0.115637	NA
BDKRB2	-0.0848	0.1466	-0.578085	0.563207	0.798394
BDNF	-0.1512	0.3444	-0.439015	0.660651	NA
BDP1	0.0723	0.2276	0.317838	0.750608	0.896416
BEAN1	-0.3908	0.1996	-1.957666	0.050269	0.335579
BECN1	0.228	0.086	2.651786	0.008007	0.194185
BEGAIN	-0.1867	0.2968	-0.629206	0.529214	0.777234
BEND2	NA	NA	NA	NA	NA
BEND3	0.1745	0.2698	0.646595	0.517894	0.771165
BEND4	-0.3841	0.3555	-1.080458	0.279938	NA
BEND5	0.144	0.137	1.050965	0.293274	0.604921
BEND6	0.8183	0.3242	2.523691	0.011613	0.21529
BEND7	-0.0068	0.1217	-0.055763	0.955531	0.983361
BEST1	-0.1151	0.2715	-0.423961	0.671594	0.856696
BEST2	-0.1671	0.3298	-0.506699	0.612366	0.82543
BEST3	-0.3013	0.289	-1.04244	0.297208	0.608305
BEST4	-0.0701	0.3152	-0.222329	0.824058	0.928244
BET1	0.0682	0.1239	0.550664	0.581864	0.809116
BET1L	0.0539	0.0769	0.700381	0.483689	0.748344
BEX2	-0.038	0.2972	-0.127725	0.898367	0.958911
BFAR	-0.0011	0.1326	-0.00836	0.99333	0.99745
BFSP1	0.3963	0.3041	1.303188	0.192511	NA
BFSP2	-0.0498	0.0996	-0.499872	0.617165	NA
BGLAP	0.2861	0.2369	1.207893	0.227089	0.551867
BGN	0.5736	0.2993	1.916352	0.05532	0.345159
BHLHA15	0.0851	0.339	0.250938	0.801862	NA
BHLHA9	0.0398	0.1212	0.328047	0.742876	NA
BHLHB9	-0.6398	0.291	-2.198645	0.027903	0.285058
BHLHE22	0.0855	0.336	0.254379	0.799203	0.916811
BHLHE40	-0.0728	0.1957	-0.372077	0.709836	0.876719
BHLHE41	0.1075	0.2672	0.402213	0.687527	0.865681
BHMT	-0.8779	0.3294	-2.665361	NA	NA
BHMT2	-1.0223	0.3557	-2.874088	NA	NA
BICC1	0.4751	0.2882	1.648535	0.099243	0.416411
BICD1	0.2927	0.2739	1.06862	0.285241	0.599995
BICD2	-0.2079	0.1665	-1.248325	0.211912	0.537956
BID	-0.0955	0.2022	-0.472124	0.636838	0.83728
BIK	-0.4493	0.2981	-1.507135	0.131776	0.459502
BIN1	-0.7483	0.3531	-2.119301	0.034065	0.300719
BIN2	0.259	0.2683	0.965503	0.334293	0.639209
BIN3	0.0037	0.0949	0.038675	0.969149	0.98904
BIRC2	0.1738	0.15	1.159085	0.246421	0.569082
BIRC5	-0.7142	0.2815	-2.537635	0.01116	0.212126
BIRC6	0.1035	0.1525	0.678287	0.49759	0.757373
BIRC7	-0.156	0.3317	-0.470336	0.638115	0.837751
BIVM	-0.0467	0.134	-0.348801	0.727239	0.885286
BLCAP	-0.2478	0.1562	-1.586808	0.112556	0.440365
BLID	-0.0187	0.3301	-0.056763	0.954734	NA
BLK	0.2011	0.3491	0.576048	0.564583	0.798812
BLM	-0.3528	0.3356	-1.051344	0.293101	0.604897
BLMH	-0.4354	0.1987	-2.191115	0.028444	0.287688
BLNK	-0.1579	0.2494	-0.633205	0.5266	0.776136
BLOC1S1	-0.2575	0.1841	-1.398581	0.161939	0.495146
BLOC1S2	-0.2629	0.1446	-1.818658	0.068964	0.372651
BLOC1S3	0.2192	0.3563	0.615192	0.538428	NA
BLOC1S4	0.0228	0.1719	0.132388	0.894678	0.957507
BLOC1S5	-0.0052	0.1519	-0.033965	0.972905	0.990173
BLOC1S6	-0.0107	0.0938	-0.114238	0.909049	0.963551
BLVRA	-0.1348	0.1547	-0.870976	0.383767	0.67898
BLVRB	-0.2881	0.202	-1.426324	0.153775	0.486678
BLZF1	-0.1516	0.1866	-0.811985	0.416801	0.700908
BMF	0.1071	0.13	0.824189	0.409832	0.696092
BMI1	NA	NA	NA	NA	NA
BMP1	0.6284	0.239	2.629253	0.008557	0.198637
BMP10	0.0939	0.1235	0.760032	0.447235	NA
BMP15	0.0189	0.1498	0.126113	0.899643	NA
BMP2	0.1627	0.2414	0.673957	0.500339	0.758835
BMP2K	0.0579	0.1515	0.381999	0.702462	0.873511
BMP3	0.3252	0.2825	1.150951	0.249752	0.57267
BMP4	-0.3814	0.2491	-1.531122	0.125739	0.453978
BMP5	0.6229	0.3408	1.827802	0.067579	0.371079
BMP6	0.4688	0.3304	1.418821	0.155951	NA
BMP7	-0.1536	0.1664	-0.923069	0.355971	0.657464
BMP8B	-0.036	0.2034	-0.177183	0.859365	NA
BMPER	0.2737	0.333	0.821926	0.411119	0.697028
BMPR1A	-0.2345	0.2564	-0.914585	0.360409	0.662063
BMPR1B	-0.1595	0.2773	-0.575312	0.565081	0.798812
BMS1	0.0985	0.1223	0.805191	0.42071	0.703592
BMX	0.773	0.2207	3.501993	0.000462	0.065854
BNC1	0.2726	0.3076	0.8863	0.375456	0.67263
BNC2	0.5263	0.1887	2.789543	0.005278	0.172955
BNIP1	-0.1683	0.1267	-1.329077	0.183823	0.516313
BNIP2	0.2647	0.1441	1.837329	0.066161	0.367572
BNIP3	-0.0372	0.2504	-0.148492	0.881954	0.952292
BNIP3L	-0.2069	0.1806	-1.145689	0.251924	0.574799
BNIPL	-0.4585	0.2416	-1.897477	0.057765	0.351875
BOC	0.0762	0.2425	0.314084	0.753457	0.89774
BOD1	-0.1095	0.1364	-0.803012	0.421968	0.70454
BOD1L1	0.2064	0.1191	1.732648	0.083158	0.396643
BOK	-0.0062	0.2009	-0.031078	0.975207	0.99094
BOLA1	-0.035	0.1843	-0.189887	0.849398	0.938944
BOLA2	-0.3091	0.2382	-1.297548	0.194443	0.525516
BOLA3	-0.1352	0.2694	-0.501848	0.615774	0.8271
BOLL	-0.5023	0.3262	-1.539853	0.123596	NA
BOP1	-0.1871	0.1324	-1.412931	0.157676	0.490436
BORA	-0.193	0.2371	-0.81427	0.41549	0.699709
BPGM	0.0078	0.1858	0.042157	0.966374	0.987984
BPHL	0.0749	0.2653	0.282545	0.777526	0.907482
BPI	-0.0019	0.0996	-0.018747	0.985043	NA
BPIFA1	NA	NA	NA	NA	NA
BPIFA2	NA	NA	NA	NA	NA
BPIFA3	-0.1221	0.2864	-0.426381	0.66983	NA
BPIFB1	-0.0011	0.1333	-0.008352	0.993336	NA
BPIFB2	-2e-04	0.11	-0.00212	0.998309	NA
BPIFB3	0.1974	0.3392	0.582064	0.560523	NA
BPIFB4	0.01	0.3327	0.030012	0.976058	NA
BPIFB6	-0.0017	0.0997	-0.017265	0.986225	NA
BPIFC	-0.5555	0.2997	-1.85353	0.063806	0.363729
BPNT1	-0.1772	0.1502	-1.180089	0.237965	0.561433
BPTF	0.1549	0.0851	1.819478	0.068839	0.372488
BRAF	-0.3867	0.191	-2.025151	0.042852	0.320136
BRAP	-0.2811	0.1165	-2.414046	0.015776	0.241097
BRAT1	0.0484	0.2111	0.229456	0.818515	0.92617
BRCA1	-0.0159	0.213	-0.074589	0.940542	0.977
BRCA2	0.0378	0.2888	0.130753	0.895971	0.958057
BRCC3	-0.1567	0.1138	-1.377561	0.168339	0.500879
BRD1	-0.132	0.1467	-0.89994	0.368152	0.666974
BRD2	0.2612	0.0901	2.897743	0.003759	0.147781
BRD3	0.1852	0.1623	1.140955	0.253889	0.576694
BRD4	0.1071	0.0937	1.143132	0.252984	0.57569
BRD7	0.055	0.1301	0.422623	0.67257	0.856973
BRD8	0.0501	0.2226	0.225268	0.821771	0.927346
BRD9	0.1401	0.1467	0.954927	0.339615	0.643789
BRDT	-0.0523	0.2178	-0.24026	0.810129	NA
BRE	0.0708	0.1051	0.674063	0.500271	0.758835
BRF1	0.1497	0.1535	0.97519	0.329466	0.635318
BRF2	-0.08	0.1292	-0.61937	0.535673	0.782266
BRI3	-0.0659	0.2146	-0.307198	0.758693	0.899583
BRI3BP	-0.0556	0.2728	-0.203835	0.838482	0.93477
BRICD5	0.0172	0.1869	0.092202	0.926537	0.971307
BRINP1	0.3759	0.2847	1.320589	0.186638	0.518533
BRIP1	0.0686	0.2918	0.234941	0.814255	0.923509
BRIX1	-0.0186	0.1394	-0.133221	0.894019	0.957218
BRK1	-0.1126	0.2069	-0.544224	0.586287	0.81122
BRMS1	-0.1531	0.1515	-1.010659	0.31218	0.622
BRMS1L	-7e-04	0.1244	-0.00528	0.995787	0.998443
BROX	0.0013	0.198	0.006723	0.994636	0.998028
BRPF1	0.052	0.1451	0.35824	0.720163	0.882068
BRPF3	0.1157	0.1543	0.749989	0.453261	0.728588
BRS3	NA	NA	NA	NA	NA
BRSK1	0.2652	0.2374	1.117238	0.263893	0.585354
BRSK2	-0.3448	0.3259	-1.058067	0.290025	NA
BRWD1	0.2023	0.1748	1.157109	0.247228	0.569972
BRWD3	0.0798	0.1435	0.556497	0.577871	0.806587
BSCL2	0.2311	0.1655	1.396492	0.162566	0.496168
BSDC1	-0.1626	0.1519	-1.069878	0.284674	0.599704
BSG	0.01	0.2095	0.047563	0.962064	0.98609
BSN	-0.1705	0.3076	-0.554424	0.579288	0.807155
BSND	NA	NA	NA	NA	NA
BSPRY	-0.3106	0.2291	-1.356083	0.175073	0.506209
BST1	0.2637	0.2795	0.943459	0.345446	0.649366
BST2	0.4666	0.2684	1.738083	0.082196	0.395154
BSX	-0.0015	0.0998	-0.01542	0.987697	NA
BTAF1	-0.0313	0.1913	-0.163551	0.870085	0.948133
BTBD10	0.0644	0.1947	0.330928	0.740699	0.892122
BTBD11	0.2148	0.2095	1.025541	0.305108	0.614622
BTBD16	0.0327	0.2895	0.113088	0.909961	0.963551
BTBD17	-0.1359	0.2813	-0.483011	0.629088	0.833455
BTBD18	-0.2717	0.3461	-0.785026	0.432439	NA
BTBD19	-0.5401	0.2609	-2.070181	0.038435	0.31249
BTBD2	0.1374	0.1265	1.086489	0.277263	0.59435
BTBD3	-0.0541	0.1937	-0.279315	0.780003	0.908337
BTBD6	-0.0356	0.1102	-0.323189	0.746552	0.894918
BTBD7	0.1504	0.1836	0.819379	0.41257	0.697739
BTBD8	-0.3666	0.2918	-1.256263	0.209021	0.537057
BTBD9	0.07	0.1371	0.510977	0.609367	0.823932
BTC	-0.1383	0.3526	-0.39236	0.694792	0.869888
BTD	-0.0744	0.1599	-0.465246	0.641755	0.839605
BTF3	-0.4884	0.1798	-2.716005	0.006607	0.182488
BTF3L4	-0.1774	0.1683	-1.053668	0.292035	0.604576
BTG1	-0.4931	0.1843	-2.675974	0.007451	0.191707
BTG2	-0.2808	0.2597	-1.08124	0.27959	0.59623
BTG3	-0.1875	0.2483	-0.755034	0.450229	0.726129
BTG4	-0.0315	0.3301	-0.095304	0.924074	NA
BTK	0.3908	0.211	1.852291	0.063984	0.364128
BTLA	-0.0253	0.3429	-0.07365	0.941289	NA
BTN1A1	0.1873	0.1257	1.49066	0.136051	0.462604
BTN2A1	0.1405	0.3076	0.456871	0.647764	NA
BTN2A2	-0.4103	0.3563	-1.151605	0.249484	NA
BTNL8	0.0058	0.1022	0.057051	0.954504	NA
BTNL9	0.3203	0.3077	1.040755	0.297989	0.608815
BTRC	-0.0951	0.1868	-0.50877	0.610913	0.824687
BUB1	-0.5772	0.3171	-1.820401	0.068698	0.372323
BUB1B	-0.3614	0.311	-1.161978	0.245244	0.568748
BUB3	-0.334	0.1762	-1.895775	0.05799	0.351875
BUD13	-0.2193	0.1392	-1.575716	0.115091	0.44244
BUD31	-0.113	0.1328	-0.851423	0.394535	0.686961
BVES	-0.5446	0.3265	-1.667904	0.095335	0.411148
BYSL	-0.3118	0.1613	-1.933475	0.053178	0.341669
BZRAP1	0.0845	0.2601	0.324674	0.745428	0.894842
BZW1	0.0759	0.0951	0.797863	0.42495	0.707791
BZW2	-0.6683	0.2685	-2.48916	0.012805	0.221591
C10orf107	0.3081	0.2033	1.516077	0.1295	0.458014
C10orf11	-0.0338	0.2916	-0.115948	0.907694	0.963348
C10orf111	0.1163	0.2241	0.519172	0.60364	0.820309
C10orf113	-0.0511	0.1258	-0.406052	0.684704	NA
C10orf118	0.0137	0.1504	0.091059	0.927446	0.971788
C10orf12	-0.1522	0.2019	-0.754096	0.450792	0.726678
C10orf120	0.0886	0.3562	0.248846	0.80348	NA
C10orf131	NA	NA	NA	NA	NA
C10orf137	0.0981	0.2116	0.463484	0.643017	0.839876
C10orf2	-0.099	0.1527	-0.648045	0.516956	0.770786
C10orf32	-0.1802	0.1739	-1.036257	0.300082	0.610311
C10orf35	-0.0775	0.127	-0.609998	0.541863	0.786891
C10orf53	0.3548	0.2937	1.208178	0.226979	NA
C10orf54	0.501	0.237	2.113697	0.034541	0.3031
C10orf55	0.3159	0.3153	1.0019	0.316392	NA
C10orf62	-0.0011	0.1384	-0.007787	0.993787	NA
C10orf67	0.0464	0.0998	0.465271	0.641738	NA
C10orf68	0.0343	0.1519	0.225658	0.821468	NA
C10orf71	-0.1577	0.2462	-0.640404	0.52191	0.773266
C10orf76	-0.14	0.0824	-1.69916	0.089289	0.40428
C10orf82	0.0487	0.2708	0.179692	0.857394	NA
C10orf88	0.0369	0.144	0.256284	0.797732	0.916355
C10orf90	0.0424	0.2845	0.149075	0.881495	NA
C10orf99	-0.657	0.3423	-1.919134	0.054967	0.344471
C11orf1	-0.3974	0.2286	-1.738414	0.082138	0.395015
C11orf16	0.3994	0.3517	1.135634	0.25611	NA
C11orf24	0.1897	0.1889	1.004012	0.315373	0.624783
C11orf30	0.1255	0.1848	0.679042	0.497111	0.756994
C11orf31	-0.1266	0.1714	-0.738779	0.460041	0.732613
C11orf34	-0.4603	0.3544	-1.298813	0.194008	0.525399
C11orf35	-0.3643	0.2343	-1.554593	0.120043	0.447173
C11orf42	0.0835	0.3151	0.265142	0.7909	0.91348
C11orf48	-0.1198	0.1281	-0.935719	0.349418	0.652731
C11orf49	-0.1837	0.2536	-0.724363	0.468843	0.738116
C11orf52	-0.3094	0.2597	-1.191547	0.233439	0.558347
C11orf53	0.5237	0.3518	1.488875	0.13652	NA
C11orf54	-0.0393	0.1159	-0.339281	0.734398	0.889306
C11orf57	-0.086	0.1031	-0.833382	0.404629	0.693813
C11orf58	-0.1914	0.1615	-1.185486	0.235825	0.560543
C11orf63	0.1777	0.3004	0.591576	0.554134	0.793402
C11orf65	-0.0084	0.1834	-0.045675	0.963569	NA
C11orf68	-0.0439	0.107	-0.410467	0.681463	0.862069
C11orf70	-0.0863	0.2467	-0.349862	0.726442	0.884793
C11orf71	-0.6385	0.3143	-2.031523	0.042202	NA
C11orf73	-0.3292	0.1597	-2.061304	0.039274	0.313566
C11orf74	-0.3672	0.2045	-1.79548	0.072577	0.378056
C11orf80	-0.5821	0.2221	-2.62053	0.008779	0.201012
C11orf82	-0.7467	0.3353	-2.227205	0.025934	0.282066
C11orf83	0.134	0.241	0.556025	0.578194	0.806587
C11orf84	0.1726	0.1504	1.147885	0.251016	0.573853
C11orf85	0.6495	0.2936	2.211719	0.026986	0.28349
C11orf86	-0.219	0.3554	-0.616248	0.537731	NA
C11orf87	-0.2083	0.2609	-0.798278	0.424709	NA
C11orf88	-0.4655	0.3075	-1.513729	0.130095	NA
C11orf91	-0.1171	0.3549	-0.329973	0.741421	NA
C11orf93	0.7602	0.3563	2.133317	0.032899	NA
C11orf94	0.2041	0.1677	1.217456	0.223431	NA
C11orf95	0.4139	0.2561	1.616251	0.10604	0.428626
C11orf96	0.6365	0.2878	2.211802	0.02698	0.28349
C12orf10	-0.0039	0.0946	-0.041703	0.966735	0.988129
C12orf23	0.2206	0.1691	1.304757	0.191975	0.523395
C12orf29	-0.1453	0.186	-0.781005	0.4348	0.714252
C12orf39	-0.463	0.2897	-1.59848	0.109936	0.435361
C12orf4	-0.0557	0.1158	-0.481162	0.630402	0.83432
C12orf40	-0.5992	0.3518	-1.703144	0.088541	0.402672
C12orf43	-0.3009	0.222	-1.355286	0.175326	0.506553
C12orf44	-0.0059	0.1151	-0.051089	0.959255	0.984851
C12orf45	0.0251	0.1541	0.162992	0.870524	0.94819
C12orf49	-0.2547	0.2089	-1.219115	0.2228	0.548762
C12orf5	-0.1363	0.2147	-0.634885	0.525503	0.775449
C12orf50	-0.0015	0.0998	-0.01542	0.987697	NA
C12orf52	0.0043	0.1679	0.025876	0.979356	0.992483
C12orf54	NA	NA	NA	NA	NA
C12orf56	-0.3671	0.3356	-1.093844	0.274024	0.591634
C12orf57	0.1741	0.2022	0.861291	0.389078	0.681795
C12orf60	-0.0496	0.0997	-0.497633	0.618743	NA
C12orf61	-0.1434	0.3126	-0.458559	0.646551	0.842783
C12orf65	-0.1822	0.1901	-0.958505	0.337808	0.642072
C12orf66	-0.0253	0.2078	-0.121513	0.903284	0.961338
C12orf68	-0.1806	0.3357	-0.538024	0.59056	NA
C12orf71	NA	NA	NA	NA	NA
C12orf73	-0.3371	0.2447	-1.37773	0.168287	0.500879
C12orf74	0.1359	0.3564	0.381215	0.703043	NA
C12orf75	0.4868	0.2153	2.261071	0.023755	0.274645
C12orf76	0.1776	0.256	0.693645	0.487905	0.750638
C14orf1	-0.0689	0.2248	-0.306383	0.759313	0.899856
C14orf105	0.9632	0.3366	2.86186	0.004212	NA
C14orf119	-0.0498	0.1545	-0.32202	0.747437	0.895297
C14orf132	-0.6611	0.271	-2.439625	0.014703	0.236166
C14orf142	-0.2678	0.2087	-1.282993	0.199495	0.530242
C14orf159	0.1848	0.3323	0.556168	0.578096	NA
C14orf166	-0.1747	0.1894	-0.922546	0.356244	0.657625
C14orf166B	0.1201	0.3348	0.358763	0.719772	NA
C14orf169	-0.082	0.1731	-0.473846	0.63561	0.837189
C14orf178	-0.1005	0.353	-0.284582	0.775965	NA
C14orf180	-0.1349	0.3561	-0.378826	0.704817	0.874679
C14orf182	-0.2454	0.2929	-0.837862	0.402108	NA
C14orf183	0.2456	0.2724	0.90143	0.36736	NA
C14orf2	-0.4565	0.2043	-2.234263	0.025466	0.281585
C14orf28	-0.1993	0.2103	-0.947533	0.343367	0.647334
C14orf37	-0.2164	0.3433	-0.63037	0.528452	NA
C14orf39	0.1028	0.3533	0.2909	0.771128	0.904853
C14orf79	0.6494	0.3111	2.087258	0.036865	0.308548
C14orf80	0.3531	0.2346	1.504999	0.132324	0.459947
C14orf93	-8e-04	0.1332	-0.005695	0.995456	0.998333
C15orf26	-0.0011	0.3008	-0.003774	0.996989	NA
C15orf27	0.2983	0.3345	0.891696	0.372556	0.670496
C15orf38	0.5691	0.1792	3.176796	0.001489	0.103345
C15orf39	0.2535	0.1926	1.316584	0.187978	0.519164
C15orf40	-0.2122	0.1653	-1.28377	0.199222	0.530038
C15orf41	0.1043	0.1747	0.59721	0.550367	0.790838
C15orf43	0.1584	0.2259	0.701036	0.48328	0.748299
C15orf48	-0.6508	0.3014	-2.159129	0.03084	0.293213
C15orf52	0.0259	0.1938	0.13365	0.893679	0.957201
C15orf57	0.1141	0.1266	0.900911	0.367636	0.666974
C15orf59	-0.4364	0.3432	-1.271427	0.203577	0.534739
C15orf60	-0.5449	0.3341	-1.63074	0.102945	0.422562
C15orf61	-0.1816	0.2098	-0.86554	0.386742	0.680634
C15orf62	-0.0272	0.1682	-0.161831	0.871439	0.948495
C15orf65	0.0577	0.2357	0.245008	0.80645	0.920287
C16orf11	0.1312	0.3564	0.368094	0.712803	NA
C16orf13	-0.0016	0.1805	-0.008823	0.99296	0.997313
C16orf45	0.4281	0.3121	1.3717	0.170157	0.502107
C16orf46	0.234	0.2804	0.834529	0.403983	0.693449
C16orf47	NA	NA	NA	NA	NA
C16orf52	-0.0697	0.2302	-0.302676	0.762137	0.901258
C16orf58	0.2195	0.1227	1.788305	0.073727	0.380497
C16orf59	0.0812	0.2307	0.352034	0.724813	0.884135
C16orf62	0.2051	0.1454	1.411359	0.158139	0.491047
C16orf70	0.1007	0.1007	1.000177	0.317225	0.625824
C16orf72	-0.2658	0.1505	-1.765577	0.077467	0.388425
C16orf74	-0.1579	0.2771	-0.569821	0.568799	0.800548
C16orf78	NA	NA	NA	NA	NA
C16orf80	-0.1223	0.129	-0.948276	0.342989	0.646833
C16orf82	-0.1619	0.2764	-0.585921	0.557929	0.795121
C16orf86	0.2086	0.3521	0.592406	0.553579	NA
C16orf87	0.0634	0.1723	0.367812	0.713014	0.878921
C16orf89	0.8296	0.312	2.659078	0.007835	0.193853
C16orf90	0.2286	0.2793	0.818575	0.413029	0.698014
C16orf91	-0.0825	0.1005	-0.820646	0.411848	0.69739
C16orf92	0.1267	0.1018	1.244549	0.213297	NA
C16orf93	0.1518	0.2157	0.70366	0.481644	0.747258
C16orf95	0.0985	0.3056	0.322362	0.747178	NA
C16orf96	0.1298	0.316	0.41073	0.68127	NA
C17orf100	0.3479	0.2808	1.238692	0.21546	0.541949
C17orf102	0.1283	0.3564	0.360054	0.718807	0.881399
C17orf103	-0.2399	0.2898	-0.827807	0.40778	0.695461
C17orf104	0.6651	0.2707	2.457443	0.013993	0.230376
C17orf105	-0.3727	0.303	-1.230028	0.218687	NA
C17orf107	0.0382	0.2712	0.140965	0.887897	0.955008
C17orf47	0.025	0.3364	0.074269	0.940797	NA
C17orf49	0.0379	0.1003	0.377427	0.705857	0.874679
C17orf50	0.1936	0.2834	0.683277	0.494432	0.754661
C17orf53	-0.1938	0.309	-0.627019	0.530647	0.777865
C17orf58	-0.1373	0.2179	-0.629967	0.528716	0.777089
C17orf59	-0.1598	0.2118	-0.754295	0.450672	0.726584
C17orf62	0.0713	0.144	0.495206	0.620455	0.828968
C17orf64	-0.2772	0.3178	-0.872178	0.383111	NA
C17orf66	0.0865	0.3166	0.273059	0.784808	NA
C17orf67	0.3296	0.3137	1.050782	0.293359	NA
C17orf70	0.2312	0.1951	1.184958	0.236034	0.560543
C17orf72	0.2447	0.3021	0.810036	0.41792	0.701536
C17orf74	0.002	0.2723	0.007247	0.994218	NA
C17orf75	0.0394	0.1872	0.210239	0.833481	0.932357
C17orf78	-0.0342	0.287	-0.119221	0.9051	NA
C17orf80	0.1212	0.1742	0.69613	0.486348	0.749544
C17orf89	-0.1759	0.1313	-1.339772	0.18032	0.512338
C17orf96	-0.0181	0.2024	-0.089301	0.928843	NA
C17orf97	-0.1301	0.1023	-1.271677	0.203488	NA
C17orf98	-0.3411	0.2857	-1.193916	0.232511	0.557369
C18orf21	-0.1324	0.1254	-1.056424	0.290775	0.603805
C18orf25	-0.1794	0.1912	-0.938352	0.348063	0.651972
C18orf42	0.1253	0.3523	0.355668	0.722089	NA
C18orf54	-0.1237	0.2521	-0.490838	0.623541	0.830876
C18orf63	-0.4227	0.2432	-1.738288	0.08216	NA
C18orf8	-0.1288	0.1292	-0.996547	0.318984	0.627357
C19orf10	0.0705	0.1716	0.410702	0.681291	0.862069
C19orf12	0.0738	0.2239	0.329598	0.741704	0.892617
C19orf24	0.1364	0.168	0.811906	0.416845	0.700908
C19orf25	-0.0557	0.1756	-0.317132	0.751143	0.89674
C19orf26	-0.206	0.2448	-0.841333	0.400162	0.691091
C19orf33	-0.2178	0.1704	-1.278243	0.201164	0.532436
C19orf38	-0.02	0.2407	-0.083062	0.933802	0.974186
C19orf40	0.1166	0.1491	0.782033	0.434195	0.713801
C19orf43	0.0096	0.1175	0.081695	0.934889	0.974606
C19orf44	0.2754	0.1645	1.674055	0.09412	0.409038
C19orf45	0.9009	0.3466	2.598998	0.00935	NA
C19orf47	-0.6953	0.3013	-2.307731	0.021014	0.265445
C19orf52	-0.2074	0.1463	-1.417173	0.156432	0.489593
C19orf53	-0.1776	0.1939	-0.915794	0.359775	0.661613
C19orf54	-0.214	0.2497	-0.857211	0.391328	0.683511
C19orf55	-0.4234	0.2097	-2.019152	0.043471	0.321022
C19orf57	-0.2606	0.133	-1.960282	0.049963	0.335341
C19orf59	0.1009	0.3556	0.2836	0.776717	0.906999
C19orf60	-0.4063	0.1977	-2.055205	0.039859	0.315323
C19orf66	0.555	0.189	2.936849	0.003316	0.141342
C19orf67	0.196	0.3538	0.55403	0.579558	NA
C19orf69	0.0838	0.2912	0.287718	0.773562	0.905699
C19orf70	-0.3519	0.2301	-1.529075	0.126246	0.454338
C19orf71	0.1901	0.2631	0.722621	0.469913	0.739113
C19orf77	0.1956	0.2276	0.859524	0.390052	NA
C19orf80	-0.1132	0.3384	-0.334531	NA	NA
C19orf81	-0.0019	0.0996	-0.018747	0.985043	NA
C1D	-0.2018	0.2074	-0.973262	0.330423	0.635805
C1GALT1	0.0507	0.3115	0.162758	0.870709	NA
C1GALT1C1	0.0586	0.1625	0.360761	0.718278	0.881194
C1QA	0.6946	0.3033	2.290169	0.022012	0.268022
C1QB	0.6652	0.3026	2.197862	0.027959	0.285058
C1QBP	-0.4113	0.2257	-1.822126	0.068436	0.371485
C1QC	0.7293	0.2896	2.517944	0.011804	0.21529
C1QL1	-0.385	0.2916	-1.320491	0.186671	0.518533
C1QL2	-0.0949	0.3467	-0.273659	0.784347	NA
C1QL3	0.1828	0.314	0.582167	0.560454	NA
C1QL4	0.1306	0.1599	0.816708	0.414095	NA
C1QTNF1	0.6275	0.2765	2.269646	0.023229	0.272881
C1QTNF2	0.8841	0.3025	2.922464	0.003473	0.144161
C1QTNF3	0.3316	0.3026	1.095581	0.273262	0.590812
C1QTNF4	-0.1416	0.3339	-0.424217	0.671407	NA
C1QTNF5	0.4214	0.2322	1.814948	0.069532	0.373551
C1QTNF6	0.7294	0.3544	2.05827	0.039564	0.314616
C1QTNF7	0.5264	0.2479	2.123465	0.033715	0.299681
C1QTNF9	0.6425	0.2914	2.204938	0.027458	0.284332
C1R	0.4773	0.1453	3.285662	0.001017	0.090585
C1RL	0.4913	0.2382	2.06258	0.039153	0.313544
C1S	0.4683	0.1693	2.767123	0.005655	0.177754
C1orf100	0.4563	0.3256	1.401328	0.161116	NA
C1orf101	-0.1032	0.2066	-0.49951	0.61742	0.8272
C1orf105	-0.0969	0.3269	-0.296457	0.766881	NA
C1orf106	0.0944	0.1915	0.492795	0.622157	0.830177
C1orf109	0.1341	0.1527	0.878445	0.379702	0.676744
C1orf111	-0.2179	0.3044	-0.71575	0.474146	NA
C1orf112	0.1145	0.1881	0.608629	0.54277	0.78756
C1orf115	0.6177	0.3018	2.046877	0.04067	0.316735
C1orf116	-0.4738	0.2564	-1.848196	0.064574	0.365393
C1orf122	-0.1653	0.1358	-1.217244	0.223512	0.549465
C1orf123	-0.2055	0.1109	-1.85409	0.063726	0.36355
C1orf127	-0.463	0.3531	-1.311226	0.189781	0.521352
C1orf131	-0.0379	0.128	-0.296407	0.76692	0.903697
C1orf141	-0.1788	0.1998	-0.894627	0.370986	NA
C1orf146	0.1871	0.2007	0.931994	0.35134	NA
C1orf158	-0.0663	0.2041	-0.324694	0.745413	NA
C1orf159	NA	NA	NA	NA	NA
C1orf162	-0.1238	0.3479	-0.355906	0.721911	0.883329
C1orf168	-0.4454	0.3497	-1.273542	0.202826	NA
C1orf172	-0.2503	0.1954	-1.280854	0.200245	0.531055
C1orf173	0.6628	0.3179	2.084729	0.037094	NA
C1orf174	-0.1491	0.1657	-0.899827	0.368212	0.666974
C1orf177	-0.0852	0.3258	-0.261532	0.793682	NA
C1orf185	0.124	0.3509	0.353296	0.723866	NA
C1orf186	-0.5364	0.3424	-1.566383	0.117259	NA
C1orf189	0.3921	0.2493	1.572846	0.115754	0.443141
C1orf192	0.0366	0.2825	0.129625	0.896863	0.958405
C1orf194	-0.4666	0.3553	-1.313368	0.189059	NA
C1orf195	0.4238	0.2389	1.773813	0.076094	NA
C1orf198	0.3677	0.1882	1.954016	0.050699	0.336183
C1orf21	-0.2301	0.1333	-1.726318	0.08429	0.398109
C1orf210	-0.4977	0.3044	-1.635258	0.101995	0.421823
C1orf216	0.2095	0.192	1.091077	0.275239	0.592933
C1orf226	0.2748	0.1743	1.57667	0.114872	0.44244
C1orf228	-0.0182	0.2569	-0.070748	0.943598	0.978644
C1orf233	0.0649	0.2197	0.295452	0.767649	0.903872
C1orf234	NA	NA	NA	NA	NA
C1orf27	-0.0161	0.156	-0.103311	0.917716	0.967397
C1orf35	0.2334	0.1515	1.541023	0.123311	0.450981
C1orf43	-0.0689	0.1288	-0.534745	0.592826	0.81598
C1orf50	-0.0882	0.1398	-0.630715	0.528227	0.776798
C1orf51	0.0318	0.2595	0.122358	0.902615	0.961182
C1orf52	0.1272	0.1294	0.983209	0.325505	0.632518
C1orf53	-0.2878	0.3524	-0.81677	0.41406	NA
C1orf54	0.6506	0.1764	3.687741	0.000226	0.055125
C1orf64	-0.35	0.3561	-0.982849	0.325682	NA
C1orf68	-0.7353	0.3181	-2.311725	0.020793	0.26435
C1orf74	-0.3458	0.1358	-2.546005	0.010896	0.210979
C1orf85	-0.1635	0.15	-1.090583	0.275457	0.593119
C1orf86	0.0174	0.1589	0.109649	0.912687	0.964735
C1orf87	-0.0257	0.3503	-0.073275	0.941587	NA
C1orf94	0.3135	0.3562	0.880067	0.378823	NA
C1orf95	0.3988	0.2748	1.450829	0.146828	0.477968
C2	0.6033	0.2337	2.580927	0.009854	0.204676
C20orf112	0.6453	0.2304	2.800545	0.005102	0.169474
C20orf141	0.2231	0.3525	0.633023	0.526719	NA
C20orf144	0.0614	0.3322	0.184854	0.853343	NA
C20orf166	-0.2388	0.2733	-0.873574	0.38235	0.678156
C20orf173	NA	NA	NA	NA	NA
C20orf194	0.206	0.1345	1.530793	0.125821	0.454062
C20orf195	0.4193	0.3417	1.227256	0.219726	NA
C20orf196	-0.1764	0.2084	-0.846706	0.397159	0.689778
C20orf201	0.3046	0.3554	0.857186	0.391342	NA
C20orf202	-0.1829	0.3039	-0.601823	0.547292	NA
C20orf24	-0.2856	0.1887	-1.513824	0.13007	0.458397
C20orf26	-0.0694	0.3522	-0.197085	0.843761	NA
C20orf27	-0.0694	0.2231	-0.311226	0.755629	0.898193
C20orf85	-0.0498	0.0996	-0.499872	0.617165	NA
C20orf96	0.066	0.2938	0.224648	0.822253	0.927575
C21orf2	0.2495	0.2389	1.044548	0.296232	0.607935
C21orf33	-0.0517	0.2534	-0.203873	0.838453	0.93477
C21orf58	0.0229	0.2464	0.0931	0.925824	0.971029
C21orf59	-0.2536	0.1344	-1.885991	0.059296	0.354911
C21orf62	0.0233	0.3066	0.075843	0.939544	0.976188
C21orf91	0.2613	0.3189	0.819462	0.412523	0.697739
C22orf15	-0.7918	0.3549	-2.230649	0.025704	0.282066
C22orf23	0.0261	0.1495	0.174483	0.861486	0.943249
C22orf26	0.1345	0.216	0.622608	0.533542	0.780502
C22orf29	-0.2572	0.1495	-1.720588	0.085326	0.399278
C22orf31	-0.569	0.2895	-1.965457	0.049361	0.334673
C22orf39	0.4232	0.1466	2.887408	0.003884	0.150491
C22orf46	0.2428	0.3348	0.725027	0.468436	NA
C2CD2	-0.2181	0.1905	-1.144998	0.25221	0.574799
C2CD2L	0.0951	0.143	0.665189	0.50593	0.763039
C2CD3	0.0506	0.1377	0.36749	0.713253	0.879015
C2CD4C	-0.0343	0.3431	-0.100005	0.92034	0.96852
C2orf15	-0.1378	0.2887	-0.477345	0.633116	0.836215
C2orf16	0.5503	0.347	1.585746	0.112797	NA
C2orf40	0.4146	0.3082	1.345233	0.17855	0.510202
C2orf42	-0.1185	0.1923	-0.616208	0.537757	0.78392
C2orf43	-0.2271	0.1346	-1.687288	0.091548	0.406693
C2orf44	-0.1222	0.1832	-0.666692	0.504969	0.762326
C2orf47	-0.2399	0.1674	-1.432483	0.152006	0.484683
C2orf49	0.0221	0.1744	0.126759	0.899131	0.95916
C2orf50	-0.178	0.3372	-0.52794	0.597541	NA
C2orf53	0.0485	0.1019	0.475603	0.634357	NA
C2orf54	-0.3235	0.3055	-1.058868	0.28966	0.602886
C2orf57	0.0464	0.0998	0.465552	0.641536	NA
C2orf61	-0.0426	0.3257	-0.13082	0.895918	NA
C2orf62	0.4953	0.3287	1.506832	0.131854	NA
C2orf68	0.1792	0.1961	0.913911	0.360764	0.662289
C2orf69	-0.0717	0.2241	-0.319768	0.749144	0.896129
C2orf70	0.0953	0.1104	0.863751	0.387724	NA
C2orf71	-0.3747	0.3313	-1.130951	0.258076	NA
C2orf72	-0.5242	0.2863	-1.830787	0.067132	0.370062
C2orf73	0.1267	0.3481	0.364037	0.71583	NA
C2orf74	-0.0498	0.0996	-0.499872	0.617165	NA
C2orf78	-1.2894	0.2389	-5.39721	0	0.000305
C2orf80	-0.5655	0.3533	-1.600872	0.109405	NA
C2orf81	0.1238	0.2737	0.452469	0.650931	0.845398
C2orf88	0.4492	0.2498	1.798299	0.07213	0.37784
C3	0.5192	0.2388	2.174736	0.02965	0.290467
C3AR1	0.6023	0.3368	1.788377	0.073715	0.380497
C3orf14	0.018	0.338	0.053128	0.95763	0.984136
C3orf17	-0.1328	0.1612	-0.824212	0.409819	0.696092
C3orf18	-0.2664	0.2504	-1.063866	0.287389	0.601177
C3orf20	0.1748	0.2371	0.737274	0.460956	0.733465
C3orf30	-0.0019	0.0996	-0.018747	0.985043	NA
C3orf33	0.1496	0.1975	0.757449	0.448781	0.725003
C3orf36	0.5505	0.3528	1.560629	0.118611	NA
C3orf37	0.1755	0.164	1.070282	0.284492	0.599694
C3orf38	-0.0461	0.1344	-0.342899	0.731675	0.888094
C3orf43	-0.5551	0.3541	-1.567826	0.116922	0.444398
C3orf52	-0.3778	0.3131	-1.20652	0.227617	0.552033
C3orf56	NA	NA	NA	NA	NA
C3orf58	-0.1281	0.2112	-0.606371	0.544268	0.787725
C3orf62	0.3589	0.284	1.263793	0.206304	0.535897
C3orf67	-0.1283	0.2417	-0.531052	0.595383	0.81754
C3orf70	0.0114	0.1819	0.062564	0.950113	0.98047
C3orf80	-0.5692	0.3324	-1.712595	0.086787	NA
C3orf83	-0.0463	0.1031	-0.449058	0.65339	NA
C3orf84	-0.0369	0.3375	-0.109282	0.912979	NA
C4A	0.3875	0.2529	1.532461	0.125409	0.453543
C4B	0.0835	0.3564	0.234395	0.814678	NA
C4BPA	0.3816	0.2874	1.328054	0.18416	0.516837
C4BPB	-0.4218	0.3225	-1.307765	0.190953	NA
C4orf17	0.0294	0.1043	0.28175	0.778136	NA
C4orf19	0.2082	0.2512	0.828715	0.407265	0.695285
C4orf21	0.2705	0.2394	1.130117	0.258427	0.580317
C4orf22	-0.3271	0.3158	-1.035836	0.300279	NA
C4orf27	-0.3425	0.1747	-1.960543	0.049932	0.335341
C4orf29	-0.4028	0.2797	-1.440076	0.149846	0.481907
C4orf3	0.3661	0.1417	2.583437	0.009782	0.204466
C4orf32	0.0781	0.195	0.400633	0.68869	0.866319
C4orf33	-0.0225	0.1733	-0.130093	0.896493	0.958152
C4orf36	0.925	0.3437	2.691504	0.007113	NA
C4orf45	-0.0017	0.0997	-0.016765	0.986624	NA
C4orf47	0.0523	0.2685	0.194621	0.84569	0.937653
C4orf48	-0.0617	0.3509	-0.175952	0.860332	0.942437
C4orf51	0.3454	0.3529	0.978602	0.327777	NA
C5	0.3693	0.3257	1.134034	0.25678	0.578589
C5AR1	0.7278	0.316	2.303361	0.021259	0.265643
C5AR2	0.5885	0.2938	2.00349	0.045125	0.325653
C5orf15	0.0178	0.117	0.152075	0.879128	0.951246
C5orf20	0.2489	0.2967	0.838954	0.401495	NA
C5orf22	-0.1021	0.235	-0.434329	0.664049	0.852158
C5orf24	0.0513	0.142	0.361166	0.717975	0.881194
C5orf28	-0.1944	0.1825	-1.065283	0.286748	0.60061
C5orf30	-8e-04	0.2726	-0.003003	0.997604	0.998973
C5orf34	-0.0472	0.1478	-0.319619	0.749257	0.896129
C5orf42	0.0828	0.2637	0.31382	0.753658	0.897754
C5orf45	0.3021	0.197	1.533314	0.125199	0.453543
C5orf46	-0.7053	0.3274	-2.154515	0.0312	0.293213
C5orf47	0.0429	0.1018	0.421432	0.673439	NA
C5orf48	0.2121	0.349	0.607604	0.54345	NA
C5orf49	0.109	0.3277	0.33267	0.739383	0.89141
C5orf52	0.3289	0.2819	1.166706	0.243329	0.566308
C5orf58	-0.0478	0.1267	-0.377078	0.706115	NA
C5orf63	0.0321	0.217	0.148025	0.882323	0.952318
C6	-0.2038	0.3407	-0.598077	0.549789	0.790511
C6orf1	0.1298	0.1697	0.764822	0.444378	0.721201
C6orf106	-0.271	0.1834	-1.477296	0.139596	0.467527
C6orf118	0.0026	0.1272	0.02081	0.983398	NA
C6orf120	0.1487	0.1194	1.245458	0.212963	0.539505
C6orf132	-0.4729	0.2804	-1.686607	0.091679	0.406693
C6orf136	-0.0026	0.2098	-0.012371	0.990129	0.99652
C6orf141	-0.1696	0.275	-0.61647	0.537585	0.78392
C6orf15	-0.306	0.3522	-0.868904	0.3849	0.679855
C6orf163	0.0475	0.3539	0.134208	0.893238	NA
C6orf165	0.0524	0.3548	0.147565	0.882686	NA
C6orf195	0.0454	0.1015	0.447681	0.654383	NA
C6orf203	-0.379	0.2125	-1.783864	0.074446	0.38175
C6orf211	-0.09	0.174	-0.517129	0.605066	0.820954
C6orf222	-0.5988	0.3282	-1.82466	0.068052	0.371485
C6orf226	-0.323	0.2577	-1.253631	0.209976	0.537725
C6orf25	-0.6005	0.2924	-2.053526	0.040022	0.315323
C6orf47	-0.0492	0.2277	-0.216231	0.828808	0.929884
C6orf48	NA	NA	NA	NA	NA
C6orf52	0.0957	0.1979	0.483629	0.628649	NA
C6orf57	-0.3168	0.2059	-1.538435	0.123942	0.451987
C6orf70	0.1187	0.2167	0.547735	0.583874	0.809894
C6orf89	-0.1088	0.1716	-0.634403	0.525818	0.775749
C7	0.3176	0.3437	0.924008	0.355482	0.656936
C7orf10	-0.1776	0.2268	-0.782936	0.433665	0.713357
C7orf25	-0.2102	0.191	-1.100534	0.271099	0.589648
C7orf26	0.0086	0.1009	0.085529	0.931841	0.973719
C7orf31	0.1841	0.3297	0.558406	0.576567	0.80583
C7orf34	NA	NA	NA	NA	NA
C7orf41	0.225	0.1659	1.355741	0.175182	0.506242
C7orf43	0.1972	0.2385	0.826793	0.408355	0.696092
C7orf49	-0.0742	0.3495	-0.212248	0.831913	NA
C7orf50	-0.0667	0.1213	-0.550093	0.582256	0.809197
C7orf55	-0.2366	0.2078	-1.138124	0.255069	0.577609
C7orf57	-0.0133	0.1744	-0.076316	0.939167	0.976188
C7orf60	-0.0104	0.1568	-0.066181	0.947234	0.979858
C7orf61	-0.0641	0.2217	-0.289069	0.772529	NA
C7orf62	NA	NA	NA	NA	NA
C7orf63	0.3286	0.3194	1.028547	0.303693	0.613623
C7orf72	NA	NA	NA	NA	NA
C8A	NA	NA	NA	NA	NA
C8B	0.2054	0.195	1.053358	0.292177	NA
C8G	-0.4012	0.2516	-1.594605	0.110801	0.437161
C8orf22	-0.2074	0.2911	-0.712431	0.476198	0.743297
C8orf33	-0.0535	0.1034	-0.517494	0.604811	0.820954
C8orf34	-0.1844	0.2737	-0.673629	0.500547	0.75906
C8orf37	0.4031	0.1812	2.224669	0.026103	0.282281
C8orf4	0.3932	0.2357	1.668366	0.095243	0.41101
C8orf46	-0.3338	0.2839	-1.176001	0.239594	NA
C8orf47	0.0191	0.3214	0.059394	0.952638	NA
C8orf48	0.2262	0.2604	0.868728	0.384996	0.67991
C8orf58	-0.265	0.1885	-1.40557	0.159852	0.492438
C8orf59	-0.1347	0.1392	-0.967642	0.333223	0.637927
C8orf76	0.0675	0.1554	0.434436	0.663972	0.852158
C8orf82	-0.2266	0.2701	-0.838849	0.401554	0.691597
C9	0.1886	0.2416	0.78061	0.435032	NA
C9orf114	-0.0889	0.1333	-0.666421	0.505142	0.762445
C9orf116	-0.5382	0.3129	-1.719669	0.085493	0.399783
C9orf117	-0.7149	0.2287	-3.125674	0.001774	0.111145
C9orf123	-0.295	0.1694	-1.742187	0.081476	0.394004
C9orf131	-0.0043	0.3311	-0.012967	0.989654	NA
C9orf135	-0.7132	0.3478	-2.050852	0.040281	NA
C9orf139	0.029	0.1286	0.225752	0.821395	NA
C9orf142	0.2768	0.2132	1.298189	0.194222	0.525516
C9orf152	-0.3341	0.3327	-1.00425	0.315258	0.624759
C9orf153	-0.0486	0.1018	-0.477209	0.633214	NA
C9orf156	0.0487	0.1885	0.258407	0.796093	0.915649
C9orf16	0.2013	0.2615	0.769936	0.441338	0.718653
C9orf163	-0.367	0.3563	-1.029901	0.303057	NA
C9orf169	-0.6286	0.3272	-1.921167	0.054711	0.344052
C9orf171	-0.3045	0.2884	-1.056076	0.290933	0.603805
C9orf172	0.2748	0.3064	0.896955	0.369743	NA
C9orf173	-0.1624	0.2833	-0.573165	0.566533	0.799801
C9orf24	-0.1224	0.207	-0.591208	0.554381	0.793489
C9orf3	-0.1173	0.1765	-0.664803	0.506177	0.763071
C9orf40	-0.2239	0.2011	-1.113374	0.265548	0.586146
C9orf41	-0.4516	0.1969	-2.293426	0.021823	0.267479
C9orf43	-0.0707	0.3315	-0.213429	0.830992	0.931254
C9orf47	0.2257	0.1943	1.161601	0.245398	NA
C9orf50	0.0672	0.3482	0.193038	0.846929	NA
C9orf57	0.0524	0.1868	0.280472	0.779115	NA
C9orf64	0.0498	0.1423	0.349865	0.72644	0.884793
C9orf66	-0.2292	0.2196	-1.043751	0.2966	NA
C9orf69	0.0068	0.1768	0.038527	0.969267	0.98904
C9orf72	0.0602	0.1892	0.318135	0.750382	0.896416
C9orf78	0.0479	0.1267	0.377821	0.705564	0.874679
C9orf84	-0.0127	0.2479	-0.051218	0.959152	NA
C9orf85	-0.386	0.1725	-2.237432	0.025258	0.281563
C9orf89	0.2264	0.2527	0.895713	0.370406	0.668628
C9orf9	0.7561	0.3248	2.327743	0.019926	NA
C9orf91	0.3468	0.2528	1.371647	0.170173	0.502107
C9orf92	-0.1744	0.348	-0.501155	0.616262	NA
C9orf96	0.5014	0.3272	1.532541	0.125389	0.453543
CA1	0.4713	0.3537	1.332482	0.182702	NA
[truncated: 14,341 more rows]

## Sheet: 14
NMR, breeder, female vs. male, liver
Genes	log2FoldChange	lfcSE	stat	pvalue	padj
A1BG	0.0488	0.1654	0.294844	0.768113	0.988793
A1CF	-0.1464	0.2021	-0.724613	0.468689	0.978388
A2M	-0.1292	0.2015	-0.641197	0.521395	0.983174
A3GALT2	-0.0183	0.1591	-0.114964	0.908473	0.995134
A4GALT	-0.1529	0.1748	-0.874284	0.381964	0.966228
AAAS	0.0123	0.1025	0.120492	0.904093	0.995109
AACS	0.0861	0.2104	0.409251	0.682355	0.987325
AADAC	0.1657	0.2292	0.722719	0.469853	0.978388
AADACL2	0.019	0.0416	0.457459	0.647341	NA
AADACL4	0.2244	0.1966	1.141782	0.253545	0.943426
AADAT	0.0791	0.1328	0.595294	0.551647	0.985171
AAED1	-0.013	0.1596	-0.081148	0.935324	0.996816
AAGAB	-0.1839	0.0938	-1.96097	0.049883	0.767722
AAMDC	0.318	0.17	1.870984	0.061347	0.802099
AAMP	-0.0829	0.0792	-1.046069	0.295529	0.953417
AANAT	-0.0358	0.2247	-0.159299	0.873434	0.993107
AAR2	-0.0792	0.1409	-0.561911	0.574177	0.986306
AARD	0.0218	0.0443	0.492692	0.622231	NA
AARS	-0.1132	0.1749	-0.647124	0.517552	0.98279
AARS2	0.117	0.1045	1.119252	0.263033	0.946757
AARSD1	-0.0416	0.0906	-0.459115	0.646151	0.987325
AASDH	-0.0202	0.1279	-0.157661	0.874724	0.993107
AASDHPPT	-0.1016	0.181	-0.561375	0.574542	0.986306
AASS	-0.1292	0.2306	-0.56031	0.575268	0.986306
AATF	-0.0488	0.1211	-0.403	0.686948	0.987325
AATK	0.0274	0.2268	0.120973	0.903713	0.995109
ABAT	-0.1977	0.2271	-0.870585	0.383981	0.966228
ABCA1	0.3854	0.1858	2.074434	0.038039	0.720181
ABCA12	-0.0182	0.0525	-0.347197	NA	NA
ABCA13	-0.0055	0.1087	-0.0503	0.959884	NA
ABCA2	0.0765	0.1297	0.589249	0.555694	0.985171
ABCA3	0.0917	0.1227	0.74681	0.455178	0.97511
ABCA4	0.0656	0.1989	0.329537	0.741749	0.988643
ABCA5	0.0963	0.145	0.664168	0.506582	0.98227
ABCA6	0.2904	0.2116	1.372301	0.16997	0.926968
ABCA7	-0.2726	0.2143	-1.272048	0.203356	0.93125
ABCA8	NA	NA	NA	NA	NA
ABCA9	NA	NA	NA	NA	NA
ABCB1	-0.1123	0.1552	-0.723509	0.469367	0.978388
ABCB10	-0.0183	0.2121	-0.086479	0.931085	0.996816
ABCB11	0.1034	0.1507	0.686473	0.492415	0.98227
ABCB4	-0.2185	0.2245	-0.973007	0.33055	0.960698
ABCB6	0.046	0.1365	0.336954	0.736151	0.988576
ABCB7	-0.0983	0.1964	-0.500474	0.616741	0.987325
ABCB8	-0.1184	0.1717	-0.689565	0.490468	0.98227
ABCB9	0.2449	0.1722	1.422211	0.154965	0.925592
ABCC1	-0.0379	0.2137	-0.177399	0.859195	0.99244
ABCC10	-0.156	0.2088	-0.747409	0.454816	0.97511
ABCC11	-0.0998	0.144	-0.69296	0.488335	0.981905
ABCC12	-7e-04	0.0416	-0.01712	0.986341	NA
ABCC2	0.1143	0.1372	0.832977	0.404858	0.968928
ABCC3	0.2303	0.1477	1.559187	0.118952	0.901051
ABCC4	-0.0249	0.2038	-0.122206	0.902736	0.995109
ABCC5	-0.0682	0.1879	-0.362946	0.716645	0.987983
ABCC6	-0.0281	0.1831	-0.153513	0.877994	0.993107
ABCC8	-0.2835	0.1826	-1.552809	0.120469	0.904586
ABCC9	0.0087	0.183	0.047572	0.962057	0.998096
ABCD1	0.059	0.1235	0.47751	0.632999	0.987325
ABCD2	-0.1351	0.1054	-1.282264	0.19975	NA
ABCD3	-0.1651	0.2074	-0.796016	0.426023	0.972672
ABCD4	0.1009	0.1155	0.873175	0.382568	0.966228
ABCE1	-0.1079	0.1232	-0.8758	0.381139	0.966228
ABCF1	-0.084	0.1318	-0.637477	0.523814	0.983452
ABCF2	-0.1767	0.1749	-1.010262	0.31237	0.958509
ABCF3	-0.162	0.151	-1.072919	0.283307	0.949502
ABCG1	-0.073	0.2114	-0.345432	0.729769	0.988309
ABCG2	-0.0314	0.1847	-0.170058	0.864965	0.99244
ABCG4	-0.1814	0.1918	-0.945499	0.344404	0.963129
ABCG8	0.3613	0.1736	2.081156	0.03742	0.715192
ABHD1	0.162	0.1524	1.063043	0.287762	0.949527
ABHD10	-0.3117	0.1946	-1.601529	0.10926	0.890366
ABHD11	0.1055	0.1365	0.772801	0.43964	0.972683
ABHD12	0.0961	0.141	0.6818	0.495365	0.98227
ABHD12B	-0.1388	0.1781	-0.779293	0.435807	0.972672
ABHD13	0.0198	0.1129	0.175754	0.860487	0.99244
ABHD14A	0.1819	0.1558	1.167837	0.242873	0.939743
ABHD14B	0.0563	0.133	0.423066	0.672247	0.987325
ABHD15	0.1153	0.1948	0.591991	0.553856	0.985171
ABHD16A	0.0614	0.1165	0.526712	0.598394	0.987213
ABHD16B	-0.0205	0.0416	-0.491699	0.622932	NA
ABHD17A	0.0691	0.1431	0.482804	0.629235	0.987325
ABHD17B	-0.2731	0.1771	-1.542187	0.123028	0.905114
ABHD17C	0.0498	0.161	0.309516	0.756929	0.988643
ABHD2	-0.1297	0.2295	-0.564978	0.572089	0.986117
ABHD3	-0.2388	0.1763	-1.354937	0.175438	0.929685
ABHD4	-0.1538	0.1278	-1.203507	0.22878	0.937998
ABHD5	0.0094	0.1642	0.057514	0.954136	0.997826
ABHD6	0.0447	0.2117	0.211108	0.832803	0.990364
ABHD8	0.3721	0.1779	2.091032	0.036525	0.70929
ABI1	-0.1911	0.0961	-1.988896	0.046713	0.746512
ABI2	0.037	0.1283	0.288454	0.772999	0.988793
ABI3	0.1033	0.2144	0.481738	0.629992	0.987325
ABI3BP	0.1104	0.2302	0.479791	0.631376	0.987325
ABL1	0.0891	0.1366	0.652226	0.514256	0.982327
ABL2	-0.0629	0.2245	-0.279971	0.779499	0.988793
ABLIM1	-0.1314	0.2261	-0.581343	0.561009	0.985171
ABLIM2	0.0754	0.2306	0.326961	0.743697	0.988643
ABLIM3	-0.0144	0.1795	-0.080038	0.936207	0.996816
ABR	-0.1579	0.1727	-0.913861	0.36079	0.965792
ABRA	0.1729	0.1321	1.309133	0.190489	NA
ABRACL	0.2968	0.1875	1.582845	0.113457	0.8919
ABT1	-0.0695	0.1487	-0.467478	0.640158	0.987325
ABTB1	0.2523	0.1422	1.774034	0.076058	0.835537
ABTB2	0.0953	0.1908	0.499253	0.617602	0.987325
ACAA1	0.2722	0.1638	1.661389	0.096635	0.867504
ACAA2	0.1277	0.1657	0.771094	0.440651	0.972683
ACACA	0.0405	0.2109	0.191839	0.847868	0.990941
ACACB	0.1247	0.1671	0.746215	0.455537	0.97511
ACAD10	-0.1048	0.1711	-0.6124	0.540273	0.984459
ACAD11	0.0854	0.1147	0.744607	0.456509	0.97511
ACAD8	0.1894	0.1357	1.396111	0.162681	0.926419
ACAD9	-0.2262	0.133	-1.701261	0.088894	0.858471
ACADL	0.0456	0.1678	0.271853	0.785735	0.988793
ACADM	0.1835	0.1963	0.934996	0.349791	0.964416
ACADS	0.1333	0.1535	0.868606	0.385063	0.966228
ACADSB	-0.2022	0.2298	-0.879839	0.378947	0.966228
ACADVL	0.0192	0.1155	0.166659	0.867639	0.99244
ACAN	-7e-04	0.0416	-0.01712	0.986341	NA
ACAP1	-0.0318	0.2175	-0.146285	0.883697	0.993732
ACAP2	0.0042	0.1057	0.040162	0.967964	0.998323
ACAP3	-0.1632	0.1913	-0.85321	0.393543	0.968157
ACAT1	-0.0926	0.2199	-0.421013	0.673746	0.987325
ACAT2	0.4235	0.2214	1.912603	0.055799	0.788777
ACBD3	-0.0028	0.0918	-0.030133	0.975961	0.99897
ACBD4	0.1607	0.1447	1.110615	0.266734	0.94794
ACBD6	0.1396	0.1523	0.91715	0.359064	NA
ACBD7	0.165	0.1935	0.852842	0.393747	0.968157
ACCS	-0.0741	0.1765	-0.419956	0.674517	0.987325
ACCSL	-0.0507	0.1152	-0.440308	0.659714	NA
ACD	-0.0301	0.1523	-0.197515	0.843424	0.990941
ACE	-0.1569	0.2281	-0.687839	0.491554	0.98227
ACE2	-0.017	0.2256	-0.075306	0.939971	0.996816
ACER1	-7e-04	0.0416	-0.01712	0.986341	NA
ACER2	-0.066	0.1889	-0.349499	0.726714	0.988309
ACER3	-0.1943	0.1898	-1.023931	0.305868	0.95706
ACIN1	-0.1855	0.1541	-1.203692	0.228708	0.937998
ACKR2	-0.0561	0.2024	-0.277358	0.781505	0.988793
ACKR3	0.4312	0.2266	1.903002	0.05704	0.791777
ACKR4	-0.3967	0.2305	-1.720734	0.085299	0.854337
ACLY	-0.3279	0.2286	-1.434863	0.151326	0.925592
ACMSD	0.2699	0.1515	1.780847	0.074937	0.831223
ACN9	0.1241	0.2048	0.605818	0.544635	0.985171
ACO1	0.1166	0.1114	1.046433	0.295361	0.953417
ACO2	-0.0103	0.1112	-0.09251	0.926293	0.996816
ACOT1	-0.0826	0.1896	-0.435457	0.663231	0.987325
ACOT11	-0.0855	0.2103	-0.406325	0.684504	0.987325
ACOT12	0.098	0.1409	0.695892	0.486496	0.980944
ACOT13	0.1188	0.1686	0.704739	0.480973	0.979202
ACOT6	-0.3142	0.1739	-1.80708	0.07075	0.824555
ACOT7	0.0039	0.118	0.033219	0.9735	0.998433
ACOT8	-4e-04	0.1524	-0.002762	0.997796	0.999759
ACOT9	-0.1026	0.1592	-0.644128	0.519492	0.983174
ACOX1	-0.0835	0.2176	-0.38381	0.701119	0.98795
ACOX2	0.1294	0.1325	0.976892	0.328623	0.960698
ACOX3	0.0059	0.1611	0.036549	0.970845	0.998433
ACOXL	NA	NA	NA	NA	NA
ACP1	0.0859	0.0827	1.038249	0.299154	0.954771
ACP2	0.1149	0.0981	1.171483	0.241405	0.939743
ACP5	0.0916	0.1346	0.680322	0.496301	0.98227
ACP6	0.1001	0.1678	0.596399	0.550909	0.985171
ACPL2	-0.1092	0.2221	-0.491607	0.622997	0.987325
ACPP	-0.1978	0.2154	-0.918235	0.358496	0.964975
ACPT	0.0739	0.1784	0.414276	0.678672	0.987325
ACR	-0.0041	0.0958	-0.04323	0.965518	NA
ACRBP	0.1266	0.2264	0.559376	0.575905	0.986306
ACRC	-0.1107	0.2244	-0.49344	0.621702	0.987325
ACRV1	0.0461	0.0761	0.606503	0.544181	NA
ACSBG1	-0.0559	0.183	-0.305153	0.76025	0.988643
ACSBG2	-0.1924	0.2115	-0.909516	0.363078	0.966228
ACSF2	0.573	0.229	2.502556	0.01233	0.54202
ACSF3	-0.0781	0.1089	-0.717119	0.473301	0.978388
ACSL1	0.2062	0.2007	1.027671	0.304105	0.95706
ACSL3	0.2744	0.1696	1.618107	0.105639	0.885951
ACSL4	0.097	0.1804	0.537721	0.59077	0.987213
ACSL5	-0.101	0.1675	-0.6033	0.546309	0.985171
ACSL6	0.0249	0.1248	0.199292	0.842035	0.990941
ACSM1	0.3309	0.1558	2.124271	0.033647	0.698191
ACSM2A	0.1762	0.2127	0.828721	0.407262	0.968928
ACSM3	-0.0024	0.1165	-0.020692	0.983491	0.999759
ACSM4	0.1726	0.229	0.753832	0.45095	0.974054
ACSM5	0.2238	0.2303	0.971734	0.331183	0.960698
ACSS1	-0.2318	0.1382	-1.677208	0.093502	0.865269
ACSS2	0.3404	0.2235	1.523238	0.127699	0.906786
ACSS3	-0.1081	0.1787	-0.604742	0.54535	0.985171
ACTA1	-0.1397	0.1581	-0.884015	0.376688	0.966228
ACTA2	-0.357	0.2146	-1.663252	0.096262	0.867504
ACTB	-0.0083	0.1991	-0.041594	0.966822	0.998323
ACTC1	-0.7354	0.1506	-4.884114	1e-06	0.002436
ACTG1	-0.0706	0.2107	-0.335177	0.737492	0.988576
ACTG2	0.0331	0.1935	0.171254	0.864024	0.99244
ACTL10	-0.267	0.198	-1.348327	0.177553	0.929685
ACTL6A	0.0071	0.1615	0.043743	0.96511	0.998323
ACTL6B	-0.0806	0.1991	-0.404703	0.685696	0.987325
ACTL7A	0.0329	0.2043	0.161017	0.87208	0.993107
ACTL7B	-0.046	0.2124	-0.216556	0.828555	0.990001
ACTL8	0.0806	0.0764	1.055047	0.291404	NA
ACTN2	-0.5057	0.1432	-3.53135	0.000413	0.135254
ACTN3	0.2107	0.22	0.957879	0.338124	0.962079
ACTN4	0.0105	0.0851	0.123517	0.901698	0.995109
ACTR10	-0.0278	0.1199	-0.232296	0.816308	0.990001
ACTR1A	-0.0212	0.0993	-0.213051	0.831287	0.990364
ACTR1B	-0.0531	0.1308	-0.405752	0.684925	0.987325
ACTR2	-0.2089	0.1382	-1.511144	0.130752	0.911307
ACTR3	-0.032	0.1213	-0.263611	0.79208	0.988793
ACTR3B	0.2852	0.1725	1.653442	0.098241	0.871406
ACTR5	-0.1079	0.1358	-0.794834	0.42671	0.972672
ACTR6	0.0542	0.123	0.440312	0.659711	0.987325
ACTR8	0.0646	0.1173	0.550631	0.581887	0.986784
ACTRT1	NA	NA	NA	NA	NA
ACTRT2	NA	NA	NA	NA	NA
ACTRT3	0.1799	0.2261	0.795676	0.42622	0.972672
ACVR1	0.1138	0.1483	0.767115	0.443013	0.972683
ACVR1B	0.1057	0.2242	0.471354	0.637388	0.987325
ACVR1C	0.1843	0.1744	1.05667	0.290662	0.950649
ACVR2A	-0.0952	0.1461	-0.651361	0.514813	0.982327
ACVRL1	-0.2164	0.1801	-1.201608	0.229516	0.937998
ACY1	-0.0167	0.2072	-0.080414	0.935908	0.996816
ACY3	NA	NA	NA	NA	NA
ACYP1	-0.0137	0.2278	-0.060333	0.95189	0.997704
ACYP2	0.1129	0.1664	0.678432	0.497498	0.98227
ADA	-0.0033	0.1425	-0.023023	0.981632	0.999759
ADAD1	-0.1313	0.2262	-0.58077	0.561396	0.985171
ADAD2	0.218	0.1601	1.361393	0.173389	0.928798
ADAL	-0.2041	0.1536	-1.328361	0.184059	0.931009
ADAM10	-0.2019	0.1276	-1.582615	0.113509	0.8919
ADAM11	-0.0441	0.2257	-0.195192	0.845243	0.990941
ADAM12	-0.2548	0.2302	-1.106758	0.268398	0.94794
ADAM15	-0.051	0.1694	-0.301143	0.763306	0.988643
ADAM17	-0.0532	0.1508	-0.35288	0.724179	0.988309
ADAM18	NA	NA	NA	NA	NA
ADAM19	-0.327	0.193	-1.694265	0.090215	0.858471
ADAM2	-0.1084	0.1941	-0.558147	0.576744	0.986306
ADAM21	-0.0033	0.1027	-0.032053	0.97443	NA
ADAM22	0.1045	0.1857	0.563037	0.57341	0.986306
ADAM23	-0.1348	0.196	-0.687663	0.491665	0.98227
ADAM28	NA	NA	NA	NA	NA
ADAM29	NA	NA	NA	NA	NA
ADAM32	0.019	0.0416	0.457459	0.647341	NA
ADAM33	0.1215	0.2011	0.604399	0.545578	0.985171
ADAM9	-0.1501	0.1622	-0.925239	0.354842	0.964416
ADAMDEC1	NA	NA	NA	NA	NA
ADAMTS1	-0.273	0.2085	-1.309436	0.190387	0.931009
ADAMTS10	-0.1042	0.1967	-0.529722	0.596305	0.987213
ADAMTS12	-0.011	0.2299	-0.048042	0.961682	0.998096
ADAMTS13	-0.0965	0.175	-0.551562	0.581249	0.986784
ADAMTS14	0.1147	0.23	0.498686	0.618001	0.987325
ADAMTS15	-0.6494	0.2219	-2.92643	0.003429	0.353262
ADAMTS16	0.0569	0.1131	0.503405	0.614679	NA
ADAMTS17	0.1057	0.205	0.515666	0.606088	0.987325
ADAMTS18	-0.1165	0.2261	-0.515366	0.606298	0.987325
ADAMTS19	-0.2324	0.1767	-1.315034	0.188498	0.931009
ADAMTS2	-0.347	0.1435	-2.418872	0.015569	0.572279
ADAMTS20	NA	NA	NA	NA	NA
ADAMTS3	0.0738	0.2275	0.324574	0.745503	0.988643
ADAMTS4	-0.447	0.2147	-2.082186	0.037325	0.714364
ADAMTS6	0.0642	0.0972	0.659823	0.509367	NA
ADAMTS7	-0.2505	0.2038	-1.229397	0.218923	0.937998
ADAMTS8	-0.0312	0.2228	-0.140071	0.888604	0.993877
ADAMTS9	-0.2919	0.152	-1.920058	0.054851	0.783414
ADAMTSL1	-0.3774	0.2274	-1.659931	0.096928	0.867504
ADAMTSL2	-0.4475	0.2301	-1.94501	0.051774	0.77727
ADAMTSL3	-0.3559	0.2279	-1.562077	0.11827	0.901051
ADAMTSL4	0.1041	0.2072	0.502375	0.615404	0.987325
ADAMTSL5	-0.1651	0.2003	-0.824227	0.40981	0.968928
ADAP1	-0.8198	0.2284	-3.589596	0.000331	0.116768
ADAP2	0.0162	0.1443	0.112092	0.91075	0.995674
ADAR	-0.1034	0.1646	-0.628225	0.529856	0.983452
ADARB1	-0.207	0.2023	-1.023174	0.306226	0.95706
ADARB2	-0.1912	0.1714	-1.115637	0.264577	0.947267
ADAT1	0.0076	0.2135	0.035388	0.971771	0.998433
ADAT2	-0.0605	0.1703	-0.355068	0.722538	0.988309
ADAT3	-0.3196	0.1988	-1.607714	0.107898	0.890366
ADC	-0.1621	0.1902	-0.852539	0.393915	0.968157
ADCK1	-0.0711	0.1777	-0.400299	0.688936	0.987325
ADCK2	0.3358	0.1555	2.158512	0.030888	0.684493
ADCK3	0.0892	0.1645	0.542175	0.587698	0.987213
ADCK4	-0.0267	0.1061	-0.251564	0.801378	0.989209
ADCK5	0.159	0.1686	0.942853	0.345756	0.963129
ADCY1	0.1327	0.225	0.590018	0.555179	0.985171
ADCY10	0.1064	0.1883	0.565218	0.571925	0.986117
ADCY2	-0.2743	0.1605	-1.709185	0.087417	NA
ADCY3	0.4193	0.1906	2.200284	0.027787	0.663329
ADCY5	-0.2011	0.2103	-0.956432	0.338854	0.962183
ADCY6	-0.1141	0.1412	-0.807996	0.419093	0.969515
ADCY7	-0.2317	0.2056	-1.126718	0.259862	0.945943
ADCY8	0.0865	0.1991	0.43434	0.664042	0.987325
ADCY9	0.2099	0.1802	1.1649	0.24406	0.939743
ADCYAP1	-0.1065	0.1852	-0.574885	0.565369	0.985171
ADCYAP1R1	-0.3497	0.1931	-1.811268	0.070099	0.823111
ADD1	-0.0213	0.1131	-0.18874	0.850297	0.991255
ADD2	0.149	0.1867	0.797879	0.42494	0.972672
ADD3	-0.0355	0.1197	-0.296519	0.766834	0.988793
ADGB	0.0216	0.0804	0.268587	0.788247	NA
ADH5	-0.0877	0.1293	-0.678231	0.497625	0.98227
ADHFE1	0.0191	0.1861	0.102671	0.918224	0.996816
ADI1	0.0426	0.1705	0.249814	0.802731	0.989209
ADIPOQ	0.6854	0.2254	3.040961	0.002358	0.306072
ADIPOR1	0.0421	0.1027	0.410164	0.681686	0.987325
ADIPOR2	0.0685	0.1861	0.368043	0.712841	0.98795
ADIRF	-0.0205	0.0416	-0.491699	0.622932	NA
ADK	-0.0039	0.1262	-0.030535	0.97564	0.99897
ADM2	-0.152	0.1801	-0.84372	0.398826	0.968928
ADM5	-0.0103	0.2299	-0.044626	0.964406	0.998323
ADNP	-0.0646	0.1419	-0.455494	0.648754	0.987325
ADNP2	-0.0996	0.1577	-0.631424	0.527763	0.983452
ADO	-0.0415	0.1352	-0.307269	0.758638	0.988643
ADORA1	-0.2683	0.2304	-1.164611	0.244176	0.939743
ADORA2A	-0.1008	0.155	-0.649961	0.515717	0.98273
ADORA2B	0.1787	0.2085	0.856779	0.391567	0.968157
ADORA3	-0.3751	0.2301	-1.629982	0.103105	0.88384
ADPGK	-0.2099	0.1787	-1.174323	0.240266	0.939743
ADPRH	0.1733	0.157	1.10423	0.269493	0.94794
ADPRHL1	-0.3356	0.1045	-3.211718	0.001319	0.241383
ADPRHL2	0.0091	0.1292	0.070145	0.944079	0.996896
ADPRM	0.1531	0.1585	0.966111	0.333989	0.960698
ADRA1A	0.1285	0.2163	0.594373	0.552263	0.985171
ADRA1B	0.1172	0.2246	0.521658	0.601908	0.987213
ADRA1D	-0.1448	0.2298	-0.630187	0.528572	0.983452
ADRA2A	0.0765	0.1319	0.579795	0.562053	NA
ADRA2B	-0.2654	0.2302	-1.152841	0.248975	0.941385
ADRB1	-0.3107	0.2237	-1.389006	0.164831	0.926968
ADRB2	-0.0385	0.2303	-0.167056	0.867326	0.99244
ADRB3	0.1856	0.1781	1.042155	0.29734	0.954255
ADRBK1	0.1517	0.1206	1.257887	0.208433	0.932696
ADRBK2	-0.3274	0.2187	-1.496959	0.134404	0.91251
ADRM1	-0.1521	0.1372	-1.108294	0.267735	0.94794
ADSL	0.0468	0.1461	0.320213	0.748807	0.988643
ADSS	-0.0398	0.1629	-0.244084	0.807166	0.989567
ADSSL1	-0.0574	0.1479	-0.38821	0.697861	0.98795
ADTRP	0.2192	0.1304	1.680856	0.092791	0.863223
AEBP1	-0.4755	0.2072	-2.294561	0.021758	0.614606
AEBP2	-0.0387	0.1044	-0.371132	0.710539	0.98795
AEN	-0.1701	0.2096	-0.811536	0.417058	0.969515
AES	0.3709	0.1455	2.548305	0.010825	0.53617
AFAP1	0.0139	0.1186	0.11712	0.906765	0.995134
AFAP1L1	-0.1506	0.1588	-0.948702	0.342772	0.963129
AFAP1L2	-0.1291	0.1852	-0.697216	0.485667	0.980791
AFF1	0.0031	0.2211	0.014135	0.988722	0.999759
AFF2	-0.2388	0.196	-1.218598	0.222997	0.937998
AFF3	-0.6065	0.2128	-2.849943	0.004373	0.397727
AFF4	-0.0599	0.2049	-0.292412	0.769972	0.988793
AFG3L2	0.0358	0.1326	0.270307	0.786924	0.988793
AFM	-0.0592	0.2163	-0.273851	0.784199	0.988793
AFMID	0.0898	0.1864	0.481558	0.63012	0.987325
AFP	0.0195	0.1888	0.103547	0.917529	0.996816
AFTPH	0.0609	0.1014	0.600333	0.548284	0.985171
AGA	-0.1135	0.1114	-1.019132	0.30814	0.957713
AGAP1	0.0865	0.2192	0.394501	0.693212	0.98795
AGAP2	-0.0832	0.174	-0.478344	0.632406	0.987325
AGAP3	0.2359	0.119	1.981938	0.047486	0.75224
AGBL1	-0.1467	0.1554	-0.943736	0.345305	0.963129
AGBL2	-0.219	0.2302	-0.951468	0.341367	0.963129
AGBL4	NA	NA	NA	NA	NA
AGBL5	0.2336	0.1831	1.276224	0.201876	0.93125
AGER	-0.1379	0.222	-0.621018	0.534588	0.983662
AGFG1	-0.0888	0.1522	-0.583184	0.559769	0.985171
AGFG2	-0.0205	0.1382	-0.148332	0.882081	0.993533
AGGF1	-0.0077	0.088	-0.087526	0.930253	0.996816
AGK	0.0056	0.1153	0.048873	0.96102	0.998096
AGL	-0.003	0.1376	-0.021862	0.982558	0.999759
AGMAT	0.1498	0.1791	0.83646	0.402896	0.968928
AGMO	0.0692	0.1404	0.492639	0.622268	NA
AGO1	-0.0974	0.1021	-0.953608	0.340282	0.963129
AGO2	0.0872	0.1631	0.534832	0.592766	0.987213
AGO3	0.0855	0.2304	0.371061	0.710592	0.98795
AGO4	0.0459	0.1412	0.325179	0.745046	0.988643
AGPAT1	0.0638	0.1624	0.393068	0.694269	0.98795
AGPAT2	0.2737	0.1579	1.733144	0.08307	0.849234
AGPAT3	0.0638	0.1826	0.349639	0.72661	0.988309
AGPAT4	-0.3894	0.2284	-1.704941	0.088205	0.858471
AGPAT5	-0.1079	0.2201	-0.490006	0.62413	0.987325
AGPAT6	0.1908	0.1721	1.10852	0.267637	0.94794
AGPAT9	0.1346	0.1916	0.702623	0.482291	0.980165
AGPS	-0.1569	0.129	-1.216629	0.223745	0.937998
AGR2	0.247	0.226	1.092899	0.274438	0.949449
AGRN	-0.2672	0.2061	-1.296646	0.194753	0.931009
AGRP	0.0198	0.0442	0.447826	0.654279	NA
AGT	0.12	0.2101	0.571219	0.567851	0.985655
AGTPBP1	-0.0284	0.1843	-0.154114	0.87752	0.993107
AGTR1	0.1328	0.1688	0.786777	0.431413	0.972672
AGTR2	NA	NA	NA	NA	NA
AGTRAP	0.3123	0.1662	1.879377	0.060193	0.799801
AGXT	0.1947	0.1566	1.243033	0.213856	0.936694
AGXT2	-0.2011	0.132	-1.523639	0.127599	0.906766
AHCTF1	0.2106	0.119	1.768689	0.076946	0.835537
AHCY	-0.1402	0.1866	-0.751073	0.452609	0.97511
AHCYL1	-0.1224	0.1114	-1.098647	0.271922	0.948064
AHCYL2	-0.0127	0.1574	-0.08055	0.9358	0.996816
AHDC1	-0.0662	0.1478	-0.447844	0.654266	0.987325
AHI1	-0.22	0.1929	-1.140485	0.254084	0.943824
AHNAK	0.1602	0.1661	0.964186	0.334953	0.960698
AHNAK2	-0.4327	0.2068	-2.092639	0.036381	0.70929
AHR	-0.2009	0.1912	-1.051038	0.293241	0.952222
AHRR	0.3362	0.2153	1.561758	0.118345	0.901051
AHSA1	0.081	0.1317	0.615367	0.538312	0.984247
AHSA2	-0.3159	0.2299	-1.373824	0.169496	0.926968
AHSG	0.2077	0.1072	1.938255	0.052592	0.783414
AHSP	0.0495	0.2117	0.23389	0.81507	0.990001
AICDA	NA	NA	NA	NA	NA
AIDA	0.0951	0.0881	1.078697	0.280723	0.949502
AIF1	-0.131	0.176	-0.743992	0.456881	0.97511
AIF1L	-0.0381	0.2079	-0.183234	0.854615	0.992106
AIFM1	-0.0484	0.176	-0.274811	0.783461	0.988793
AIFM2	0.0846	0.1233	0.686251	0.492555	0.98227
AIFM3	0.0037	0.2135	0.017337	0.986168	0.999759
AIG1	0.0487	0.1366	0.356593	0.721397	0.988309
AIM1	-0.2257	0.1926	-1.171649	0.241338	0.939743
AIM1L	0.306	0.2288	1.337539	0.181047	0.930646
AIMP1	-0.1205	0.1392	-0.865396	0.386822	0.966504
AIMP2	-0.2485	0.1394	-1.78191	0.074764	0.831223
AIP	0.1602	0.0991	1.617328	0.105808	0.885951
AIRE	-0.5945	0.2102	-2.827819	0.004687	0.405246
AJAP1	0.0572	0.2299	0.248853	0.803474	0.989209
AJUBA	-0.1836	0.1469	-1.24973	0.211398	0.934256
AK1	-2e-04	0.2046	-0.001111	0.999114	0.999759
AK2	-0.0543	0.1356	-0.400591	0.688721	0.987325
AK3	-0.0645	0.2065	-0.31247	0.754683	0.988643
AK4	0.1096	0.1527	0.718169	0.472653	0.978388
AK5	0.2614	0.1786	1.463716	0.143271	0.925592
AK7	0.0028	0.2242	0.012689	0.989876	0.999759
AK8	0.1835	0.1549	1.184852	0.236076	0.939743
AK9	0.2101	0.2222	0.945452	0.344428	0.963129
AKAP1	0.1364	0.1129	1.207683	0.227169	0.937998
AKAP10	0.0214	0.1008	0.211769	0.832287	0.990364
AKAP11	0.1782	0.1219	1.462098	0.143714	0.925592
AKAP12	0.0511	0.1955	0.261559	0.793662	0.988793
AKAP13	-0.0704	0.1665	-0.422685	0.672525	0.987325
AKAP14	0.1251	0.1704	0.734065	0.462909	0.977493
AKAP17A	-0.1393	0.1777	-0.783615	0.433266	0.972672
AKAP2	-0.0053	0.2233	-0.023562	0.981202	0.999759
AKAP3	-0.1306	0.0934	-1.398794	0.161875	NA
AKAP4	NA	NA	NA	NA	NA
AKAP5	0.07	0.2177	0.321431	0.747884	0.988643
AKAP6	-0.1922	0.1874	-1.025974	0.304904	0.95706
AKAP7	-0.0563	0.1522	-0.369894	0.711462	0.98795
AKAP8	-0.1524	0.1431	-1.065233	0.28677	0.949502
AKAP8L	-0.1025	0.166	-0.617587	0.536848	0.983696
AKAP9	0.0525	0.1056	0.497173	0.619067	0.987325
AKIRIN1	-0.0402	0.1221	-0.329164	0.742032	0.988643
AKIRIN2	-0.0485	0.1546	-0.313755	0.753707	0.988643
AKNA	-0.3163	0.2029	-1.559358	0.118912	0.901051
AKNAD1	0.2067	0.2183	0.946953	0.343663	0.963129
AKR1A1	0.2649	0.0966	2.741004	0.006125	0.439607
AKR1B1	-0.1667	0.1817	-0.917165	0.359056	0.96544
AKR1B10	-0.2014	0.1434	-1.404486	0.160174	0.925592
AKR1B15	0.1281	0.2136	0.599761	0.548666	0.985171
AKR1C3	-0.0805	0.1307	-0.615621	0.538144	NA
AKR1C4	0.2806	0.1468	1.910961	0.05601	0.788777
AKR1D1	0.2573	0.1627	1.581854	0.113683	0.8919
AKR1E2	NA	NA	NA	NA	NA
AKR7A2	0.1825	0.1383	1.319835	0.18689	0.931009
AKT1	-0.0403	0.1057	-0.381393	0.702911	0.98795
AKT2	0.0702	0.1365	0.514578	0.606848	0.987325
AKT3	0.0789	0.1562	0.504929	0.613609	0.987325
AKTIP	0.1788	0.1584	1.128773	0.258994	0.945943
ALAD	0.3245	0.1283	2.528195	0.011465	0.53912
ALAS1	-0.144	0.1982	-0.72665	0.467441	0.978388
ALAS2	0.0884	0.217	0.407404	0.683711	0.987325
ALB	0.1189	0.1623	0.7325	0.463864	0.9777
ALCAM	-0.2758	0.1852	-1.489223	0.136429	0.916119
ALDH16A1	-0.0254	0.1534	-0.165408	0.868623	0.99244
ALDH18A1	-0.4836	0.2126	-2.275198	0.022894	0.629144
ALDH1A1	0.2128	0.1849	1.150938	0.249758	0.941385
ALDH1A2	-0.2741	0.2231	-1.228716	0.219178	0.937998
ALDH1A3	-0.2646	0.2255	-1.173655	0.240533	0.939743
ALDH1L1	0.1492	0.1542	0.967575	0.333257	0.960698
ALDH1L2	-0.12	0.1469	-0.817015	0.41392	0.968928
ALDH2	0.0341	0.1879	0.181585	0.855909	0.99244
ALDH3A1	0.0394	0.0419	0.938761	0.347853	NA
ALDH3A2	-0.0462	0.174	-0.265429	0.790679	0.988793
ALDH3B1	-0.2806	0.1959	-1.432387	0.152033	0.925592
ALDH4A1	-0.0283	0.1543	-0.183126	0.854699	0.992106
ALDH5A1	-0.1241	0.1882	-0.659484	0.509585	0.98227
ALDH6A1	-0.0668	0.2305	-0.289611	0.772114	0.988793
ALDH7A1	0.1225	0.1009	1.213753	0.224842	0.937998
ALDH8A1	-0.0776	0.1412	-0.549761	0.582483	0.987085
ALDH9A1	0.044	0.1641	0.268022	0.788682	0.988793
ALDOA	0.0082	0.1333	0.06148	0.950977	0.997666
ALDOB	0.1486	0.1742	0.852712	0.393819	0.968157
ALDOC	-0.3008	0.2081	-1.44508	0.148436	0.925592
ALG1	-0.1047	0.0992	-1.055814	0.291053	0.951045
ALG10	-0.234	0.2233	-1.048078	0.294603	0.953417
ALG11	-0.1345	0.229	-0.587412	0.556927	0.985171
ALG12	0.0238	0.1376	0.173176	0.862513	0.99244
ALG13	0.157	0.1508	1.040975	0.297887	0.954255
ALG14	0.083	0.1186	0.70018	0.483815	0.980723
ALG2	0.0293	0.1298	0.22605	0.821162	0.990001
ALG3	-0.0297	0.1149	-0.25833	0.796152	0.988793
ALG5	-0.0273	0.1391	-0.196541	0.844186	0.990941
ALG6	-0.0585	0.1463	-0.399502	0.689523	0.987325
ALG8	-0.0727	0.1062	-0.684131	0.493893	0.98227
ALG9	0.0022	0.1776	0.012118	0.990331	0.999759
ALK	-0.6011	0.2247	-2.675255	0.007467	0.471285
ALKBH1	-0.0915	0.1242	-0.736975	0.461138	0.976078
ALKBH2	0.1137	0.138	0.823816	0.410044	0.968928
ALKBH3	0.1029	0.1243	0.827586	0.407905	0.968928
ALKBH4	0.1578	0.1792	0.880631	0.378518	0.966228
ALKBH6	-0.0463	0.1615	-0.286778	0.774282	0.988793
ALKBH7	0.525	0.159	3.301072	0.000963	0.205285
ALKBH8	-0.0403	0.1599	-0.252207	0.800881	0.989067
ALLC	NA	NA	NA	NA	NA
ALMS1	-0.1897	0.1462	-1.297889	0.194325	0.931009
ALOX12	0.0303	0.2289	0.132524	0.89457	0.995109
ALOX12B	0.1825	0.2279	0.8007	0.423305	0.971843
ALOX15	-0.0742	0.1422	-0.522022	0.601655	0.987213
ALOX15B	NA	NA	NA	NA	NA
ALOX5	-0.4916	0.2109	-2.33147	0.019729	0.605943
ALOX5AP	-0.1531	0.2287	-0.669409	0.503235	0.98227
ALOXE3	-4e-04	0.0439	-0.008731	0.993034	NA
ALPI	0	0.081	-3.5e-05	0.999972	NA
ALPK1	-0.2314	0.1997	-1.158656	0.246596	0.939743
ALPK2	-0.05	0.2027	-0.246644	0.805184	0.989209
ALPK3	-0.1414	0.1996	-0.708309	0.478754	0.979202
ALPL	0.0937	0.2226	0.421087	0.673692	0.987325
ALS2	-0.0094	0.1372	-0.068495	0.945392	0.997149
ALS2CL	-0.1301	0.1767	-0.73597	0.461749	0.976756
ALS2CR11	0.0689	0.1153	0.597525	0.550157	NA
ALS2CR12	-0.0894	0.2297	-0.389408	0.696974	0.98795
ALX1	NA	NA	NA	NA	NA
ALX3	NA	NA	NA	NA	NA
ALX4	0.0353	0.0693	0.509297	0.610544	NA
ALYREF	-0.0954	0.1475	-0.646753	0.517792	0.98279
AMACR	0.0206	0.1953	0.105238	0.916187	0.996675
AMBN	0.0515	0.1283	0.40113	0.688325	NA
AMBP	0.1202	0.123	0.977902	0.328123	0.960698
AMBRA1	0.009	0.1125	0.080094	0.936162	0.996816
AMD1	-0.1083	0.1535	-0.705167	0.480706	0.979202
AMDHD1	0.2793	0.125	2.234823	0.025429	0.64816
AMDHD2	0.0381	0.1162	0.327673	0.743159	0.988643
AMER1	-0.1343	0.1665	-0.806461	0.419977	0.969884
AMER2	-0.022	0.185	-0.119206	0.905112	0.995109
AMER3	-0.0018	0.0975	-0.018068	0.985584	NA
AMFR	0.0486	0.1585	0.306399	0.759301	0.988643
AMH	0.0437	0.186	0.234649	0.814481	0.990001
AMHR2	-0.1748	0.1962	-0.891051	0.372902	0.966228
AMICA1	-0.2934	0.225	-1.304075	0.192208	0.931009
AMIGO1	0.0469	0.1857	0.252796	0.800426	0.989067
AMIGO2	-0.3213	0.2159	-1.488569	0.136601	0.916119
AMIGO3	-0.243	0.2297	-1.058252	0.28994	0.950057
AMMECR1	-0.2884	0.2224	-1.296383	0.194844	0.931009
AMMECR1L	-0.1877	0.2037	-0.921832	0.356616	0.964416
AMN	-0.026	0.1812	-0.143478	0.885912	0.993877
AMN1	0.0777	0.1444	0.538325	0.590352	0.987213
AMOT	-0.0748	0.2009	-0.37251	0.709513	0.98795
AMOTL1	-0.2746	0.2212	-1.241365	0.214471	0.936694
AMOTL2	0.0329	0.1924	0.170763	0.86441	0.99244
AMPD1	0.1629	0.23	0.70839	0.478703	0.979202
AMPD2	-0.4116	0.2166	-1.900685	0.057343	0.791777
AMPD3	-0.471	0.2161	-2.179258	0.029312	0.671201
AMPH	-0.0165	0.2289	-0.072119	0.942507	0.996816
AMT	-0.0988	0.1125	-0.878517	0.379663	0.966228
AMY1A	NA	NA	NA	NA	NA
AMY2B	-0.0793	0.2082	-0.380868	0.703301	0.98795
AMZ1	0.3122	0.2295	1.360508	0.173669	0.928818
AMZ2	-0.0338	0.1521	-0.222047	0.824278	0.990001
ANAPC1	-0.4275	0.2213	-1.932243	0.05333	0.783414
ANAPC10	0.3175	0.2199	1.443613	0.148848	0.925592
ANAPC11	0.157	0.145	1.083122	0.278754	0.949502
ANAPC13	0.1463	0.153	0.956186	0.338978	0.962342
ANAPC15	0.1682	0.1303	1.291159	0.196649	0.931237
ANAPC16	-0.0203	0.132	-0.153917	0.877675	0.993107
ANAPC2	-0.0642	0.0968	-0.663481	0.507022	0.98227
ANAPC4	-0.187	0.137	-1.364227	0.172496	0.926968
ANAPC5	0.0386	0.0777	0.497064	0.619144	0.987325
ANAPC7	-0.1871	0.1226	-1.525811	0.127057	0.906766
ANGEL1	0.0278	0.1921	0.144662	0.884978	0.993877
ANGEL2	-0.0365	0.1247	-0.292732	0.769727	0.988793
ANGPT1	-0.103	0.1995	-0.516378	0.60559	0.987325
ANGPT2	-0.064	0.2208	-0.289989	0.771825	0.988793
ANGPT4	-7e-04	0.0416	-0.01712	0.986341	NA
ANGPTL1	-0.3101	0.203	-1.527574	0.126618	0.906766
ANGPTL2	-0.0656	0.1582	-0.414604	0.678432	0.987325
ANGPTL3	0.3275	0.2176	1.50514	0.132288	0.91251
ANGPTL4	0.0086	0.2278	0.037541	0.970054	0.998323
ANGPTL5	NA	NA	NA	NA	NA
ANGPTL6	-0.1686	0.0955	-1.765361	0.077503	0.835537
ANGPTL7	-0.2827	0.2185	-1.294113	0.195626	0.931161
ANK1	-0.1978	0.2126	-0.930393	0.352168	0.964416
ANK2	0.1518	0.213	0.712548	0.476126	0.97915
ANK3	-0.1135	0.1232	-0.921046	0.357026	0.964416
ANKDD1A	-0.0374	0.0881	-0.424836	0.670956	NA
ANKDD1B	-0.0036	0.0975	-0.036801	0.970644	NA
ANKEF1	-0.1414	0.2306	-0.613445	0.539582	0.984273
ANKFN1	-0.0205	0.0416	-0.491699	0.622932	NA
ANKFY1	-0.2127	0.2016	-1.055158	0.291353	0.951045
ANKH	-0.2165	0.1773	-1.221266	0.221985	0.937998
ANKHD1	-0.1463	0.2168	-0.674741	0.49984	0.98227
ANKHD1-EIF4EBP3	0.0131	0.1173	0.111332	0.911353	0.995729
ANKIB1	-0.2919	0.1893	-1.54246	0.122962	0.905114
ANKK1	0.1988	0.1349	1.473728	0.140555	NA
ANKLE1	-0.0906	0.2093	-0.432705	0.665229	0.987325
ANKLE2	-0.1829	0.1779	-1.028351	0.303785	0.95706
ANKMY1	0.1897	0.2261	0.838885	0.401534	0.968928
ANKMY2	0.2384	0.1239	1.923846	0.054374	0.783414
ANKRA2	0.1128	0.134	0.841756	0.399925	0.968928
ANKRD1	-0.1464	0.0698	-2.097938	0.035911	0.70929
ANKRD10	0.2324	0.2228	1.043157	0.296876	0.954255
ANKRD11	-0.1031	0.1565	-0.659008	0.509891	0.98227
ANKRD12	0.122	0.1378	0.885497	0.375889	0.966228
ANKRD13A	-0.1726	0.1008	-1.712212	0.086858	0.858471
ANKRD13B	0.1163	0.1946	0.597792	0.549979	0.985171
ANKRD13C	0.0252	0.1244	0.202588	0.839457	0.990575
ANKRD13D	0.4522	0.2231	2.026996	0.042663	0.735466
ANKRD16	0.0605	0.1196	0.505558	0.613167	0.987325
ANKRD17	-0.1025	0.1015	-1.009261	0.312849	0.958509
ANKRD2	0.0461	0.1784	0.258199	0.796253	0.988793
ANKRD22	-0.1765	0.1514	-1.16609	0.243578	0.939743
ANKRD23	0.0161	0.2243	0.071836	0.942732	0.996816
ANKRD24	0.1091	0.228	0.478396	0.632368	0.987325
ANKRD26	-0.0065	0.1461	-0.044294	0.96467	0.998323
ANKRD27	-0.0843	0.2124	-0.396935	0.691416	0.987827
ANKRD28	0.0892	0.1293	0.689954	0.490223	0.98227
ANKRD29	-0.1435	0.1366	-1.050607	0.293439	0.952469
ANKRD31	-0.0122	0.0972	-0.125073	0.900466	NA
ANKRD32	-0.1847	0.2169	-0.851725	0.394367	0.968329
ANKRD33	0.2791	0.2305	1.210783	0.225978	0.937998
ANKRD33B	0.2273	0.1767	1.286577	0.198242	0.93125
ANKRD34A	-0.1061	0.2287	-0.463983	0.64266	0.987325
ANKRD34B	-0.1882	0.1517	-1.240805	0.214678	NA
ANKRD34C	NA	NA	NA	NA	NA
ANKRD35	-0.0476	0.2185	-0.218043	0.827395	0.990001
ANKRD37	-0.411	0.2301	-1.785802	0.074131	0.831223
ANKRD39	0.3832	0.1503	2.550171	0.010767	0.535675
ANKRD40	0.1129	0.0739	1.5278	0.126562	0.906766
ANKRD42	-0.0803	0.1727	-0.4649	0.642003	0.987325
ANKRD44	-0.0943	0.1679	-0.561914	0.574175	0.986306
ANKRD45	0.2257	0.2297	0.982692	0.325759	0.960698
ANKRD46	0.0063	0.1237	0.050978	0.959343	0.998096
ANKRD49	-0.015	0.1215	-0.123093	0.902034	0.995109
ANKRD50	-0.1617	0.1523	-1.061231	0.288585	0.950057
ANKRD52	-0.0812	0.1817	-0.446942	0.654917	0.987325
ANKRD53	0.1792	0.1017	1.761374	0.078175	NA
ANKRD54	-0.13	0.1652	-0.786815	0.43139	0.972672
ANKRD55	-0.5257	0.2279	-2.307049	0.021052	0.612333
ANKRD6	0.0284	0.2124	0.133808	0.893554	0.995109
ANKRD61	0.1549	0.1557	0.995219	0.31963	0.960698
ANKRD63	-0.0046	0.1028	-0.044379	0.964602	NA
ANKRD65	0.505	0.2223	2.272101	0.02308	0.629209
ANKRD66	0.0376	0.1118	0.335933	0.736921	NA
ANKRD9	0.2028	0.2261	0.896676	0.369892	0.966228
ANKS1A	-0.0735	0.1981	-0.371067	0.710587	0.98795
ANKS1B	0.0651	0.2131	0.305423	0.760044	0.988643
ANKS3	-0.2672	0.1865	-1.432479	0.152007	0.925592
ANKS4B	-0.0558	0.1714	-0.325245	0.744996	0.988643
ANKS6	-0.4685	0.2172	-2.156499	0.031045	0.684493
ANKUB1	0.343	0.2192	1.564369	0.117731	0.900514
ANKZF1	0.0462	0.1574	0.293253	0.769329	0.988793
ANLN	0.2081	0.2293	0.90739	0.364201	0.966228
ANO1	0.0298	0.1914	0.155802	0.876189	0.993107
ANO10	0.0442	0.1066	0.414313	0.678645	0.987325
ANO2	-0.0704	0.2182	-0.322474	0.747093	0.988643
ANO3	-0.0361	0.2102	-0.171626	0.863731	0.99244
ANO4	-0.0635	0.2198	-0.288769	0.772758	0.988793
ANO5	0.0785	0.1222	0.641928	0.52092	NA
ANO6	-0.1305	0.1564	-0.834198	0.404169	0.968928
ANO8	-0.0308	0.2007	-0.153466	0.878031	0.993107
ANO9	0.037	0.226	0.163716	0.869955	0.992921
ANP32A	-0.0138	0.1258	-0.109289	0.912973	0.996338
ANP32B	0.2441	0.1058	2.307013	0.021054	0.612333
ANP32E	-0.1694	0.1384	-1.22365	0.221084	0.937998
ANPEP	-0.022	0.1665	-0.13198	0.895	0.995109
ANTXR1	-0.5782	0.2301	-2.512799	0.011978	0.53912
ANTXR2	-0.0228	0.2034	-0.11231	0.910578	0.995674
ANXA1	-0.4065	0.1849	-2.197943	0.027953	0.663329
ANXA10	-0.0449	0.1536	-0.292223	0.770116	0.988793
ANXA11	0.094	0.1197	0.785016	0.432444	0.972672
ANXA13	-0.3107	0.2208	-1.407174	0.159376	0.925592
ANXA2	-0.1689	0.1484	-1.138354	0.254973	0.943942
ANXA3	-0.3083	0.2277	-1.354398	0.175609	0.929685
ANXA4	-0.3083	0.167	-1.845937	0.064901	0.812971
ANXA5	-0.2207	0.1422	-1.551386	0.120809	0.905114
ANXA6	-0.0541	0.1258	-0.429495	0.667563	0.987325
ANXA7	-0.058	0.1272	-0.45589	0.648469	0.987325
ANXA9	-0.026	0.2211	-0.117443	0.906509	0.995134
AOAH	-0.4736	0.2235	-2.119016	0.034089	0.702096
AOC1	0.3149	0.2176	1.447483	0.147762	0.925592
AOC3	0.329	0.1323	2.486329	0.012907	0.548522
AOX1	0.0524	0.1793	0.292356	0.770014	0.988793
AP1AR	-0.0398	0.1714	-0.232268	0.81633	0.990001
AP1B1	-0.148	0.1181	-1.253768	0.209926	0.93403
AP1G1	-0.1671	0.118	-1.416674	0.156578	0.925592
AP1G2	-0.0317	0.1038	-0.305009	0.760359	0.988643
AP1M1	0.0818	0.1265	0.646282	0.518097	0.98279
AP1M2	-0.2933	0.2303	-1.273506	0.202838	0.93125
AP1S1	0.2375	0.149	1.593666	0.111011	0.8919
AP1S2	-0.5033	0.2092	-2.406278	0.016116	0.573933
AP1S3	-0.247	0.1601	-1.542274	0.123007	0.905114
AP2A1	0.0017	0.2295	0.007376	0.994115	0.999759
AP2A2	NA	NA	NA	NA	NA
AP2B1	-0.0991	0.1235	-0.802632	0.422188	0.97115
AP2M1	-0.0115	0.0792	-0.145423	0.884377	0.993732
AP2S1	0.2998	0.1228	2.441325	0.014633	0.570611
AP3B1	-0.2068	0.088	-2.348253	0.018862	0.605943
AP3B2	-0.2096	0.2122	-0.987683	0.323308	0.960698
AP3D1	-0.0647	0.1319	-0.490741	0.62361	0.987325
AP3M1	-0.2152	0.1396	-1.540796	0.123366	0.905114
AP3M2	0.0595	0.2219	0.268244	0.788512	0.988793
AP3S1	0.2453	0.1537	1.595931	0.110504	0.8919
AP3S2	0.1783	0.145	1.229452	0.218903	0.937998
AP4B1	-0.0044	0.1138	-0.038766	0.969077	0.998323
AP4E1	0.0551	0.2105	0.261926	0.793379	0.988793
AP4M1	-0.1027	0.1884	-0.54491	0.585815	0.987213
AP4S1	0.2368	0.1797	1.318045	0.187488	0.931009
AP5B1	-0.0058	0.1526	-0.037744	0.969892	0.998323
AP5M1	0.032	0.1488	0.215398	0.829457	0.990165
AP5S1	0.2207	0.1422	1.5518	0.12071	0.905114
AP5Z1	-0.0782	0.1528	-0.511567	0.608954	0.987325
APAF1	-0.0011	0.2022	-0.005346	0.995735	0.999759
APBA1	-0.2755	0.2228	-1.236562	0.21625	0.937998
APBA2	-0.2763	0.1898	-1.455899	0.14542	0.925592
APBA3	0.044	0.1443	0.304668	0.760619	0.988643
APBB1	-0.546	0.1993	-2.739554	NA	NA
APBB1IP	-0.6918	0.2013	-3.436749	0.000589	0.153367
APBB2	0.0784	0.1657	0.472768	0.636379	0.987325
APBB3	-0.1247	0.2059	-0.605835	0.544624	0.985171
APC	0.0749	0.1647	0.454942	0.649151	0.987325
APC2	-0.1569	0.2303	-0.681143	0.495781	0.98227
APCDD1	0.1455	0.2133	0.682288	0.495057	0.98227
APCDD1L	0.0114	0.2242	0.050999	0.959326	0.998096
APCS	-0.0817	0.1879	-0.434636	0.663827	0.987325
APEH	-0.0267	0.0946	-0.281757	0.77813	0.988793
APEX1	-0.168	0.1378	-1.218975	0.222854	0.937998
APEX2	0.0071	0.132	0.053705	0.95717	0.998096
APH1A	0.0032	0.0946	0.033495	0.97328	0.998433
APH1B	0.1211	0.1393	0.869467	0.384592	0.966228
API5	-0.2262	0.1354	-1.67092	0.094738	0.866497
APIP	-0.1165	0.1358	-0.857826	0.390989	0.968157
APITD1	-0.0562	0.186	-0.302371	0.762369	0.988643
APITD1-CORT	NA	NA	NA	NA	NA
APLF	-0.2419	0.1566	-1.545012	0.122343	0.905114
APLN	-0.0565	0.1643	-0.344094	0.730775	0.988309
APLNR	0.3011	0.1368	2.201167	0.027724	0.663329
APLP1	0.0283	0.0762	0.371335	0.710388	NA
APLP2	-0.0978	0.1415	-0.691649	0.489158	0.982019
APMAP	-0.0793	0.1509	-0.525732	0.599074	0.987213
APOA1	0.1951	0.2189	0.891156	0.372845	0.966228
APOA1BP	0.0787	0.1319	0.596482	0.550853	0.985171
APOA2	-0.446	0.2216	-2.01257	0.04416	0.739769
APOA4	0.2358	0.2304	1.023534	0.306056	0.95706
APOA5	0.1802	0.2192	0.821887	0.411141	0.968928
APOB	0.0354	0.1276	0.277649	0.781281	0.988793
APOBEC1	-0.0835	0.2204	-0.378881	0.704776	0.98795
APOBEC2	-0.2755	0.1785	-1.543727	0.122654	0.905114
APOBEC3H	0.0104	0.2215	0.046835	0.962645	0.998096
APOBEC4	-7e-04	0.0416	-0.01712	0.986341	NA
APOBR	-0.4394	0.225	-1.952938	0.050827	0.770012
APOC1	0.3418	0.1834	1.863465	0.062397	0.807486
APOC2	0.3104	0.1363	2.277287	0.022769	0.629144
APOC3	0.3657	0.1988	1.839294	0.065872	0.815264
APOC4	0.4344	0.1343	3.233513	0.001223	0.241383
APOD	-0.1414	0.2258	-0.626128	0.531231	0.983452
APOE	0.1521	0.1444	1.053175	0.292261	0.951703
APOF	0.0701	0.1039	0.674801	0.499802	0.98227
APOH	-0.0612	0.1415	-0.432742	0.665202	0.987325
APOL2	-0.0347	0.1359	-0.255128	0.798624	0.989054
APOL6	-0.5898	0.23	-2.564285	0.010339	0.526368
APOLD1	0.1122	0.2302	0.487536	0.625878	0.987325
APOM	0.237	0.2055	1.153752	0.248602	0.940589
APOO	0.023	0.1747	0.13145	0.895419	0.995109
APOOL	-0.1812	0.1474	-1.229487	0.218889	0.937998
APOPT1	0.1927	0.1563	1.233173	0.217511	0.937998
APP	-0.1219	0.1766	-0.690515	0.48987	0.98227
APPBP2	-0.2313	0.1131	-2.046213	0.040735	0.730681
APPL1	-0.3342	0.1717	-1.946122	0.05164	0.776091
APPL2	0.1253	0.1177	1.064324	0.287182	0.949502
APRT	0.0633	0.1344	0.470935	0.637687	0.987325
APTX	-0.1744	0.1628	-1.07134	0.284017	0.949502
AQP1	-0.053	0.1911	-0.277064	0.781731	0.988793
AQP10	-0.1806	0.1687	-1.070625	0.284338	0.949502
AQP11	0.0953	0.1615	0.590076	0.55514	0.985171
AQP12A	1e-04	0.0444	0.001307	0.998957	NA
AQP12B	-7e-04	0.0416	-0.01712	0.986341	NA
AQP2	-0.0069	0.0576	-0.119019	0.90526	NA
AQP3	0.0426	0.2106	0.202304	0.839679	0.99067
AQP4	-0.191	0.2058	-0.928245	0.35328	0.964416
AQP5	-7e-04	0.0416	-0.01712	0.986341	NA
AQP8	-0.1336	0.1414	-0.944745	0.344789	NA
AQP9	0.0993	0.1568	0.633109	0.526663	0.983452
AQPEP	0.1947	0.2236	0.870799	0.383864	0.966228
AQR	-0.1647	0.0959	-1.718505	0.085704	0.856765
AR	0.0849	0.2305	0.368225	0.712706	0.98795
ARAF	0.1574	0.0738	2.133074	0.032919	0.694253
ARAP1	-0.2098	0.1147	-1.829466	0.06733	0.8179
ARAP2	-0.3055	0.1817	-1.681308	0.092703	0.863223
ARAP3	-0.209	0.1864	-1.12109	0.26225	0.946292
ARC	-0.1541	0.1979	-0.778601	0.436215	0.972672
ARCN1	-0.0093	0.1014	-0.091868	0.926803	0.996816
AREG	NA	NA	NA	NA	NA
AREL1	-0.1098	0.1536	-0.715078	0.474561	0.979046
ARF1	-0.0152	0.0689	-0.220281	0.825652	0.990001
ARF3	-0.0272	0.1811	-0.150187	0.880617	0.993449
ARF4	-0.0967	0.1682	-0.57486	0.565386	0.985171
ARF5	0.1476	0.1688	0.874207	0.382006	0.966228
ARF6	0.132	0.1486	0.888352	0.374351	0.966228
ARFGAP1	-0.0996	0.1233	-0.807966	0.41911	0.969515
ARFGAP2	0.0078	0.1406	0.05567	0.955604	0.998096
ARFGAP3	-0.0158	0.187	-0.084498	0.932661	0.996816
ARFGEF1	0.0183	0.1306	0.140381	0.888359	0.993877
ARFGEF2	-0.118	0.1842	-0.640503	0.521845	0.983174
ARFIP1	-0.1353	0.2143	-0.631367	0.527801	0.983452
ARFIP2	-0.2355	0.1954	-1.205071	0.228176	0.937998
ARFRP1	-0.0694	0.1234	-0.562096	0.574051	0.986306
ARG1	0.1847	0.123	1.501876	0.133129	0.91251
ARG2	-0.2216	0.2212	-1.001626	0.316524	0.960698
ARGLU1	-0.0269	0.2099	-0.128049	0.89811	0.995109
ARHGAP1	0.0509	0.1122	0.453578	0.650133	0.987325
ARHGAP11A	-0.1079	0.2036	-0.530006	0.596108	0.987213
ARHGAP12	0.1873	0.1049	1.785148	0.074237	0.831223
ARHGAP15	-0.3705	0.2305	-1.607334	0.107981	0.890366
ARHGAP17	-0.2495	0.1458	-1.710429	0.087186	0.858471
ARHGAP18	-0.3093	0.1605	-1.927399	0.05393	0.783414
ARHGAP19	0.0061	0.1666	0.036524	0.970865	0.998433
ARHGAP20	-0.0854	0.2301	-0.37121	0.710481	0.98795
ARHGAP21	0.1699	0.1108	1.53321	0.125224	0.906766
ARHGAP22	0.295	0.2299	1.28316	0.199436	0.93125
ARHGAP23	-0.1025	0.2044	-0.501714	0.615869	0.987325
ARHGAP24	-0.0457	0.2181	-0.2097	0.833902	0.990364
ARHGAP25	-0.2389	0.1848	-1.292958	0.196026	0.931237
ARHGAP26	-0.056	0.2228	-0.251277	0.8016	0.989209
ARHGAP27	-0.2379	0.1987	-1.197537	0.231097	0.937998
ARHGAP28	-0.309	0.158	-1.955571	0.050516	0.769516
ARHGAP29	0.2051	0.1702	1.205177	0.228135	0.937998
ARHGAP30	-0.1972	0.2128	-0.92655	0.35416	0.964416
ARHGAP31	-0.0645	0.2251	-0.286565	0.774445	0.988793
ARHGAP32	0.26	0.1599	1.625809	0.10399	0.884955
ARHGAP33	0.1192	0.2294	0.519447	0.603449	0.987325
ARHGAP35	0.0384	0.1646	0.233587	0.815305	0.990001
ARHGAP36	-7e-04	0.0416	-0.01712	0.986341	NA
ARHGAP39	-0.144	0.2124	-0.677715	0.497952	0.98227
ARHGAP4	-0.026	0.1568	-0.165607	0.868466	0.99244
ARHGAP42	0.1671	0.169	0.988823	0.32275	0.960698
ARHGAP44	0.3753	0.2292	1.637674	0.10149	0.879641
ARHGAP5	-0.1032	0.201	-0.513268	0.607764	0.987325
ARHGAP6	0.3314	0.1952	1.697864	0.089533	0.858471
ARHGAP8	0.2772	0.2234	1.241134	0.214556	0.936694
ARHGAP9	-0.1729	0.2049	-0.84411	0.398608	0.968928
ARHGDIA	0.0223	0.1325	0.168397	0.866271	0.99244
ARHGDIB	-0.2501	0.158	-1.582931	0.113437	0.8919
ARHGDIG	-0.2174	0.2132	-1.019383	0.308021	0.957713
ARHGEF1	-0.1273	0.1729	-0.736362	0.46151	0.976397
ARHGEF10	-0.2184	0.197	-1.108564	0.267618	0.94794
ARHGEF10L	0.033	0.146	0.225914	0.821269	0.990001
ARHGEF11	0.1281	0.1284	0.997786	0.318383	0.960698
ARHGEF15	0.0014	0.1663	0.00839	0.993306	0.999759
ARHGEF16	0.1736	0.1584	1.095739	0.273193	0.948744
ARHGEF17	-0.3029	0.1747	-1.734136	0.082894	0.848424
ARHGEF18	-0.1865	0.2162	-0.862513	0.388405	0.967338
ARHGEF19	0.057	0.2156	0.264473	0.791415	0.988793
ARHGEF2	0.0982	0.1506	0.652315	0.514198	0.982327
ARHGEF25	0.2584	0.2075	1.245694	0.212877	0.935147
ARHGEF26	-0.2793	0.212	-1.317508	0.187669	0.931009
ARHGEF28	-0.6031	0.2244	-2.687067	0.007208	0.469438
ARHGEF3	-0.1654	0.1909	-0.866346	0.386301	0.966228
ARHGEF33	-0.009	0.2125	-0.042231	0.966315	0.998323
ARHGEF37	0.2651	0.204	1.299434	0.193795	0.931009
ARHGEF38	-7e-04	0.0416	-0.01712	0.986341	NA
ARHGEF39	0.0068	0.2023	0.033418	0.973341	0.998433
ARHGEF4	0.2004	0.1504	1.332463	0.182708	0.930646
ARHGEF40	-0.3101	0.177	-1.751482	0.079863	0.840165
ARHGEF5	-0.1338	0.2036	-0.657052	0.511148	0.982327
ARHGEF6	-0.3072	0.1529	-2.009635	0.04447	0.739769
ARHGEF7	-0.1107	0.1445	-0.765823	0.443782	0.972683
ARHGEF9	0.0473	0.1887	0.250705	0.802042	0.989209
ARID1A	-0.1434	0.1634	-0.877475	0.380229	0.966228
ARID2	-0.1401	0.1219	-1.149347	0.250413	0.941385
ARID3A	0.289	0.2277	1.26892	0.20447	0.931718
ARID3B	-0.2398	0.2051	-1.169028	0.242392	0.939743
ARID3C	0.0358	0.2248	0.159234	0.873485	0.993107
ARID4A	0.1229	0.1532	0.80223	0.42242	0.97115
ARID4B	-0.1003	0.0937	-1.070969	0.284183	0.949502
ARID5A	-0.3057	0.2019	-1.514059	0.130011	0.910148
ARID5B	0.1103	0.1809	0.609512	0.542185	0.985171
ARIH1	0.0132	0.0939	0.140532	0.888239	0.993877
ARIH2	-0.069	0.1525	-0.452106	0.651192	0.987325
ARIH2OS	-0.1137	0.2217	-0.512653	0.608194	0.987325
ARL1	0.1954	0.1108	1.762628	0.077963	0.835537
ARL10	0.0194	0.2272	0.085381	0.931959	0.996816
ARL11	-0.3969	0.2268	-1.749967	0.080124	0.840165
ARL13B	-0.1354	0.1423	-0.951054	0.341577	0.963129
ARL14EP	0.1368	0.1522	0.898915	0.368698	0.966228
ARL15	0.1672	0.2156	0.775855	0.437834	0.972683
ARL16	-0.0039	0.1528	-0.025708	0.97949	0.999759
ARL17B	-0.024	0.0469	-0.512081	0.608594	NA
ARL2	0.1725	0.1855	0.929861	0.352443	0.964416
ARL2BP	0.0171	0.1497	0.114239	0.909049	0.995134
ARL3	0.2296	0.1642	1.398649	0.161918	0.926338
ARL4A	-0.0685	0.1765	-0.388286	0.697804	0.98795
ARL4C	0.0249	0.1546	0.161122	0.871997	0.993107
ARL5A	-9e-04	0.2134	-0.004365	0.996518	0.999759
ARL5B	-0.0592	0.2079	-0.284948	0.775684	0.988793
ARL6	0.0262	0.2266	0.115824	0.907792	0.995134
ARL6IP1	0.2572	0.1526	1.68529	0.091933	0.862719
ARL6IP4	-0.0797	0.1145	-0.696002	0.486428	NA
ARL6IP5	-0.0119	0.1084	-0.109971	0.912432	0.996223
ARL6IP6	-0.1669	0.1654	-1.008792	0.313075	0.958509
ARL8A	-0.1522	0.1813	-0.839434	0.401226	0.968928
ARL8B	-0.0474	0.104	-0.456288	0.648183	0.987325
ARL9	0.0495	0.171	0.289834	0.771943	0.988793
ARMC1	-0.0514	0.147	-0.349893	0.726419	0.988309
ARMC10	0.0841	0.116	0.724642	0.468672	0.978388
ARMC12	-0.1133	0.2303	-0.491956	0.62275	0.987325
ARMC2	-0.254	0.2305	-1.101917	0.270498	0.94794
ARMC3	-0.2066	0.229	-0.902321	0.366886	0.966228
ARMC4	0.019	0.0416	0.457459	0.647341	NA
ARMC5	-0.0647	0.2162	-0.299241	0.764756	0.988793
ARMC6	0.0339	0.2072	0.163807	0.869883	0.992921
ARMC7	0.1057	0.133	0.794388	0.42697	0.972672
ARMC8	-0.1566	0.1251	-1.251662	0.210693	0.93403
ARMC9	0.1562	0.1981	0.788325	0.430507	0.972672
ARMCX2	0.2322	0.1831	1.267871	0.204844	0.931718
ARMCX3	-0.3065	0.2259	-1.356846	0.17483	0.929103
ARMCX5	-7e-04	0.0416	-0.01712	0.986341	NA
ARMCX6	-0.3021	0.2279	-1.325559	0.184986	0.931009
ARNT	-0.1591	0.1724	-0.922494	0.356271	0.964416
ARNT2	-0.0707	0.2299	-0.307598	0.758389	0.988643
ARNTL	-0.0856	0.1972	-0.434265	0.664096	0.987325
ARPC1A	0.2442	0.077	3.173019	0.001509	0.246355
ARPC1B	0.1214	0.1197	1.014399	0.310392	0.958509
ARPC2	0.1337	0.0992	1.347975	0.177666	0.929774
ARPC3	-0.0234	0.1354	-0.173116	0.86256	0.99244
ARPC4	-0.0515	0.0913	-0.564449	0.572448	0.986117
ARPC4-TTLL3	-0.0581	0.2256	-0.257597	0.796718	0.989054
ARPC5	-0.0179	0.1142	-0.156765	0.87543	0.993107
ARPC5L	-0.0609	0.1575	-0.386645	0.699019	0.98795
ARPP19	-0.0077	0.1309	-0.059212	0.952783	0.997704
ARPP21	-0.6395	0.1963	-3.257207	0.001125	0.226106
ARRB1	-0.1538	0.1278	-1.203303	0.228859	0.937998
ARRB2	-0.2087	0.1616	-1.291605	0.196494	0.931237
ARRDC1	0.2431	0.1391	1.747583	0.080536	0.841572
ARRDC2	-0.1094	0.229	-0.47763	0.632914	0.987325
ARRDC3	0.1745	0.2271	0.768256	0.442335	0.972683
ARRDC4	-0.2534	0.2238	-1.132226	0.257539	0.945943
ARRDC5	-0.0748	0.1658	-0.451371	0.651722	0.987325
ARSA	0.0572	0.1702	0.336074	0.736815	0.988576
ARSB	-0.2021	0.2135	-0.946552	0.343867	0.963129
ARSE	-0.2174	0.2299	-0.945583	0.344361	0.963129
ARSG	-0.0564	0.1716	-0.328714	0.742372	0.988643
ARSI	-0.2627	0.1367	-1.921734	0.054639	NA
ARSJ	-0.1124	0.1432	-0.785132	0.432376	NA
ARSK	-0.0047	0.141	-0.033376	0.973375	0.998433
ART1	NA	NA	NA	NA	NA
ART3	-0.6815	0.2252	-3.025653	0.002481	0.30677
ART4	-0.6235	0.2244	-2.77833	0.005464	0.427005
ART5	-0.0205	0.0416	-0.491699	0.622932	NA
ARTN	0.0858	0.2303	0.372631	0.709423	0.98795
ARV1	-0.1128	0.1196	-0.943361	0.345497	0.963129
ARVCF	0.0436	0.1315	0.331301	0.740417	0.988643
ARX	NA	NA	NA	NA	NA
AS3MT	-0.2395	0.2243	-1.067844	0.285591	0.949502
ASAH1	-0.2438	0.1274	-1.91389	0.055634	0.78733
ASAH2	0.0256	0.1372	0.18632	0.852194	NA
ASAP1	-0.0618	0.1818	-0.340022	0.73384	0.988309
ASAP2	-0.0346	0.1947	-0.177576	0.859056	0.99244
ASAP3	-0.2921	0.2305	-1.266892	0.205194	0.931718
ASB1	-0.0842	0.1196	-0.703979	0.481446	0.979664
ASB10	-0.0621	0.2176	-0.285614	0.775173	0.988793
ASB11	NA	NA	NA	NA	NA
ASB12	NA	NA	NA	NA	NA
ASB13	0.2723	0.1495	1.821448	0.068539	0.819842
ASB14	-0.2622	0.2233	-1.173925	0.240425	0.939743
ASB15	-0.1952	0.086	-2.269186	0.023257	NA
ASB17	-7e-04	0.0416	-0.01712	0.986341	NA
ASB18	NA	NA	NA	NA	NA
ASB2	-0.3811	0.2266	-1.681884	0.092591	0.863223
ASB3	0.3152	0.2015	1.564119	0.11779	0.900514
ASB4	-0.1188	0.2189	-0.542497	0.587476	0.987213
ASB5	0.0072	0.2267	0.031694	0.974716	0.998713
ASB6	0.1545	0.1193	1.294793	0.195392	0.931009
ASB7	0.0177	0.1127	0.157336	0.87498	0.993107
ASB8	0.0427	0.0981	0.435417	0.66326	0.987325
ASB9	-0.1351	0.147	-0.919516	0.357826	NA
ASCC1	0.0098	0.1315	0.074215	0.940839	0.996816
ASCC2	-0.2594	0.1687	-1.53747	0.124178	0.906766
ASCC3	-0.1375	0.2055	-0.669153	0.503398	0.98227
ASCL1	-0.1876	0.1613	-1.16262	0.244984	0.939743
ASCL2	0.3763	0.23	1.636226	0.101792	0.880635
ASCL3	-7e-04	0.0416	-0.01712	0.986341	NA
ASF1A	0.2291	0.1777	1.289512	0.19722	0.931237
ASF1B	-0.194	0.2044	-0.949284	0.342476	0.963129
ASGR1	0.0663	0.0933	0.711173	0.476977	0.979202
ASGR2	0.1457	0.1307	1.114671	0.264991	0.947543
ASH1L	-0.0262	0.1965	-0.133138	0.894084	0.995109
ASH2L	-0.0438	0.1254	-0.349385	0.7268	0.988309
ASIC1	-0.0381	0.2279	-0.167392	0.867062	0.99244
ASIC2	-7e-04	0.0416	-0.01712	0.986341	NA
ASIC3	-0.0528	0.1219	-0.432923	0.665071	NA
ASIC4	0.1633	0.2243	0.728197	0.466493	0.978383
ASIC5	0.019	0.0416	0.457459	0.647341	NA
ASIP	0.0024	0.2306	0.010339	0.991751	0.999759
ASL	0.1655	0.1834	0.902417	0.366835	0.966228
ASMT	-0.1557	0.0944	-1.649667	0.099011	NA
ASMTL	-0.1285	0.1731	-0.74233	0.457887	0.975921
ASNA1	0.1448	0.1098	1.318516	0.187331	0.931009
ASNS	-0.1332	0.1964	-0.678151	0.497676	0.98227
ASNSD1	0.0056	0.1446	0.038712	0.96912	0.998323
ASPA	-0.1816	0.2264	-0.802012	0.422546	0.97115
ASPDH	0.1347	0.1203	1.119764	0.262814	0.946738
ASPG	-0.1246	0.1835	-0.678967	0.497159	0.98227
ASPH	-0.2405	0.2301	-1.045383	0.295846	0.953636
ASPHD1	0.0344	0.113	0.304207	0.76097	NA
ASPHD2	0.0074	0.2273	0.032597	0.973996	0.998484
ASPM	0.0233	0.1732	0.13448	0.893023	0.995109
ASPN	0.0133	0.2226	0.059653	0.952432	0.997704
ASPRV1	-1e-04	0.0459	-0.002048	NA	NA
ASPSCR1	0.1656	0.0847	1.955313	0.050546	0.769516
ASRGL1	-0.0407	0.2151	-0.18931	0.84985	0.991255
ASS1	0.2684	0.148	1.813932	0.069688	0.823111
ASTE1	-0.1918	0.1255	-1.528412	0.12641	0.906766
ASTL	NA	NA	NA	NA	NA
ASTN1	-0.1248	0.2299	-0.542925	0.587181	0.987213
ASTN2	-0.2457	0.2176	-1.12912	0.258847	0.945943
ASUN	0.01	0.141	0.07109	0.943326	0.996827
ASXL1	0.0099	0.1722	0.057431	0.954202	0.997826
ASXL2	0.0381	0.1933	0.19724	0.84364	0.990941
ASXL3	0.0383	0.0741	0.51773	0.604647	NA
ASZ1	0.0225	0.0473	0.476148	0.633969	NA
ATAD1	-0.1373	0.1467	-0.935829	0.349361	0.964416
ATAD2	-0.1311	0.1869	-0.701257	0.483143	0.980401
ATAD2B	0.0568	0.1481	0.383225	0.701553	0.98795
ATAD3A	-0.0195	0.1633	-0.119662	0.904751	0.995109
ATAD5	-0.001	0.18	-0.005649	0.995493	0.999759
ATAT1	-0.0704	0.2172	-0.324356	0.745668	0.988643
ATCAY	-0.102	0.1522	-0.670269	0.502686	0.98227
ATE1	-0.0805	0.1177	-0.683991	0.493981	0.98227
ATF1	-0.0864	0.103	-0.838045	0.402005	0.968928
ATF2	0.0753	0.0974	0.772404	0.439875	0.972683
ATF3	-0.1108	0.227	-0.488231	0.625387	0.987325
ATF4	-0.075	0.2128	-0.352293	0.724619	0.988309
ATF5	0.0441	0.1908	0.230959	0.817346	0.990001
ATF6	0.0195	0.1363	0.142778	0.886465	0.993877
ATF6B	-0.1183	0.1331	-0.888732	0.374147	0.966228
ATF7	-0.0535	0.152	-0.35239	0.724546	0.988309
ATF7IP	-0.0386	0.1864	-0.206972	0.836032	0.990364
ATF7IP2	0.3295	0.1461	2.255449	0.024105	0.640996
ATG10	0.3123	0.1301	2.401307	0.016337	0.575449
ATG13	-0.0315	0.1572	-0.200228	0.841302	0.990941
ATG14	0.0354	0.1486	0.238329	0.811626	0.990001
ATG16L1	0.0516	0.1762	0.292913	0.769589	0.988793
ATG16L2	0.0594	0.2086	0.284947	0.775685	0.988793
ATG2A	0.1375	0.1767	0.778153	0.436479	0.972672
ATG2B	0.0914	0.0978	0.934749	0.349918	0.964416
ATG3	0.0468	0.1264	0.370233	0.711209	0.98795
ATG4A	-0.0495	0.1446	-0.342264	0.732152	0.988309
ATG4B	-0.0617	0.0953	-0.647219	0.51749	0.98279
ATG4C	0.3614	0.1329	2.719709	0.006534	0.463708
ATG4D	-0.0199	0.1852	-0.107607	0.914307	0.996352
ATG5	-0.0077	0.1319	-0.05857	0.953295	0.997704
ATG7	-0.0652	0.0898	-0.725517	0.468135	0.978388
ATG9A	0.0303	0.1458	0.208063	0.83518	0.990364
ATG9B	0.1416	0.198	0.714933	0.474651	0.979046
ATHL1	-0.1656	0.2143	-0.772784	0.43965	0.972683
ATIC	-0.1123	0.129	-0.870093	0.38425	0.966228
ATL1	-0.2622	0.2283	-1.148576	0.250731	0.941503
ATL2	0.093	0.1584	0.587039	0.557177	0.985171
ATL3	-0.1287	0.2032	-0.633128	0.52665	0.983452
ATM	0.3154	0.1637	1.926645	0.054024	0.783414
ATMIN	-0.0374	0.1316	-0.284218	0.776243	0.988793
ATN1	0.3243	0.1413	2.294861	0.021741	0.614606
ATOH1	NA	NA	NA	NA	NA
ATOH7	0.1906	0.224	0.850848	0.394854	0.96868
ATOH8	0.2072	0.2304	0.899476	0.368399	0.966228
ATOX1	0.2574	0.1676	1.535373	0.124692	0.906766
ATP10A	-0.1385	0.2193	-0.631499	0.527715	0.983452
ATP10B	-0.3305	0.2151	-1.536915	0.124314	0.906766
ATP10D	0.3333	0.1475	2.259681	0.023841	0.636379
ATP11A	0.266	0.1768	1.504707	0.1324	0.91251
ATP11B	-0.0333	0.118	-0.281902	0.778018	0.988793
ATP11C	-0.0483	0.1435	-0.336822	0.736251	0.988576
ATP12A	-0.0294	0.0727	-0.405184	NA	NA
ATP13A1	-0.2021	0.1666	-1.21271	0.225241	0.937998
ATP13A2	-0.0118	0.1391	-0.084605	0.932575	0.996816
ATP13A3	0.0831	0.1259	0.660601	0.508868	0.98227
ATP13A4	-0.0194	0.0619	-0.312468	0.754685	NA
ATP13A5	0.019	0.0416	0.457459	0.647341	NA
ATP1A1	-0.1435	0.1285	-1.117373	0.263835	0.946805
ATP1A3	0	0.0485	-6.1e-05	0.999951	0.999951
ATP1A4	NA	NA	NA	NA	NA
ATP1B1	0.0451	0.2063	0.218729	0.826861	0.990001
ATP1B2	0.216	0.223	0.968588	0.332751	0.960698
ATP1B3	0.2331	0.1808	1.28935	0.197276	0.931237
ATP1B4	-0.0755	0.0928	-0.813968	0.415663	NA
ATP2A1	0.0519	0.2303	0.225295	0.82175	0.990001
ATP2A2	-0.2258	0.1775	-1.271572	0.203525	0.93125
ATP2A3	0.1838	0.1882	0.97656	0.328787	0.960698
ATP2B2	0.0842	0.1738	0.48426	0.628201	0.987325
ATP2B3	0.0178	0.1908	0.093433	0.92556	0.996816
ATP2C1	-0.016	0.1772	-0.090029	0.928264	0.996816
ATP2C2	-0.3121	0.2054	-1.519049	0.12875	0.908615
ATP4A	NA	NA	NA	NA	NA
ATP4B	-7e-04	0.0416	-0.01712	0.986341	NA
ATP5A1	-0.048	0.126	-0.381236	0.703028	0.98795
ATP5B	-0.0442	0.1162	-0.380195	0.7038	0.98795
ATP5C1	-0.0067	0.1036	-0.06496	0.948206	0.99742
ATP5D	0.3743	0.1655	2.261665	0.023718	0.63551
ATP5E	0.3	0.2298	1.305942	0.191572	0.931009
ATP5F1	-0.009	0.1061	-0.084891	0.932348	0.996816
ATP5G1	0.3088	0.1816	1.699831	0.089163	0.858471
ATP5G2	0.0579	0.14	0.413477	0.679257	0.987325
ATP5G3	-0.0061	0.1411	-0.042995	0.965706	0.998323
ATP5H	0.1536	0.129	1.190653	0.23379	0.939099
ATP5I	0.2382	0.2008	1.186448	0.235445	0.939743
ATP5J	0.1276	0.1908	0.668857	0.503587	0.98227
ATP5J2	0.2023	0.1799	1.124284	0.260893	0.945943
ATP5J2-PTCD1	-0.3226	0.2068	-1.560135	0.118728	0.901051
ATP5L	0.2081	0.1891	1.100356	0.271177	0.94794
ATP5O	0.132	0.1189	1.11076	0.266672	0.94794
ATP5S	0.022	0.1592	0.138177	0.890101	0.994789
ATP5SL	0.1574	0.0826	1.906209	0.056623	0.79066
ATP6AP1	0.0137	0.1022	0.134308	0.893159	0.995109
ATP6AP1L	0.0597	0.2212	0.269788	0.787323	0.988793
ATP6AP2	0.0117	0.151	0.077497	0.938228	0.996816
ATP6V0A1	-0.1723	0.1355	-1.271444	0.203571	0.93125
ATP6V0A4	-0.57	0.2304	-2.473757	0.01337	0.560233
ATP6V0B	0.156	0.1128	1.382678	0.166763	0.926968
ATP6V0C	0.0715	0.0977	0.731511	0.464467	0.977713
ATP6V0D1	-0.0247	0.0914	-0.270515	0.786764	0.988793
ATP6V0D2	-0.2393	0.1558	-1.535313	0.124707	0.906766
ATP6V0E1	-0.0204	0.1222	-0.166883	0.867462	0.99244
ATP6V0E2	0.3424	0.1493	2.293331	0.021829	0.615367
ATP6V1A	-0.1072	0.1487	-0.720869	0.47099	0.978388
ATP6V1B1	-0.2306	0.2151	-1.07199	0.283724	0.949502
ATP6V1B2	-0.1458	0.0766	-1.902392	0.05712	0.791777
ATP6V1C1	0.0054	0.1143	0.046973	0.962535	0.998096
ATP6V1C2	0.0879	0.226	0.389104	0.697199	0.98795
ATP6V1D	-0.1661	0.1244	-1.335713	0.181643	0.930646
ATP6V1E1	0.2281	0.1374	1.660132	0.096888	0.867504
ATP6V1E2	0.0942	0.1217	0.773745	0.439082	NA
ATP6V1F	0.1395	0.1284	1.087054	0.277013	0.949502
ATP6V1G1	0.1936	0.1692	1.144618	0.252367	0.942728
ATP6V1G2	0.0888	0.2093	0.424289	0.671355	0.987325
ATP6V1G3	-0.3017	0.1722	-1.752564	0.079677	0.840165
ATP6V1H	-0.116	0.1112	-1.04381	0.296573	0.954255
ATP7A	-0.0585	0.2211	-0.264777	0.791181	0.988793
ATP7B	-0.1035	0.2098	-0.493511	0.621651	0.987325
ATP8A1	0.11	0.1732	0.634797	0.525561	0.983452
ATP8A2	-0.0875	0.2147	-0.407537	0.683614	0.987325
ATP8B1	0.2391	0.1819	1.314414	0.188707	0.931009
ATP8B2	-0.0887	0.1517	-0.584917	0.558604	0.985171
ATP8B3	0.0477	0.1914	0.249264	0.803157	0.989209
ATP8B4	-0.2127	0.2004	-1.061174	0.288611	0.950057
ATP9A	-0.4605	0.2063	-2.232834	0.02556	0.64816
ATP9B	-0.0415	0.1046	-0.397133	0.691269	0.987795
ATPAF1	-0.1304	0.1211	-1.077094	0.281438	0.949502
ATPAF2	0.0198	0.1028	0.192126	0.847644	0.990941
ATPIF1	0.1919	0.158	1.21468	0.224488	0.937998
ATR	0.1176	0.1257	0.93583	0.34936	0.964416
ATRAID	0.182	0.1968	0.924706	0.355119	0.964416
ATRIP	0.0887	0.1025	0.865788	0.386606	0.966481
ATRN	0.0288	0.1665	0.173198	0.862496	0.99244
ATRNL1	0.002	0.2094	0.009347	0.992542	0.999759
ATRX	0.0876	0.172	0.508984	0.610764	0.987325
ATXN1	-0.0243	0.186	-0.130616	0.896079	0.995109
ATXN10	0.0972	0.1188	0.817832	0.413453	0.968928
ATXN1L	-0.1291	0.1368	-0.94345	0.345451	0.963129
ATXN2	-0.153	0.1258	-1.216668	0.223731	0.937998
ATXN2L	0.0036	0.2008	0.017855	0.985755	0.999759
ATXN7	0.0815	0.2065	0.394498	0.693213	0.98795
ATXN7L1	-0.0015	0.2266	-0.006734	0.994627	0.999759
ATXN7L2	0.0613	0.2193	0.279445	0.779903	0.988793
ATXN7L3	-0.1006	0.1388	-0.724652	0.468666	0.978388
ATXN7L3B	-0.3225	0.1326	-2.432314	0.015003	0.570611
AUH	0.281	0.1171	2.398574	0.016459	0.575449
AUNIP	0.085	0.2215	0.383823	0.701109	0.98795
AUP1	0.1687	0.1179	1.430608	0.152543	0.925592
AURKA	0.1419	0.2099	0.675862	0.499128	0.98227
AURKAIP1	0.2323	0.1453	1.598129	0.110014	0.890366
AURKB	-0.14	0.1863	-0.751203	0.452531	0.97511
AURKC	-0.248	0.2012	-1.232427	0.217789	0.937998
AUTS2	0.0206	0.2184	0.094447	0.924754	0.996816
AVEN	0.0676	0.1391	0.485718	0.627167	0.987325
AVIL	-0.0978	0.23	-0.425369	0.670568	0.987325
AVL9	0.2227	0.0825	2.699286	0.006949	0.469328
AVP	0.2318	0.1339	1.731321	0.083395	NA
AVPI1	0.1025	0.229	0.447434	0.654562	0.987325
AVPR1A	-7e-04	0.0416	-0.01712	0.986341	NA
AVPR1B	NA	NA	NA	NA	NA
AVPR2	0.3075	0.1911	1.608902	0.107638	0.889624
AWAT1	-0.0205	0.0416	-0.491699	0.622932	NA
AWAT2	0.0631	0.1181	0.534542	0.592967	NA
AXDND1	NA	NA	NA	NA	NA
AXIN1	0.0244	0.1174	0.208185	0.835084	0.990364
AXIN2	0.2	0.1783	1.122036	0.261847	0.946236
AXL	-0.2708	0.1961	-1.381014	0.167275	0.926968
AZGP1	0.0431	0.1242	0.346938	0.728638	0.988309
AZI1	-0.1105	0.1704	-0.64864	0.516571	0.98279
AZI2	-0.1737	0.1037	-1.674471	0.094038	0.865457
AZIN1	-0.2326	0.1683	-1.381608	0.167092	0.926968
B2M	-0.0997	0.149	-0.668879	0.503573	0.98227
B3GALNT1	-0.5235	0.2152	-2.432211	0.015007	0.570611
B3GALNT2	-0.1203	0.1913	-0.628725	0.529529	0.983452
B3GALT1	-0.1267	0.1532	-0.826702	0.408406	0.968928
B3GALT2	-0.0852	0.1232	-0.69151	0.489245	NA
B3GALT4	0.1919	0.2284	0.840292	0.400745	0.968928
B3GALT5	-0.1591	0.2272	-0.70015	0.483834	0.980723
B3GALT6	0.0928	0.1778	0.521956	0.601701	0.987213
B3GALTL	-0.2862	0.1835	-1.560056	0.118747	0.901051
B3GAT1	0.0359	0.0976	0.367289	0.713403	NA
B3GAT2	-0.0239	0.048	-0.497321	0.618963	NA
B3GAT3	-0.005	0.082	-0.061266	0.951148	0.997673
B3GNT1	0.1362	0.1634	0.833986	0.404289	0.968928
B3GNT2	-0.0055	0.1775	-0.031103	0.975188	0.99876
B3GNT3	0.0804	0.1821	0.441746	0.658673	0.987325
B3GNT4	0.235	0.2029	1.158573	0.24663	0.939743
B3GNT5	-0.192	0.2298	-0.835358	0.403516	0.968928
B3GNT6	-0.0148	0.1264	-0.117003	0.906858	NA
B3GNT7	-0.1274	0.2279	-0.559053	0.576125	0.986306
B3GNT8	-0.4389	0.2227	-1.970608	0.048769	0.758327
B3GNT9	0.2664	0.1891	1.408797	0.158895	0.925592
B3GNTL1	0.1437	0.1488	0.965754	0.334167	0.960698
B4GALNT1	-0.1228	0.2303	-0.533471	0.593708	0.987213
B4GALNT2	-7e-04	0.0416	-0.01712	0.986341	NA
B4GALNT3	-0.0089	0.1213	-0.073181	0.941662	NA
B4GALNT4	0.0879	0.228	0.38545	0.699904	0.98795
B4GALT1	-0.1987	0.2101	-0.945787	0.344257	0.963129
B4GALT2	0.0429	0.1337	0.320501	0.748589	0.988643
B4GALT3	-0.0825	0.1798	-0.459127	0.646143	0.987325
B4GALT4	-0.0223	0.2236	-0.099677	0.920601	0.996816
B4GALT6	0.0717	0.1963	0.365302	0.714886	0.98795
B4GALT7	0.1024	0.0942	1.087393	0.276863	0.949502
B9D1	0.0915	0.1566	0.584345	0.558988	0.985171
B9D2	0.0505	0.1348	0.375049	0.707624	0.98795
BAALC	-0.2167	0.1431	-1.514057	0.130011	NA
BAAT	0.0339	0.0953	0.355861	0.721945	0.988309
BACE1	-0.0064	0.1585	-0.040264	0.967883	0.998323
BACE2	-0.166	0.1689	-0.982563	0.325822	0.960698
BACH2	0.1092	0.2304	0.473954	0.635532	0.987325
BAD	-0.1314	0.124	-1.060179	0.289063	0.950057
BAG2	-0.0014	0.1781	-0.007858	0.99373	0.999759
BAG3	-0.1565	0.2031	-0.770938	0.440744	0.972683
BAG4	-0.0164	0.1684	-0.097186	0.922579	0.996816
BAG5	0.057	0.1675	0.340204	0.733703	0.988309
BAG6	-0.0129	0.0757	-0.170392	0.864702	0.99244
BAHCC1	0.0148	0.2026	0.073256	0.941602	0.996816
BAHD1	0.0303	0.1269	0.238528	0.811472	0.989938
BAI1	0.1902	0.21	0.90599	0.364941	0.966228
BAI2	-0.2265	0.1869	-1.21192	0.225543	0.937998
BAI3	0.2696	0.2169	1.243416	0.213714	0.936694
BAIAP2	-0.1945	0.1811	-1.073923	0.282857	0.949502
BAIAP2L1	0.0243	0.1052	0.231117	0.817224	0.990001
BAIAP2L2	-0.1028	0.2255	-0.455868	0.648485	0.987325
BAIAP3	-0.2356	0.2296	-1.026064	0.304862	0.95706
BAK1	-0.331	0.1962	-1.687301	0.091545	0.860808
BAMBI	-0.0643	0.1978	-0.324867	0.745282	0.988643
BANF1	0.0834	0.1626	0.512507	0.608296	0.987325
BANF2	NA	NA	NA	NA	NA
BANK1	-0.1458	0.1642	-0.88765	0.374729	0.966228
BANP	-0.0827	0.1767	-0.467947	0.639823	0.987325
BAP1	-5e-04	0.1235	-0.004152	0.996687	0.999759
BARD1	-0.192	0.217	-0.88455	0.376399	0.966228
BARHL1	-0.005	0.0771	-0.064987	0.948184	NA
BARHL2	NA	NA	NA	NA	NA
BARX1	-0.1933	0.1259	-1.53583	0.12458	NA
BARX2	-0.2877	0.1935	-1.487442	0.136898	0.916643
BATF	-0.1652	0.2195	-0.752809	0.451565	0.974054
BATF2	-0.1318	0.2128	-0.619561	0.535547	0.983662
BATF3	-0.3523	0.2251	-1.565103	0.117559	0.900514
BAX	0.1046	0.1926	0.543227	0.586973	0.987213
BAZ1A	-0.1892	0.2216	-0.853851	0.393188	0.968157
BAZ1B	-0.0903	0.1978	-0.456586	0.647968	0.987325
BAZ2A	-0.171	0.1837	-0.931108	0.351798	0.964416
BAZ2B	-0.0191	0.1545	-0.123835	0.901446	0.995109
BBC3	0.096	0.2085	0.460473	0.645177	0.987325
BBIP1	0.1425	0.1693	0.842038	0.399767	0.968928
BBOX1	0.0693	0.1962	0.353308	0.723858	0.988309
BBS1	0.0628	0.203	0.309201	0.757169	0.988643
BBS10	-0.0937	0.1525	-0.61481	0.53868	0.984247
BBS12	-0.1466	0.1907	-0.768482	0.442201	0.972683
BBS2	-0.1486	0.1138	-1.305203	0.191824	0.931009
BBS4	0.0365	0.1876	0.19427	0.845964	0.990941
BBS5	0.0527	0.161	0.327031	0.743644	0.988643
BBS7	-0.1636	0.1914	-0.855103	0.392494	0.968157
BBX	-0.0071	0.1422	-0.049735	0.960333	0.998096
BCAM	-0.0268	0.1252	-0.213691	0.830788	0.990364
BCAN	-0.0417	0.2295	-0.181913	0.855651	0.99244
BCAP29	0.0729	0.1378	0.529044	0.596775	0.987213
BCAP31	0.1385	0.1425	0.971799	0.33115	0.960698
BCAR1	0.1012	0.1455	0.696068	0.486386	0.980944
BCAR3	0.3289	0.1787	1.840752	0.065658	0.815264
BCAS1	0.0034	0.2122	0.016123	0.987136	0.999759
BCAS2	-0.0563	0.1425	-0.394774	0.69301	0.98795
BCAS3	-0.0136	0.1127	-0.120805	0.903846	0.995109
BCAS4	0.0242	0.2226	0.108677	0.913459	0.996352
BCAT1	-0.1509	0.1838	-0.82072	0.411806	0.968928
BCAT2	0.1297	0.1877	0.691334	0.489356	0.982019
BCCIP	0.1678	0.1159	1.447513	0.147753	0.925592
BCDIN3D	-0.0452	0.2082	-0.21716	0.828084	0.990001
BCHE	-0.2821	0.1995	-1.413878	0.157398	0.925592
BCKDHA	0.0256	0.1215	0.210583	0.833212	0.990364
BCKDHB	0.0801	0.096	0.834669	0.403904	0.968928
BCKDK	0.0735	0.0851	0.863129	0.388066	0.967332
BCL10	0.0491	0.1348	0.364589	0.715418	0.98795
BCL11A	-0.3157	0.1866	-1.692099	0.090627	0.858471
BCL2	-0.4055	0.2025	-2.002597	0.045221	0.741395
BCL2A1	-0.3681	0.1908	-1.929015	0.053729	0.783414
BCL2L1	0.1901	0.2111	0.900576	0.367814	0.966228
BCL2L10	0.902	0.204	4.422248	1e-05	0.01057
BCL2L11	0.039	0.2247	0.17334	0.862384	0.99244
BCL2L12	0.2749	0.2169	1.267285	0.205053	0.931718
BCL2L13	-0.0431	0.1387	-0.310691	0.756036	0.988643
BCL2L14	-0.3483	0.2206	-1.578684	0.114409	0.892418
BCL2L15	0.0426	0.222	0.192003	0.84774	0.990941
BCL3	-0.2902	0.2276	-1.274937	0.202332	0.93125
BCL6	0.1213	0.1453	0.835012	0.403711	0.968928
BCL6B	0.1501	0.2222	0.675682	0.499243	0.98227
BCL7A	0.1946	0.1338	1.454137	0.145908	0.925592
BCL7B	0.0247	0.1077	0.229436	0.81853	0.990001
BCL7C	0.3356	0.1667	2.012936	0.044121	0.739769
BCL9	-0.0516	0.1905	-0.270805	0.786541	0.988793
BCL9L	-0.102	0.1985	-0.514103	0.60718	0.987325
BCLAF1	-0.1515	0.1373	-1.103283	0.269904	0.94794
BCMO1	0.0903	0.1291	0.69924	0.484402	0.980791
BCO2	-0.0585	0.1965	-0.297928	0.765758	0.988793
BCOR	0.2002	0.1448	1.381887	0.167006	0.926968
BCORL1	0.1098	0.1903	0.577232	0.563783	0.985171
BCR	0.1113	0.2302	0.483622	0.628655	0.987325
BCS1L	0.0395	0.1202	0.328879	0.742247	0.988643
BDH1	0.3191	0.1611	1.980659	0.04763	0.753437
BDH2	0.17	0.1362	1.248115	0.211989	0.934851
BDKRB1	-0.0377	0.083	-0.454317	0.649601	NA
BDKRB2	0.0891	0.2108	0.422718	0.672501	0.987325
BDNF	-0.2218	0.1594	-1.391233	0.164155	0.926968
BDP1	0.0075	0.1551	0.048395	0.961402	0.998096
BEAN1	0.4229	0.2233	1.894164	0.058203	0.793357
BECN1	-0.0459	0.091	-0.504094	0.614195	0.987325
BEGAIN	-0.049	0.1795	-0.273221	0.784684	0.988793
BEND2	NA	NA	NA	NA	NA
BEND3	0.2006	0.1734	1.156768	0.247367	0.939743
BEND4	-0.0449	0.1706	-0.263367	0.792267	0.988793
BEND5	0.0578	0.2099	0.275473	0.782953	0.988793
BEND6	-0.107	0.1173	-0.911954	0.361793	NA
BEND7	0.0629	0.094	0.669018	0.503484	0.98227
BEST1	0.2938	0.2279	1.288926	0.197424	0.93125
BEST2	0.0261	0.0714	0.365614	0.714653	NA
BEST3	-0.0382	0.2286	-0.167114	0.86728	0.99244
BEST4	-0.1042	0.1937	-0.538003	0.590575	0.987213
BET1	-0.0775	0.1958	-0.396099	0.692032	0.98795
BET1L	-0.3248	0.197	-1.64859	0.099232	0.871406
BEX2	-0.0028	0.1896	-0.014713	0.988261	0.999759
BFAR	0.1772	0.1433	1.23645	0.216291	0.937998
BFSP1	-0.2889	0.2262	-1.277082	0.201573	0.93125
BFSP2	-7e-04	0.0416	-0.01712	0.986341	NA
BGLAP	-0.0707	0.2248	-0.314364	0.753245	0.988643
BGN	0.1086	0.1412	0.768965	0.441914	0.972683
BHLHA15	-0.1682	0.2202	-0.763776	0.445001	0.973501
BHLHA9	0.0212	0.0438	0.483487	0.62875	NA
BHLHB9	-0.1544	0.222	-0.695264	0.48689	0.981166
BHLHE22	0.1437	0.2012	0.714331	0.475022	0.979046
BHLHE40	0.2116	0.2175	0.972679	0.330713	0.960698
BHLHE41	-0.1564	0.2296	-0.681008	0.495867	0.98227
BHMT	0.3367	0.1578	2.133971	0.032845	0.693744
BHMT2	0.1766	0.1438	1.227657	0.219576	0.937998
BICC1	-0.5448	0.2289	-2.380316	0.017298	0.584924
BICD1	0.2319	0.2284	1.015576	0.309832	0.958509
BICD2	-0.2015	0.136	-1.481391	0.138503	0.918013
BID	0.011	0.143	0.077006	0.938619	0.996816
BIK	0.1204	0.1846	0.652341	0.514181	0.982327
BIN1	-0.1906	0.203	-0.93916	0.347649	0.963621
BIN2	-0.579	0.1807	-3.204306	0.001354	0.241383
BIN3	-0.0256	0.1049	-0.243622	0.807524	0.989567
BIRC2	0.1143	0.1077	1.061403	0.288507	0.950057
BIRC5	0.0555	0.2018	0.275044	0.783282	0.988793
BIRC6	0.0383	0.1324	0.289103	0.772502	0.988793
BIRC7	0.1496	0.1808	0.827342	0.408043	0.968928
BIVM	-0.1558	0.1069	-1.45778	0.144901	0.925592
BLCAP	-0.0584	0.1432	-0.407812	0.683411	0.987325
BLID	-0.0314	0.0699	-0.448801	0.653575	NA
BLK	-0.0136	0.2116	-0.064322	0.948714	0.99742
BLM	0.0986	0.2305	0.427533	0.668991	0.987325
BLMH	-0.1131	0.1462	-0.773819	0.439038	0.972683
BLNK	-0.1597	0.1772	-0.901314	0.367421	0.966228
BLOC1S1	0.2145	0.1647	1.301822	0.192977	0.931009
BLOC1S2	0.0548	0.1692	0.32415	0.745824	0.988643
BLOC1S3	0.3484	0.2157	1.615658	0.106168	0.885951
BLOC1S4	0.29	0.1495	1.939052	0.052495	0.783414
BLOC1S5	-0.1994	0.1608	-1.23974	0.215072	0.937167
BLOC1S6	0.0385	0.1449	0.265421	0.790685	0.988793
BLVRA	0.0307	0.1667	0.184076	0.853954	0.991915
BLVRB	0.29	0.0976	2.971917	0.002959	0.333046
BLZF1	-0.217	0.1784	-1.216252	0.223889	0.937998
BMF	0.1007	0.2199	0.457886	0.647034	0.987325
BMI1	NA	NA	NA	NA	NA
BMP1	0.1533	0.2144	0.715091	0.474553	0.979046
BMP10	-0.1558	0.2306	-0.67555	0.499326	0.98227
BMP15	-7e-04	0.0416	-0.01712	0.986341	NA
BMP2	0.2026	0.1979	1.024213	0.305735	0.95706
BMP2K	-0.0952	0.1327	-0.717055	0.47334	0.978388
BMP3	-1e-04	0.1052	-0.001322	0.998945	NA
BMP4	-0.0196	0.1851	-0.105627	0.915879	0.996518
BMP5	0.0104	0.2284	0.045334	0.963841	0.998323
BMP6	-0.3133	0.2273	-1.378412	0.168076	0.926968
BMP7	-0.0018	0.2214	-0.007947	0.993659	0.999759
BMP8B	0.1966	0.2008	0.979326	0.327419	0.960698
BMPER	-0.1325	0.1887	-0.701894	0.482745	0.980401
BMPR1A	-0.032	0.2278	-0.140547	0.888228	0.993877
BMPR1B	-0.2396	0.2305	-1.039344	0.298645	0.954255
BMS1	-0.1074	0.1387	-0.774173	0.438829	0.972683
BMX	0.0021	0.1822	0.011309	0.990977	0.999759
BNC1	-0.3803	0.2306	-1.649713	0.099002	0.871406
BNC2	-0.4098	0.2209	-1.855501	0.063525	0.808062
BNIP1	-0.2372	0.1517	-1.563794	0.117866	0.900608
BNIP2	-0.1148	0.146	-0.786409	0.431628	0.972672
BNIP3	0.3198	0.1983	1.613225	0.106696	0.886002
BNIP3L	-0.0192	0.1612	-0.119078	0.905214	0.995109
BNIPL	-0.3393	0.2106	-1.610921	0.107197	0.887546
BOC	-0.0255	0.2198	-0.11583	0.907787	0.995134
BOD1	0.3229	0.1136	2.843131	0.004467	0.397727
BOD1L1	-0.0871	0.216	-0.403462	0.686608	0.987325
BOK	-0.1142	0.1467	-0.778451	0.436303	0.972672
BOLA1	0.1496	0.1507	0.992899	0.320759	0.960698
BOLA2	0.159	0.1787	0.889845	0.373549	0.966228
BOLA3	0.2931	0.1686	1.738877	0.082056	0.846246
BOLL	0.001	0.0718	0.013819	0.988974	NA
BOP1	-0.2292	0.1232	-1.86003	0.062881	0.808062
BORA	-0.168	0.1978	-0.849161	0.395791	0.96868
BPGM	0.0833	0.1059	0.786676	0.431472	0.972672
BPHL	-0.0223	0.1791	-0.124555	0.900876	0.995109
BPI	-0.1313	0.1166	-1.12599	0.26017	NA
BPIFA1	0.019	0.0416	0.457459	0.647341	NA
BPIFA2	NA	NA	NA	NA	NA
BPIFA3	0.058	0.0583	0.994268	0.320092	NA
BPIFB1	NA	NA	NA	NA	NA
BPIFB2	-0.0233	0.0446	-0.522299	0.601462	NA
BPIFB3	0.0913	0.1617	0.56427	0.57257	0.986137
BPIFB4	-0.0757	0.0718	-1.054291	0.29175	NA
BPIFB6	NA	NA	NA	NA	NA
BPIFC	-0.0011	0.2249	-0.004963	0.99604	0.999759
BPNT1	0.1134	0.1356	0.836546	0.402848	0.968928
BPTF	-0.1947	0.1492	-1.304822	0.191954	0.931009
BRAF	0.0368	0.1626	0.226622	0.820718	0.990001
BRAP	-0.3294	0.1329	-2.477755	0.013221	0.558506
BRAT1	-0.1346	0.1722	-0.781613	0.434442	0.972672
BRCA1	-0.1908	0.1834	-1.040406	0.298152	0.954255
BRCA2	0.1983	0.1443	1.374152	0.169394	0.926968
BRCC3	0.1271	0.1081	1.176044	0.239577	0.939743
BRD1	0.0736	0.1694	0.434273	0.66409	0.987325
BRD2	0.039	0.1587	0.245697	0.805917	0.989339
BRD3	0.0884	0.2074	0.42607	0.670057	0.987325
BRD4	-0.1439	0.1769	-0.81364	0.415851	0.969456
BRD7	-0.1965	0.1416	-1.38828	0.165052	0.926968
BRD8	-0.0493	0.1437	-0.343303	0.73137	0.988309
BRD9	0.0561	0.075	0.748648	0.454069	0.97511
BRDT	NA	NA	NA	NA	NA
BRE	0.0322	0.1069	0.301273	0.763206	0.988643
BRF1	-0.037	0.0728	-0.508471	0.611123	0.987325
BRF2	0.0609	0.1447	0.420621	0.674032	0.987325
BRI3	0.1856	0.193	0.961469	0.336316	0.960698
BRI3BP	-0.1163	0.2239	-0.519282	0.603564	0.987325
BRICD5	-0.0535	0.2277	-0.234877	0.814304	0.990001
BRINP1	-0.1551	0.1571	-0.987393	0.32345	0.960698
BRIP1	-0.2657	0.2048	-1.297264	0.19454	0.931009
BRIX1	-0.1385	0.1282	-1.079978	0.280152	0.949502
BRK1	0.0656	0.1138	0.576634	0.564187	0.985171
BRMS1	-0.0585	0.1369	-0.427612	0.668933	0.987325
BRMS1L	0.0112	0.178	0.063139	0.949656	0.997447
BROX	-0.0902	0.1568	-0.575083	0.565235	0.985171
BRPF1	-9e-04	0.1369	-0.006217	0.99504	0.999759
BRPF3	0.0229	0.154	0.148683	0.881804	0.993533
BRS3	NA	NA	NA	NA	NA
BRSK1	0.2722	0.2134	1.275358	0.202183	0.93125
BRSK2	0.037	0.1601	0.23138	0.817019	0.990001
BRWD1	0.0508	0.186	0.272898	0.784931	0.988793
BRWD3	0.1085	0.1811	0.599298	0.548974	0.985171
BSCL2	0.0726	0.1562	0.464499	0.64229	0.987325
BSDC1	-0.0494	0.1803	-0.273747	0.784279	0.988793
BSG	0.2267	0.1377	1.646204	0.099722	0.872154
BSN	-0.1042	0.2304	-0.452413	0.650972	0.987325
BSND	-0.001	0.0773	-0.012715	0.989855	NA
BSPRY	0.064	0.2143	0.298819	0.765078	0.988793
BST1	-0.1213	0.2306	-0.526168	0.598771	0.987213
BST2	0.2273	0.1745	1.302684	0.192683	0.931009
BSX	NA	NA	NA	NA	NA
BTAF1	-0.0958	0.1399	-0.684663	0.493557	0.98227
BTBD10	-0.266	0.2254	-1.180269	0.237893	0.939743
BTBD11	-0.2406	0.1818	-1.323358	0.185716	0.931009
BTBD16	-0.4398	0.2124	-2.070759	0.038381	0.724711
BTBD17	-0.1018	0.1289	-0.789896	0.429589	NA
BTBD18	0.2974	0.2257	1.317438	0.187692	0.931009
BTBD19	0.1823	0.2122	0.859084	0.390294	0.968157
BTBD2	0.1532	0.1254	1.221954	0.221725	0.937998
BTBD3	-0.1414	0.1704	-0.829647	0.406739	0.968928
BTBD6	0.1261	0.1215	1.037989	0.299275	0.954771
BTBD7	-0.2338	0.2088	-1.119512	0.262922	0.946757
BTBD8	-0.0966	0.2197	-0.439649	0.660192	0.987325
BTBD9	0.0308	0.1135	0.270822	0.786528	0.988793
BTC	-0.0853	0.1291	-0.660592	0.508874	NA
BTD	0.0637	0.1407	0.453076	0.650494	0.987325
BTF3	-0.047	0.1268	-0.370399	0.711085	0.98795
BTF3L4	-0.1491	0.1108	-1.345237	0.178549	0.929894
BTG1	-0.1714	0.1891	-0.906096	0.364885	0.966228
BTG2	-0.2576	0.2132	-1.208509	0.226851	0.937998
BTG3	0.061	0.1705	0.357881	0.720432	0.988309
BTG4	NA	NA	NA	NA	NA
BTK	-0.512	0.167	-3.065449	0.002173	0.299715
BTLA	0.0417	0.2014	0.20696	0.836041	0.990364
BTN1A1	-0.1265	0.1795	-0.705137	0.480725	0.979202
BTN2A1	0.2295	0.13	1.764711	0.077612	NA
BTN2A2	0.0588	0.1698	0.346255	0.729151	0.988309
BTNL8	NA	NA	NA	NA	NA
BTNL9	-0.2671	0.2008	-1.330053	0.183501	0.931009
BTRC	0.0099	0.1865	0.053176	0.957592	0.998096
BUB1	0.1617	0.229	0.706105	0.480123	0.979202
BUB1B	-0.288	0.2303	-1.250412	0.211149	0.934036
BUB3	-0.0121	0.1035	-0.116555	0.907213	0.995134
BUD13	-0.1021	0.2025	-0.504181	0.614134	0.987325
BUD31	0.0772	0.123	0.62814	0.529912	0.983452
BVES	0.2485	0.2041	1.217478	0.223422	0.937998
BYSL	-0.2675	0.1447	-1.847867	0.064622	0.811636
BZRAP1	0.1101	0.2184	0.504354	0.614012	0.987325
BZW1	-0.0738	0.098	-0.753105	0.451387	0.974054
BZW2	0.0107	0.1347	0.07951	0.936627	0.996816
C10orf107	-0.125	0.2269	-0.550794	0.581775	0.986784
C10orf11	0.2406	0.1784	1.348495	0.177499	0.929685
C10orf111	0.0306	0.2201	0.139096	0.889375	0.994313
C10orf113	NA	NA	NA	NA	NA
C10orf118	0.0273	0.2168	0.125778	0.899908	0.995109
C10orf12	-0.0974	0.1989	-0.489797	0.624277	0.987325
C10orf120	0.051	0.2295	0.222289	0.824089	0.990001
C10orf131	NA	NA	NA	NA	NA
C10orf137	0.1114	0.1451	0.767423	0.44283	0.972683
C10orf2	-0.043	0.1525	-0.281773	0.778117	0.988793
C10orf32	0.1581	0.1554	1.017388	0.308969	0.9581
C10orf35	-0.2088	0.2109	-0.989882	0.322232	0.960698
C10orf53	0.026	0.0883	0.294272	0.76855	NA
C10orf54	-0.2084	0.1776	-1.173951	0.240415	0.939743
C10orf55	-7e-04	0.0416	-0.01712	0.986341	NA
C10orf62	0.2636	0.2304	1.143887	0.25267	0.942789
C10orf67	NA	NA	NA	NA	NA
C10orf68	-7e-04	0.0416	-0.01712	0.986341	NA
C10orf71	-0.0204	0.0416	-0.48974	0.624318	NA
C10orf76	-0.1249	0.1022	-1.222394	0.221559	0.937998
C10orf82	0.0678	0.0708	0.957815	0.338156	NA
C10orf88	-0.0751	0.1808	-0.415212	0.677987	0.987325
C10orf90	0.1622	0.1751	0.926786	0.354037	0.964416
C10orf99	NA	NA	NA	NA	NA
C11orf1	0.1448	0.1675	0.864229	0.387462	0.966902
C11orf16	-0.0808	0.1318	-0.612927	0.539925	0.984273
C11orf24	0.044	0.1765	0.249056	0.803318	0.989209
C11orf30	-0.2028	0.2163	-0.937379	0.348564	0.964257
C11orf31	0.1847	0.1943	0.950699	0.341757	0.963129
C11orf34	-0.1716	0.1562	-1.098765	0.271871	NA
C11orf35	0.1542	0.2302	0.669865	0.502944	0.98227
C11orf42	0.0973	0.2231	0.436021	0.662821	0.987325
C11orf48	0.2012	0.1574	1.278835	0.200955	0.93125
C11orf49	0.1853	0.225	0.823525	0.41021	0.968928
C11orf52	0.0755	0.1531	0.492949	0.622048	0.987325
C11orf53	-0.0494	0.1503	-0.328457	0.742566	NA
C11orf54	0.2905	0.1424	2.040205	0.04133	0.730681
C11orf57	-0.1114	0.104	-1.07126	0.284052	0.949502
C11orf58	-0.0668	0.124	-0.538287	0.590379	0.987213
C11orf63	-0.4101	0.2124	-1.93119	0.05346	0.783414
C11orf65	-7e-04	0.0416	-0.01712	0.986341	NA
C11orf68	0.1065	0.1067	0.997973	0.318292	0.960698
C11orf70	-0.0737	0.2269	-0.32482	0.745318	0.988643
C11orf71	-0.2233	0.214	-1.043472	0.29673	0.954255
C11orf73	0.0269	0.1573	0.171092	0.864152	0.99244
C11orf74	0.1688	0.2088	0.808625	0.418731	0.969515
C11orf80	0.0893	0.2258	0.395454	0.692508	0.98795
C11orf82	-0.0466	0.1268	-0.367627	0.713152	NA
C11orf83	0.373	0.1624	2.296651	0.021639	0.614606
C11orf84	0.1048	0.2042	0.513154	0.607844	0.987325
C11orf85	0.1666	0.2058	0.809495	0.418231	0.969515
C11orf86	0.1372	0.1688	0.812388	0.416569	0.969515
C11orf87	-0.3354	0.2214	-1.515121	0.129742	0.908904
C11orf88	-7e-04	0.0416	-0.01712	0.986341	NA
C11orf91	NA	NA	NA	NA	NA
C11orf93	-0.1677	0.2244	-0.747621	0.454689	0.97511
C11orf94	-0.0448	0.1195	-0.375167	0.707536	NA
C11orf95	0.0143	0.2265	0.063173	0.949629	0.997447
C11orf96	0.1051	0.2231	0.471027	0.637622	0.987325
C12orf10	0.0608	0.1387	0.438352	0.661131	0.987325
C12orf23	0.0017	0.1225	0.014089	0.988759	0.999759
C12orf29	0.1848	0.2184	0.846298	0.397387	0.968928
C12orf39	0.1991	0.185	1.076203	0.281836	0.949502
C12orf4	-0.2378	0.1722	-1.38103	0.16727	0.926968
C12orf40	-0.4541	0.2064	-2.199856	0.027817	0.663329
C12orf43	-0.0389	0.2287	-0.170032	0.864985	0.99244
C12orf44	0.1387	0.1592	0.870849	0.383837	0.966228
C12orf45	-0.1637	0.1518	-1.078466	0.280826	0.949502
C12orf49	0.1522	0.1222	1.245467	0.21296	0.935147
C12orf5	0.0444	0.1762	0.251729	0.801251	0.989209
C12orf50	-0.0402	0.0416	-0.966278	0.333905	NA
C12orf52	0.2597	0.2006	1.294705	0.195422	0.931009
C12orf54	NA	NA	NA	NA	NA
C12orf56	-0.2857	0.1799	-1.587917	0.112305	0.8919
C12orf57	0.3552	0.1629	2.180132	0.029248	0.67117
C12orf60	-7e-04	0.0416	-0.01712	0.986341	NA
C12orf61	-0.0182	0.2294	-0.079295	0.936798	0.996816
C12orf65	-0.1442	0.2106	-0.684486	0.493668	0.98227
C12orf66	-0.1902	0.2003	-0.949433	0.342401	0.963129
C12orf68	-0.0787	0.0806	-0.977141	0.328499	NA
C12orf71	NA	NA	NA	NA	NA
C12orf73	0.1813	0.1663	1.090417	0.275529	0.949449
C12orf74	-0.0053	0.1331	-0.039911	0.968164	NA
C12orf75	-0.0687	0.2186	-0.314249	0.753332	0.988643
C12orf76	-0.0821	0.1913	-0.429143	0.667819	0.987325
C14orf1	0.2631	0.2024	1.300111	0.193563	0.931009
C14orf105	0.1407	0.2013	0.698886	0.484623	0.980791
C14orf119	-0.1803	0.1645	-1.096286	0.272953	0.948437
C14orf132	-0.1722	0.2305	-0.747055	0.455031	0.97511
C14orf142	0.3465	0.2017	1.717903	0.085814	0.856765
C14orf159	0.1959	0.2034	0.963516	0.335289	0.960698
C14orf166	0.0243	0.1144	0.212345	0.831838	0.990364
C14orf166B	-7e-04	0.0416	-0.01712	0.986341	NA
C14orf169	0.0422	0.1527	0.276464	0.782192	0.988793
C14orf178	0.3187	0.1282	2.486907	0.012886	NA
C14orf180	-0.0011	0.2275	-0.004878	0.996108	0.999759
C14orf182	0.0783	0.1316	0.594887	0.551919	NA
C14orf183	0.019	0.0416	0.457459	0.647341	NA
C14orf2	0.168	0.1305	1.28704	0.19808	0.93125
C14orf28	0.2313	0.202	1.145018	0.252202	0.942728
C14orf37	-7e-04	0.0416	-0.01712	0.986341	NA
C14orf39	-0.2	0.1952	-1.024753	0.30548	0.95706
C14orf79	-0.058	0.2245	-0.258361	0.796129	0.988793
C14orf80	-0.259	0.1827	-1.417446	0.156353	0.925592
C14orf93	0.146	0.1508	0.968431	0.332829	0.960698
C15orf26	-0.0729	0.0702	-1.037764	0.29938	NA
C15orf27	-0.0984	0.223	-0.441441	0.658894	0.987325
C15orf38	0.011	0.1873	0.058736	0.953163	0.997704
C15orf39	0.1883	0.2295	0.820659	0.411841	0.968928
C15orf40	0.1036	0.1822	0.568853	0.569456	0.985655
C15orf41	-0.1531	0.1377	-1.11196	0.266155	0.94794
C15orf43	0.2276	0.1749	1.30116	0.193204	0.931009
C15orf48	-0.4443	0.2122	-2.093613	0.036294	0.70929
C15orf52	-0.0273	0.2205	-0.123996	0.901318	0.995109
C15orf57	0.0394	0.1134	0.347059	0.728547	0.988309
C15orf59	-0.0759	0.0865	-0.877833	0.380035	NA
C15orf60	-0.0019	0.1172	-0.016399	0.986916	NA
C15orf61	0.2764	0.1375	2.009576	0.044476	0.739769
C15orf62	0.1694	0.1733	0.977751	0.328198	0.960698
C15orf65	0.2754	0.2303	1.195663	0.231828	0.937998
C16orf11	-0.0059	0.0997	-0.059074	0.952893	NA
C16orf13	0.213	0.1985	1.073134	0.283211	0.949502
C16orf45	0.092	0.2292	0.40156	0.688008	0.987325
C16orf46	-0.0875	0.228	-0.383906	0.701048	0.98795
C16orf47	-0.0939	0.162	-0.579942	0.561954	0.985171
C16orf52	-0.0836	0.1923	-0.434853	0.663669	0.987325
C16orf58	-0.0525	0.1795	-0.292721	0.769735	0.988793
C16orf59	-0.0416	0.1885	-0.220478	0.825499	0.990001
C16orf62	0.0374	0.0982	0.381123	0.703112	0.98795
C16orf70	0.0846	0.1352	0.625548	0.531611	0.983452
C16orf72	-0.0026	0.0947	-0.02698	0.978475	0.999759
C16orf74	0.0271	0.1578	0.171811	0.863586	0.99244
C16orf78	NA	NA	NA	NA	NA
C16orf80	-0.0028	0.142	-0.019708	0.984276	0.999759
C16orf82	-0.002	0.0442	-0.044751	0.964306	NA
C16orf86	-0.0015	0.0844	-0.017847	0.985761	NA
C16orf87	-0.0098	0.1702	-0.057845	0.953872	0.997704
C16orf89	-0.2916	0.199	-1.465185	0.14287	0.925592
C16orf90	-0.3349	0.2261	-1.480814	0.138656	0.918013
C16orf91	0.1595	0.1308	1.21935	0.222711	0.937998
C16orf92	NA	NA	NA	NA	NA
C16orf93	0.3848	0.2287	1.682813	0.092411	0.863223
C16orf95	-0.054	0.1489	-0.362916	0.716668	NA
C16orf96	-0.0383	0.228	-0.167884	0.866675	0.99244
C17orf100	-0.0405	0.2079	-0.194679	0.845644	0.990941
C17orf102	NA	NA	NA	NA	NA
C17orf103	-0.0965	0.23	-0.419697	0.674707	0.987325
C17orf104	-0.0104	0.2226	-0.046511	0.962903	0.998096
C17orf105	0.1881	0.1427	1.317807	0.187568	NA
C17orf107	-0.0384	0.1997	-0.1925	0.84735	0.990941
C17orf47	0.0321	0.0826	0.388793	0.697429	NA
C17orf49	0.2593	0.1549	1.674079	0.094115	0.865457
C17orf50	-0.062	0.2025	-0.30643	0.759278	0.988643
C17orf53	-0.0827	0.1948	-0.424533	0.671177	0.987325
C17orf58	-0.0204	0.2157	-0.094715	0.924541	0.996816
C17orf59	0.1582	0.1587	0.997228	0.318654	0.960698
C17orf62	-0.1588	0.1864	-0.85195	0.394242	0.968329
C17orf64	-0.1239	0.2146	-0.577187	0.563813	0.985171
C17orf66	0.0222	0.0448	0.495754	0.620068	NA
C17orf67	-0.0121	0.2306	-0.052469	0.958155	0.998096
C17orf70	-0.0311	0.162	-0.192308	0.847501	0.990941
C17orf72	-0.1426	0.2214	-0.643984	0.519586	0.983174
C17orf74	-0.0067	0.0811	-0.082308	0.934402	NA
C17orf75	0.0618	0.1493	0.414242	0.678697	0.987325
C17orf78	0.0279	0.0957	0.291485	0.77068	NA
C17orf80	-0.1024	0.1336	-0.76667	0.443278	0.972683
C17orf89	0.2381	0.18	1.322497	0.186003	0.931009
C17orf96	0.1938	0.0897	2.160017	0.030771	NA
C17orf97	NA	NA	NA	NA	NA
C17orf98	-0.1145	0.217	-0.527796	0.597641	0.987213
C18orf21	-0.0277	0.1603	-0.172604	0.862963	0.99244
C18orf25	-0.076	0.0938	-0.809973	0.417956	0.969515
C18orf42	0.2071	0.2199	0.941762	0.346314	0.963129
C18orf54	0.3322	0.2228	1.490705	0.136039	0.915151
C18orf63	0.6413	0.1884	3.403546	0.000665	0.162372
C18orf8	0.1352	0.1394	0.970145	0.331974	0.960698
C19orf10	-0.0333	0.0806	-0.413369	0.679336	0.987325
C19orf12	-0.1949	0.2123	-0.917806	0.35872	0.965376
C19orf24	0.0933	0.1833	0.508681	0.610976	0.987325
C19orf25	0.0367	0.0795	0.461821	0.64421	0.987325
C19orf26	-0.0201	0.2017	-0.099735	0.920555	0.996816
C19orf33	0.0825	0.23	0.358921	0.719654	0.988309
C19orf38	-0.2806	0.2044	-1.372836	0.169803	0.926968
C19orf40	-0.0219	0.1608	-0.13645	0.891465	0.9951
C19orf43	0.287	0.1944	1.476483	0.139814	0.921336
C19orf44	0.3309	0.1833	1.804783	0.071109	0.825683
C19orf45	0.1481	0.1587	0.933122	0.350757	NA
C19orf47	0.0635	0.1524	0.417063	0.676632	0.987325
C19orf52	0.0285	0.1225	0.23281	0.815909	0.990001
C19orf53	0.2471	0.1868	1.323311	0.185732	0.931009
C19orf54	-0.0426	0.1626	-0.262079	0.79326	0.988793
C19orf55	0.1345	0.1959	0.686787	0.492217	0.98227
C19orf57	0.017	0.1394	0.12198	0.902915	0.995109
C19orf59	-0.4026	0.2229	-1.805956	0.070925	0.825683
C19orf60	0.1312	0.1743	0.752806	0.451566	0.974054
C19orf66	-0.3062	0.1896	-1.614959	0.10632	0.886001
C19orf67	-0.0033	0.1001	-0.033211	0.973506	NA
C19orf69	-0.1194	0.2264	-0.527274	0.598003	0.987213
C19orf70	0.2623	0.1759	1.491073	0.135942	0.915151
C19orf71	0.1062	0.227	0.467929	0.639836	0.987325
C19orf77	-0.2667	0.229	-1.164799	0.2441	0.939743
C19orf80	0.324	0.2305	1.405319	0.159926	0.925592
C19orf81	0.0381	0.1228	0.310035	0.756534	NA
C1D	0.0357	0.1629	0.21913	0.826549	0.990001
C1GALT1	-0.2597	0.2303	-1.127967	0.259334	0.945943
C1GALT1C1	-0.1085	0.1244	-0.871689	0.383378	0.966228
C1QA	-0.1417	0.1672	-0.847382	0.396782	0.968928
C1QB	-0.1079	0.1795	-0.600867	0.547929	0.985171
C1QBP	0.0094	0.1405	0.066754	0.946777	0.99742
C1QC	-0.1397	0.1779	-0.785536	0.43214	0.972672
C1QL1	-0.2209	0.2201	-1.0034	0.315668	0.960698
C1QL2	-7e-04	0.0416	-0.01712	0.986341	NA
C1QL3	0.0639	0.0657	0.972646	0.330729	NA
C1QL4	-0.0229	0.045	-0.508882	0.610835	NA
C1QTNF1	-0.1151	0.1456	-0.790034	0.429508	0.972672
C1QTNF2	0.2293	0.1802	1.272786	0.203094	0.93125
C1QTNF3	-0.2248	0.2069	-1.086406	0.277299	0.949502
C1QTNF4	0.0311	0.0797	0.390029	0.696515	NA
C1QTNF5	-0.0499	0.1699	-0.293692	0.768993	0.988793
C1QTNF6	-0.3438	0.2063	-1.666385	0.095637	0.867504
C1QTNF7	-0.0221	0.2007	-0.11009	0.912338	0.996223
C1QTNF9	0.3483	0.1428	2.438318	0.014756	0.570611
C1R	-0.069	0.1676	-0.411526	0.680687	0.987325
C1RL	-0.1496	0.2218	-0.674295	0.500124	0.98227
C1S	-0.1701	0.1686	-1.008925	0.313011	0.958509
C1orf100	0.0248	0.2305	0.107542	0.914359	0.996352
C1orf101	0.0657	0.1832	0.358829	0.719723	0.988309
C1orf105	-0.1107	0.2231	-0.496283	0.619694	0.987325
C1orf106	-0.0065	0.119	-0.054934	0.956191	NA
C1orf109	-0.2997	0.2063	-1.452547	0.14635	0.925592
C1orf111	0.069	0.1624	0.425129	0.670743	NA
C1orf112	-0.1595	0.0863	-1.848861	0.064478	0.811086
C1orf115	0.0437	0.2264	0.192894	0.847042	0.990941
C1orf116	-0.0869	0.2243	-0.387678	0.698254	0.98795
C1orf122	0.0627	0.213	0.294361	0.768482	0.988793
C1orf123	0.1181	0.1318	0.896521	0.369974	0.966228
C1orf127	-0.2377	0.1938	-1.226422	0.22004	0.937998
C1orf131	0.0483	0.1261	0.383325	0.701479	0.98795
C1orf141	-0.1511	0.1659	-0.910657	0.362476	0.966228
C1orf146	0.019	0.0416	0.457459	0.647341	NA
C1orf158	-0.0904	0.0857	-1.055345	0.291268	NA
C1orf159	NA	NA	NA	NA	NA
C1orf162	0.219	0.2204	0.993899	0.320272	0.960698
C1orf168	0.1265	0.12	1.053665	0.292036	0.951703
C1orf172	0.2425	0.1565	1.548935	0.121397	0.905114
C1orf173	0.0494	0.1833	0.269239	0.787746	0.988793
C1orf174	0.2282	0.1124	2.030825	0.042273	0.735466
C1orf177	0.2578	0.2231	1.155271	0.247979	0.939743
C1orf185	-0.0026	0.0939	-0.02766	0.977933	NA
C1orf186	0.0344	0.0828	0.41612	0.677323	NA
C1orf189	0.2446	0.1956	1.250783	0.211014	0.93403
C1orf192	0.2154	0.2249	0.957644	0.338242	0.962079
C1orf194	0.0535	0.2243	0.238536	0.811465	0.989938
C1orf195	-0.0943	0.0868	-1.086146	0.277414	NA
C1orf198	-0.0428	0.2296	-0.18653	0.852029	0.991915
C1orf21	0.1257	0.2138	0.587974	0.55655	0.985171
C1orf210	0.3363	0.1567	2.146402	0.031841	0.689726
C1orf216	-0.0395	0.1733	-0.228069	0.819593	0.990001
C1orf226	-0.0036	0.1677	-0.021567	0.982793	0.999759
C1orf228	0.2274	0.2202	1.032547	0.301816	0.956252
C1orf233	-0.0928	0.2288	-0.405467	0.685134	0.987325
C1orf234	NA	NA	NA	NA	NA
C1orf27	-0.1659	0.1151	-1.442065	0.149284	0.925592
C1orf35	0.1972	0.1838	1.072901	0.283316	0.949502
C1orf43	0.0181	0.127	0.14269	0.886535	0.993877
C1orf50	0.0307	0.139	0.221083	0.825028	0.990001
C1orf51	0.3547	0.2292	1.547444	0.121756	0.905114
C1orf52	0.1031	0.1311	0.786445	0.431607	0.972672
C1orf53	-0.1081	0.1358	-0.795719	0.426195	NA
C1orf54	-0.3057	0.2042	-1.4971	0.134367	0.91251
C1orf64	0.2397	0.2219	1.080138	0.280081	0.949502
C1orf68	-2e-04	0.0435	-0.00362	NA	NA
C1orf74	-0.0901	0.124	-0.726559	0.467496	0.978388
C1orf85	0.1079	0.1305	0.826516	0.408511	0.968928
C1orf86	0.1021	0.2118	0.481756	0.629979	0.987325
C1orf87	-7e-04	0.0416	-0.01712	0.986341	NA
C1orf94	-0.3021	0.1663	-1.816013	0.069368	0.823111
C1orf95	-0.113	0.2043	-0.553408	0.579984	0.986784
C2	0.0192	0.2112	0.090817	0.927638	0.996816
C20orf112	-0.0556	0.1662	-0.334344	0.73812	0.988576
C20orf141	-0.0418	0.1497	-0.279185	0.780103	0.988793
C20orf144	0.0361	0.139	0.259788	0.795027	NA
C20orf166	-0.067	0.0527	-1.272044	0.203357	NA
C20orf173	NA	NA	NA	NA	NA
C20orf194	0.1924	0.1425	1.35015	0.176968	0.929685
C20orf195	-0.2534	0.2016	-1.256775	0.208835	0.932696
C20orf196	0.0882	0.1977	0.445817	0.65573	0.987325
C20orf201	0.0437	0.0836	0.522729	0.601163	NA
C20orf202	0.1167	0.0897	1.300422	0.193456	NA
C20orf24	0.2585	0.155	1.667625	0.09539	0.867504
C20orf26	0.0482	0.2297	0.209949	0.833707	0.990364
C20orf27	-0.0612	0.1149	-0.532464	0.594405	0.987213
C20orf85	NA	NA	NA	NA	NA
C20orf96	-0.0116	0.2235	-0.051835	0.95866	0.998096
C21orf2	0.0012	0.1839	0.00635	0.994934	0.999759
C21orf33	0.2197	0.1183	1.856807	0.063339	0.808062
C21orf58	-0.1411	0.2246	-0.62847	0.529696	0.983452
C21orf59	0.0792	0.1142	0.693095	0.48825	0.981905
C21orf62	-0.2408	0.2281	-1.055625	0.29114	0.951045
C21orf91	-0.0171	0.2169	-0.078987	0.937043	0.996816
C22orf15	-0.1135	0.2292	-0.495114	0.620519	0.987325
C22orf23	0.1366	0.2305	0.592661	0.553408	0.985171
C22orf26	-0.0362	0.2257	-0.160375	0.872586	0.993107
C22orf29	-0.0726	0.2038	-0.356353	0.721576	0.988309
C22orf31	-0.1779	0.2301	-0.773182	0.439415	0.972683
C22orf39	-0.024	0.1832	-0.130827	0.895912	0.995109
C22orf46	0.0336	0.0688	0.488701	0.625053	NA
C2CD2	0.1805	0.1735	1.040066	0.298309	0.954255
C2CD2L	-0.3221	0.1858	-1.73393	0.08293	0.848424
C2CD3	0.0586	0.1384	0.423421	0.671988	0.987325
C2CD4C	0.4102	0.2303	1.781487	0.074833	0.831223
C2orf15	0.0225	0.2294	0.098227	0.921752	0.996816
C2orf16	0.1226	0.1841	0.666151	0.505315	0.98227
C2orf40	-0.1082	0.1619	-0.668161	0.504031	0.98227
C2orf42	-0.0439	0.1809	-0.242669	0.808262	0.989567
C2orf43	-0.0269	0.1119	-0.240224	0.810157	0.989938
C2orf44	-0.2332	0.2243	-1.039636	0.298509	0.954255
C2orf47	-0.03	0.1175	-0.255043	0.79869	0.989054
C2orf49	-0.0015	0.2082	-0.007268	0.994201	0.999759
C2orf50	0.0825	0.0957	0.861856	0.388767	NA
C2orf53	0.0225	0.0449	0.499492	0.617433	NA
C2orf54	-0.0412	0.1993	-0.206658	0.836277	0.990364
C2orf57	NA	NA	NA	NA	NA
C2orf61	-0.0415	0.1014	-0.409138	0.682438	NA
C2orf62	0.0746	0.2256	0.330528	0.741001	0.988643
C2orf68	-0.1921	0.2279	-0.842912	0.399278	0.968928
C2orf69	0.0351	0.2284	0.153726	0.877826	0.993107
C2orf70	0.025	0.0555	0.450798	0.652135	NA
C2orf71	NA	NA	NA	NA	NA
C2orf72	0.0747	0.1911	0.390702	0.696018	0.98795
C2orf73	0.061	0.1784	0.342235	0.732174	0.988309
C2orf74	NA	NA	NA	NA	NA
C2orf78	-0.2622	0.2145	-1.222396	0.221558	0.937998
C2orf80	0.123	0.2192	0.561248	0.574628	0.986306
C2orf81	0.085	0.2289	0.371496	0.710268	0.98795
C2orf88	-0.0549	0.2227	-0.246336	0.805422	0.989209
C3	-0.1696	0.1921	-0.882734	0.37738	0.966228
C3AR1	-0.2166	0.2143	-1.01073	0.312146	0.958509
C3orf14	0.087	0.208	0.418481	0.675595	0.987325
C3orf17	0.0503	0.1082	0.464918	0.64199	0.987325
C3orf18	0.0242	0.1758	0.137782	0.890413	0.994917
C3orf20	-0.3021	0.2273	-1.329083	0.18382	0.931009
C3orf30	NA	NA	NA	NA	NA
C3orf33	-0.1503	0.1424	-1.055074	0.291391	0.951045
C3orf36	0.1721	0.1391	1.237732	0.215816	NA
C3orf37	-0.1633	0.1294	-1.261799	0.207021	0.93174
C3orf38	-0.1021	0.1402	-0.728213	0.466483	0.978383
C3orf43	-0.0939	0.1574	-0.597006	0.550503	NA
C3orf52	-0.3221	0.1853	-1.737855	0.082236	0.846246
C3orf56	NA	NA	NA	NA	NA
C3orf58	-0.1756	0.2305	-0.761673	0.446255	0.9738
C3orf62	0.1711	0.2289	0.747305	0.454879	0.97511
C3orf67	0.0041	0.2089	0.019405	0.984518	0.999759
C3orf70	-0.1222	0.1257	-0.972415	0.330844	0.960698
C3orf80	-0.1344	0.2204	-0.609591	0.542132	0.985171
C3orf83	-0.001	0.1858	-0.0053	0.995771	0.999759
C3orf84	0.0608	0.1699	0.357932	0.720394	0.988309
C4A	-0.188	0.1635	-1.149744	0.250249	0.941385
C4B	-0.5705	0.2287	-2.494128	0.012627	0.545244
C4BPA	-0.0485	0.1754	-0.276695	0.782014	0.988793
C4BPB	0.0887	0.2166	0.409373	0.682266	0.987325
C4orf17	-0.0011	0.0573	-0.018797	0.985003	NA
C4orf19	0.0263	0.1273	0.206289	0.836565	0.990364
C4orf21	-0.2628	0.1666	-1.57751	0.114678	0.892418
C4orf22	-4e-04	0.0577	-0.006681	0.994669	NA
C4orf27	-0.1455	0.1046	-1.392017	0.163917	0.926419
C4orf29	0.1978	0.1988	0.994755	0.319855	0.960698
C4orf3	-0.1016	0.1192	-0.851842	0.394302	0.968329
C4orf32	0.2301	0.1928	1.193468	0.232686	0.938223
C4orf33	-0.309	0.2163	-1.428355	0.15319	0.925592
C4orf36	-0.0407	0.131	-0.310276	0.756351	NA
C4orf45	0.019	0.0416	0.457459	0.647341	NA
C4orf47	0.2368	0.2067	1.145436	0.252029	0.942728
C4orf48	0.305	0.2236	1.364219	0.172499	0.926968
C4orf51	0.1733	0.1683	1.029681	0.30316	0.95706
C5	-0.0727	0.1731	-0.420016	0.674474	0.987325
C5AR1	-0.1364	0.2196	-0.621373	0.534354	0.983662
C5AR2	0.0024	0.1868	0.012592	0.989953	0.999759
C5orf15	-0.1356	0.1497	-0.90557	0.365163	0.966228
C5orf20	NA	NA	NA	NA	NA
C5orf22	-0.1291	0.2044	-0.631569	0.527668	0.983452
C5orf24	-0.0737	0.1553	-0.474565	0.635097	0.987325
C5orf28	-0.205	0.2031	-1.009389	0.312788	0.958509
C5orf30	0.2058	0.2296	0.896395	0.370042	0.966228
C5orf34	-0.2474	0.1789	-1.382799	0.166727	0.926968
C5orf42	0.2212	0.1702	1.299444	0.193792	0.931009
C5orf45	0.3905	0.1941	2.012493	0.044168	0.739769
C5orf46	-0.1269	0.0681	-1.863148	0.062441	NA
C5orf47	-7e-04	0.0416	-0.01712	0.986341	NA
C5orf48	0.0337	0.1672	0.201508	0.840301	0.990809
C5orf49	-0.0493	0.1071	-0.460808	0.644936	NA
C5orf52	-0.0682	0.226	-0.301844	0.762771	0.988643
C5orf58	NA	NA	NA	NA	NA
C5orf63	0.2176	0.1993	1.091915	0.27487	0.949449
C6	-0.423	0.2067	-2.046107	0.040746	0.730681
C6orf1	0.039	0.2143	0.18223	0.855402	0.99244
C6orf106	0.0923	0.1654	0.557929	0.576893	0.986306
C6orf118	NA	NA	NA	NA	NA
C6orf120	0.1808	0.1295	1.396104	0.162683	0.926419
C6orf132	-0.1086	0.1893	-0.573711	0.566163	0.985632
C6orf136	0.2599	0.1794	1.448109	0.147586	0.925592
C6orf141	-3e-04	0.2109	-0.001357	0.998917	0.999759
C6orf15	0.019	0.0416	0.457459	0.647341	NA
C6orf163	-0.171	0.199	-0.859179	0.390242	0.968157
C6orf165	-0.263	0.2038	-1.290536	0.196865	0.931237
C6orf195	NA	NA	NA	NA	NA
C6orf203	0.172	0.1377	1.248786	0.211743	0.934851
C6orf211	-0.197	0.1539	-1.280482	0.200376	0.93125
C6orf222	-0.0363	0.0935	-0.387902	0.698088	NA
C6orf226	-0.0837	0.2222	-0.376855	0.706282	0.98795
C6orf25	-0.331	0.188	-1.76085	0.078264	0.835861
C6orf47	0.0917	0.1397	0.656731	0.511354	0.982327
C6orf48	0.0036	0.0619	0.058352	0.953468	NA
C6orf52	0.0625	0.0725	0.861261	0.389094	NA
C6orf57	0.1552	0.1661	0.934444	0.350075	0.964416
C6orf70	0.0047	0.1959	0.023968	0.980878	0.999759
C6orf89	0.2029	0.0935	2.170916	0.029938	0.677594
C7	0.0436	0.1722	0.253415	0.799947	0.989054
C7orf10	-0.0523	0.1569	-0.333355	0.738866	0.988643
C7orf25	-0.1299	0.1533	-0.847139	0.396918	0.968928
C7orf26	-0.0753	0.1236	-0.60897	0.542545	0.985171
C7orf31	0.263	0.2304	1.141216	0.25378	0.943426
C7orf34	-7e-04	0.0416	-0.01712	0.986341	NA
C7orf41	-0.0388	0.2303	-0.168471	0.866213	0.99244
C7orf43	-0.2238	0.1706	-1.311978	0.189528	0.931009
C7orf49	0.2069	0.1958	1.05652	0.290731	0.950653
C7orf50	0.1082	0.1314	0.823603	0.410165	0.968928
C7orf55	-0.0183	0.2003	-0.091236	0.927305	0.996816
C7orf57	0.0448	0.1662	0.269453	0.787581	0.988793
C7orf60	0.0148	0.1603	0.092178	0.926556	0.996816
C7orf61	0.145	0.1558	0.930515	0.352104	NA
C7orf62	NA	NA	NA	NA	NA
C7orf63	0.1836	0.2098	0.874887	0.381635	0.966228
C7orf72	NA	NA	NA	NA	NA
C8A	0.0879	0.1987	0.442381	0.658213	0.987325
C8B	0.0142	0.1944	0.072971	0.941829	0.996816
C8G	0.2565	0.1415	1.812158	0.069962	0.823111
C8orf22	-0.0651	0.0674	-0.965929	0.33408	NA
C8orf33	0.0495	0.1289	0.383913	0.701043	0.98795
C8orf34	-7e-04	0.0416	-0.01712	0.986341	NA
C8orf37	-0.0492	0.1937	-0.254035	0.799468	0.989054
C8orf4	0.0053	0.2207	0.024085	0.980784	0.999759
C8orf46	-0.0205	0.0416	-0.491699	0.622932	NA
C8orf47	0.1319	0.2298	0.574107	0.565895	0.985448
C8orf48	-0.2217	0.2129	-1.04103	0.297861	0.954255
C8orf58	-0.3805	0.203	-1.874251	0.060896	0.802099
C8orf59	0.0478	0.1535	0.311418	0.755483	0.988643
C8orf76	-0.0083	0.1279	-0.065109	0.948087	0.99742
C8orf82	0.2464	0.1849	1.332376	0.182737	0.930646
C9	-0.2551	0.1755	-1.453792	0.146004	0.925592
C9orf114	-0.0588	0.1181	-0.498286	0.618283	0.987325
C9orf116	0.2811	0.2305	1.219465	0.222668	0.937998
C9orf117	-0.0435	0.2211	-0.196561	0.844171	0.990941
C9orf123	0.066	0.1265	0.522026	0.601652	0.987213
C9orf131	0.0455	0.0917	0.495753	0.620069	NA
C9orf135	0.0558	0.2293	0.243527	0.807597	0.989567
C9orf139	NA	NA	NA	NA	NA
C9orf142	0.3762	0.2086	1.803387	0.071327	0.825683
C9orf152	0.3348	0.2258	1.482587	0.138184	0.918013
C9orf153	0.0303	0.0566	0.535402	0.592372	NA
C9orf156	-0.0495	0.2071	-0.239059	0.81106	0.989938
C9orf16	0.2753	0.1874	1.469206	0.141777	0.925113
C9orf163	-0.106	0.226	-0.469099	0.638999	0.987325
C9orf169	0.0492	0.1725	0.285133	0.775542	0.988793
C9orf171	0.0789	0.1056	0.747542	0.454737	NA
C9orf172	-0.0496	0.1092	-0.454178	0.6497	NA
C9orf173	0.0101	0.2264	0.044702	0.964345	0.998323
C9orf24	-0.0578	0.2298	-0.251556	0.801384	0.989209
C9orf3	0.025	0.1939	0.129045	0.897322	0.995109
C9orf40	-0.2506	0.2217	-1.130077	0.258444	0.945943
C9orf41	-0.1247	0.1839	-0.67792	0.497822	0.98227
C9orf43	-0.0237	0.2304	-0.102829	0.918099	0.996816
C9orf47	-0.0411	0.0914	-0.44977	0.652877	NA
C9orf50	-0.1699	0.2267	-0.749415	0.453607	0.97511
C9orf57	0.0396	0.1042	0.379548	0.704281	NA
C9orf64	-0.0524	0.1409	-0.371924	0.70995	0.98795
C9orf66	-0.0205	0.0416	-0.491699	0.622932	NA
C9orf69	0.0506	0.1327	0.381099	0.70313	0.98795
C9orf72	-0.0582	0.1202	-0.483905	0.628454	0.987325
C9orf78	0.1223	0.0877	1.393829	0.163369	0.926419
C9orf84	-0.1304	0.0727	-1.794054	NA	NA
C9orf85	-0.095	0.1803	-0.526863	0.598289	0.987213
C9orf89	0.1794	0.1559	1.150173	0.250073	0.941385
C9orf9	0.5304	0.2202	2.408179	0.016032	0.573627
C9orf91	0.1793	0.223	0.804048	0.421369	0.97075
C9orf92	NA	NA	NA	NA	NA
C9orf96	0.0293	0.2306	0.126904	0.899016	0.995109
CA1	-0.3192	0.204	-1.564771	0.117637	0.900514
[truncated: 14,341 more rows]

## Sheet: 15
NMR, breeder, female vs. male, kidney
Genes	log2FoldChange	lfcSE	stat	pvalue	padj
A1BG	-0.1434	0.1465	-0.978723	0.327717	NA
A1CF	0.0364	0.1518	0.239911	0.810399	0.920119
A2M	-0.0833	0.1458	-0.5712	0.567864	0.784155
A3GALT2	0.0165	0.1483	0.111381	0.911314	0.963735
A4GALT	0.0122	0.1345	0.090864	0.9276	NA
AAAS	-0.0887	0.0718	-1.235186	0.216761	0.489665
AACS	-0.1673	0.1256	-1.332128	0.182818	0.452392
AADAC	0.1322	0.1479	0.893573	0.37155	NA
AADACL2	-2e-04	0.0182	-0.013403	0.989306	NA
AADACL4	-0.0027	0.1259	-0.02165	0.982727	NA
AADAT	0.0188	0.1501	0.125603	0.900046	0.958609
AAED1	0.2614	0.1038	2.518838	0.011774	0.152568
AAGAB	-0.039	0.0639	-0.611351	0.540967	0.764991
AAMDC	-0.1798	0.0909	-1.97692	0.048051	0.253161
AAMP	-0.1067	0.0721	-1.480704	0.138685	0.398606
AANAT	-0.2617	0.1518	-1.724618	0.084596	NA
AAR2	0.1083	0.0917	1.181325	0.237474	0.514289
AARD	0.007	0.0181	0.387139	0.698653	NA
AARS	-0.0448	0.0764	-0.58633	0.557654	0.775413
AARS2	-0.0758	0.0863	-0.87849	0.379678	0.64727
AARSD1	-0.0911	0.0561	-1.622653	0.104664	0.351456
AASDH	0.0763	0.1089	0.700138	0.483841	0.724531
AASDHPPT	0.1819	0.1031	1.764911	0.077579	0.310426
AASS	0.1416	0.1499	0.944839	0.344741	0.618255
AATF	0.0459	0.0807	0.568351	0.569796	0.786047
AATK	0.0183	0.1252	0.146471	0.88355	0.950549
ABAT	0.0996	0.1511	0.659498	0.509576	0.7427
ABCA1	0.325	0.1435	2.265334	0.023492	0.190983
ABCA12	-0.0757	0.1376	-0.54989	0.582395	NA
ABCA13	-0.0131	0.1505	-0.086985	0.930683	0.972615
ABCA2	-0.0374	0.1211	-0.308586	0.757637	0.890962
ABCA3	0.1232	0.0937	1.314258	0.18876	0.460495
ABCA4	0.2468	0.1375	1.79505	0.072646	NA
ABCA5	0.213	0.1063	2.003945	0.045076	0.247641
ABCA6	0.0271	0.15	0.180479	0.856777	NA
ABCA7	0.1121	0.1237	0.906126	0.364869	0.636486
ABCA8	NA	NA	NA	NA	NA
ABCA9	NA	NA	NA	NA	NA
ABCB1	-0.0248	0.1425	-0.174166	0.861735	0.942352
ABCB10	0.3	0.1411	2.127097	0.033412	0.216297
ABCB11	0.3356	0.1496	2.242909	0.024903	0.195543
ABCB4	NA	NA	NA	NA	NA
ABCB6	0.1342	0.1084	1.237399	0.215939	0.488393
ABCB7	0.304	0.1223	2.485367	0.012942	0.158436
ABCB8	-0.0564	0.1122	-0.50245	0.615351	0.813441
ABCB9	-0.1233	0.1409	-0.874937	0.381608	0.648815
ABCC1	-0.0424	0.13	-0.325904	0.744497	0.884816
ABCC10	-0.0556	0.1375	-0.404207	0.686061	0.852334
ABCC11	-0.372	0.1269	-2.931527	0.003373	NA
ABCC12	-0.0088	0.0179	-0.491739	0.622904	NA
ABCC2	0.0617	0.1518	0.406228	0.684575	0.851719
ABCC3	0.2154	0.1204	1.789539	0.073528	0.303669
ABCC4	0.0262	0.1463	0.178893	0.858022	0.940183
ABCC5	-0.0467	0.1405	-0.33223	0.739716	0.8827
ABCC6	0.1162	0.1455	0.798488	0.424588	0.681437
ABCC8	-0.0584	0.1519	-0.38446	0.700637	0.860877
ABCC9	-0.1176	0.1488	-0.790205	0.429408	0.68475
ABCD1	-0.0975	0.1005	-0.97025	0.331922	0.60742
ABCD2	0.0466	0.0647	0.719301	0.471955	NA
ABCD3	0.1902	0.1422	1.337789	0.180965	0.450349
ABCD4	0.1094	0.1292	0.84687	0.397068	0.659322
ABCE1	0.0562	0.0582	0.96643	0.333829	0.608252
ABCF1	-0.2157	0.0853	-2.529139	0.011434	0.150749
ABCF2	-0.1166	0.0727	-1.60402	0.10871	0.35726
ABCF3	-0.0565	0.0685	-0.825132	0.409297	0.670958
ABCG1	0.1833	0.1362	1.345535	0.178452	0.448175
ABCG2	0.1578	0.1469	1.073666	0.282972	0.563168
ABCG4	0.0546	0.1348	0.405303	0.685255	0.852021
ABCG8	-0.0082	0.0597	-0.136712	0.891258	NA
ABHD1	-0.2221	0.1082	-2.05331	0.040043	0.237038
ABHD10	-0.0265	0.121	-0.218739	0.826853	0.926925
ABHD11	-0.0813	0.0891	-0.912286	0.361618	0.632394
ABHD12	-0.1198	0.0887	-1.350481	0.176862	0.446649
ABHD12B	-0.1578	0.126	-1.251828	0.210632	0.482993
ABHD13	0.1585	0.0678	2.338497	0.019361	0.179528
ABHD14A	-0.1604	0.1049	-1.529588	0.126119	0.381392
ABHD14B	-0.1387	0.1336	-1.038492	0.299041	0.579541
ABHD15	-0.0261	0.1512	-0.172825	0.862789	NA
ABHD16A	-0.1605	0.071	-2.260863	0.023768	0.192414
ABHD16B	-0.0163	0.036	-0.454047	0.649795	NA
ABHD17A	-0.168	0.0883	-1.903766	0.056941	0.269973
ABHD17B	-0.113	0.1313	-0.860288	0.38963	0.654162
ABHD17C	0.1406	0.0909	1.54674	0.121926	0.376234
ABHD2	0.2133	0.1405	1.518614	0.12886	0.385781
ABHD3	-0.2657	0.1181	-2.249418	0.024486	0.194895
ABHD4	-0.033	0.0795	-0.414657	0.678393	0.84899
ABHD5	-0.1799	0.0984	-1.828557	0.067466	0.293061
ABHD6	0.1616	0.0974	1.65828	0.097261	0.339925
ABHD8	-0.0158	0.1024	-0.154199	0.877453	0.948277
ABI1	0.0182	0.0476	0.383271	0.701519	0.861201
ABI2	0.0334	0.0786	0.425211	0.670683	0.844332
ABI3	-0.094	0.1393	-0.674232	0.500164	NA
ABI3BP	0.2636	0.1517	1.738076	0.082197	NA
ABL1	0.022	0.0843	0.260778	0.794264	0.912472
ABL2	0.3606	0.1336	2.699574	0.006943	0.128073
ABLIM1	0.2415	0.1461	1.653031	0.098325	0.341273
ABLIM2	0.2969	0.1324	2.242994	0.024897	0.195543
ABLIM3	-0.2301	0.1342	-1.713859	0.086555	0.32457
ABR	0.0091	0.0962	0.094618	0.924619	0.969722
ABRA	0.1211	0.0899	1.346381	0.17818	NA
ABRACL	0.1631	0.1343	1.214137	0.224695	0.499621
ABT1	0.2509	0.1145	2.191954	0.028383	0.206122
ABTB1	-0.2185	0.0888	-2.459838	0.0139	0.162737
ABTB2	0.0499	0.1419	0.351892	0.724919	0.874977
ACAA1	0.0292	0.1469	0.198992	0.842269	0.933099
ACAA2	0.0671	0.1429	0.469816	0.638486	0.826477
ACACA	0.1879	0.131	1.434167	0.151525	0.414508
ACACB	-0.0454	0.1463	-0.3102	0.756409	0.890266
ACAD10	0.1544	0.1229	1.255938	0.209139	0.4817
ACAD11	0.0736	0.1383	0.531871	0.594816	0.800229
ACAD8	-0.0762	0.095	-0.801903	0.422609	0.679961
ACAD9	0.0179	0.0726	0.247057	0.804864	0.917963
ACADL	0.1944	0.137	1.419154	0.155854	0.41749
ACADM	0.1065	0.1388	0.767251	0.442932	0.695934
ACADS	-0.1933	0.0969	-1.994734	0.046072	0.249728
ACADSB	0.2653	0.1494	1.775655	0.07579	0.306892
ACADVL	-0.0257	0.0795	-0.323206	0.746539	0.885769
ACAN	-0.0462	0.1359	-0.340104	0.733778	NA
ACAP1	-0.3237	0.1516	-2.135007	0.03276	NA
ACAP2	0.1353	0.0731	1.851798	0.064055	0.28554
ACAP3	-0.1154	0.1352	-0.85382	0.393204	0.656711
ACAT1	0.0238	0.1082	0.219728	0.826083	0.926361
ACAT2	0.0102	0.151	0.067878	0.945883	0.977841
ACBD3	0.0597	0.0529	1.128609	0.259063	0.53875
ACBD4	-0.0828	0.1131	-0.73164	0.464388	0.711447
ACBD6	0.0883	0.0817	1.081098	0.279654	NA
ACBD7	0.1975	0.1417	1.394143	0.163274	0.426996
ACCS	0.1382	0.1245	1.110126	0.266945	0.547862
ACCSL	-0.0486	0.1034	-0.469813	0.638489	NA
ACD	-0.2305	0.099	-2.329015	0.019858	0.180432
ACE	-0.1348	0.1436	-0.938672	0.347899	0.621327
ACE2	0.0777	0.1515	0.512801	0.608091	0.80791
ACER1	0.014	0.0555	0.251895	0.801122	NA
ACER2	0.0086	0.1513	0.056543	0.954909	0.980766
ACER3	0.1941	0.1386	1.400401	0.161393	0.424267
ACIN1	0.1075	0.1017	1.057152	0.290442	0.571278
ACKR2	0.0916	0.1469	0.623456	0.532985	NA
ACKR3	0.1241	0.1309	0.948606	0.342821	0.616593
ACKR4	0.037	0.1231	0.30039	0.76388	0.893876
ACLY	-0.0865	0.1055	-0.82022	0.412091	0.672777
ACMSD	0.0833	0.1511	0.551151	0.58153	0.79306
ACN9	-0.2408	0.1194	-2.016867	0.043709	0.245077
ACO1	0.0896	0.1225	0.731082	0.464729	0.711678
ACO2	0.0851	0.0922	0.922466	0.356285	0.627814
ACOT1	-0.1359	0.1219	-1.115233	0.264751	NA
ACOT11	0.1881	0.1509	1.246583	0.212551	0.485233
ACOT12	0.0642	0.1514	0.424399	0.671275	0.844332
ACOT13	-0.1749	0.092	-1.900197	0.057407	0.271021
ACOT6	-0.0919	0.149	-0.616741	0.537405	0.762074
ACOT7	-0.1318	0.0829	-1.588992	0.112062	0.362479
ACOT8	-0.0658	0.0938	-0.702021	0.482666	0.723604
ACOT9	-0.1364	0.0629	-2.17025	0.029988	0.209392
ACOX1	0.1185	0.1487	0.796755	0.425594	0.682234
ACOX2	-0.0725	0.1365	-0.5309	0.595488	0.80081
ACOX3	0.1106	0.1269	0.871102	0.383699	0.649344
ACOXL	-1e-04	0.0571	-0.00171	0.998635	NA
ACP1	0.0049	0.0688	0.071684	0.942853	0.976903
ACP2	-0.0945	0.096	-0.985044	0.324602	0.601434
ACP5	-0.153	0.1377	-1.11116	0.2665	0.547495
ACP6	0.1042	0.111	0.938139	0.348173	0.621409
ACPL2	0.0457	0.1109	0.412159	0.680223	0.849518
ACPP	0.21	0.1332	1.575992	0.115028	0.366439
ACPT	-0.0733	0.1298	-0.564384	0.572493	0.787072
ACR	-0.0268	0.0782	-0.342958	0.73163	NA
ACRBP	-0.0343	0.1516	-0.226028	0.821179	NA
ACRC	-0.1754	0.1176	-1.491886	0.135729	NA
ACRV1	-0.0608	0.1273	-0.477562	0.632962	NA
ACSBG1	0.0518	0.0902	0.574422	0.565682	NA
ACSBG2	0.0692	0.1518	0.45603	0.648368	NA
ACSF2	-0.1101	0.1395	-0.789272	0.429953	0.685351
ACSF3	-0.0993	0.1144	-0.868125	0.385326	0.650867
ACSL1	0.1109	0.1475	0.75183	0.452153	0.702981
ACSL3	0.1284	0.125	1.02663	0.304595	0.585216
ACSL4	0.0891	0.087	1.023625	0.306012	0.586821
ACSL5	-0.0657	0.1318	-0.498913	0.617841	0.814772
ACSL6	0.0646	0.074	0.872316	0.383036	NA
ACSM1	-0.0416	0.1481	-0.281247	0.778521	0.903383
ACSM2A	-0.0148	0.1442	-0.102933	0.918016	0.966439
ACSM3	0.1029	0.1275	0.806851	0.419753	0.678469
ACSM4	0.0804	0.1514	0.530877	0.595504	NA
ACSM5	-0.076	0.1467	-0.517884	0.604539	0.805208
ACSS1	0.2549	0.1046	2.436978	0.014811	0.167424
ACSS2	0.3229	0.1417	2.278919	0.022672	0.189299
ACSS3	0.2205	0.1295	1.701984	0.088758	0.327657
ACTA1	0.0423	0.1431	0.295841	0.767352	NA
ACTA2	-0.0123	0.1488	-0.082765	0.934039	0.974106
ACTB	0.0542	0.0968	0.560638	0.575045	0.788544
ACTC1	-0.0419	0.1293	-0.323764	0.746117	NA
ACTG1	0.1058	0.1189	0.890068	0.373429	0.642527
ACTG2	0.1024	0.1094	0.935791	0.349381	0.62169
ACTL10	-0.1749	0.0965	-1.811076	0.070129	NA
ACTL6A	0.0087	0.0814	0.106909	0.914861	0.965557
ACTL6B	-0.1127	0.0921	-1.22277	0.221417	NA
ACTL7A	-0.0709	0.1179	-0.601047	0.547809	NA
ACTL7B	-0.2658	0.1235	-2.152193	0.031382	NA
ACTL8	-0.0088	0.0179	-0.491739	0.622904	NA
ACTN2	-0.1748	0.1489	-1.173897	0.240436	0.517839
ACTN3	0.022	0.1355	0.162079	0.871244	0.945864
ACTN4	0.0799	0.0651	1.226852	0.219878	0.493145
ACTR10	-0.0335	0.0549	-0.611216	0.541056	0.76502
ACTR1A	-0.1566	0.0629	-2.489891	0.012778	0.157738
ACTR1B	-0.0847	0.0609	-1.391131	0.164186	0.428378
ACTR2	0.1927	0.0802	2.404094	0.016213	0.171645
ACTR3	0.0326	0.0918	0.35535	0.722327	0.873617
ACTR3B	-0.0328	0.1041	-0.315395	0.752462	0.888609
ACTR5	0.0587	0.0593	0.990021	0.322164	0.599617
ACTR6	-0.0058	0.0791	-0.07353	0.941384	0.976859
ACTR8	0.0036	0.0645	0.055757	0.955535	0.980928
ACTRT1	NA	NA	NA	NA	NA
ACTRT2	-8e-04	0.0799	-0.010015	0.99201	NA
ACTRT3	0.2262	0.149	1.518031	0.129006	NA
ACVR1	0.2238	0.1117	2.004331	0.045035	0.247535
ACVR1B	0.2179	0.1399	1.557576	0.119334	0.372356
ACVR1C	0.1437	0.1501	0.957118	0.338508	NA
ACVR2A	0.14	0.0711	1.970551	0.048775	0.25391
ACVRL1	-0.1569	0.0968	-1.620799	0.105061	0.352198
ACY1	0.0745	0.1507	0.494668	0.620834	0.816291
ACY3	NA	NA	NA	NA	NA
ACYP1	-0.0546	0.1174	-0.464977	0.641948	0.828272
ACYP2	-0.0931	0.1295	-0.718856	0.472229	NA
ADA	-0.1618	0.1064	-1.520435	0.128402	0.384757
ADAD1	0.2142	0.1463	1.464271	0.14312	0.402941
ADAD2	-0.228	0.1052	-2.168012	0.030158	NA
ADAL	0.1201	0.0775	1.549791	0.121192	0.375117
ADAM10	0.0695	0.0534	1.302756	0.192658	0.464461
ADAM11	-0.2405	0.1518	-1.584099	0.113171	0.364206
ADAM12	0.1543	0.1492	1.033997	0.301138	NA
ADAM15	-0.2274	0.0964	-2.35889	0.01833	0.178598
ADAM17	-0.0133	0.1069	-0.12404	0.901283	0.959195
ADAM18	0.0263	0.0378	0.696553	0.486083	NA
ADAM19	-6e-04	0.1325	-0.004842	0.996136	0.998279
ADAM2	-0.0385	0.0444	-0.868092	0.385344	NA
ADAM21	0.0523	0.0747	0.700236	0.48378	NA
ADAM22	0.0977	0.1418	0.688912	0.490878	0.729499
ADAM23	-0.0062	0.1395	-0.04477	0.964291	0.983812
ADAM28	-0.0167	0.0527	-0.31652	0.751608	NA
ADAM29	NA	NA	NA	NA	NA
ADAM32	0.0522	0.0747	0.698775	0.484693	NA
ADAM33	-0.106	0.1482	-0.715365	0.474384	0.717771
ADAM9	0.1653	0.0872	1.896428	0.057904	0.272351
ADAMDEC1	-0.0669	0.0591	-1.131596	0.257804	NA
ADAMTS1	-0.1412	0.1236	-1.142277	0.253339	0.532693
ADAMTS10	-0.1923	0.146	-1.316417	0.188034	0.459603
ADAMTS12	0.0405	0.1504	0.269188	0.787785	NA
ADAMTS13	-0.1268	0.1465	-0.86558	0.38672	0.652018
ADAMTS14	0.1033	0.1268	0.814758	0.415211	NA
ADAMTS15	0.2961	0.141	2.0995	0.035773	0.223408
ADAMTS16	-0.133	0.1517	-0.876941	0.380519	0.648062
ADAMTS17	0.0251	0.1473	0.170075	0.864951	NA
ADAMTS18	0.1462	0.1491	0.980206	0.326985	NA
ADAMTS19	-0.0294	0.1518	-0.193489	0.846576	NA
ADAMTS2	-0.1297	0.1463	-0.88639	0.375407	0.643785
ADAMTS20	0.0429	0.141	0.304344	0.760865	NA
ADAMTS3	0.0414	0.1317	0.314578	0.753082	0.888664
ADAMTS4	-0.4375	0.1081	-4.045605	NA	NA
ADAMTS6	0.1767	0.1153	1.533053	0.125263	NA
ADAMTS7	0.117	0.1405	0.832548	0.4051	0.666424
ADAMTS8	-0.0428	0.1509	-0.283682	0.776654	NA
ADAMTS9	-0.1255	0.114	-1.101118	0.270845	0.551058
ADAMTSL1	0.3043	0.1482	2.053179	0.040055	NA
ADAMTSL2	-0.2152	0.1447	-1.487581	0.136861	NA
ADAMTSL3	-0.0336	0.1519	-0.221474	0.824724	NA
ADAMTSL4	-0.1599	0.1455	-1.098836	0.27184	0.552475
ADAMTSL5	-0.2666	0.1456	-1.831412	0.067039	NA
ADAP1	-0.118	0.1493	-0.790586	0.429185	0.684719
ADAP2	0.0592	0.1386	0.427043	0.669348	0.843739
ADAR	-0.0843	0.0871	-0.967726	0.333181	0.608239
ADARB1	-0.0066	0.1313	-0.049949	0.960163	NA
ADARB2	-0.1053	0.1465	-0.718877	0.472217	NA
ADAT1	-0.1489	0.1491	-0.998877	0.317854	NA
ADAT2	0.0114	0.1223	0.09353	0.925482	0.970142
ADAT3	-0.3739	0.1232	-3.035163	0.002404	0.091172
ADC	-0.0564	0.1495	-0.377078	0.706115	0.863367
ADCK1	-0.0214	0.0989	-0.216491	0.828605	0.927755
ADCK2	-0.0508	0.1065	-0.476854	0.633466	0.822549
ADCK3	0.1236	0.0978	1.264494	0.206053	0.478933
ADCK4	-0.0484	0.0615	-0.787376	0.431062	0.686213
ADCK5	-0.1696	0.1109	-1.529219	0.12621	0.381463
ADCY1	0.0075	0.1516	0.049358	0.960634	0.982546
ADCY10	-0.3656	0.1497	-2.44227	0.014595	0.165839
ADCY2	-0.1239	0.13	-0.953562	0.340306	0.614341
ADCY3	0.0272	0.1207	0.225033	0.821954	0.925458
ADCY5	0.113	0.1311	0.861572	0.388923	0.653911
ADCY6	0.0648	0.0789	0.821381	0.411429	0.672188
ADCY7	0.0947	0.1504	0.629316	0.529142	NA
ADCY8	0.0929	0.1124	0.82607	0.408764	NA
ADCY9	0.2121	0.1266	1.675934	0.093751	0.336113
ADCYAP1	-0.4052	0.1517	-2.671747	0.007546	NA
ADCYAP1R1	0.0091	0.106	0.085384	0.931956	NA
ADD1	-0.0239	0.0777	-0.308138	0.757977	0.891175
ADD2	0.0222	0.0788	0.281418	0.77839	NA
ADD3	0.1698	0.0913	1.859992	0.062887	0.283269
ADGB	0.1787	0.1281	1.394923	0.163039	NA
ADH5	0.1268	0.1234	1.02759	0.304143	0.584649
ADHFE1	0.19	0.14	1.35685	0.174829	0.444628
ADI1	-0.1887	0.0812	-2.322841	0.020188	0.181377
ADIPOQ	0.027	0.0618	0.43729	0.661901	0.839104
ADIPOR1	0.0474	0.0785	0.604329	0.545625	0.767648
ADIPOR2	0.1609	0.0961	1.674402	0.094052	0.336694
ADIRF	-0.0181	0.0457	-0.397241	0.69119	NA
ADK	-0.0337	0.0946	-0.356792	0.721248	0.872962
ADM2	0.0032	0.1461	0.021761	0.982639	0.992469
ADM5	-0.1192	0.1497	-0.796361	0.425823	NA
ADNP	0.1241	0.0744	1.668543	0.095208	0.337849
ADNP2	0.2055	0.1014	2.026003	0.042764	0.243276
ADO	0.0113	0.0652	0.173058	0.862606	0.942803
ADORA1	0.0188	0.1343	0.139814	0.888807	0.95345
ADORA2A	-0.2165	0.1385	-1.56335	0.11797	0.37061
ADORA2B	-0.1141	0.1274	-0.89577	0.370375	NA
ADORA3	-0.253	0.144	-1.756501	0.079003	NA
ADPGK	0.0811	0.1007	0.805826	0.420343	0.678591
ADPRH	0.0111	0.0999	0.111369	0.911324	0.963735
ADPRHL1	-0.045	0.0453	-0.995031	0.319721	NA
ADPRHL2	-0.0749	0.0852	-0.878721	0.379553	0.647156
ADPRM	-0.0207	0.0921	-0.225136	0.821874	0.925458
ADRA1A	0.1928	0.1491	1.293209	0.195939	0.468337
ADRA1B	-0.0354	0.1412	-0.250547	0.802165	NA
ADRA1D	-0.1077	0.1517	-0.709826	0.477812	NA
ADRA2A	0.037	0.1478	0.25041	0.802271	NA
ADRA2B	0.0746	0.1455	0.512598	0.608233	0.80791
ADRB1	0.0063	0.1335	0.047309	0.962267	NA
ADRB2	-0.0248	0.1509	-0.164419	0.869401	NA
ADRB3	-0.0106	0.0791	-0.134512	0.892998	NA
ADRBK1	-0.171	0.0722	-2.367285	0.017919	0.176507
ADRBK2	0.1847	0.13	1.420032	0.155599	NA
ADRM1	-0.1342	0.0874	-1.534947	0.124797	0.380343
ADSL	-0.101	0.0815	-1.23915	0.21529	0.487482
ADSS	-0.0212	0.0755	-0.280656	0.778974	0.90351
ADSSL1	-0.0556	0.104	-0.534263	0.59316	0.799931
ADTRP	0.1822	0.1518	1.200131	0.230088	0.506536
AEBP1	-0.3095	0.1174	-2.635979	0.008389	0.135548
AEBP2	0.0554	0.0775	0.714388	0.474987	0.718436
AEN	0.0254	0.1109	0.228773	0.819046	0.92345
AES	-0.2729	0.0777	-3.514184	0.000441	0.046954
AFAP1	-0.0943	0.0932	-1.011961	0.311557	0.591276
AFAP1L1	0.0319	0.0974	0.327856	0.74302	0.884247
AFAP1L2	-0.0699	0.1222	-0.571876	0.567406	0.783935
AFF1	0.2242	0.1441	1.555742	0.119769	0.373091
AFF2	0.2036	0.1518	1.341102	0.179887	0.449657
AFF3	0.4383	0.1513	2.896827	0.00377	NA
AFF4	0.3767	0.1182	3.188374	0.001431	0.074055
AFG3L2	0.0982	0.0948	1.036208	0.300105	0.580176
AFM	0.0963	0.1478	0.651835	0.514508	NA
AFMID	-0.1234	0.151	-0.817084	0.41388	0.674221
AFP	-0.0822	0.0426	-1.932098	0.053347	NA
AFTPH	0.0854	0.085	1.00398	0.315388	0.593998
AGA	0.0564	0.0816	0.691643	0.489161	0.727971
AGAP1	0.2585	0.1379	1.874183	0.060905	0.278381
AGAP2	-0.1017	0.1513	-0.672236	0.501434	NA
AGAP3	-0.1	0.0882	-1.134734	0.256487	0.536688
AGBL1	0.1046	0.1197	0.874145	0.382039	NA
AGBL2	-0.1711	0.1441	-1.187773	0.234923	0.511232
AGBL4	-0.036	0.1147	-0.314172	0.75339	NA
AGBL5	-0.0255	0.0736	-0.346023	0.729325	0.876887
AGER	-0.3527	0.1309	-2.694242	0.007055	0.128533
AGFG1	0.1016	0.0762	1.333991	0.182207	0.451918
AGFG2	-0.1219	0.1518	-0.803163	0.421881	0.679727
AGGF1	0.0831	0.0576	1.44165	0.149401	0.411608
AGK	0.0135	0.0792	0.170139	0.864901	0.943651
AGL	0.1625	0.0751	2.162709	0.030564	0.210204
AGMAT	-0.1977	0.1451	-1.362713	0.172973	NA
AGMO	-0.0949	0.1128	-0.841363	0.400144	NA
AGO1	-0.0043	0.0937	-0.045485	0.963721	0.983604
AGO2	0.1727	0.1361	1.269141	0.204391	0.477553
AGO3	0.3336	0.1516	2.200086	0.027801	NA
AGO4	-0.096	0.0977	-0.983521	0.325351	0.601803
AGPAT1	-0.0743	0.0822	-0.903994	0.365999	0.637137
AGPAT2	-0.1042	0.1288	-0.809453	0.418255	0.677425
AGPAT3	0.0896	0.1399	0.640145	0.522079	0.751652
AGPAT4	-0.1106	0.1486	-0.744199	0.456756	NA
AGPAT5	0.2784	0.1289	2.159678	0.030798	0.210721
AGPAT6	0.0859	0.1086	0.791139	0.428863	0.684651
AGPAT9	-0.0306	0.1276	-0.240052	0.81029	0.920119
AGPS	0.0783	0.0825	0.949834	0.342197	0.616263
AGR2	-0.0498	0.1519	-0.328196	0.742764	NA
AGRN	-0.0205	0.0929	-0.220175	0.825735	0.926321
AGRP	-0.0757	0.1063	-0.71194	0.476502	NA
AGT	-0.0857	0.1513	-0.566542	0.571025	0.7863
AGTPBP1	0.0673	0.1307	0.515204	0.60641	0.806809
AGTR1	-0.0428	0.1191	-0.3594	0.719296	0.872712
AGTR2	-0.0014	0.0756	-0.019087	0.984772	NA
AGTRAP	-0.0884	0.0947	-0.933811	0.350401	0.623122
AGXT	-0.2139	0.1434	-1.491884	0.13573	0.394868
AGXT2	-0.0875	0.1504	-0.581735	0.560745	NA
AHCTF1	0.1519	0.0984	1.544	0.122588	0.377305
AHCY	0.0527	0.1302	0.404964	0.685504	0.852021
AHCYL1	0.0916	0.0929	0.986306	0.323983	0.600909
AHCYL2	0.3096	0.14	2.211258	0.027018	0.202744
AHDC1	-0.0288	0.1078	-0.267151	0.789353	0.909283
AHI1	0.2083	0.0928	2.244953	0.024771	0.195543
AHNAK	-0.1226	0.1224	-1.001751	0.316464	0.594802
AHNAK2	-0.0891	0.1307	-0.681687	0.495437	0.732767
AHR	0.0843	0.1245	0.677306	0.498212	0.734901
AHRR	0.1515	0.1509	1.004362	0.315204	NA
AHSA1	-0.0654	0.1029	-0.635992	0.524782	0.752803
AHSA2	-0.2514	0.1495	-1.682181	0.092534	NA
AHSG	-0.0143	0.1319	-0.108588	0.91353	0.964607
AHSP	0.0252	0.0936	0.269565	0.787495	NA
AICDA	-0.0088	0.0179	-0.491739	0.622904	NA
AIDA	-0.0356	0.0736	-0.483683	0.628611	0.819644
AIF1	-0.3102	0.1518	-2.043316	0.041021	0.238777
AIF1L	0.0771	0.1495	0.515841	0.605966	0.806607
AIFM1	0.1588	0.1025	1.549959	0.121151	0.375096
AIFM2	-0.0658	0.0824	-0.798571	0.424539	0.681437
AIFM3	0.0425	0.1518	0.280111	0.779393	NA
AIG1	-0.0762	0.082	-0.928441	0.353179	0.625509
AIM1	0.1012	0.0979	1.033952	0.301159	0.58111
AIM1L	-0.0747	0.1518	-0.492269	0.622529	NA
AIMP1	0.0885	0.0866	1.022596	0.306499	0.587079
AIMP2	-0.0125	0.0934	-0.133602	0.893717	0.955603
AIP	-0.1276	0.0667	-1.914067	0.055612	0.267135
AIRE	-0.192	0.1431	-1.341576	0.179734	0.449657
AJAP1	0.1493	0.1395	1.070246	0.284509	NA
AJUBA	-0.1337	0.0909	-1.471079	0.14127	0.400723
AK1	-0.0458	0.1152	-0.397387	0.691082	0.855202
AK2	0.0306	0.0907	0.337052	0.736078	0.880742
AK3	0.2413	0.1408	1.713682	0.086587	0.32457
AK4	-0.1759	0.1506	-1.167812	0.242883	0.520787
AK5	-0.2114	0.1144	-1.847777	0.064635	0.287094
AK7	0.1942	0.1518	1.279644	0.20067	0.472741
AK8	-0.1107	0.128	-0.864955	0.387063	0.652162
AK9	0.1467	0.1075	1.363655	0.172676	0.441665
AKAP1	0.0744	0.0755	0.985252	0.3245	0.601345
AKAP10	0.0185	0.0672	0.275254	0.783121	0.905828
AKAP11	0.2117	0.0987	2.143825	0.032047	0.212744
AKAP12	0.0893	0.12	0.74395	0.456907	0.706512
AKAP13	0.3094	0.1394	2.219738	0.026437	0.200106
AKAP14	-0.0209	0.1409	-0.148335	0.882078	NA
AKAP17A	-0.1634	0.0852	-1.918106	0.055098	0.266277
AKAP2	0.1688	0.1443	1.169895	0.242043	NA
AKAP3	0.0696	0.046	1.514639	0.129864	NA
AKAP4	NA	NA	NA	NA	NA
AKAP5	0.0186	0.1518	0.122596	0.902427	NA
AKAP6	0.2519	0.1242	2.02824	0.042536	0.242628
AKAP7	0.1103	0.122	0.904221	0.365878	0.637137
AKAP8	0.2155	0.0739	2.916428	0.003541	0.10417
AKAP8L	-0.0219	0.1087	-0.200978	0.840716	0.93259
AKAP9	0.2177	0.0904	2.406427	0.016109	0.171231
AKIRIN1	-0.0307	0.0754	-0.407688	0.683503	0.851428
AKIRIN2	-0.0582	0.1112	-0.523258	0.600795	0.803455
AKNA	-0.1508	0.1388	-1.086583	0.277221	0.557924
AKNAD1	0.0283	0.1075	0.263093	0.792479	NA
AKR1A1	-0.0988	0.1338	-0.738382	0.460282	0.70881
AKR1B1	-0.0485	0.1204	-0.402879	NA	NA
AKR1B10	-0.1694	0.1428	-1.18671	0.235342	0.511593
AKR1B15	-0.0297	0.1166	-0.254346	0.799229	NA
AKR1C3	-0.018	0.0354	-0.506737	0.612339	NA
AKR1C4	-0.0483	0.1518	-0.318488	0.750114	0.887912
AKR1D1	0.457	0.1001	4.567072	5e-06	0.003686
AKR1E2	-0.0126	0.0248	-0.508615	0.611022	NA
AKR7A2	-0.0334	0.1329	-0.251288	0.801591	0.91563
AKT1	-0.1258	0.0764	-1.64679	0.099601	0.342746
AKT2	-0.0402	0.0811	-0.496108	0.619819	0.815531
AKT3	0.1195	0.1097	1.089391	0.275982	0.557045
AKTIP	-0.0225	0.0794	-0.283614	0.776706	0.902377
ALAD	-0.0745	0.1365	-0.545635	0.585317	0.794771
ALAS1	-0.0337	0.1071	-0.31482	0.752899	0.888664
ALAS2	0.0807	0.1518	0.531684	0.594945	0.800229
ALB	0.0353	0.0522	0.675611	0.499288	NA
ALCAM	0.2348	0.1087	2.158999	0.03085	0.210822
ALDH16A1	-0.1991	0.1348	-1.476581	0.139788	0.399394
ALDH18A1	0.0459	0.0942	0.486672	0.626491	0.818302
ALDH1A1	0.1985	0.1494	1.328351	0.184062	0.454665
ALDH1A2	0.1502	0.1514	0.991991	0.321202	0.598407
ALDH1A3	0.344	0.1517	2.268254	0.023314	0.19064
ALDH1L1	0.0383	0.13	0.295074	0.767937	0.895887
ALDH1L2	0.0794	0.1231	0.644807	0.519052	0.74988
ALDH2	0.0896	0.1385	0.647329	0.517419	0.748312
ALDH3A1	-0.0917	0.096	-0.955885	0.339131	NA
ALDH3A2	0.2172	0.132	1.645557	0.099855	0.342915
ALDH3B1	-0.3261	0.1183	-2.756593	0.005841	0.123189
ALDH4A1	0.0134	0.1388	0.096878	0.922823	0.968657
ALDH5A1	0.2232	0.1307	1.708294	0.087582	0.326137
ALDH6A1	0.1807	0.1476	1.224414	0.220796	0.494392
ALDH7A1	0.0343	0.1395	0.246047	0.805646	0.918127
ALDH8A1	0.1041	0.1474	0.706309	0.479996	0.722118
ALDH9A1	-0.0332	0.1334	-0.248598	0.803672	0.916967
ALDOA	-0.1353	0.0744	-1.818373	0.069007	0.295821
ALDOB	0.0298	0.1493	0.199426	0.84193	0.933099
ALDOC	-0.0123	0.1502	-0.082153	0.934525	0.974121
ALG1	-0.1123	0.0803	-1.398481	0.161969	0.424757
ALG10	0.4	0.1379	2.901363	0.003715	0.106509
ALG11	0.2968	0.1454	2.040647	0.041286	0.23978
ALG12	-0.0435	0.0787	-0.552558	0.580566	0.792207
ALG13	-0.0238	0.1078	-0.220573	0.825425	0.92616
ALG14	0.0533	0.0849	0.628166	0.529895	0.756606
ALG2	0.14	0.0778	1.80084	0.071728	0.300345
ALG3	-0.2093	0.0954	-2.194481	0.028201	0.2058
ALG5	0.0179	0.0811	0.221292	0.824865	0.926089
ALG6	-0.026	0.0685	-0.378876	0.70478	0.862388
ALG8	0.0664	0.0857	0.775072	0.438297	0.692137
ALG9	0.0525	0.0788	0.665987	0.505419	0.740134
ALK	-0.2457	0.1513	-1.624208	0.104332	NA
ALKBH1	0.0236	0.0867	0.272272	0.785413	0.907026
ALKBH2	-0.101	0.0783	-1.290592	0.196845	0.469339
ALKBH3	-0.128	0.1002	-1.277052	0.201584	0.473767
ALKBH4	-0.4388	0.1114	-3.938385	8.2e-05	0.023361
ALKBH6	-0.1494	0.0846	-1.765178	0.077534	0.310358
ALKBH7	-0.0628	0.1077	-0.582791	0.560034	0.7774
ALKBH8	0.0123	0.1065	0.11512	0.90835	0.96241
ALLC	NA	NA	NA	NA	NA
ALMS1	0.0223	0.0761	0.293726	0.768967	0.896309
ALOX12	0.1446	0.1347	1.073415	0.283085	0.56317
ALOX12B	-0.1721	0.1458	-1.180363	0.237856	0.514656
ALOX15	-0.1762	0.1251	-1.408612	0.15895	NA
ALOX15B	-0.0468	0.0646	-0.723742	0.469224	NA
ALOX5	-0.2938	0.1496	-1.963619	0.049574	0.255504
ALOX5AP	-0.1193	0.1365	-0.874148	0.382038	NA
ALOXE3	0.0808	0.0805	1.003195	0.315767	NA
ALPI	0.1021	0.1134	0.899899	0.368174	NA
ALPK1	0.169	0.1309	1.291607	0.196493	0.468799
ALPK2	-0.0182	0.1518	-0.119761	0.904672	0.960437
ALPK3	0.0891	0.1513	0.589026	0.555844	0.774452
ALPL	-0.2442	0.151	-1.617668	0.105734	0.353713
ALS2	0.1174	0.0891	1.31724	0.187758	0.459603
ALS2CL	-0.1469	0.1347	-1.091002	0.275272	0.55625
ALS2CR11	0.0287	0.0691	0.415321	0.677907	NA
ALS2CR12	0.2957	0.1437	2.05732	0.039655	NA
ALX1	-0.1531	0.1486	-1.030368	0.302837	0.583346
ALX3	-0.0088	0.0179	-0.491739	0.622904	NA
ALX4	-0.0077	0.0181	-0.426284	0.669901	NA
ALYREF	-0.1419	0.083	-1.709389	0.087379	0.326052
AMACR	-0.022	0.0701	-0.314503	0.753139	0.888664
AMBN	0.1285	0.126	1.019287	0.308067	NA
AMBP	-0.4415	0.1419	-3.11268	0.001854	0.0836
AMBRA1	-0.0052	0.0712	-0.072825	0.941945	0.97689
AMD1	-0.04	0.1009	-0.396298	0.691885	0.855202
AMDHD1	0.0126	0.1477	0.085474	0.931884	0.97287
AMDHD2	0.0051	0.1	0.050591	0.959651	0.982344
AMER1	0.1613	0.0987	1.63374	0.102313	0.347651
AMER2	0.0154	0.0425	0.362431	0.71703	NA
AMER3	-0.0402	0.0881	-0.456708	0.647881	NA
AMFR	0.1107	0.0827	1.33836	0.180779	0.450199
AMH	-0.0302	0.1085	-0.27792	0.781074	NA
AMHR2	-0.0811	0.139	-0.58353	0.559537	NA
AMICA1	-0.3101	0.1518	-2.042733	0.041079	NA
AMIGO1	0.0664	0.0857	0.77468	0.438529	0.692381
AMIGO2	0.3573	0.0931	3.838385	0.000124	0.024101
AMIGO3	-0.2322	0.1304	-1.7812	0.07488	0.305531
AMMECR1	0.2827	0.1232	2.295197	0.021722	0.186644
AMMECR1L	0.2904	0.1178	2.464358	0.013726	0.16236
AMN	-0.1998	0.1508	-1.324895	0.185206	0.45592
AMN1	-0.025	0.0987	-0.253629	0.799782	0.915025
AMOT	-0.059	0.1096	-0.538391	0.590307	0.797539
AMOTL1	0.1684	0.1462	1.151744	0.249426	0.528342
AMOTL2	0.0579	0.1019	0.567874	0.57012	0.786047
AMPD1	-0.1825	0.1495	-1.220851	0.222142	NA
AMPD2	-0.1038	0.1142	-0.909476	0.363099	0.634288
AMPD3	0.0786	0.105	0.748877	0.453932	0.704953
AMPH	0.171	0.1471	1.162818	0.244903	0.52316
AMT	-0.0284	0.1306	-0.217104	0.828127	0.927755
AMY1A	NA	NA	NA	NA	NA
AMY2B	-0.1336	0.1517	-0.88041	0.378637	0.64668
AMZ1	-0.1022	0.1512	-0.676084	0.498987	NA
AMZ2	-0.2199	0.1124	-1.956936	0.050355	0.257181
ANAPC1	0.0947	0.0732	1.29404	0.195652	0.468172
ANAPC10	-0.1004	0.1384	-0.725216	0.46832	NA
ANAPC11	-0.1823	0.0663	-2.74915	0.005975	0.123189
ANAPC13	-0.0051	0.0934	-0.055049	0.956099	0.98129
ANAPC15	-0.083	0.0789	-1.052296	0.292664	0.573623
ANAPC16	0.0777	0.0701	1.108719	0.267551	0.548384
ANAPC2	-0.1633	0.0693	-2.356744	0.018436	0.178811
ANAPC4	0.1152	0.0696	1.654883	0.097948	0.340928
ANAPC5	-0.039	0.0704	-0.554682	0.579112	0.791532
ANAPC7	-0.0235	0.0663	-0.354811	0.722731	0.873883
ANGEL1	-0.0108	0.0903	-0.120107	0.904398	0.960408
ANGEL2	0.0052	0.0927	0.056461	0.954974	0.980766
ANGPT1	0.1645	0.1119	1.47056	0.14141	0.400723
ANGPT2	-0.0171	0.1365	-0.12511	0.900437	0.958831
ANGPT4	NA	NA	NA	NA	NA
ANGPTL1	-0.0019	0.1473	-0.012961	0.989659	NA
ANGPTL2	-0.0964	0.126	-0.765017	0.444262	0.697199
ANGPTL3	0.1168	0.1268	0.921124	0.356986	NA
ANGPTL4	-0.1959	0.1106	-1.771961	0.076401	0.308058
ANGPTL5	0.0293	0.0482	0.609132	0.542437	NA
ANGPTL6	-0.2127	0.1247	-1.705294	0.08814	0.32683
ANGPTL7	-0.2691	0.1142	-2.357039	0.018421	NA
ANK1	-0.1038	0.1518	-0.683348	0.494387	0.731601
ANK2	0.0179	0.1507	0.118656	0.905548	0.96078
ANK3	0.2017	0.1013	1.991173	0.046462	0.250214
ANKDD1A	-0.0815	0.1139	-0.716067	0.47395	NA
ANKDD1B	0.0078	0.0932	0.08357	0.933399	NA
ANKEF1	-0.0286	0.1466	-0.194819	0.845534	NA
ANKFN1	0.0593	0.0771	0.768823	0.441998	NA
ANKFY1	0.2437	0.1254	1.943105	0.052004	0.260577
ANKH	0.1894	0.1144	1.656133	0.097695	0.340328
ANKHD1	0.3684	0.1441	2.557372	0.010547	0.147254
ANKHD1-EIF4EBP3	-0.0705	0.0723	-0.976143	0.328993	0.60591
ANKIB1	0.1654	0.0721	2.295281	0.021717	0.186644
ANKK1	0.244	0.1512	1.61422	0.10648	NA
ANKLE1	-0.3864	0.1441	-2.682204	0.007314	NA
ANKLE2	0.2013	0.0934	2.154433	0.031206	0.211086
ANKMY1	-0.1188	0.1497	-0.793542	0.427462	NA
ANKMY2	0.0948	0.0778	1.219235	0.222755	0.497368
ANKRA2	0.0941	0.0835	1.126994	0.259745	0.539723
ANKRD1	-0.1019	0.1012	-1.006273	0.314284	NA
ANKRD10	-0.2033	0.1362	-1.493198	0.135385	0.39451
ANKRD11	0.0661	0.0885	0.746563	0.455328	0.705718
ANKRD12	0.0663	0.1059	0.626019	0.531302	0.757262
ANKRD13A	0.1119	0.0741	1.509238	0.131238	0.389052
ANKRD13B	-0.0865	0.1475	-0.586033	0.557853	NA
ANKRD13C	0.1589	0.0633	2.511511	0.012022	0.153162
ANKRD13D	-0.1814	0.1353	-1.341073	0.179897	NA
ANKRD16	-0.0224	0.0762	-0.293831	0.768887	0.896309
ANKRD17	0.0912	0.0527	1.728235	0.083946	0.32094
ANKRD2	-0.0721	0.1343	-0.537204	0.591127	0.798357
ANKRD22	-0.1725	0.0962	-1.793892	NA	NA
ANKRD23	-0.285	0.1446	-1.971236	0.048697	0.253845
ANKRD24	-0.1354	0.1507	-0.898427	0.368958	0.639428
ANKRD26	-0.1271	0.1086	-1.17066	0.241735	0.519139
ANKRD27	0.2077	0.1349	1.539668	0.123641	NA
ANKRD28	0.0861	0.0797	1.080815	0.27978	0.56049
ANKRD29	0.0357	0.1334	0.26734	0.789208	NA
ANKRD31	-0.0226	0.0657	-0.343731	0.731049	NA
ANKRD32	0.1559	0.0932	1.672331	0.094459	0.336981
ANKRD33	-0.1107	0.1512	-0.732036	0.464147	NA
ANKRD33B	-0.1434	0.1451	-0.988364	0.322974	NA
ANKRD34A	-0.1577	0.1398	-1.12834	0.259176	NA
ANKRD34B	-0.0923	0.1353	-0.682072	0.495194	NA
ANKRD34C	NA	NA	NA	NA	NA
ANKRD35	-0.0564	0.1246	-0.453114	0.650467	0.832667
ANKRD37	-0.2438	0.1517	-1.606959	0.108063	0.357018
ANKRD39	-0.2385	0.1003	-2.377929	0.01741	0.174102
ANKRD40	-0.0655	0.0602	-1.088627	0.276319	0.557213
ANKRD42	0.0174	0.1087	0.159796	0.873042	0.94681
ANKRD44	-0.0428	0.117	-0.365811	0.714506	0.869793
ANKRD45	0.1255	0.1163	1.079393	0.280413	0.560825
ANKRD46	0.1059	0.0554	1.911936	0.055884	0.267804
ANKRD49	0.0558	0.107	0.521821	0.601795	0.803735
ANKRD50	0.1526	0.1217	1.254462	0.209674	0.482416
ANKRD52	0.0934	0.1087	0.85857	0.390578	0.654764
ANKRD53	0.0134	0.1431	0.093572	0.925449	NA
ANKRD54	-0.2772	0.1041	-2.663545	0.007732	0.132532
ANKRD55	-0.2259	0.1493	-1.512565	0.13039	0.387599
ANKRD6	-0.0687	0.113	-0.608113	0.543113	0.765957
ANKRD61	-0.1018	0.0849	-1.198738	0.23063	NA
ANKRD63	-0.0271	0.0935	-0.28934	0.772321	NA
ANKRD65	-0.0098	0.105	-0.093631	0.925402	NA
ANKRD66	-0.0355	0.0645	-0.55114	0.581538	NA
ANKRD9	-0.1782	0.1287	-1.385204	0.16599	0.431373
ANKS1A	0.2374	0.1274	1.863497	0.062392	0.281723
ANKS1B	0.0565	0.1063	0.531749	0.5949	0.800229
ANKS3	0.1167	0.0917	1.272597	0.203161	0.476072
ANKS4B	-0.0342	0.1467	-0.232852	0.815876	0.922108
ANKS6	-9e-04	0.0863	-0.009868	0.992127	0.996761
ANKUB1	0.2684	0.1405	1.910247	0.056101	NA
ANKZF1	-0.1113	0.076	-1.463953	0.143207	0.403084
ANLN	0.1373	0.1508	0.910614	0.362499	NA
ANO1	0.0541	0.1351	0.400195	0.689013	0.854224
ANO10	-0.0729	0.1172	-0.622336	0.533721	0.75931
ANO2	-0.4655	0.1469	-3.168938	0.00153	NA
ANO3	0.0539	0.1484	0.363302	0.716379	NA
ANO4	0.0719	0.1021	0.704057	0.481397	0.722807
ANO5	-0.0192	0.148	-0.129632	0.896858	0.957128
ANO6	0.0551	0.0963	0.571716	0.567514	0.783988
ANO8	0.1511	0.1354	1.115456	0.264655	0.545285
ANO9	-0.009	0.1099	-0.081651	0.934924	0.974121
ANP32A	0.0623	0.0717	0.869123	0.38478	0.650414
ANP32B	0.0624	0.0724	0.861196	0.38913	0.653911
ANP32E	0.1886	0.0732	2.575203	0.010018	0.144333
ANPEP	0.0192	0.1476	0.129949	0.896607	0.957128
ANTXR1	0.2333	0.1402	1.663738	0.096165	0.338621
ANTXR2	0.2497	0.1283	1.945973	0.051658	0.260191
ANXA1	-0.1462	0.1226	-1.192548	0.233046	0.509164
ANXA10	0.1671	0.1387	1.205499	0.228011	NA
ANXA11	-0.1306	0.0906	-1.44058	0.149703	0.411953
ANXA13	-0.302	0.1498	-2.015944	0.043806	0.245077
ANXA2	-0.2424	0.1103	-2.196479	0.028058	0.205596
ANXA3	0.0516	0.0731	0.706601	0.479815	0.721982
ANXA4	0.0881	0.0671	1.313077	0.189157	0.460936
ANXA5	-0.1943	0.0682	-2.848639	0.004391	0.111817
ANXA6	-0.0129	0.0919	-0.140544	0.88823	0.953272
ANXA7	-0.0846	0.0945	-0.895672	0.370428	0.640784
ANXA9	-0.1401	0.1222	-1.146249	0.251692	0.531029
AOAH	0.2942	0.1482	1.985426	0.047097	0.250926
AOC1	0.2254	0.0904	2.491649	NA	NA
AOC3	-0.0779	0.1059	-0.735556	0.462001	0.710185
AOX1	-0.119	0.1194	-0.996615	0.318951	0.596665
AP1AR	-0.0767	0.0931	-0.823475	0.410238	0.671615
AP1B1	0.085	0.1354	0.627374	0.530414	0.756671
AP1G1	0.1295	0.0865	1.497791	0.134188	0.392624
AP1G2	-0.1028	0.0853	-1.205882	0.227863	0.503361
AP1M1	-0.1173	0.0954	-1.228801	0.219146	0.492375
AP1M2	-0.0336	0.1377	-0.244074	0.807173	0.918829
AP1S1	-0.1367	0.1082	-1.263592	0.206376	0.479159
AP1S2	-0.1548	0.1481	-1.04544	0.29582	0.576781
AP1S3	0.183	0.1166	1.569353	0.116566	0.368345
AP2A1	-0.1436	0.1507	-0.952467	0.34086	NA
AP2A2	NA	NA	NA	NA	NA
AP2B1	0.0637	0.0911	0.699663	0.484138	0.724569
AP2M1	-0.0498	0.0932	-0.533999	0.593342	0.799931
AP2S1	-0.2012	0.0899	-2.238188	0.025209	0.196127
AP3B1	0.2162	0.0657	3.292645	0.000992	0.064512
AP3B2	-0.1795	0.1349	-1.33109	0.183159	0.452765
AP3D1	0.0682	0.0751	0.908806	0.363453	0.634609
AP3M1	0.1206	0.0573	2.104866	0.035303	0.222109
AP3M2	0.2434	0.1288	1.889351	0.058845	0.27389
AP3S1	-0.2262	0.1151	-1.964643	0.049456	0.255269
AP3S2	-0.0732	0.0786	-0.93075	0.351983	0.624134
AP4B1	0.0754	0.1017	0.741068	0.458652	0.708055
AP4E1	0.3149	0.1295	2.431588	0.015033	0.168217
AP4M1	-0.1036	0.1203	-0.861514	0.388955	0.653911
AP4S1	-0.1093	0.0856	-1.27674	0.201694	0.473926
AP5B1	-0.2172	0.0849	-2.557634	0.010539	0.147254
AP5M1	0.0618	0.0937	0.659773	0.5094	0.7427
AP5S1	-0.0596	0.0699	-0.8531	0.393604	0.657084
AP5Z1	0.0807	0.0881	0.915865	0.359738	0.630685
APAF1	0.1544	0.1144	1.349252	0.177256	0.446837
APBA1	0.2584	0.1296	1.994378	0.046111	0.249728
APBA2	-0.0826	0.148	-0.55837	0.576592	NA
APBA3	-0.1068	0.0868	-1.22953	0.218873	0.492057
APBB1	-0.0087	0.0892	-0.097729	0.922148	0.968518
APBB1IP	-0.1648	0.1422	-1.159264	0.246348	0.524405
APBB2	0.3817	0.0931	4.101245	4.1e-05	0.017702
APBB3	-0.0225	0.1212	-0.186062	0.852396	0.937161
APC	0.1642	0.0871	1.885529	0.059358	0.274648
APC2	-0.085	0.1231	-0.690187	0.490076	NA
APCDD1	0.0293	0.1458	0.200779	0.840871	NA
APCDD1L	0.093	0.1518	0.612566	0.540163	0.76425
APCS	-0.1109	0.0999	-1.110387	0.266832	NA
APEH	0.0025	0.0748	0.033304	0.973432	0.988104
APEX1	0.033	0.0826	0.399772	0.689324	0.854224
APEX2	-0.1334	0.1036	-1.287788	0.19782	0.470158
APH1A	-0.0538	0.074	-0.726	0.467839	0.71369
APH1B	0.1548	0.0948	1.633631	0.102336	0.347651
API5	0.193	0.0763	2.529718	0.011415	0.150678
APIP	0.2733	0.1031	2.650918	0.008027	0.134441
APITD1	-0.1	0.1101	-0.908396	0.363669	0.634789
APITD1-CORT	NA	NA	NA	NA	NA
APLF	0.0792	0.0805	0.984757	0.324743	0.601596
APLN	-0.1874	0.1494	-1.254125	0.209797	NA
APLNR	-0.1417	0.1391	-1.018567	0.308408	0.587996
APLP1	0.012	0.1313	0.091369	0.927199	NA
APLP2	0.0478	0.0697	0.685926	0.49276	0.730834
APMAP	0.0217	0.1193	0.181642	0.855864	0.938835
APOA1	-0.2866	0.1476	-1.941208	0.052233	0.260577
APOA1BP	-0.1801	0.0772	-2.33328	0.019633	0.180432
APOA2	-7e-04	0.0598	-0.011646	0.990708	NA
APOA4	-0.1925	0.1472	-1.308071	0.190849	0.462749
APOA5	-0.0363	0.0802	-0.452074	0.651216	NA
APOB	-0.054	0.1503	-0.359144	0.719487	0.872723
APOBEC1	-0.0103	0.1119	-0.091934	0.92675	NA
APOBEC2	-0.221	0.1518	-1.455181	0.145619	NA
APOBEC3H	-0.3039	0.1358	-2.237685	0.025242	0.196191
APOBEC4	-0.0052	0.0571	-0.090783	0.927665	NA
APOBR	-0.1869	0.1518	-1.231469	0.218147	NA
APOC1	-0.2237	0.1514	-1.477807	0.139459	0.399058
APOC2	-0.084	0.1518	-0.553174	0.580145	0.79204
APOC3	-0.4049	0.1512	-2.677642	0.007414	0.130741
APOC4	-0.0799	0.0849	-0.941577	0.346409	NA
APOD	-0.2342	0.095	-2.464885	0.013706	0.16236
APOE	-0.3865	0.1449	-2.667451	0.007643	0.132344
APOF	0.0733	0.1512	0.484651	0.627924	NA
APOH	0.0745	0.1505	0.495004	0.620597	0.816172
APOL2	-0.1085	0.1086	-0.998488	0.318043	NA
APOL6	0.15	0.1332	1.125473	0.260389	NA
APOLD1	0.0408	0.1474	0.276732	0.781986	0.905371
APOM	-0.2149	0.1517	-1.416719	0.156565	0.417956
APOO	0.03	0.0918	0.326574	0.74399	0.884541
APOOL	-0.0147	0.0869	-0.168721	0.866016	0.944128
APOPT1	-0.2016	0.086	-2.34445	0.019055	0.179528
APP	0.1613	0.0692	2.330363	0.019787	0.180432
APPBP2	0.1533	0.076	2.018331	0.043557	0.244952
APPL1	0.1082	0.084	1.289272	0.197303	0.46973
APPL2	-0.0221	0.1021	-0.21649	0.828606	0.927755
APRT	-0.2347	0.0861	-2.726308	0.006405	0.125493
APTX	-0.0347	0.1002	-0.346291	0.729124	0.876887
AQP1	0.0503	0.1186	0.423688	0.671794	0.844693
AQP10	-0.1435	0.1514	-0.947712	0.343276	NA
AQP11	-0.0762	0.1488	-0.512109	0.608575	0.80791
AQP12A	NA	NA	NA	NA	NA
AQP12B	-0.0132	0.0256	-0.516217	0.605703	NA
AQP2	0.0679	0.1515	0.448399	0.653866	0.834949
AQP3	-0.0938	0.1515	-0.619491	0.535593	NA
AQP4	0.1112	0.1323	0.840974	0.400363	NA
AQP5	0.0665	0.1465	0.454234	0.649661	NA
AQP8	-0.0886	0.09	-0.983959	0.325136	NA
AQP9	-0.0172	0.0372	-0.462162	0.643965	NA
AQPEP	-0.142	0.142	-1.000073	0.317275	NA
AQR	0.2218	0.074	2.995891	0.002736	0.094534
AR	0.1209	0.1502	0.805288	0.420654	0.678728
ARAF	-0.0571	0.0586	-0.974383	0.329866	0.606264
ARAP1	-0.2215	0.1107	-2.000907	0.045402	0.248458
ARAP2	-0.123	0.1424	-0.863566	0.387826	0.653095
ARAP3	-0.1619	0.1247	-1.298682	0.194053	0.465947
ARC	0.0364	0.1358	0.26767	0.788954	0.90913
ARCN1	0.0825	0.0837	0.985728	0.324267	0.601211
AREG	0.0122	0.0813	0.150054	0.880722	NA
AREL1	0.1976	0.105	1.882971	0.059704	0.27571
ARF1	-0.0822	0.0485	-1.693284	0.090401	0.330398
ARF3	0.0964	0.1135	0.849653	0.395518	0.658068
ARF4	-0.1909	0.0873	-2.185849	0.028827	0.206707
ARF5	-0.2216	0.0805	-2.753344	0.005899	0.123189
ARF6	0.0613	0.0901	0.680247	0.496348	0.733339
ARFGAP1	-0.2348	0.0943	-2.48912	0.012806	0.157738
ARFGAP2	-0.2398	0.0861	-2.786612	0.005326	0.11862
ARFGAP3	-0.0281	0.0565	-0.496805	0.619327	0.81545
ARFGEF1	0.1558	0.0817	1.906608	0.056571	0.269021
ARFGEF2	0.3509	0.1139	3.08087	0.002064	0.089103
ARFIP1	0.1891	0.1027	1.840879	0.065639	0.289372
ARFIP2	-0.0601	0.048	-1.251387	0.210793	0.482993
ARFRP1	-0.1843	0.0873	-2.111317	0.034745	0.219802
ARG1	-0.532	0.1516	-3.509145	0.00045	0.046954
ARG2	-0.2135	0.1381	-1.54593	0.122122	0.376536
ARGLU1	-0.1612	0.1253	-1.28674	0.198185	0.470426
ARHGAP1	-0.1339	0.0671	-1.995453	0.045994	0.249728
ARHGAP11A	-0.1154	0.1501	-0.768655	0.442098	NA
ARHGAP12	0.1467	0.0677	2.16629	0.030289	0.209939
ARHGAP15	0.0327	0.1464	0.223461	0.823176	NA
ARHGAP17	-0.1986	0.0867	-2.290611	0.021986	0.187297
ARHGAP18	0.1498	0.1191	1.257462	0.208586	0.48132
ARHGAP19	0.1782	0.0811	2.197462	0.027987	0.20545
ARHGAP20	0.0473	0.1434	0.330227	0.741229	NA
ARHGAP21	0.0371	0.1043	0.355771	0.722012	0.873414
ARHGAP22	-0.2987	0.149	-2.004971	0.044966	NA
ARHGAP23	0.0916	0.127	0.721172	0.470803	0.716354
ARHGAP24	0.2405	0.1305	1.842723	0.06537	0.288933
ARHGAP25	0.0993	0.1214	0.817774	0.413486	0.67407
ARHGAP26	0.2381	0.1233	1.930854	0.053501	0.26309
ARHGAP27	-0.2285	0.1435	-1.591783	0.111433	0.361738
ARHGAP28	0.2341	0.1129	2.074199	0.038061	0.230759
ARHGAP29	0.1479	0.1336	1.107264	0.26818	0.548929
ARHGAP30	-0.2985	0.1505	-1.983977	0.047258	NA
ARHGAP31	0.2326	0.1364	1.704984	0.088197	0.32683
ARHGAP32	0.0963	0.057	1.6895	0.091124	0.331305
ARHGAP33	-0.0208	0.1515	-0.137479	0.890652	NA
ARHGAP35	0.1336	0.1072	1.246378	0.212626	0.485233
ARHGAP36	-0.0027	0.0295	-0.093064	0.925853	NA
ARHGAP39	0.0883	0.1175	0.751841	0.452147	0.702981
ARHGAP4	-0.1341	0.1418	-0.945793	0.344254	0.617978
ARHGAP42	0.1819	0.0899	2.022791	0.043095	0.243466
ARHGAP44	0.0902	0.1185	0.761381	0.44643	0.699189
ARHGAP5	0.3568	0.1222	2.920394	0.003496	0.104011
ARHGAP6	0.1864	0.0914	2.03969	0.041381	0.240076
ARHGAP8	-0.0691	0.1515	-0.455814	0.648524	NA
ARHGAP9	-0.1402	0.1513	-0.926747	0.354058	NA
ARHGDIA	-0.2367	0.0749	-3.158813	0.001584	0.076921
ARHGDIB	-0.0157	0.1449	-0.108698	0.913442	0.964607
ARHGDIG	-0.0969	0.1518	-0.638592	0.523088	NA
ARHGEF1	-0.133	0.115	-1.156468	0.24749	0.526434
ARHGEF10	-0.3597	0.123	-2.924062	0.003455	0.103972
ARHGEF10L	-0.0169	0.1123	-0.150095	0.88069	0.950115
ARHGEF11	0.0151	0.079	0.190586	0.84885	0.935819
ARHGEF15	-0.1124	0.1007	-1.116153	0.264357	0.545061
ARHGEF16	-0.1046	0.0917	-1.140353	0.254139	0.533573
ARHGEF17	0.1258	0.0945	1.33116	0.183136	0.452765
ARHGEF18	0.2574	0.1391	1.850023	0.06431	0.286335
ARHGEF19	-0.0295	0.1478	-0.199536	0.841844	0.933099
ARHGEF2	-0.1483	0.1142	-1.298765	0.194025	0.465947
ARHGEF25	-0.0087	0.1444	-0.060258	0.95195	0.979844
ARHGEF26	0.3703	0.1433	2.583955	0.009767	NA
ARHGEF28	0.2417	0.0954	2.534419	0.011263	0.150186
ARHGEF3	0.1515	0.1041	1.455683	0.14548	0.40611
ARHGEF33	0.0536	0.1352	0.396456	0.691769	NA
ARHGEF37	-0.0563	0.1313	-0.428379	0.668375	0.843263
ARHGEF38	0.2081	0.1517	1.372048	0.170048	NA
ARHGEF39	-0.0701	0.0957	-0.732687	0.463749	0.711369
ARHGEF4	0.0495	0.0901	0.548897	0.583076	0.794017
ARHGEF40	-0.0181	0.1056	-0.171614	0.863741	0.942851
ARHGEF5	0.0545	0.1189	0.458208	0.646803	0.83051
ARHGEF6	0.0122	0.0962	0.127242	0.898749	0.957818
ARHGEF7	0.0179	0.0862	0.207772	0.835407	0.931563
ARHGEF9	0.1113	0.1055	1.054952	0.291447	0.572406
ARID1A	0.1469	0.0966	1.521713	0.128081	0.384446
ARID2	0.1467	0.0797	1.840212	0.065737	0.289682
ARID3A	0.213	0.1396	1.525476	0.12714	0.382928
ARID3B	0.09	0.1104	0.814749	0.415216	0.675315
ARID3C	-0.0466	0.1512	-0.308432	0.757753	NA
ARID4A	0.1749	0.0949	1.84312	0.065312	0.288933
ARID4B	0.1242	0.0865	1.435689	0.151091	0.413884
ARID5A	-0.1092	0.1287	-0.848585	0.396112	0.658431
ARID5B	0.0814	0.1069	0.761317	0.446468	0.699189
ARIH1	0.1026	0.0579	1.771474	0.076482	0.308238
ARIH2	0.1094	0.0831	1.316797	0.187907	0.459603
ARIH2OS	0.2692	0.1398	1.925001	0.054229	NA
ARL1	-0.1995	0.0938	-2.125752	0.033524	0.216646
ARL10	0.1245	0.1245	1.000164	0.317231	0.594802
ARL11	-0.1673	0.1385	-1.20776	0.227139	NA
ARL13B	0.0417	0.0891	0.468612	0.639347	0.82692
ARL14EP	-0.1679	0.1049	-1.600249	0.109543	0.358559
ARL15	0.4258	0.1018	4.18422	2.9e-05	0.013909
ARL16	0.0136	0.0953	0.142443	0.88673	0.952228
ARL17B	-0.0853	0.0583	-1.463229	0.143405	NA
ARL2	-0.2621	0.0919	-2.850774	0.004361	0.111817
ARL2BP	-0.0674	0.0727	-0.926925	0.353966	0.626359
ARL3	-0.1422	0.0894	-1.589179	0.11202	0.362479
ARL4A	-0.068	0.108	-0.628944	0.529386	0.756362
ARL4C	0.0536	0.1178	0.454797	0.649255	0.832203
ARL5A	0.1003	0.1277	0.785476	0.432175	NA
ARL5B	0.0099	0.1361	0.072716	0.942032	0.97689
ARL6	0.1887	0.1127	1.674469	0.094039	0.336694
ARL6IP1	0.0708	0.1245	0.568654	0.569591	0.785982
ARL6IP4	-0.0483	0.0801	-0.602976	0.546525	NA
ARL6IP5	-0.019	0.0846	-0.22489	0.822065	0.925458
ARL6IP6	0.0163	0.1046	0.155946	0.876076	0.947888
ARL8A	-0.1936	0.0786	-2.463194	0.013771	0.162399
ARL8B	0.1144	0.058	1.973991	0.048383	0.253748
ARL9	-0.1236	0.1299	-0.951751	0.341223	NA
ARMC1	0.0986	0.08	1.233344	0.217447	0.489952
ARMC10	-0.0151	0.062	-0.2438	0.807386	0.918829
ARMC12	-0.0801	0.1449	-0.552481	0.580619	0.792207
ARMC2	0.2871	0.1434	2.001717	0.045315	NA
ARMC3	-0.3353	0.1494	-2.243773	0.024847	NA
ARMC4	-0.1489	0.1081	-1.377202	0.16845	NA
ARMC5	0.0313	0.1316	0.237634	0.812165	0.920893
ARMC6	-0.195	0.1179	-1.653757	0.098177	0.341087
ARMC7	-0.2015	0.1311	-1.5372	0.124244	0.379522
ARMC8	0.0055	0.0663	0.082676	0.934109	0.974106
ARMC9	-0.0846	0.097	-0.872776	0.382785	0.649048
ARMCX2	0.2146	0.1482	1.448662	0.147432	NA
ARMCX3	0.0137	0.0635	0.216404	0.828673	0.927755
ARMCX5	0.1119	0.0924	1.211905	0.225549	NA
ARMCX6	0.083	0.1321	0.62824	0.529847	NA
ARNT	0.2354	0.117	2.012274	0.044191	0.245433
ARNT2	0.2717	0.1491	1.822803	0.068333	0.295211
ARNTL	0.2108	0.1256	1.678466	0.093256	0.335616
ARPC1A	-0.0412	0.0805	-0.511965	0.608675	0.80791
ARPC1B	-0.0126	0.1047	-0.120686	0.903939	0.960186
ARPC2	-0.0453	0.0547	-0.827401	0.40801	0.66934
ARPC3	-0.0373	0.0859	-0.433756	0.664466	0.840624
ARPC4	-0.0546	0.0857	-0.636376	0.524531	0.752803
ARPC4-TTLL3	-0.2778	0.1423	-1.952252	0.050908	NA
ARPC5	-0.001	0.0767	-0.01324	0.989436	0.995491
ARPC5L	-0.1711	0.1187	-1.441693	0.149389	0.411608
ARPP19	0.0818	0.0962	0.849927	0.395365	0.658059
ARPP21	-0.1481	0.1354	-1.093464	0.27419	NA
ARRB1	-0.0601	0.1484	-0.404974	0.685497	0.852021
ARRB2	-0.2491	0.1022	-2.436612	0.014826	0.167424
ARRDC1	-0.1366	0.0867	-1.576019	0.115021	0.366439
ARRDC2	0.1195	0.1516	0.788634	0.430326	0.685526
ARRDC3	0.2284	0.1165	1.961214	0.049854	0.255808
ARRDC4	-0.0259	0.1433	-0.180921	0.856429	0.938977
ARRDC5	-0.0798	0.1025	-0.778917	0.436029	NA
ARSA	0.0215	0.1283	0.167309	0.867127	0.944128
ARSB	0.2298	0.1267	1.813391	0.069772	0.297044
ARSE	-0.0093	0.1515	-0.061458	0.950994	0.979729
ARSG	0.1726	0.1069	1.6153	0.106246	0.355105
ARSI	-0.0568	0.0416	-1.365733	0.172023	NA
ARSJ	-0.072	0.1201	-0.600016	0.548495	NA
ARSK	0.1156	0.0767	1.508446	0.13144	0.389095
ART1	-0.0297	0.0313	-0.94852	0.342865	NA
ART3	0.0098	0.1435	0.068596	0.945312	0.977744
ART4	-0.0845	0.1381	-0.612241	0.540379	NA
ART5	0.0276	0.0785	0.351749	0.725026	NA
ARTN	-0.1208	0.1329	-0.909269	0.363208	NA
ARV1	0.1336	0.0784	1.705342	0.088131	0.32683
ARVCF	-0.0285	0.0999	-0.285216	0.775479	0.90148
ARX	-0.0063	0.0682	-0.092913	0.925973	NA
AS3MT	0.2001	0.1517	1.318908	0.1872	NA
ASAH1	0.0858	0.0974	0.881037	0.378298	0.646492
ASAH2	-0.088	0.0966	-0.911193	0.362194	NA
ASAP1	-0.0519	0.1163	-0.446654	0.655125	0.836202
ASAP2	0.057	0.1091	0.5222	0.601531	0.803479
ASAP3	-0.0106	0.095	-0.111749	0.911023	0.963638
ASB1	-0.1024	0.093	-1.100854	0.27096	0.551189
ASB10	-0.077	0.1388	-0.554701	0.579099	NA
ASB11	0.0341	0.109	0.312862	0.754386	NA
ASB12	-0.0014	0.0242	-0.056593	0.954869	NA
ASB13	-0.0667	0.0965	-0.691358	0.489341	0.727971
ASB14	0.11	0.1491	0.737307	0.460936	NA
ASB15	-0.0631	0.0628	-1.005446	0.314682	NA
ASB17	-0.0088	0.0179	-0.491739	0.622904	NA
ASB18	NA	NA	NA	NA	NA
ASB2	0.2138	0.1344	1.590624	0.111694	0.361954
ASB3	-0.0714	0.1438	-0.496516	0.619531	0.81545
ASB4	-0.1182	0.1277	-0.925163	0.354881	NA
ASB5	0.0282	0.1377	0.204843	0.837694	0.932481
ASB6	-0.1731	0.0827	-2.092395	0.036403	0.22623
ASB7	0.1543	0.0763	2.022915	0.043082	0.243466
ASB8	0.0541	0.0799	0.677078	0.498357	0.734901
ASB9	-0.1602	0.1503	-1.065881	0.286477	NA
ASCC1	0.0569	0.0788	0.721954	0.470323	0.715792
ASCC2	0.1155	0.1019	1.132859	0.257273	0.537429
ASCC3	0.2966	0.1285	2.308344	0.02098	0.184255
ASCL1	0.0088	0.0322	0.273811	0.78423	NA
ASCL2	-0.1454	0.1513	-0.961038	0.336533	NA
ASCL3	-0.0107	0.0684	-0.157194	0.875092	NA
ASF1A	-0.0818	0.0878	-0.931336	0.35168	0.623894
ASF1B	-0.2398	0.1348	-1.779865	0.075098	NA
ASGR1	-0.1225	0.1278	-0.958243	0.33794	NA
ASGR2	-0.0547	0.1497	-0.365268	0.714911	NA
ASH1L	0.283	0.128	2.21044	0.027075	0.202878
ASH2L	-0.0169	0.0831	-0.20391	0.838424	0.93259
ASIC1	0.0295	0.1516	0.194694	0.845632	NA
ASIC2	NA	NA	NA	NA	NA
ASIC3	-0.0363	0.0221	-1.640294	0.100944	NA
ASIC4	-0.1082	0.1518	-0.712993	0.47585	NA
ASIC5	-0.0088	0.0179	-0.491739	0.622904	NA
ASIP	-0.0394	0.1511	-0.260442	0.794523	NA
ASL	-0.2362	0.139	-1.698851	0.089347	0.328478
ASMT	-0.0198	0.0659	-0.299842	0.764298	NA
ASMTL	-0.1429	0.1132	-1.262625	0.206724	0.479397
ASNA1	-0.0684	0.0664	-1.03034	0.30285	0.583346
ASNS	0.0525	0.1499	0.350164	0.726215	0.875657
ASNSD1	-0.0012	0.0747	-0.016197	0.987078	0.994371
ASPA	0.2766	0.1518	1.821533	0.068526	0.295476
ASPDH	-0.1403	0.1513	-0.927583	0.353624	0.626052
ASPG	-0.1868	0.1504	-1.24217	0.214174	0.486383
ASPH	0.3049	0.1404	2.171756	0.029874	0.209215
ASPHD1	-0.0269	0.0652	-0.411864	0.680439	NA
ASPHD2	-0.0561	0.1275	-0.440171	0.659813	0.838044
ASPM	-0.0581	0.1494	-0.388529	0.697625	0.859
ASPN	0.1039	0.1491	0.696631	0.486034	0.725796
ASPRV1	0.0043	0.0305	0.142087	NA	NA
ASPSCR1	-0.1171	0.0896	-1.306998	0.191213	0.462749
ASRGL1	-0.2156	0.1515	-1.422913	0.154761	0.416121
ASS1	-0.0464	0.1297	-0.357749	0.720531	0.872962
ASTE1	-0.0454	0.0873	-0.520673	0.602595	0.804235
ASTL	NA	NA	NA	NA	NA
ASTN1	0.3137	0.1411	2.224028	0.026147	0.199537
ASTN2	0.095	0.1508	0.629729	0.528872	NA
ASUN	-0.0338	0.0837	-0.403957	0.686244	0.85237
ASXL1	-0.0154	0.1011	-0.152785	0.878568	0.949115
ASXL2	0.2416	0.1217	1.985177	0.047125	0.250926
ASXL3	0.1068	0.1267	0.84289	0.39929	NA
ASZ1	0.0109	0.0526	0.207054	0.835968	NA
ATAD1	0.1636	0.0628	2.606804	0.009139	0.139672
ATAD2	0.0049	0.1229	0.039911	0.968164	0.98544
ATAD2B	0.0575	0.1221	0.471031	0.637619	0.826183
ATAD3A	-0.0852	0.091	-0.936525	0.349003	0.621489
ATAD5	0.1679	0.1305	1.286068	0.198419	0.470596
ATAT1	-0.2013	0.1368	-1.4712	0.141237	0.400723
ATCAY	0.0874	0.1453	0.601238	0.547681	NA
ATE1	0.132	0.0772	1.709214	0.087411	0.326052
ATF1	0.0738	0.0873	0.846009	0.397548	0.659772
ATF2	0.0477	0.0733	0.649943	0.515729	0.747453
ATF3	-0.2042	0.1513	-1.349482	0.177182	0.446751
ATF4	-0.0863	0.109	-0.791983	0.428371	0.684267
ATF5	-0.1678	0.1408	-1.191875	0.23331	NA
ATF6	0.0998	0.0629	1.587595	0.112378	0.362876
ATF6B	-0.1794	0.0736	-2.437137	0.014804	0.167424
ATF7	-0.0125	0.0896	-0.139251	0.889252	0.953678
ATF7IP	0.1883	0.0982	1.91778	0.055139	0.266287
ATF7IP2	0.1329	0.0871	1.526745	0.126824	0.382492
ATG10	0.1214	0.1029	1.180192	0.237924	0.514704
ATG13	-0.0233	0.0704	-0.330999	0.740645	0.883275
ATG14	0.2536	0.114	2.223936	0.026153	0.199537
ATG16L1	-0.12	0.0805	-1.491646	0.135792	0.394941
ATG16L2	-0.2654	0.1385	-1.916921	0.055248	0.266583
ATG2A	-0.0671	0.082	-0.818556	0.41304	0.673638
ATG2B	0.167	0.0876	1.906184	0.056626	0.269168
ATG3	-0.082	0.0761	-1.077874	0.28109	0.561476
ATG4A	-0.0262	0.0909	-0.288485	0.772975	0.899913
ATG4B	-0.0095	0.0704	-0.135323	0.892356	0.954949
ATG4C	-0.0291	0.0878	-0.330871	0.740742	0.883275
ATG4D	-0.1865	0.092	-2.027043	0.042658	0.242953
ATG5	0.0299	0.1026	0.290991	0.771059	0.897962
ATG7	-0.0676	0.0605	-1.116078	0.264389	0.545061
ATG9A	-0.0464	0.0704	-0.659473	0.509592	0.7427
ATG9B	-0.1877	0.1263	-1.485669	0.137367	NA
ATHL1	-0.1389	0.1373	-1.012287	0.311401	0.591276
ATIC	0.0565	0.0658	0.858777	0.390464	0.654677
ATL1	0.0638	0.1199	0.532444	0.594418	0.800229
ATL2	0.1197	0.1016	1.17838	0.238645	0.515665
ATL3	0.2769	0.1204	2.2993	0.021488	0.186516
ATM	0.2798	0.1222	2.29065	0.021984	0.187297
ATMIN	0.1231	0.0942	1.307216	0.191139	0.462749
ATN1	-0.2348	0.0881	-2.66609	0.007674	0.132399
ATOH1	NA	NA	NA	NA	NA
ATOH7	-0.2503	0.1491	-1.679034	0.093145	NA
ATOH8	0.0388	0.1378	0.281273	0.778501	0.903383
ATOX1	-0.3477	0.1	-3.477379	0.000506	0.049479
ATP10A	-0.0217	0.1214	-0.179224	0.857762	0.93999
ATP10B	0.2991	0.1518	1.969799	0.048861	0.253961
ATP10D	0.0717	0.1133	0.632555	0.527025	0.754725
ATP11A	0.0975	0.1243	0.784462	0.432769	0.68783
ATP11B	0.2976	0.0894	3.330443	0.000867	0.062187
ATP11C	0.0588	0.1217	0.483497	0.628743	0.819644
ATP12A	0.049	0.0606	0.809341	NA	NA
ATP13A1	-0.0868	0.0926	-0.936951	0.348784	0.621409
ATP13A2	-0.1203	0.0829	-1.450619	0.146886	0.407793
ATP13A3	0.1771	0.0752	2.353707	0.018587	0.17935
ATP13A4	-0.1463	0.0879	-1.664613	0.09599	NA
ATP13A5	0.0451	0.1163	0.387474	0.698406	NA
ATP1A1	0.2686	0.1147	2.342638	0.019148	0.179528
ATP1A3	-0.2675	0.1156	-2.315065	0.020609	NA
ATP1A4	0.0142	0.0507	0.279234	0.780065	NA
ATP1B1	0.0283	0.0913	0.309593	0.75687	0.890435
ATP1B2	-0.0288	0.1368	-0.210305	0.83343	0.930723
ATP1B3	-0.0484	0.1014	-0.47724	0.633191	0.822288
ATP1B4	-4e-04	0.0179	-0.023447	0.981294	NA
ATP2A1	-0.2168	0.1514	-1.431383	0.152321	NA
ATP2A2	0.1839	0.072	2.555774	0.010595	0.147515
ATP2A3	0.0742	0.1293	0.574044	0.565938	0.782293
ATP2B2	0.3577	0.1307	2.737092	0.006198	0.12397
ATP2B3	0.0666	0.1464	0.455117	0.649025	NA
ATP2C1	0.292	0.085	3.434964	0.000593	0.050995
ATP2C2	-0.1797	0.1431	-1.255775	0.209197	NA
ATP4A	0.2095	0.1428	1.467204	0.142321	0.4015
ATP4B	-4e-04	0.0179	-0.023447	0.981294	NA
ATP5A1	0.1372	0.0933	1.471107	0.141262	0.400723
ATP5B	0.0962	0.0933	1.031043	0.302521	0.583035
ATP5C1	0.055	0.0804	0.683907	0.494034	0.731369
ATP5D	-0.176	0.1106	-1.59076	0.111664	0.361954
ATP5E	-0.0037	0.1357	-0.026935	0.978512	0.99128
ATP5F1	0.0709	0.0904	0.783963	0.433062	0.68783
ATP5G1	-0.2818	0.1098	-2.565457	0.010304	0.146066
ATP5G2	-0.0502	0.0858	-0.585613	0.558136	0.775825
ATP5G3	-0.0343	0.0906	-0.378917	0.70475	0.862388
ATP5H	-0.0569	0.0874	-0.650589	0.515312	0.747071
ATP5I	-0.2458	0.1159	-2.121226	0.033903	0.216882
ATP5J	-0.163	0.1062	-1.534648	0.12487	0.380343
ATP5J2	-0.2177	0.1192	-1.827463	0.06763	0.293514
ATP5J2-PTCD1	0.0396	0.1335	0.296301	0.767	0.895887
ATP5L	-0.1471	0.0958	-1.535817	0.124583	0.380153
ATP5O	-0.0678	0.0885	-0.766047	0.443648	0.696673
ATP5S	0.0994	0.0928	1.070555	0.28437	0.564398
ATP5SL	-0.1183	0.0671	-1.763647	0.077791	0.31065
ATP6AP1	-0.1566	0.0862	-1.816325	0.06932	0.296686
ATP6AP1L	-0.226	0.1514	-1.493092	0.135413	NA
ATP6AP2	-0.0023	0.0912	-0.025256	0.979851	0.99173
ATP6V0A1	-0.0094	0.1115	-0.08397	0.93308	0.973851
ATP6V0A4	0.0597	0.1001	0.596253	0.551006	0.771916
ATP6V0B	-0.1679	0.0838	-2.004417	0.045025	0.247535
ATP6V0C	-0.1666	0.0797	-2.088907	0.036716	0.227164
ATP6V0D1	-0.0749	0.0863	-0.868074	0.385354	0.650867
ATP6V0D2	0.1272	0.1171	1.086277	0.277356	0.557924
ATP6V0E1	-0.0783	0.0725	-1.079764	0.280247	0.560625
ATP6V0E2	-0.1281	0.0877	-1.460887	0.144046	0.404431
ATP6V1A	0.1302	0.0773	1.685329	0.091925	0.333048
ATP6V1B1	0.2049	0.1492	1.373695	0.169536	0.436832
ATP6V1B2	0.0171	0.103	0.166344	0.867886	0.944176
ATP6V1C1	0.0457	0.0786	0.58187	0.560654	0.777809
ATP6V1C2	-0.2737	0.1129	-2.424306	0.015338	0.169442
ATP6V1D	0.1364	0.0923	1.477435	0.139559	0.399148
ATP6V1E1	-0.11	0.1137	-0.967411	0.333339	0.608239
ATP6V1E2	0.0034	0.1223	0.027929	0.977719	NA
ATP6V1F	-0.183	0.0928	-1.972314	0.048574	0.253756
ATP6V1G1	-0.0563	0.1179	-0.477602	0.632934	0.822288
ATP6V1G2	0.0187	0.1472	0.126836	0.89907	NA
ATP6V1G3	-0.0129	0.1131	-0.114216	0.909066	0.962935
ATP6V1H	-0.008	0.0976	-0.082312	0.934399	0.974121
ATP7A	0.2963	0.143	2.071972	0.038268	0.231263
ATP7B	0.0682	0.1517	0.449494	0.653075	0.834464
ATP8A1	0.1475	0.1166	1.265361	0.205742	0.47857
ATP8A2	0.1172	0.1368	0.856733	0.391592	0.655193
ATP8B1	0.1515	0.1419	1.067726	0.285644	0.565622
ATP8B2	-0.1149	0.1319	-0.871102	0.383698	0.649344
ATP8B3	-0.1447	0.1504	-0.961978	0.336061	NA
ATP8B4	0.0123	0.1514	0.081214	0.935272	0.974189
ATP9A	0.0199	0.1153	0.172336	0.863174	0.942851
ATP9B	0.0484	0.0741	0.65337	0.513518	0.745784
ATPAF1	0.2133	0.0976	2.185306	0.028866	0.206707
ATPAF2	-0.0497	0.0952	-0.522262	0.601488	0.803479
ATPIF1	-0.2922	0.1249	-2.340002	0.019284	0.179528
ATR	0.0918	0.1102	0.833093	0.404792	0.666043
ATRAID	-0.03	0.0737	-0.407314	0.683777	0.851485
ATRIP	0.0473	0.0677	0.698984	0.484562	0.72497
ATRN	0.2009	0.1146	1.753739	0.079475	0.312974
ATRNL1	0.3724	0.1507	2.471555	0.013453	0.160725
ATRX	0.3102	0.087	3.564355	0.000365	0.04531
ATXN1	0.1803	0.0724	2.489083	0.012807	0.157738
ATXN10	-0.0769	0.0588	-1.307298	0.191111	0.462749
ATXN1L	0.16	0.0748	2.138047	0.032513	0.21382
ATXN2	-0.0818	0.0769	-1.063099	0.287737	0.567715
ATXN2L	-0.2173	0.1263	-1.720762	0.085294	0.323234
ATXN7	0.2814	0.1311	2.146878	0.031803	0.212584
ATXN7L1	0.1096	0.1455	0.753527	0.451134	NA
ATXN7L2	-0.0536	0.1383	-0.387904	0.698087	0.859412
ATXN7L3	-0.1709	0.0826	-2.068046	0.038636	0.232605
ATXN7L3B	0.109	0.0652	1.671402	0.094642	0.336981
AUH	-0.0034	0.0809	-0.041855	0.966614	0.984759
AUNIP	0.2341	0.1489	1.572366	0.115866	0.367324
AUP1	-0.1699	0.0786	-2.162542	0.030576	0.210204
AURKA	-0.2415	0.1473	-1.639413	0.101127	NA
AURKAIP1	-0.0995	0.0899	-1.10686	0.268355	0.549086
AURKB	0.2123	0.1207	1.759091	0.078562	NA
AURKC	0.0228	0.1024	0.222521	0.823909	NA
AUTS2	0.2893	0.1363	2.121837	0.033851	0.216882
AVEN	-0.1842	0.0729	-2.527202	0.011498	0.151208
AVIL	-0.1923	0.1517	-1.267376	0.205021	NA
AVL9	-0.0261	0.0588	-0.443648	0.657297	0.836777
AVP	-0.0532	0.0373	-1.427277	0.1535	NA
AVPI1	-0.1371	0.1469	-0.93334	0.350644	0.623147
AVPR1A	0.056	0.1469	0.381359	0.702937	0.861702
AVPR1B	NA	NA	NA	NA	NA
AVPR2	-0.2177	0.1464	-1.486744	0.137083	0.397118
AWAT1	NA	NA	NA	NA	NA
AWAT2	-0.0039	0.0408	-0.096025	0.9235	NA
AXDND1	-0.0169	0.0354	-0.475727	0.634269	NA
AXIN1	-0.0675	0.0827	-0.815798	0.414616	0.674829
AXIN2	0.1989	0.1233	1.612654	0.10682	0.356037
AXL	0.1404	0.103	1.362531	0.17303	0.442051
AZGP1	-0.2378	0.1275	-1.864909	0.062194	0.281373
AZI1	0.0665	0.1239	0.536922	0.591322	0.798474
AZI2	0.1375	0.0897	1.533708	0.125102	0.380478
AZIN1	0.0953	0.0583	1.634084	0.102241	0.347539
B2M	-0.0436	0.1144	-0.381364	0.702933	0.861702
B3GALNT1	0.0842	0.1261	0.667356	0.504545	0.739833
B3GALNT2	0.2079	0.1187	1.750798	0.079981	0.313529
B3GALT1	-0.0384	0.1413	-0.272025	0.785603	NA
B3GALT2	0.2129	0.1516	1.40443	0.160191	NA
B3GALT4	-0.1213	0.1516	-0.800412	0.423472	NA
B3GALT5	0.279	0.1331	2.095891	0.036092	NA
B3GALT6	-0.3173	0.1214	-2.613916	0.008951	0.138323
B3GALTL	0.0463	0.0832	0.557272	0.577342	0.790275
B3GAT1	0.0278	0.0904	0.307359	0.75857	NA
B3GAT2	0.0557	0.0454	1.224659	0.220704	NA
B3GAT3	-0.2159	0.0715	-3.017381	0.00255	0.092852
B3GNT1	-0.0782	0.088	-0.889384	0.373797	0.642527
B3GNT2	0.2245	0.0929	2.414864	0.015741	0.171192
B3GNT3	-0.1229	0.144	-0.853567	0.393345	NA
B3GNT4	-0.1401	0.1368	-1.023549	0.306049	NA
B3GNT5	0.0437	0.1391	0.314047	0.753485	0.888664
B3GNT6	-0.1017	0.1408	-0.721937	0.470333	NA
B3GNT7	-0.0255	0.1204	-0.211409	0.832568	0.930439
B3GNT8	-0.165	0.1375	-1.199795	0.230219	0.506663
B3GNT9	0.0804	0.1416	0.567754	0.570202	0.786047
B3GNTL1	-0.1366	0.0633	-2.158674	0.030875	0.210828
B4GALNT1	-0.3349	0.1381	-2.425883	0.015271	0.169177
B4GALNT2	-0.0262	0.1506	-0.174171	0.861731	0.942352
B4GALNT3	0.2873	0.1491	1.926173	0.054083	0.264153
B4GALNT4	-0.0959	0.128	-0.749445	0.453589	0.704714
B4GALT1	0.2245	0.1032	2.174711	0.029652	0.208682
B4GALT2	-0.1503	0.0772	-1.945907	0.051666	0.260191
B4GALT3	-0.0952	0.0948	-1.004312	0.315228	0.593809
B4GALT4	0.0406	0.1176	0.345515	0.729707	0.876887
B4GALT6	0.2359	0.1099	2.146533	0.031831	0.212584
B4GALT7	0.0253	0.0554	0.457126	0.64758	0.831032
B9D1	-0.1949	0.0951	-2.049019	0.04046	0.237327
B9D2	-0.1629	0.081	-2.009948	0.044437	0.246295
BAALC	0.0107	0.1493	0.071828	0.942738	NA
BAAT	0.0653	0.1477	0.442233	0.65832	0.837413
BACE1	0.0723	0.0791	0.913632	0.36091	0.63155
BACE2	-0.1881	0.1519	-1.238744	0.21544	0.487482
BACH2	0.1046	0.1514	0.69094	0.489603	NA
BAD	-0.2033	0.0865	-2.350844	0.018731	0.179423
BAG2	-0.0702	0.1186	-0.592066	0.553807	0.773984
BAG3	-0.0455	0.0853	-0.533861	0.593438	0.799931
BAG4	0.1029	0.1176	0.874233	0.381991	0.649037
BAG5	0.1094	0.0886	1.233955	0.21722	0.489943
BAG6	-0.1208	0.0557	-2.168984	0.030084	0.209396
BAHCC1	0.1383	0.1224	1.130585	0.25823	0.537719
BAHD1	-0.0143	0.0601	-0.238697	0.811341	0.920369
BAI1	0.3638	0.1518	2.396312	0.016561	0.172395
BAI2	0.059	0.1347	0.438024	0.661369	0.838619
BAI3	0.126	0.1343	0.938687	0.347892	0.621327
BAIAP2	0.0938	0.0925	1.013927	0.310617	0.590194
BAIAP2L1	-0.057	0.0842	-0.676896	0.498472	0.734901
BAIAP2L2	0.1856	0.1515	1.225528	0.220376	NA
BAIAP3	0.1137	0.1135	1.002199	0.316248	0.594527
BAK1	-0.1853	0.1032	-1.795671	0.072547	0.301626
BAMBI	-0.0287	0.0961	-0.298734	0.765143	0.894895
BANF1	-0.2177	0.1062	-2.049348	0.040428	0.237312
BANF2	0.0076	0.0182	0.416344	0.677158	NA
BANK1	0.232	0.1503	1.544136	0.122555	NA
BANP	-0.2379	0.1352	-1.760037	0.078402	0.311602
BAP1	-0.0174	0.0778	-0.223224	0.823361	0.925912
BARD1	0.1456	0.1164	1.251305	0.210823	0.482993
BARHL1	0.0159	0.0187	0.849019	0.395871	NA
BARHL2	NA	NA	NA	NA	NA
BARX1	0.0345	0.0693	0.497078	0.619134	NA
BARX2	0.0441	0.1397	0.315756	0.752188	0.888609
BATF	-0.2069	0.1053	-1.965029	0.049411	NA
BATF2	0.1553	0.1513	1.026672	0.304575	NA
BATF3	-0.2729	0.1507	-1.811025	0.070137	NA
BAX	-0.1784	0.1249	-1.428503	0.153147	0.415457
BAZ1A	-0.1183	0.1397	-0.846927	0.397036	0.659322
BAZ1B	0.2825	0.1221	2.313553	0.020692	0.182877
BAZ2A	0.0837	0.0954	0.877544	0.380191	0.647925
BAZ2B	0.2188	0.0946	2.313579	0.020691	0.182877
BBC3	-0.1408	0.1293	-1.088649	0.276309	0.557213
BBIP1	-0.1184	0.1026	-1.154336	0.248363	0.52692
BBOX1	0.167	0.1443	1.157289	0.247154	NA
BBS1	0.2224	0.1274	1.746013	0.080809	0.314838
BBS10	0.0884	0.098	0.902564	0.366757	0.637782
BBS12	0.0565	0.1115	0.506843	0.612265	0.81065
BBS2	0.1472	0.1039	1.41706	0.156466	0.417889
BBS4	0.0322	0.1079	0.298447	0.765362	0.894973
BBS5	-0.0382	0.0859	-0.445187	0.656184	0.836504
BBS7	-0.0055	0.0974	-0.056354	0.95506	0.980766
BBX	0.1668	0.0659	2.530293	0.011397	0.150678
BCAM	-0.1869	0.1423	-1.313223	0.189108	0.460917
BCAN	-0.1907	0.1324	-1.440377	0.149761	NA
BCAP29	-0.0072	0.0693	-0.103954	0.917206	0.966075
BCAP31	-0.2587	0.0691	-3.742889	0.000182	0.02954
BCAR1	-0.1391	0.0863	-1.612042	0.106953	0.356097
BCAR3	0.1784	0.0921	1.937803	0.052647	0.261495
BCAS1	0.181	0.1517	1.193001	0.232869	NA
BCAS2	-0.1258	0.1173	-1.07284	0.283343	0.563236
BCAS3	0.0885	0.086	1.028747	0.303599	0.584205
BCAS4	0.0831	0.1444	0.57519	0.565162	NA
BCAT1	-0.0197	0.123	-0.159933	0.872934	NA
BCAT2	0.0735	0.1033	0.711444	0.476809	0.719642
BCCIP	-0.0205	0.0883	-0.232244	0.816349	0.922377
BCDIN3D	0.2846	0.1217	2.339389	0.019315	0.179528
BCHE	0.1562	0.1178	1.325049	0.185155	0.45592
BCKDHA	-0.1235	0.072	-1.714055	0.086519	0.32457
BCKDHB	0.1893	0.1168	1.620303	0.105167	0.352343
BCKDK	-0.1603	0.0635	-2.524957	0.011571	0.151306
BCL10	0.029	0.0767	0.377754	0.705613	0.863102
BCL11A	-0.0723	0.1443	-0.500855	0.616473	NA
BCL2	0.0516	0.1301	0.396485	0.691747	0.855202
BCL2A1	-0.3471	0.1487	-2.334265	0.019582	NA
BCL2L1	-0.0575	0.0883	-0.651211	0.51491	0.746847
BCL2L10	-6e-04	0.1189	-0.005383	0.995705	0.998026
BCL2L11	0.1506	0.1515	0.994149	0.32015	NA
BCL2L12	-0.047	0.1299	-0.361711	0.717568	NA
BCL2L13	0.1742	0.105	1.658733	0.09717	0.339911
BCL2L14	0.0909	0.1201	0.756706	0.449226	0.701213
BCL2L15	0.1128	0.1512	0.745967	0.455687	NA
BCL3	-0.4884	0.1511	-3.231951	0.001229	0.069793
BCL6	0.1191	0.1518	0.78464	0.432665	0.687785
BCL6B	0.1804	0.1358	1.328113	0.184141	0.454759
BCL7A	0.2341	0.1092	2.143045	0.032109	0.212744
BCL7B	0.0431	0.0851	0.506403	0.612574	0.810962
BCL7C	-0.3862	0.0894	-4.317543	1.6e-05	0.0084
BCL9	0.0486	0.0823	0.590503	0.554854	0.773992
BCL9L	0.0756	0.0947	0.798215	0.424746	0.681506
BCLAF1	0.1859	0.0898	2.071152	0.038345	0.231475
BCMO1	0.0675	0.124	0.544598	0.58603	0.794928
BCO2	-0.3821	0.1384	-2.760163	0.005777	NA
BCOR	0.2188	0.0868	2.521592	0.011683	0.151878
BCORL1	-0.2777	0.1309	-2.121302	0.033896	0.216882
BCR	0.2739	0.151	1.814179	0.06965	0.297044
BCS1L	-0.0158	0.0871	-0.181344	0.856097	0.938902
BDH1	-0.0465	0.1013	-0.458817	0.646366	0.830236
BDH2	-0.2199	0.1308	-1.680869	0.092788	0.334529
BDKRB1	0.0716	0.0822	0.871225	0.383631	NA
BDKRB2	-0.0377	0.1406	-0.268095	0.788626	NA
BDNF	-0.1303	0.0738	-1.765611	0.077461	NA
BDP1	0.1363	0.111	1.22835	0.219316	0.492458
BEAN1	-0.0914	0.1392	-0.656755	0.511338	NA
BECN1	0.0259	0.0456	0.568062	0.569993	0.786047
BEGAIN	-0.0893	0.1375	-0.649305	0.516141	NA
BEND2	NA	NA	NA	NA	NA
BEND3	-0.0545	0.1123	-0.48531	0.627456	0.819026
BEND4	0.0304	0.1457	0.208353	0.834953	NA
BEND5	0.2783	0.1004	2.77097	0.005589	0.120163
BEND6	0.0365	0.1457	0.250534	0.802175	NA
BEND7	0.003	0.0925	0.032448	0.974115	0.988348
BEST1	0.116	0.1517	0.764819	0.444379	NA
BEST2	NA	NA	NA	NA	NA
BEST3	0.1877	0.1516	1.237854	0.21577	NA
BEST4	-0.1012	0.151	-0.670422	0.502589	NA
BET1	-0.1635	0.0946	-1.728056	0.083978	0.32094
BET1L	-0.0748	0.0702	-1.065299	0.286741	0.566589
BEX2	-0.0914	0.1073	-0.851863	0.39429	0.657444
BFAR	0.048	0.0918	0.522607	0.601248	0.803479
BFSP1	0.0195	0.1324	0.147023	0.883114	NA
BFSP2	-0.0348	0.0855	-0.407072	0.683955	NA
BGLAP	-0.3005	0.1429	-2.103366	0.035434	0.222431
BGN	-0.2434	0.111	-2.192364	0.028353	0.206122
BHLHA15	-0.3248	0.1518	-2.139145	0.032424	NA
BHLHA9	NA	NA	NA	NA	NA
BHLHB9	0.4076	0.1318	3.093317	0.001979	0.087089
BHLHE22	-0.248	0.1331	-1.863218	0.062432	NA
BHLHE40	-0.1474	0.1282	-1.149573	0.25032	0.529432
BHLHE41	0.4125	0.1493	2.76264	0.005734	0.122331
BHMT	-0.1119	0.136	-0.82302	0.410497	0.671615
BHMT2	0.1479	0.1487	0.994236	0.320108	0.597664
BICC1	0.2509	0.1411	1.778627	0.075301	0.306224
BICD1	0.0522	0.1517	0.344142	0.73074	0.877044
BICD2	0.0768	0.084	0.914135	0.360646	0.631328
BID	-0.1877	0.1115	-1.683769	0.092226	0.33347
BIK	-0.2161	0.1495	-1.445534	0.148308	NA
BIN1	-0.0085	0.129	-0.066015	0.947366	0.978525
BIN2	-0.278	0.1487	-1.869605	0.061539	NA
BIN3	-0.1508	0.0657	-2.295558	0.021701	0.186644
BIRC2	0.1913	0.0825	2.318023	0.020448	0.18224
BIRC5	-0.1366	0.1339	-1.020444	0.307518	0.587923
BIRC6	0.2248	0.0951	2.364657	0.018047	0.177419
BIRC7	-0.1892	0.1464	-1.292484	0.19619	NA
BIVM	-0.0585	0.0669	-0.874555	0.381816	0.648838
BLCAP	-0.0634	0.0591	-1.073617	0.282994	0.563168
BLID	0.0516	0.0524	0.983827	0.325201	NA
BLK	0.1022	0.1469	0.695911	0.486485	NA
BLM	-0.0309	0.1516	-0.203756	0.838544	NA
BLMH	-0.0514	0.0898	-0.572667	0.56687	0.783388
BLNK	0.2313	0.0923	2.505129	0.012241	0.154459
BLOC1S1	-0.2174	0.0872	-2.493372	0.012654	0.157383
BLOC1S2	-0.1169	0.0843	-1.387156	0.165394	0.430164
BLOC1S3	0.1536	0.1517	1.012542	0.311279	NA
BLOC1S4	-0.0674	0.1139	-0.591659	0.554079	0.773984
BLOC1S5	0.0511	0.0713	0.715939	0.474029	0.717469
BLOC1S6	-0.0175	0.0557	-0.314862	0.752867	0.888664
BLVRA	0.0461	0.1356	0.339606	0.734153	0.878971
BLVRB	-0.2303	0.1333	-1.727658	0.08405	0.321037
BLZF1	0.1925	0.1029	1.870892	0.06136	0.27966
BMF	-0.0162	0.1175	-0.137689	0.890486	0.954443
BMI1	NA	NA	NA	NA	NA
BMP1	-0.2677	0.1213	-2.20771	0.027265	0.203503
BMP10	0.008	0.0179	0.444846	0.656431	NA
BMP15	0.137	0.0932	1.470484	0.141431	NA
BMP2	0.0142	0.1348	0.105627	0.915878	0.965676
BMP2K	0.1474	0.0824	1.789198	0.073583	0.303669
BMP3	0.181	0.1444	1.253081	0.210176	0.482993
BMP4	0.083	0.1305	0.636261	0.524606	0.752803
BMP5	0.1026	0.1508	0.680764	0.496021	0.733145
BMP6	0.2981	0.1482	2.011385	0.044285	0.245709
BMP7	0.2031	0.1199	1.694674	0.090137	0.330008
BMP8B	-0.0514	0.0495	-1.038293	0.299134	NA
BMPER	-0.1849	0.1511	-1.22344	0.221164	NA
BMPR1A	0.3765	0.1455	2.588089	0.009651	0.141516
BMPR1B	0.1593	0.1503	1.060075	0.28911	0.569359
BMS1	0.0634	0.0636	0.996412	0.31905	0.596665
BMX	0.0531	0.1246	0.426308	0.669883	0.844055
BNC1	0.1261	0.1511	0.834696	0.403889	0.66531
BNC2	0.2853	0.1516	1.881861	0.059855	0.276063
BNIP1	0.0669	0.092	0.726407	0.467589	0.71369
BNIP2	0.3095	0.1251	2.473972	0.013362	0.160551
BNIP3	0.0073	0.1392	0.052656	0.958006	NA
BNIP3L	0.1411	0.1079	1.307298	0.191112	0.462749
BNIPL	-0.2245	0.1503	-1.493366	0.135341	NA
BOC	-0.2518	0.1311	-1.920233	0.054828	0.265716
BOD1	-0.13	0.1014	-1.282323	0.199729	0.471927
BOD1L1	0.3338	0.1312	2.545196	0.010922	0.149402
BOK	-0.1367	0.1239	-1.104034	0.269579	0.549772
BOLA1	-0.0946	0.0851	-1.111956	0.266157	0.547069
BOLA2	-0.1779	0.1044	-1.703466	0.088481	0.327338
BOLA3	-0.104	0.1207	-0.861869	0.388759	0.653911
BOLL	0.1097	0.0914	1.199398	0.230373	NA
BOP1	-0.1359	0.072	-1.887438	0.059101	0.27418
BORA	-0.0636	0.1164	-0.546671	0.584605	0.794667
BPGM	0.0119	0.0704	0.168715	0.866021	0.944128
BPHL	-0.0202	0.1496	-0.134777	0.892788	0.955064
BPI	-4e-04	0.0208	-0.018545	0.985204	NA
BPIFA1	-0.0956	0.1202	-0.795287	0.426447	NA
BPIFA2	-4e-04	0.0179	-0.023447	0.981294	NA
BPIFA3	-0.0628	0.058	-1.083868	0.278423	NA
BPIFB1	0.0244	0.0814	0.299878	0.76427	NA
BPIFB2	0.0136	0.0321	0.423292	0.672083	NA
BPIFB3	0.0112	0.0649	0.171945	0.863481	NA
BPIFB4	0.0133	0.0406	0.327558	0.743246	NA
BPIFB6	NA	NA	NA	NA	NA
BPIFC	0.0722	0.1452	0.497093	0.619123	NA
BPNT1	-0.1765	0.0889	-1.984829	0.047164	0.250926
BPTF	0.2365	0.0968	2.443094	0.014562	0.165839
BRAF	0.2056	0.122	1.684776	0.092032	0.333048
BRAP	0.1311	0.0684	1.915321	0.055452	0.266874
BRAT1	-0.067	0.1196	-0.560503	0.575136	0.788573
BRCA1	0.0887	0.1233	0.71911	0.472073	0.716725
BRCA2	0.2746	0.1187	2.313627	0.020688	0.182877
BRCC3	0.1153	0.0516	2.232094	0.025609	0.197589
BRD1	0.0196	0.0665	0.29505	0.767955	0.895887
BRD2	0.0205	0.0919	0.223306	0.823298	0.925912
BRD3	0.1082	0.1078	1.003431	0.315653	0.594208
BRD4	0.0195	0.0921	0.211834	0.832237	0.930255
BRD7	0.2154	0.0979	2.201261	0.027718	0.204678
BRD8	0.1397	0.0838	1.667018	0.095511	0.338039
BRD9	0.0615	0.0779	0.788772	0.430246	0.685499
BRDT	0.0143	0.054	0.264074	0.791723	NA
BRE	0.0031	0.0712	0.043017	0.965688	0.984353
BRF1	-0.0829	0.0473	-1.751727	0.079821	0.313274
BRF2	0.0481	0.106	0.454304	0.64961	0.832203
BRI3	-0.2297	0.1012	-2.269909	0.023213	0.19064
BRI3BP	0.2502	0.1479	1.691783	0.090687	0.330975
BRICD5	-0.3777	0.1339	-2.821041	0.004787	NA
BRINP1	-0.0525	0.1496	-0.350983	0.725601	NA
BRIP1	0.04	0.1488	0.268633	0.788212	NA
BRIX1	-0.0229	0.0891	-0.257394	0.796874	0.913778
BRK1	-0.1184	0.0887	-1.335515	0.181708	0.451374
BRMS1	-0.0133	0.0862	-0.154362	0.877325	0.948277
BRMS1L	-0.1053	0.1156	-0.911249	0.362164	0.63315
BROX	0.273	0.0851	3.207781	0.001338	0.072165
BRPF1	0.0424	0.0795	0.533505	0.593684	0.799975
BRPF3	0.0649	0.084	0.772864	0.439603	0.693488
BRS3	-4e-04	0.0179	-0.023447	0.981294	NA
BRSK1	-0.1217	0.1377	-0.883366	0.377039	0.645253
BRSK2	-0.0393	0.15	-0.262159	0.793199	NA
BRWD1	0.2609	0.127	2.053772	0.039998	0.237038
BRWD3	0.1528	0.1028	1.487138	0.136978	0.397049
BSCL2	-0.2453	0.1035	-2.369565	0.017809	0.175738
BSDC1	0.0706	0.0903	0.782277	0.434052	0.688566
BSG	-0.2176	0.1286	-1.69261	0.09053	0.330651
BSN	-0.0011	0.1445	-0.007757	0.993811	NA
BSND	0.1421	0.1201	1.183139	0.236754	0.513478
BSPRY	-0.0427	0.0819	-0.521288	0.602166	0.804037
BST1	-0.0028	0.1514	-0.01817	0.985503	0.993827
BST2	0.0588	0.1417	0.414603	0.678432	0.84899
BSX	NA	NA	NA	NA	NA
BTAF1	0.086	0.0748	1.15009	0.250107	0.529181
BTBD10	0.2357	0.149	1.581796	0.113696	NA
BTBD11	-0.1386	0.1327	-1.044692	0.296166	0.577154
BTBD16	-0.0334	0.1397	-0.239314	0.810862	NA
BTBD17	-0.008	0.1339	-0.059611	0.952466	NA
BTBD18	0.088	0.141	0.624348	0.532399	NA
BTBD19	-0.036	0.1433	-0.251007	0.801809	NA
BTBD2	-0.133	0.0596	-2.232316	0.025594	0.197589
BTBD3	-0.1317	0.1065	-1.237299	0.215976	0.488393
BTBD6	-0.126	0.0618	-2.039136	0.041437	0.240076
BTBD7	0.3746	0.1395	2.68504	0.007252	0.130142
BTBD8	0.0575	0.1517	0.378997	0.70469	NA
BTBD9	0.1652	0.0846	1.952686	0.050857	0.257674
BTC	-0.0964	0.1506	-0.639834	0.522281	NA
BTD	-0.0273	0.1346	-0.202821	0.839275	0.93259
BTF3	-0.1594	0.0732	-2.17791	0.029413	0.208123
BTF3L4	0.1199	0.0966	1.241703	0.214346	0.486478
BTG1	-0.1305	0.1076	-1.212913	0.225163	0.499949
BTG2	-0.2223	0.1406	-1.580765	0.113932	0.364869
BTG3	-0.0198	0.1301	-0.152425	0.878852	0.949238
BTG4	-0.0724	0.0437	-1.656048	0.097712	NA
BTK	-0.0424	0.1514	-0.28039	0.779178	NA
BTLA	-0.2058	0.1472	-1.398452	0.161977	NA
BTN1A1	0.1878	0.0926	2.027789	0.042582	0.242718
BTN2A1	-0.1127	0.0835	-1.350412	0.176884	NA
BTN2A2	0.0592	0.1002	0.590529	0.554836	NA
BTNL8	-4e-04	0.0179	-0.023447	0.981294	NA
BTNL9	-0.0877	0.1441	-0.608323	0.542973	0.765932
BTRC	0.3626	0.1234	2.937841	0.003305	0.102074
BUB1	0.1423	0.1503	0.946472	0.343908	NA
BUB1B	-0.0702	0.1519	-0.462229	0.643917	NA
BUB3	0.0057	0.0586	0.097431	0.922384	0.968518
BUD13	0.036	0.0841	0.428756	0.668101	0.843139
BUD31	-0.0833	0.0822	-1.013325	0.310905	0.59064
BVES	0.1367	0.1367	0.999872	0.317373	NA
BYSL	-0.2197	0.0825	-2.662975	0.007745	0.132532
BZRAP1	-0.0522	0.1316	-0.396884	0.691453	0.855202
BZW1	0.0878	0.1075	0.816209	0.414381	0.674656
BZW2	-0.0167	0.0837	-0.199812	0.841627	0.933099
C10orf107	0.0283	0.1027	0.275608	0.782849	0.905828
C10orf11	-0.2693	0.1145	-2.351697	0.018688	0.179423
C10orf111	0.0635	0.1375	0.461585	0.644379	NA
C10orf113	NA	NA	NA	NA	NA
C10orf118	0.4277	0.1268	3.372964	0.000744	0.057013
C10orf12	0.3272	0.1438	2.2752	0.022894	0.189897
C10orf120	0.0829	0.1354	0.612591	0.540147	NA
C10orf131	-4e-04	0.0179	-0.023447	0.981294	NA
C10orf137	0.1077	0.0961	1.119944	0.262738	0.54326
C10orf2	-0.0639	0.0802	-0.79661	0.425678	0.682234
C10orf32	-0.2099	0.1225	-1.714451	0.086446	0.324535
C10orf35	-0.2392	0.1005	-2.380824	0.017274	0.173415
C10orf53	0.0398	0.1233	0.323223	0.746526	NA
C10orf54	-0.1057	0.102	-1.03593	0.300235	0.580176
C10orf55	-0.1327	0.111	-1.195495	0.231894	NA
C10orf62	-0.0451	0.1499	-0.300683	0.763656	NA
C10orf67	NA	NA	NA	NA	NA
C10orf68	-4e-04	0.0179	-0.023447	0.981294	NA
C10orf71	NA	NA	NA	NA	NA
C10orf76	-0.0436	0.0575	-0.758656	0.448058	0.700478
C10orf82	0.2244	0.1354	1.657628	0.097393	NA
C10orf88	-4e-04	0.1189	-0.003351	0.997326	0.998845
C10orf90	0.1266	0.1326	0.954894	0.339631	NA
C10orf99	0.0382	0.0804	0.475321	0.634558	NA
C11orf1	0.0159	0.1132	0.140693	0.888112	0.953272
C11orf16	-0.1042	0.0957	-1.088767	0.276257	NA
C11orf24	-0.1259	0.1193	-1.055443	0.291223	0.572108
C11orf30	0.2991	0.1306	2.290568	0.021988	0.187297
C11orf31	-0.2621	0.1306	-2.006341	0.04482	0.247352
C11orf34	-0.1329	0.1511	-0.879192	0.379297	0.647016
C11orf35	-0.1536	0.1469	-1.045154	0.295952	NA
C11orf42	0.0705	0.1495	0.471897	0.637	NA
C11orf48	-0.1539	0.1054	-1.459688	0.144376	0.404981
C11orf49	-0.2112	0.0941	-2.242851	0.024906	0.195543
C11orf52	0.0077	0.096	0.080525	0.935819	0.974346
C11orf53	-0.1323	0.1436	-0.921396	0.356844	NA
C11orf54	0.0307	0.1482	0.206898	0.836089	0.931895
C11orf57	-0.0758	0.0711	-1.066888	0.286022	0.56607
C11orf58	0.0089	0.0671	0.132072	0.894927	0.956071
C11orf63	0.1292	0.1213	1.064619	0.287048	0.566996
C11orf65	-0.0497	0.0772	-0.643118	0.520147	NA
C11orf68	-0.1234	0.0626	-1.970877	0.048738	0.25391
C11orf70	-0.007	0.1431	-0.048978	0.960937	0.982546
C11orf71	-0.0702	0.1517	-0.462694	0.643584	NA
C11orf73	-0.046	0.0774	-0.594685	0.552054	0.772751
C11orf74	-0.0352	0.1372	-0.256791	0.79734	0.914002
C11orf80	-0.1596	0.1468	-1.086682	0.277177	0.557924
C11orf82	-0.0116	0.0926	-0.125593	0.900054	NA
C11orf83	-0.2822	0.0947	-2.98071	0.002876	0.097006
C11orf84	-0.196	0.0877	-2.235411	0.02539	0.196786
C11orf85	-0.1071	0.144	-0.743176	0.457375	NA
C11orf86	-0.1216	0.138	-0.881213	0.378202	0.646431
C11orf87	-0.0742	0.1336	-0.555105	0.578823	NA
C11orf88	-0.0177	0.0479	-0.368398	0.712577	NA
C11orf91	0.0052	0.0651	0.080456	0.935874	NA
C11orf93	-0.037	0.1517	-0.24411	0.807145	0.918829
C11orf94	-0.1851	0.13	-1.424257	0.154372	NA
C11orf95	-0.0993	0.146	-0.680422	0.496237	NA
C11orf96	-0.3741	0.1441	-2.595855	0.009436	0.14095
C12orf10	-0.2856	0.08	-3.569173	0.000358	0.04531
C12orf23	0	0.057	8e-05	0.999936	0.999936
C12orf29	0.3494	0.1377	2.537548	0.011163	0.150186
C12orf39	0.0157	0.0968	0.162366	0.871018	0.94571
C12orf4	0.2365	0.0938	2.522672	0.011647	0.151878
C12orf40	-0.1753	0.1003	-1.748098	0.080447	NA
C12orf43	-0.0457	0.1371	-0.333226	0.738963	NA
C12orf44	-0.1157	0.0972	-1.189618	0.234197	0.510294
C12orf45	0.1884	0.1186	1.588398	0.112196	0.362611
C12orf49	-0.1036	0.0788	-1.315421	0.188369	0.460118
C12orf5	-0.1053	0.0906	-1.161815	0.245311	0.523677
C12orf50	0.008	0.0179	0.444846	0.656431	NA
C12orf52	-0.2355	0.1006	-2.339992	0.019284	0.179528
C12orf54	NA	NA	NA	NA	NA
C12orf56	-5e-04	0.0828	-0.005689	0.995461	NA
C12orf57	-0.2884	0.106	-2.720783	0.006513	0.126411
C12orf60	-4e-04	0.0179	-0.023447	0.981294	NA
C12orf61	-0.0037	0.1515	-0.024144	0.980738	NA
C12orf65	0.2632	0.1265	2.080546	0.037476	0.229411
C12orf66	0.3623	0.1198	3.024025	0.002494	0.092189
C12orf68	-0.1996	0.1374	-1.45276	0.146291	NA
C12orf71	NA	NA	NA	NA	NA
C12orf73	-0.1467	0.1178	-1.245037	0.213118	0.485707
C12orf74	-0.0646	0.1495	-0.432361	0.665479	NA
C12orf75	-0.1896	0.1092	-1.73596	0.082571	0.317887
C12orf76	0.1303	0.1385	0.941097	0.346655	NA
C14orf1	-0.0852	0.0854	-0.996968	0.31878	0.596579
C14orf105	0.2515	0.1198	2.099841	0.035743	0.223408
C14orf119	0.1167	0.0775	1.504889	0.132353	0.390618
C14orf132	-0.0453	0.1427	-0.317424	0.750922	0.887912
C14orf142	-0.2241	0.1268	-1.767183	0.077198	0.309343
C14orf159	-0.0023	0.1177	-0.019565	0.98439	NA
C14orf166	0.0026	0.0692	0.038246	0.969491	0.98616
C14orf166B	-0.0379	0.1149	-0.330218	0.741235	NA
C14orf169	0.0866	0.1037	0.834967	0.403736	0.665159
C14orf178	-0.0494	0.0528	-0.936574	0.348978	NA
C14orf180	-0.0157	0.1258	-0.124524	0.900901	NA
C14orf182	-0.0088	0.0179	-0.491739	0.622904	NA
C14orf183	-0.0095	0.0366	-0.26088	0.794185	NA
C14orf2	-0.1451	0.0981	-1.479823	0.13892	0.398761
C14orf28	-0.0243	0.1462	-0.16601	0.868149	NA
C14orf37	0.0235	0.1517	0.155158	0.876697	0.948063
C14orf39	0.0265	0.1405	0.188812	0.85024	0.936429
C14orf79	-0.0494	0.1154	-0.428206	0.668501	0.843263
C14orf80	-0.2598	0.0917	-2.832825	0.004614	0.11264
C14orf93	-0.01	0.1141	-0.087347	0.930395	0.972496
C15orf26	-0.0241	0.0492	-0.490329	0.623901	NA
C15orf27	-0.2789	0.1289	-2.164283	0.030443	0.210204
C15orf38	0.1636	0.1366	1.19752	0.231104	0.507098
C15orf39	0.0574	0.1401	0.409781	0.681967	0.850535
C15orf40	-0.0928	0.0774	-1.198836	0.230592	0.506864
C15orf41	0.015	0.1288	0.116156	0.907529	0.961996
C15orf43	0.1266	0.1166	1.085806	0.277565	0.557924
C15orf48	-0.141	0.0927	-1.520569	0.128368	0.384757
C15orf52	-0.0285	0.1476	-0.193235	0.846775	0.93478
C15orf57	0.1738	0.0881	1.972933	0.048503	0.253756
C15orf59	-0.1959	0.1462	-1.339738	0.18033	0.450199
C15orf60	-0.0031	0.0594	-0.052631	0.958026	NA
C15orf61	-0.0678	0.1008	-0.672413	0.501321	0.737276
C15orf62	-0.0448	0.0983	-0.455207	0.64896	0.832134
C15orf65	-0.1806	0.1284	-1.406876	0.159464	NA
C16orf11	-0.5879	0.1242	-4.733275	2e-06	0.002058
C16orf13	-0.152	0.114	-1.333284	0.182439	0.452059
C16orf45	-0.1783	0.1508	-1.181968	0.237218	NA
C16orf46	-0.2115	0.1426	-1.483246	0.138009	NA
C16orf47	NA	NA	NA	NA	NA
C16orf52	0.2192	0.1244	1.761961	0.078076	NA
C16orf58	0.0382	0.0869	0.439547	0.660265	0.838046
C16orf59	-0.1179	0.108	-1.092147	0.274769	0.555801
C16orf62	0.1213	0.0616	1.969441	0.048902	0.254057
C16orf70	-0.0717	0.0836	-0.856955	0.39147	0.655193
C16orf72	0.0362	0.0756	0.479583	0.631524	0.821937
C16orf74	0.0956	0.1397	0.684653	0.493563	NA
C16orf78	NA	NA	NA	NA	NA
C16orf80	-0.0655	0.0695	-0.942829	0.345768	0.619402
C16orf82	-0.0844	0.0628	-1.344296	0.178853	NA
C16orf86	-0.0681	0.0596	-1.142981	0.253047	NA
C16orf87	0.2214	0.1299	1.704273	0.08833	0.327073
C16orf89	-0.1526	0.1013	-1.506279	0.131995	NA
C16orf90	0.1442	0.1501	0.960499	0.336804	NA
C16orf91	-0.0513	0.0755	-0.67931	0.496941	0.733633
C16orf92	NA	NA	NA	NA	NA
C16orf93	0.1342	0.1519	0.884034	0.376678	0.64503
C16orf95	-0.0815	0.0897	-0.908142	0.363803	NA
C16orf96	0.1299	0.1514	0.857698	0.391059	NA
C17orf100	0.0252	0.1394	0.180805	0.856521	NA
C17orf102	NA	NA	NA	NA	NA
C17orf103	0.2495	0.1482	1.683533	0.092272	NA
C17orf104	0.1298	0.1339	0.969187	0.332452	NA
C17orf105	-0.4952	0.1379	-3.592048	0.000328	NA
C17orf107	0.0193	0.1368	0.141027	0.887848	NA
C17orf47	-0.023	0.0592	-0.388288	0.697803	NA
C17orf49	-0.0843	0.086	-0.98026	0.326958	0.603897
C17orf50	0.0406	0.1461	0.277946	0.781054	NA
C17orf53	-0.0471	0.1302	-0.361348	0.717839	NA
C17orf58	-0.0466	0.0853	-0.545786	0.585213	0.794771
C17orf59	-0.0374	0.0928	-0.403753	0.686394	0.85237
C17orf62	0.0486	0.1149	0.422909	0.672362	0.845001
C17orf64	-0.1402	0.128	-1.095288	0.273391	NA
C17orf66	0.1234	0.0857	1.439853	0.149909	NA
C17orf67	-0.1295	0.0859	-1.50707	0.131793	NA
C17orf70	-0.1121	0.0908	-1.234146	0.217148	0.489943
C17orf72	-0.2599	0.1288	-2.01742	0.043652	NA
C17orf74	0.0234	0.0256	0.916203	0.35956	NA
C17orf75	0.1274	0.0814	1.564817	0.117626	0.370126
C17orf78	-0.0175	0.0306	-0.571056	0.567962	NA
C17orf80	0.2553	0.0905	2.822599	0.004764	0.113797
C17orf89	-0.2471	0.1086	-2.275528	0.022874	0.189897
C17orf96	-0.0612	0.0506	-1.208065	0.227022	NA
C17orf97	-0.0172	0.0324	-0.530051	0.596077	NA
C17orf98	-0.2023	0.1514	-1.336474	0.181394	NA
C18orf21	-0.0166	0.1046	-0.159004	0.873666	0.947022
C18orf25	0.0942	0.0513	1.834096	0.06664	0.291941
C18orf42	0.0798	0.1516	0.526453	0.598573	NA
C18orf54	0.1563	0.1436	1.08875	0.276264	NA
C18orf63	0.0146	0.0691	0.210602	0.833198	NA
C18orf8	-0.1368	0.0939	-1.455964	0.145402	0.40611
C19orf10	0.0064	0.0801	0.079688	0.936485	0.974398
C19orf12	0.1559	0.0957	1.629617	0.103183	0.349147
C19orf24	-0.256	0.107	-2.393302	0.016697	0.172754
C19orf25	-0.1274	0.0792	-1.609588	0.107488	0.35638
C19orf26	-0.1005	0.1504	-0.668222	0.503992	NA
C19orf33	-0.1347	0.1489	-0.904823	0.365559	0.636894
C19orf38	-0.2513	0.1272	-1.974971	0.048271	0.253548
C19orf40	-0.0557	0.0939	-0.593194	0.553052	0.773566
C19orf43	-0.2953	0.1147	-2.575379	0.010013	0.144333
C19orf44	-0.042	0.1128	-0.37229	0.709677	0.866178
C19orf45	-0.0703	0.084	-0.83685	0.402677	NA
C19orf47	-0.2088	0.0894	-2.334385	0.019576	0.180432
C19orf52	0.0399	0.0667	0.597313	0.550298	0.771549
C19orf53	-0.3403	0.0875	-3.889501	1e-04	0.023383
C19orf54	-0.0914	0.1165	-0.784071	0.432999	0.68783
C19orf55	0.0065	0.1097	0.058984	0.952965	0.979962
C19orf57	-0.0902	0.0826	-1.091801	0.274921	0.556008
C19orf59	-0.3088	0.1171	-2.6364	0.008379	NA
C19orf60	-0.3917	0.1259	-3.112046	0.001858	0.0836
C19orf66	-0.2073	0.1444	-1.435696	0.151089	0.413884
C19orf67	-0.1995	0.1136	-1.755582	0.07916	NA
C19orf69	-0.0294	0.1464	-0.200829	0.840832	0.93259
C19orf70	-0.1412	0.0957	-1.475066	0.140195	0.399739
C19orf71	-0.102	0.1419	-0.718621	0.472375	0.716865
C19orf77	-0.1285	0.145	-0.886319	0.375445	0.643785
C19orf80	-0.1454	0.0987	-1.472846	0.140792	NA
C19orf81	0.0727	0.1013	0.71801	0.472751	NA
C1D	0.0073	0.1166	0.062392	0.95025	0.979513
C1GALT1	0.4038	0.1465	2.755997	0.005851	NA
C1GALT1C1	0.1482	0.075	1.975151	0.048251	0.253548
C1QA	-0.5695	0.1497	-3.804249	0.000142	0.024847
C1QB	-0.3043	0.1502	-2.025852	0.04278	0.243276
C1QBP	-0.0129	0.0852	-0.15088	0.880071	0.950053
C1QC	-0.4058	0.1515	-2.677777	0.007411	0.130741
C1QL1	0.0048	0.1423	0.033893	0.972962	NA
C1QL2	0.0535	0.1102	0.484983	0.627688	NA
C1QL3	0.034	0.1356	0.251138	0.801707	NA
C1QL4	-0.096	0.149	-0.644169	0.519466	NA
C1QTNF1	-0.0518	0.1296	-0.399618	0.689438	0.854224
C1QTNF2	0.1206	0.1491	0.809252	0.41837	NA
C1QTNF3	-0.0276	0.1128	-0.24435	0.806959	NA
C1QTNF4	-0.3432	0.1438	-2.386566	0.017007	NA
C1QTNF5	-0.298	0.1236	-2.410071	0.015949	0.171231
C1QTNF6	0.0804	0.15	0.535645	0.592204	NA
C1QTNF7	-0.0756	0.1494	-0.506267	0.612669	NA
C1QTNF9	0.0567	0.1326	0.427212	0.669225	0.8437
C1R	-0.1331	0.1184	-1.124639	0.260742	0.540934
C1RL	-0.0543	0.1519	-0.357278	0.720884	0.872962
C1S	-0.1345	0.147	-0.915011	0.360186	0.631172
C1orf100	0.0171	0.1517	0.112558	0.910381	NA
C1orf101	-0.108	0.1238	-0.872363	0.38301	0.649091
C1orf105	-0.2183	0.1508	-1.44724	0.14783	NA
C1orf106	0.0663	0.138	0.48047	0.630894	0.821308
C1orf109	0.1785	0.1268	1.40788	0.159167	0.421479
C1orf111	0.1987	0.1131	1.757273	0.078871	NA
C1orf112	-0.0101	0.0849	-0.119059	0.905229	0.960651
C1orf115	0.1089	0.15	0.725537	0.468123	0.713901
C1orf116	0.1658	0.1266	1.309602	0.19033	0.462485
C1orf122	-0.181	0.1149	-1.575665	0.115103	0.366451
C1orf123	2e-04	0.0542	0.003512	0.997198	0.998845
C1orf127	-0.2221	0.1484	-1.496605	0.134496	NA
C1orf131	-0.0431	0.083	-0.519393	0.603487	0.804841
C1orf141	-0.0054	0.0609	-0.088425	0.929539	NA
C1orf146	-0.0118	0.0383	-0.307352	0.758575	NA
C1orf158	NA	NA	NA	NA	NA
C1orf159	NA	NA	NA	NA	NA
C1orf162	-0.2247	0.1511	-1.487186	0.136966	NA
C1orf168	0.304	0.1505	2.020143	0.043369	NA
C1orf172	-0.1208	0.062	-1.95008	0.051167	0.258726
C1orf173	0.0152	0.1193	0.127356	0.898659	NA
C1orf174	-0.1401	0.0916	-1.529672	0.126098	0.381392
C1orf177	-0.1618	0.122	-1.326221	0.184766	NA
C1orf185	0.0555	0.127	0.436983	0.662124	NA
C1orf186	0.0373	0.0409	0.910875	0.362361	NA
C1orf189	-0.1039	0.1381	-0.752415	0.451801	0.702981
C1orf192	-0.1453	0.1504	-0.966034	0.334027	NA
C1orf194	-0.1067	0.1342	-0.795054	0.426582	NA
C1orf195	0.0086	0.0687	0.125002	0.900522	NA
C1orf198	0.2855	0.1402	2.035956	0.041755	0.240628
C1orf21	0.1788	0.1131	1.580776	0.113929	0.364869
C1orf210	-0.1444	0.11	-1.312475	0.18936	0.461129
C1orf216	0.0948	0.0908	1.044144	0.296419	0.57747
C1orf226	0.1929	0.0909	2.122159	0.033824	0.216882
C1orf228	-0.0219	0.1385	-0.158076	0.874397	0.94708
C1orf233	-0.2694	0.1462	-1.842617	0.065385	NA
C1orf234	NA	NA	NA	NA	NA
C1orf27	0.003	0.0776	0.038452	0.969327	0.98616
C1orf35	-0.0679	0.1233	-0.550877	0.581718	0.79317
C1orf43	0.0457	0.055	0.831598	0.405636	0.666815
C1orf50	-0.0832	0.0809	-1.027865	0.304013	0.584572
C1orf51	0.1544	0.1507	1.024396	0.305648	0.58649
C1orf52	0.0388	0.0789	0.491623	0.622986	0.817544
C1orf53	-0.1748	0.1079	-1.619494	0.105341	NA
C1orf54	-0.1917	0.1335	-1.435518	0.15114	NA
C1orf64	-0.2557	0.1514	-1.688649	0.091287	NA
C1orf68	-1e-04	0.0192	-0.004022	NA	NA
C1orf74	-0.1084	0.099	-1.094642	0.273673	0.554898
C1orf85	-0.063	0.0801	-0.786265	0.431713	0.686857
C1orf86	-0.2208	0.1155	-1.911287	0.055968	0.267901
C1orf87	-0.0514	0.0367	-1.398744	0.16189	NA
C1orf94	0.1143	0.1162	0.983363	0.325429	NA
C1orf95	0.0372	0.1037	0.358793	0.71975	0.872755
C2	-0.104	0.1488	-0.698942	0.484588	0.72497
C20orf112	0.0998	0.0843	1.184065	0.236387	0.512868
C20orf141	-0.1065	0.1069	-0.996363	0.319074	NA
C20orf144	0.0032	0.0834	0.038933	0.968944	NA
C20orf166	-0.0054	0.0404	-0.13336	0.893909	NA
C20orf173	-4e-04	0.0179	-0.023447	0.981294	NA
C20orf194	0.1166	0.0894	1.304229	0.192155	0.463695
C20orf195	-0.0112	0.1419	-0.078668	0.937296	NA
C20orf196	-0.0214	0.1133	-0.188572	0.850429	0.936544
C20orf201	-0.1035	0.0761	-1.360187	0.173771	NA
C20orf202	-4e-04	0.0179	-0.023447	0.981294	NA
C20orf24	-0.1816	0.1017	-1.784771	0.074299	0.304121
C20orf26	0.1413	0.1518	0.930888	0.351911	NA
C20orf27	-0.1765	0.0959	-1.841454	0.065555	0.289115
C20orf85	NA	NA	NA	NA	NA
C20orf96	-0.1629	0.1468	-1.109973	0.267011	0.547862
C21orf2	-0.3335	0.102	-3.267931	0.001083	0.065701
C21orf33	-0.2752	0.1069	-2.573584	0.010065	0.144742
C21orf58	-0.0782	0.1391	-0.56253	0.573755	0.788045
C21orf59	-0.094	0.0906	-1.037441	0.299531	0.579765
C21orf62	0.0574	0.1436	0.399545	0.689492	0.854224
C21orf91	-0.0098	0.1441	-0.067702	0.946023	0.977841
C22orf15	0.144	0.1352	1.065501	0.286649	0.56657
C22orf23	-0.0363	0.0993	-0.365897	0.714442	0.869793
C22orf26	0.0106	0.1492	0.071063	0.943347	NA
C22orf29	-0.1014	0.0992	-1.022573	0.30651	0.587079
C22orf31	0.2084	0.1344	1.550178	0.121099	NA
C22orf39	-0.0342	0.0946	-0.361534	0.7177	0.871788
C22orf46	-0.1288	0.0943	-1.366283	0.17185	NA
C2CD2	0.1205	0.1489	0.809665	0.418133	0.677425
C2CD2L	-0.2924	0.129	-2.267344	0.023369	0.19064
C2CD3	0.1193	0.1017	1.172816	0.240869	0.518301
C2CD4C	0.2622	0.1363	1.923816	0.054378	NA
C2orf15	0.3069	0.1471	2.085959	0.036982	NA
C2orf16	0.2775	0.1377	2.015472	0.043855	0.245077
C2orf40	-0.1349	0.1496	-0.901608	0.367265	NA
C2orf42	-0.0263	0.0985	-0.266544	0.78982	0.909485
C2orf43	-0.0331	0.0625	-0.52908	0.59675	0.80119
C2orf44	0.0577	0.1403	0.411667	0.680583	0.849606
C2orf47	-0.0355	0.0755	-0.470125	0.638266	0.826286
C2orf49	0.235	0.0997	2.357842	0.018382	0.1787
C2orf50	0.0036	0.0987	0.036195	0.971126	NA
C2orf53	-4e-04	0.0179	-0.023447	0.981294	NA
C2orf54	-0.0832	0.0638	-1.304475	0.192072	NA
C2orf57	-0.0172	0.0179	-0.960032	0.337039	NA
C2orf61	0.1349	0.0831	1.623094	0.104569	NA
C2orf62	0.0883	0.1416	0.623698	0.532826	NA
C2orf68	0.2215	0.1306	1.696335	0.089822	NA
C2orf69	0.0775	0.1192	0.649777	0.515836	NA
C2orf70	-0.0441	0.0459	-0.959513	0.3373	NA
C2orf71	-0.0867	0.1015	-0.853948	0.393134	NA
C2orf72	0.0989	0.1493	0.662751	0.50749	0.741568
C2orf73	0.2556	0.1465	1.74434	0.0811	NA
C2orf74	0.0074	0.0181	0.410845	0.681186	NA
C2orf78	-0.0212	0.1478	-0.143313	0.886043	NA
C2orf80	0.0841	0.1385	0.607616	0.543442	NA
C2orf81	-0.1075	0.1464	-0.734217	0.462816	NA
C2orf88	0.1421	0.1489	0.953909	0.34013	NA
C3	-0.3655	0.1517	-2.409502	0.015974	0.171231
C3AR1	-0.2491	0.1489	-1.67327	0.094274	NA
C3orf14	0.0826	0.1517	0.544543	0.586068	NA
C3orf17	0.0502	0.0887	0.566141	0.571298	0.7863
C3orf18	0.1743	0.1289	1.352774	0.176128	0.445903
C3orf20	-0.239	0.1518	-1.574796	0.115304	NA
C3orf30	NA	NA	NA	NA	NA
C3orf33	0.0322	0.0886	0.363751	0.716044	0.870989
C3orf36	-0.0151	0.1484	-0.101432	0.919207	NA
C3orf37	-0.3081	0.0957	-3.218633	0.001288	0.070589
C3orf38	0.1099	0.1002	1.096311	0.272943	0.553911
C3orf43	0.0516	0.0989	0.521408	0.602082	NA
C3orf52	0.1322	0.1467	0.901096	0.367537	NA
C3orf56	NA	NA	NA	NA	NA
C3orf58	-0.0147	0.1201	-0.122434	0.902555	0.959936
C3orf62	0.356	0.1435	2.481515	0.013083	NA
C3orf67	0.0133	0.125	0.106298	0.915346	0.965676
C3orf70	-0.1174	0.1047	-1.121385	0.262124	0.542599
C3orf80	-0.0839	0.1455	-0.576304	0.56441	NA
C3orf83	-0.1274	0.1139	-1.118574	0.263322	0.544127
C3orf84	0.1278	0.1064	1.202026	0.229353	NA
C4A	-0.5151	0.139	-3.705554	0.000211	0.032753
C4B	-0.2099	0.1107	-1.89637	0.057911	NA
C4BPA	-0.3359	0.1473	-2.280497	0.022578	NA
C4BPB	0.0891	0.0933	0.955298	0.339427	NA
C4orf17	0.0502	0.0293	1.713403	0.086638	NA
C4orf19	-0.1986	0.1032	-1.924251	0.054323	0.26446
C4orf21	-0.2003	0.1063	-1.8847	0.05947	0.274971
C4orf22	0.0171	0.1183	0.14418	0.885359	NA
C4orf27	-2e-04	0.0856	-0.002279	0.998181	0.999343
C4orf29	0.0239	0.1517	0.157698	0.874695	NA
C4orf3	0.0969	0.1008	0.960948	0.336578	0.610967
C4orf32	-0.1979	0.1331	-1.487052	0.137001	NA
C4orf33	-0.1974	0.1462	-1.349678	0.177119	0.446693
C4orf36	-0.1013	0.1355	-0.747485	0.454771	NA
C4orf45	-0.0088	0.0179	-0.491739	0.622904	NA
C4orf47	0.19	0.1286	1.478177	0.13936	0.399058
C4orf48	-0.1106	0.1514	-0.730633	0.465003	0.711766
C4orf51	-0.064	0.1081	-0.591403	0.55425	NA
C5	0.1686	0.1519	1.11029	0.266874	NA
C5AR1	-0.2307	0.1512	-1.526175	0.126966	NA
C5AR2	-0.2598	0.1374	-1.890941	0.058632	NA
C5orf15	0.0781	0.0974	0.802366	0.422341	0.679961
C5orf20	NA	NA	NA	NA	NA
C5orf22	0.3023	0.1317	2.295252	0.021719	NA
C5orf24	0.0383	0.1166	0.328487	0.742544	0.883974
C5orf28	0.0389	0.1376	0.282427	0.777616	0.903152
C5orf30	-0.0953	0.1074	-0.887762	0.374669	0.643314
C5orf34	0.0818	0.1106	0.73958	0.459555	0.708177
C5orf42	0.0994	0.1179	0.842772	0.399356	0.66106
C5orf45	0.0722	0.1274	0.566421	0.571108	0.7863
C5orf46	-2e-04	0.021	-0.007481	0.994031	NA
C5orf47	0.0147	0.0528	0.277949	0.781052	NA
C5orf48	-0.0838	0.1355	-0.618388	0.53632	NA
C5orf49	0.0562	0.144	0.390011	0.696528	NA
C5orf52	0.3488	0.1483	2.352519	0.018647	NA
C5orf58	-0.0022	0.0209	-0.103846	0.917292	NA
C5orf63	0.0351	0.0972	0.360898	0.718175	0.871981
C6	-0.0358	0.1461	-0.244879	0.80655	NA
C6orf1	-0.3688	0.1186	-3.108839	0.001878	0.083995
C6orf106	-0.0047	0.1113	-0.04209	0.966427	0.984658
C6orf118	0.0551	0.0964	0.57142	0.567715	NA
C6orf120	0.0455	0.0735	0.619891	0.535329	0.760119
C6orf132	-0.0254	0.1015	-0.249944	0.802631	0.916488
C6orf136	-0.2287	0.1114	-2.053052	0.040068	0.237038
C6orf141	-0.0796	0.1484	-0.536651	0.591509	0.798474
C6orf15	-0.0494	0.0696	-0.709231	0.478181	NA
C6orf163	0.0739	0.1038	0.711819	0.476577	NA
C6orf165	-0.0107	0.1398	-0.076453	0.939059	NA
C6orf195	NA	NA	NA	NA	NA
C6orf203	-0.0331	0.0893	-0.370622	0.710919	0.867286
C6orf211	0.1847	0.1151	1.6047	0.10856	0.35726
C6orf222	0.0571	0.1387	0.41135	0.680816	NA
C6orf226	-0.3194	0.1452	-2.20022	0.027791	0.204823
C6orf25	-0.0416	0.1237	-0.336172	0.736741	NA
C6orf47	0.0304	0.0969	0.313749	0.753712	0.88875
C6orf48	-0.0137	0.0309	-0.443766	0.657212	NA
C6orf52	0.0383	0.0554	0.692031	0.488918	NA
C6orf57	-0.1086	0.1014	-1.071347	0.284013	0.563991
C6orf70	-0.012	0.1233	-0.096988	0.922736	0.968657
C6orf89	-0.2377	0.1014	-2.343408	0.019108	0.179528
C7	-0.1156	0.1381	-0.836812	0.402698	0.664625
C7orf10	0.009	0.1504	0.060085	0.952088	0.979844
C7orf25	0.0649	0.0812	0.79912	0.424221	0.681157
C7orf26	-0.1231	0.0834	-1.475766	0.140007	0.399713
C7orf31	-0.2188	0.1518	-1.441914	0.149327	NA
C7orf34	0.0196	0.0558	0.35229	0.724621	NA
C7orf41	-0.1836	0.1232	-1.490367	0.136128	0.395692
C7orf43	-0.2878	0.1073	-2.680968	0.007341	0.130688
C7orf49	-0.0222	0.1368	-0.162117	0.871214	NA
C7orf50	-0.1456	0.0777	-1.874677	0.060837	0.278342
C7orf55	-0.2402	0.1039	-2.311785	0.02079	0.183302
C7orf57	-0.034	0.1227	-0.276783	0.781947	0.905371
C7orf60	0.0494	0.1011	0.488262	0.625364	0.817844
C7orf61	-0.0895	0.094	-0.951357	0.341423	NA
C7orf62	NA	NA	NA	NA	NA
C7orf63	0.0278	0.1123	0.247761	0.804319	0.917581
C7orf72	-0.0081	0.0182	-0.447109	0.654796	NA
C8A	0.0293	0.0371	0.790127	0.429454	NA
C8B	-0.006	0.1503	-0.040223	0.967915	NA
C8G	-0.338	0.1517	-2.228287	0.025861	NA
C8orf22	0.09	0.0667	1.349168	0.177283	NA
C8orf33	-0.0615	0.0679	-0.905404	0.365252	0.636756
C8orf34	-0.0198	0.0751	-0.263494	0.79217	NA
C8orf37	0.2565	0.1093	2.34611	0.018971	0.179528
C8orf4	-0.1878	0.1433	-1.310454	0.190042	0.46213
C8orf46	-0.0209	0.0775	-0.269993	0.787165	NA
C8orf47	-0.0126	0.1507	-0.083387	0.933544	NA
C8orf48	-0.1291	0.1481	-0.871642	0.383404	NA
C8orf58	-0.0422	0.0797	-0.529552	0.596423	0.80119
C8orf59	0.0062	0.1033	0.060226	0.951975	0.979844
C8orf76	-0.0444	0.0659	-0.673666	0.500524	0.736523
C8orf82	0.0545	0.1273	0.428231	0.668483	0.843263
C9	-0.0676	0.0994	-0.680463	0.496211	NA
C9orf114	-0.0655	0.0811	-0.807627	0.419306	0.67845
C9orf116	-0.1987	0.1224	-1.623294	0.104527	0.351456
C9orf117	-0.2734	0.139	-1.967549	0.04912	0.254777
C9orf123	-0.0896	0.0863	-1.039215	0.298705	0.579475
C9orf131	-0.1044	0.0866	-1.205735	0.22792	NA
C9orf135	-0.0973	0.1495	-0.650838	0.515151	NA
C9orf139	-4e-04	0.0179	-0.023447	0.981294	NA
C9orf142	-0.3237	0.1277	-2.535247	0.011237	0.150186
C9orf152	0.138	0.1402	0.984208	0.325013	0.601797
C9orf153	-0.0778	0.0494	-1.574082	0.115468	NA
C9orf156	0.2766	0.124	2.231204	0.025668	0.197906
C9orf16	-0.3225	0.1205	-2.676066	0.007449	0.130741
C9orf163	-0.1893	0.1265	-1.496866	0.134428	NA
C9orf169	-0.1202	0.1428	-0.84158	0.400023	NA
C9orf171	-0.0063	0.1335	-0.047481	0.962129	NA
C9orf172	0.103	0.1086	0.949221	0.342508	NA
C9orf173	0.0236	0.1422	0.165826	0.868294	NA
C9orf24	-0.0948	0.1493	-0.635041	0.525402	NA
C9orf3	-0.0414	0.1322	-0.312992	0.754287	0.889123
C9orf40	0.0023	0.1464	0.015813	0.987384	NA
C9orf41	-0.1223	0.1265	-0.96694	0.333574	0.608239
C9orf43	-0.1574	0.1518	-1.036532	0.299954	NA
C9orf47	-0.0441	0.0609	-0.724191	0.468948	NA
C9orf50	-0.0928	0.1293	-0.71753	0.473047	NA
C9orf57	0.0255	0.0355	0.717447	0.473098	NA
C9orf64	0.144	0.0917	1.569982	0.116419	0.367986
C9orf66	-0.0651	0.0944	-0.689099	0.490761	NA
C9orf69	-0.0781	0.0895	-0.873048	0.382637	0.649048
C9orf72	0.0626	0.1054	0.594021	0.552498	0.772986
C9orf78	-0.0745	0.0625	-1.190788	0.233737	0.510106
C9orf84	-0.07	0.1195	-0.585418	NA	NA
C9orf85	0.0294	0.1136	0.259255	0.795438	0.912978
C9orf89	-0.2449	0.0854	-2.865791	0.00416	0.109336
C9orf9	0.0113	0.1424	0.07958	0.936571	NA
C9orf91	0.1557	0.1466	1.062046	0.288215	0.568096
C9orf92	NA	NA	NA	NA	NA
C9orf96	-0.081	0.1517	-0.53403	0.593321	0.799931
CA1	-0.0564	0.1273	-0.443363	0.657503	0.836823
[truncated: 14,341 more rows]

## Sheet: 16
NMR, breeder, female vs. male, cerebellum
Genes	log2FoldChange	lfcSE	stat	pvalue	padj
A1BG	-0.1656	0.1111	-1.489979	0.13623	0.745992
A1CF	-0.0488	0.0271	-1.800827	0.07173	NA
A2M	-0.51	0.0793	-6.434015	0	0
A3GALT2	0.095	0.0511	1.857523	0.063237	0.671884
A4GALT	-0.116	0.1125	-1.030958	0.30256	0.839772
AAAS	-0.1709	0.075	-2.279917	0.022613	0.570153
AACS	-0.1005	0.0902	-1.114709	0.264975	0.820473
AADAC	-0.1501	0.057	-2.633442	0.008452	0.449617
AADACL2	0.0064	0.0105	0.607129	0.543765	NA
AADACL4	-0.1707	0.1155	-1.478395	0.139302	0.750599
AADAT	-0.1291	0.0846	-1.525552	0.127122	0.735372
AAED1	0.1739	0.1122	1.549788	0.121192	0.725881
AAGAB	-0.1133	0.0775	-1.461815	0.143792	0.751989
AAMDC	-0.0715	0.1033	-0.692634	0.488539	0.904895
AAMP	-0.1106	0.0963	-1.148296	0.250846	0.814335
AANAT	-0.018	0.0626	-0.287174	0.773979	0.972702
AAR2	-0.0071	0.0764	-0.092984	0.925916	0.990438
AARD	0.232	0.1035	2.240474	0.02506	0.583277
AARS	0.0563	0.051	1.103425	0.269843	0.822975
AARS2	-0.031	0.1017	-0.304818	0.760505	0.971106
AARSD1	-0.1409	0.0822	-1.715412	0.08627	0.69954
AASDH	0.0219	0.1079	0.203225	0.838959	0.978617
AASDHPPT	0.0324	0.0778	0.416471	0.677065	0.954495
AASS	0.1116	0.1147	0.97328	0.330414	0.85126
AATF	0.036	0.0849	0.42432	0.671332	0.953826
AATK	0.1738	0.1054	1.649744	0.098995	0.715163
ABAT	0.111	0.1111	0.999088	0.317752	0.847254
ABCA1	0.2482	0.115	2.158175	0.030914	0.612224
ABCA12	-0.0536	0.0752	-0.712461	0.476179	0.902795
ABCA13	-0.1013	0.1156	-0.87649	0.380764	0.870945
ABCA2	0.09	0.0942	0.955006	0.339575	0.854909
ABCA3	0.0504	0.0878	0.574643	0.565533	0.921786
ABCA4	0.012	0.0857	0.139719	0.888882	0.987044
ABCA5	0.1476	0.1079	1.367391	0.171503	0.769222
ABCA6	0.1746	0.113	1.545667	0.122185	0.725881
ABCA7	0.1672	0.0997	1.675957	0.093747	0.711522
ABCA8	NA	NA	NA	NA	NA
ABCA9	NA	NA	NA	NA	NA
ABCB1	-0.1955	0.0997	-1.961785	0.049788	0.648254
ABCB10	0.0709	0.106	0.668995	0.503498	0.908689
ABCB11	-0.1317	0.0408	-3.22766	0.001248	0.225754
ABCB4	-0.0095	0.0121	-0.783617	0.433265	NA
ABCB6	-0.1344	0.0566	-2.373231	0.017633	0.537796
ABCB7	0.1298	0.1155	1.12387	0.261068	0.818777
ABCB8	0.1308	0.1014	1.288902	0.197432	0.779476
ABCB9	0.0222	0.0924	0.240507	0.809937	0.975652
ABCC1	0.1545	0.0819	1.886857	0.05918	0.663292
ABCC10	0.0876	0.0914	0.958428	0.337847	0.854192
ABCC11	-0.0419	0.0583	-0.719869	0.471605	0.900325
ABCC12	0.0265	0.0571	0.464964	0.641957	0.942582
ABCC2	-0.0636	0.1149	-0.553346	0.580027	0.926434
ABCC3	-0.1857	0.1147	-1.618659	0.105521	0.715163
ABCC4	-0.0695	0.1148	-0.605754	0.544678	0.918038
ABCC5	-0.0786	0.071	-1.105938	0.268753	0.822975
ABCC6	-0.0591	0.086	-0.68714	0.491995	0.905823
ABCC8	0.025	0.0762	0.327938	0.742959	0.969365
ABCC9	0.085	0.1094	0.776975	0.437174	0.888233
ABCD1	-0.1657	0.1108	-1.496222	0.134596	0.742991
ABCD2	-0.0914	0.1042	-0.877082	0.380442	0.870945
ABCD3	-0.0195	0.0832	-0.234307	0.814747	0.976124
ABCD4	-0.0564	0.099	-0.569712	0.568873	0.922893
ABCE1	-0.009	0.0685	-0.13109	0.895704	0.987044
ABCF1	-0.0496	0.0498	-0.995775	0.319359	0.847268
ABCF2	-0.1447	0.0692	-2.092375	0.036405	0.626098
ABCF3	0.0037	0.0703	0.052657	0.958005	0.995254
ABCG1	0.1492	0.0951	1.568297	0.116812	0.722479
ABCG2	-0.1547	0.1091	-1.418069	0.156171	0.757095
ABCG4	-0.0902	0.0606	-1.487895	0.136778	0.74682
ABCG8	-0.0552	0.0655	-0.843683	0.398847	0.87563
ABHD1	-0.2533	0.1083	-2.338907	0.01934	0.546559
ABHD10	0.0462	0.0914	0.505149	0.613455	0.936591
ABHD11	0.1089	0.0736	1.479179	0.139092	0.750599
ABHD12	-0.0313	0.0844	-0.370726	0.710842	0.961965
ABHD12B	-0.2546	0.1041	-2.445751	0.014455	0.514592
ABHD13	0.0586	0.0802	0.731367	0.464555	0.899139
ABHD14A	-0.0881	0.0801	-1.10048	0.271123	0.822975
ABHD14B	-0.0233	0.1152	-0.201916	0.839983	0.978617
ABHD15	0.1023	0.1027	0.995991	0.319254	0.847268
ABHD16A	-0.0335	0.0826	-0.405048	0.685442	0.955832
ABHD16B	0.0391	0.046	0.84862	0.396093	0.875572
ABHD17A	0.0023	0.0672	0.033573	0.973218	0.995952
ABHD17B	0.0927	0.0932	0.995275	0.319602	0.847268
ABHD17C	-0.0822	0.0873	-0.942323	0.346027	0.856283
ABHD2	-0.0534	0.1138	-0.469519	0.638699	0.942037
ABHD3	0.0642	0.1019	0.630317	0.528487	0.913487
ABHD4	-0.041	0.0765	-0.535676	0.592183	0.930842
ABHD5	-0.1043	0.0836	-1.248267	0.211933	0.789376
ABHD6	0.1233	0.1044	1.181431	0.237432	0.806541
ABHD8	-0.0894	0.1083	-0.824966	0.409391	0.878932
ABI1	-0.1414	0.0612	-2.311662	0.020796	0.559908
ABI2	-0.0984	0.072	-1.366798	0.171689	0.769222
ABI3	0.0388	0.1079	0.35993	0.718899	0.964362
ABI3BP	-0.0575	0.0589	-0.977154	0.328493	0.850401
ABL1	-0.0772	0.0816	-0.945663	0.344321	0.855738
ABL2	0.2502	0.1158	2.161174	0.030682	0.612224
ABLIM1	0.1957	0.1145	1.709353	0.087386	0.703536
ABLIM2	0.3003	0.0909	3.304707	0.000951	0.195342
ABLIM3	0.0542	0.0896	0.604849	0.545279	0.918038
ABR	0.0192	0.0907	0.211362	0.832605	0.977489
ABRA	0.1706	0.088	1.93805	0.052617	0.65074
ABRACL	-0.085	0.1157	-0.734649	0.462553	0.898902
ABT1	0.2956	0.1023	2.889683	0.003856	0.361921
ABTB1	-0.1593	0.1062	-1.499963	0.133624	0.741737
ABTB2	0.0579	0.0804	0.720235	0.47138	0.900325
ACAA1	-0.0718	0.0879	-0.817156	0.413839	0.881496
ACAA2	-0.1032	0.0873	-1.182089	0.23717	0.806541
ACACA	0.1409	0.1098	1.283687	0.199252	0.779897
ACACB	-0.0518	0.1126	-0.459874	0.645606	0.943625
ACAD10	0.0293	0.0628	0.4661	0.641144	0.942575
ACAD11	-0.0199	0.0762	-0.261383	0.793797	0.973644
ACAD8	-0.1497	0.072	-2.079775	0.037546	0.628691
ACAD9	-0.0394	0.0798	-0.493122	0.621926	0.938039
ACADL	0.1331	0.0991	1.342815	0.179332	0.772866
ACADM	-0.1095	0.0973	-1.124999	0.260589	0.818777
ACADS	-0.1634	0.0875	-1.866041	0.062036	0.669616
ACADSB	0.0919	0.1057	0.869491	0.384579	0.870945
ACADVL	-0.0992	0.0594	-1.670806	0.09476	0.712071
ACAN	-0.1496	0.1156	-1.294198	0.195597	0.779255
ACAP1	-0.1129	0.0925	-1.220739	0.222185	0.797851
ACAP2	0.0853	0.0868	0.983399	0.325411	0.848491
ACAP3	0.0181	0.0971	0.186725	0.851876	0.980231
ACAT1	-0.0018	0.0765	-0.023267	0.981437	0.997319
ACAT2	0.0156	0.0924	0.169078	0.865736	0.981543
ACBD3	0.0191	0.0653	0.293348	0.769256	0.972335
ACBD4	0.0042	0.0829	0.051061	0.959277	0.995254
ACBD6	-0.0068	0.0724	-0.093378	0.925603	0.990438
ACBD7	0.0548	0.1099	0.498334	0.618249	0.937642
ACCS	0.1297	0.1113	1.165314	0.243892	0.81134
ACCSL	-0.1085	0.1066	-1.017432	0.308948	0.842116
ACD	0.1465	0.1016	1.442039	0.149291	0.751989
ACE	-0.0321	0.1076	-0.297978	0.76572	0.971467
ACE2	-0.0397	0.0628	-0.631613	0.52764	0.913487
ACER1	0.008	0.0257	0.309493	0.756947	NA
ACER2	-0.1679	0.1155	-1.454099	0.145919	0.751989
ACER3	0.0683	0.0954	0.716495	0.473686	0.901479
ACIN1	0.1453	0.1056	1.376419	0.168692	0.767673
ACKR2	-0.0097	0.0817	-0.118371	0.905774	0.988904
ACKR3	0.0897	0.1139	0.787703	0.43087	0.885217
ACKR4	-0.036	0.0582	-0.618271	0.536397	0.91593
ACLY	-0.0148	0.0713	-0.208099	0.835152	0.978063
ACMSD	-0.2865	0.0789	-3.630356	0.000283	0.095627
ACN9	0.1137	0.115	0.988861	0.322731	0.848392
ACO1	0.0039	0.0783	0.050071	0.960066	0.995254
ACO2	0.0684	0.0476	1.439404	0.150036	0.751989
ACOT1	-0.1566	0.1041	-1.504815	0.132372	0.739289
ACOT11	0.0363	0.1156	0.313965	0.753548	0.970229
ACOT12	0.0994	0.1157	0.858847	0.390425	0.871791
ACOT13	-0.0838	0.0851	-0.9845	0.32487	0.848491
ACOT6	-0.1592	0.1124	-1.415901	0.156805	0.757095
ACOT7	-0.0557	0.0976	-0.57033	0.568454	0.922893
ACOT8	-0.1047	0.0902	-1.161575	0.245408	0.812582
ACOT9	-0.0724	0.0567	-1.277382	0.201467	0.781219
ACOX1	0.1555	0.1035	1.501696	0.133176	0.740733
ACOX2	-0.1033	0.1152	-0.897004	0.369717	0.865595
ACOX3	-0.0076	0.0813	-0.093532	0.925481	0.990438
ACOXL	0.0058	0.0241	0.241073	0.809499	NA
ACP1	-0.0662	0.0693	-0.954992	0.339582	0.854909
ACP2	-0.0174	0.0608	-0.285827	0.775011	0.972702
ACP5	-0.0374	0.1153	-0.324509	0.745553	0.969613
ACP6	0.0177	0.1011	0.174744	0.861281	0.980893
ACPL2	0.0674	0.1069	0.630356	0.528461	0.913487
ACPP	-0.0398	0.0717	-0.554789	0.579039	0.925926
ACPT	-0.0372	0.1107	-0.335709	0.73709	0.967433
ACR	-0.0194	0.0623	-0.31203	0.755018	0.970229
ACRBP	0.2353	0.1155	2.038295	0.04152	0.63383
ACRC	-0.1635	0.1154	-1.416727	0.156563	0.757095
ACRV1	0.1112	0.1149	0.967559	0.333265	0.85288
ACSBG1	-0.0908	0.085	-1.068965	0.285086	0.828048
ACSBG2	0.051	0.1157	0.440362	0.659675	0.949168
ACSF2	-0.0221	0.0966	-0.229253	0.818672	0.976392
ACSF3	-3e-04	0.0633	-0.00539	0.9957	0.998659
ACSL1	-0.0891	0.0761	-1.170886	0.241645	0.810136
ACSL3	0.0332	0.0751	0.4416	0.658779	0.948762
ACSL4	0.015	0.0838	0.178779	0.858112	0.980829
ACSL5	-0.0612	0.1089	-0.562101	0.574047	0.924538
ACSL6	0.1277	0.0844	1.513026	0.130273	0.738795
ACSM1	-0.1406	0.036	-3.905839	9.4e-05	0.039556
ACSM2A	-0.0167	0.0115	-1.447651	0.147715	0.751989
ACSM3	-0.1435	0.1069	-1.342062	0.179576	0.772866
ACSM4	0.0811	0.1156	0.701474	0.483007	0.904242
ACSM5	-0.1183	0.0334	-3.545899	0.000391	0.114403
ACSS1	-0.0212	0.0832	-0.255062	0.798675	0.9747
ACSS2	0.1183	0.0961	1.231669	0.218073	0.79424
ACSS3	-0.0468	0.1154	-0.405136	0.685377	0.955832
ACTA1	-0.0111	0.1078	-0.10346	0.917598	0.990272
ACTA2	0.0149	0.112	0.133409	0.89387	0.987044
ACTB	-4e-04	0.0591	-0.006706	0.994649	0.998392
ACTC1	0.0249	0.1135	0.219068	0.826597	0.977177
ACTG1	0.0645	0.0779	0.827452	0.407981	0.878479
ACTG2	-0.1269	0.0909	-1.395562	0.162847	0.761342
ACTL10	0.0133	0.0695	0.190908	0.848598	0.979895
ACTL6A	-0.0126	0.1048	-0.120664	0.903957	0.988692
ACTL6B	-0.0499	0.0704	-0.709016	0.478315	0.903431
ACTL7A	-0.0074	0.0761	-0.097649	0.922211	0.990438
ACTL7B	-0.1249	0.0976	-1.279619	0.200679	0.78024
ACTL8	-0.0017	0.0481	-0.035206	0.971915	0.995952
ACTN2	0.1213	0.1158	1.047392	0.294919	0.831431
ACTN3	0.1229	0.0964	1.274521	0.202479	0.782136
ACTN4	0.0184	0.0671	0.274707	0.783541	0.972785
ACTR10	-0.0893	0.0652	-1.369923	0.170711	0.769222
ACTR1A	-0.0677	0.0655	-1.034165	0.301059	0.837873
ACTR1B	-0.02	0.0576	-0.347384	0.728303	0.966814
ACTR2	0.0336	0.0689	0.488065	0.625503	0.939073
ACTR3	-0.024	0.0781	-0.306668	0.759096	0.971106
ACTR3B	-0.18	0.0855	-2.105053	0.035287	0.622095
ACTR5	-0.0103	0.0613	-0.167986	0.866594	0.981543
ACTR6	-0.0844	0.0882	-0.95737	0.33838	0.854192
ACTR8	-0.0222	0.0617	-0.359356	0.719329	0.964417
ACTRT1	NA	NA	NA	NA	NA
ACTRT2	NA	NA	NA	NA	NA
ACTRT3	0.1837	0.1157	1.586981	0.112517	0.719692
ACVR1	0.0762	0.0808	0.943534	0.345408	0.855794
ACVR1B	0.2077	0.1027	2.022794	0.043094	0.638614
ACVR1C	0.0409	0.1158	0.353659	0.723595	0.965461
ACVR2A	-0.1168	0.0873	-1.338097	0.180865	0.773304
ACVRL1	-0.2212	0.1066	-2.075548	0.037936	0.628978
ACY1	-0.008	0.0862	-0.092572	0.926243	0.990438
ACY3	NA	NA	NA	NA	NA
ACYP1	0.04	0.1074	0.372282	0.709683	0.96187
ACYP2	0.0572	0.1157	0.494124	0.621219	0.937983
ADA	-0.0186	0.0917	-0.202529	0.839503	0.978617
ADAD1	0.1542	0.1158	1.33165	0.182975	0.773981
ADAD2	-0.0095	0.0601	-0.15849	0.874071	0.984283
ADAL	0.1405	0.0871	1.612101	0.10694	0.715163
ADAM10	-0.0512	0.0702	-0.730077	0.465343	0.899139
ADAM11	-0.0591	0.0876	-0.674781	0.499815	0.908164
ADAM12	0.2887	0.1114	2.592406	0.009531	0.464054
ADAM15	-0.0821	0.099	-0.828449	0.407416	0.878383
ADAM17	0.0611	0.1044	0.585679	0.558091	0.920367
ADAM18	-0.0025	0.0434	-0.057979	0.953765	0.995131
ADAM19	0.0294	0.1008	0.291615	0.770581	0.972335
ADAM2	0.0034	0.0199	0.170738	0.86443	NA
ADAM21	-0.1756	0.097	-1.809382	0.070392	0.677624
ADAM22	0.222	0.1157	1.918669	0.055026	0.655852
ADAM23	0.0478	0.0792	0.602792	0.546647	0.918502
ADAM28	0.0012	0.0099	0.11772	0.90629	NA
ADAM29	NA	NA	NA	NA	NA
ADAM32	NA	NA	NA	NA	NA
ADAM33	0.1211	0.111	1.091009	0.275269	0.824342
ADAM9	-0.0236	0.0774	-0.30459	0.760679	0.971106
ADAMDEC1	NA	NA	NA	NA	NA
ADAMTS1	0.058	0.0988	0.586737	0.557381	0.9203
ADAMTS10	0.142	0.1081	1.313375	0.189056	0.7765
ADAMTS12	-0.0745	0.0407	-1.830903	0.067115	0.677624
ADAMTS13	0.0456	0.104	0.438102	0.661313	0.949981
ADAMTS14	0.0371	0.0814	0.455749	0.64857	0.944708
ADAMTS15	-0.0044	0.111	-0.039479	0.968509	0.995934
ADAMTS16	-0.0633	0.1074	-0.589561	0.555485	0.9203
ADAMTS17	-0.0015	0.1073	-0.013795	0.988994	0.998083
ADAMTS18	0.211	0.0895	2.358792	0.018335	0.540433
ADAMTS19	0.1574	0.1134	1.387768	0.165208	0.762729
ADAMTS2	0.0444	0.1088	0.40797	0.683295	0.955832
ADAMTS20	-0.0256	0.0895	-0.285798	0.775033	0.972702
ADAMTS3	-0.0101	0.1016	-0.099629	0.920639	0.990438
ADAMTS4	0.1997	0.1149	1.737197	0.082352	0.690786
ADAMTS6	0.0282	0.1014	0.277766	0.781192	0.972785
ADAMTS7	0.2625	0.1131	2.321541	0.020258	0.556859
ADAMTS8	0.0469	0.1119	0.419257	0.675029	0.95442
ADAMTS9	-0.1161	0.1031	-1.125789	0.260255	0.818777
ADAMTSL1	-0.0023	0.097	-0.023301	0.98141	0.997319
ADAMTSL2	0.0035	0.1156	0.030169	0.975932	0.996146
ADAMTSL3	0.0744	0.0927	0.80237	0.422339	0.883823
ADAMTSL4	-0.0477	0.098	-0.486036	0.626941	0.939073
ADAMTSL5	-0.108	0.1146	-0.942362	0.346007	0.856283
ADAP1	0.1222	0.0969	1.261283	0.207207	0.786454
ADAP2	0.0681	0.1157	0.588145	0.556435	0.9203
ADAR	-0.0244	0.0514	-0.475281	0.634587	0.941107
ADARB1	0.1127	0.1126	1.001409	0.316629	0.846498
ADARB2	0.2141	0.1088	1.966849	0.049201	0.646783
ADAT1	0.1191	0.1033	1.153305	0.248785	0.813272
ADAT2	0.003	0.0953	0.030968	0.975295	0.996067
ADAT3	-0.2069	0.1131	-1.830527	0.067171	0.677624
ADC	0.1559	0.0848	1.838521	0.065986	0.677412
ADCK1	-0.0361	0.088	-0.409883	0.681892	0.955702
ADCK2	-0.0073	0.0883	-0.082909	0.933924	0.991153
ADCK3	0.1051	0.0722	1.456116	0.145361	0.751989
ADCK4	-0.1745	0.0752	-2.319645	0.02036	0.556859
ADCK5	-0.0722	0.0573	-1.258424	0.208238	0.786472
ADCY1	0.182	0.1143	1.592224	0.111334	0.718781
ADCY10	0.0158	0.1157	0.136441	0.891473	0.987044
ADCY2	-0.0339	0.1136	-0.297956	0.765736	0.971467
ADCY3	-0.0199	0.0789	-0.251752	0.801233	0.9747
ADCY5	0.138	0.0905	1.524634	0.12735	0.735372
ADCY6	-0.0734	0.0514	-1.427896	0.153322	0.755139
ADCY7	0.0747	0.1154	0.647071	0.517586	0.912271
ADCY8	-0.0995	0.1025	-0.971069	0.331514	0.85126
ADCY9	0.0253	0.0758	0.333858	0.738487	0.967649
ADCYAP1	-0.1385	0.1054	-1.314731	0.1886	0.7765
ADCYAP1R1	0.123	0.1132	1.086488	0.277263	0.825523
ADD1	-0.0289	0.0542	-0.533295	0.593829	0.930956
ADD2	0.0088	0.0944	0.093559	0.925459	0.990438
ADD3	0.0678	0.0759	0.892609	0.372067	0.867072
ADGB	-0.0461	0.0551	-0.837561	0.402277	0.877004
ADH5	0.0307	0.076	0.403535	0.686555	0.955983
ADHFE1	-0.0092	0.0872	-0.105014	0.916365	0.990272
ADI1	-0.0488	0.1	-0.487321	0.626031	0.939073
ADIPOQ	-0.0333	0.0353	-0.944093	0.345122	0.855794
ADIPOR1	0.0305	0.0504	0.60541	0.544907	0.918038
ADIPOR2	0.0495	0.0735	0.67434	0.500095	0.908164
ADIRF	NA	NA	NA	NA	NA
ADK	0.0534	0.0762	0.701098	0.483242	0.904242
ADM2	0.0132	0.1053	0.124907	0.900597	0.988211
ADM5	-0.0806	0.1151	-0.700326	0.483724	0.904242
ADNP	0.0139	0.0657	0.21104	0.832856	0.977489
ADNP2	0.0512	0.0754	0.679276	0.496963	0.908043
ADO	0.0767	0.0653	1.174587	0.24016	0.809049
ADORA1	0.0326	0.0709	0.459416	0.645935	0.943625
ADORA2A	-0.0674	0.1157	-0.582658	0.560123	0.920771
ADORA2B	-0.1073	0.0995	-1.077673	0.28118	0.826916
ADORA3	-0.0557	0.1134	-0.491612	0.622993	0.938186
ADPGK	-0.0289	0.0765	-0.378054	0.70539	0.960274
ADPRH	-0.0662	0.0988	-0.67011	0.502788	0.908689
ADPRHL1	-0.0488	0.111	-0.439285	0.660455	0.949377
ADPRHL2	-0.0985	0.07	-1.406982	0.159433	0.757095
ADPRM	-0.149	0.0923	-1.613033	0.106737	0.715163
ADRA1A	-0.0489	0.1101	-0.443776	0.657205	0.948143
ADRA1B	0.1229	0.1153	1.06607	0.286392	0.828216
ADRA1D	-0.0057	0.1021	-0.056213	0.955172	0.995254
ADRA2A	0.2033	0.1157	1.756279	0.079041	0.684847
ADRA2B	-0.0145	0.1115	-0.129892	0.896652	0.987074
ADRB1	0.0966	0.1026	0.94128	0.346561	0.856461
ADRB2	-0.0299	0.1151	-0.259462	0.795279	0.973644
ADRB3	0.0022	0.066	0.03317	0.973539	0.995952
ADRBK1	-0.0141	0.049	-0.287224	0.773941	0.972702
ADRBK2	0.0597	0.1006	0.593284	0.552991	0.919668
ADRM1	-0.0589	0.0896	-0.657748	0.5107	0.909918
ADSL	-0.1082	0.0746	-1.448908	0.147363	0.751989
ADSS	-0.0334	0.0807	-0.414247	0.678693	0.954904
ADSSL1	-0.037	0.1001	-0.369914	0.711447	0.962098
ADTRP	-0.0726	0.0657	-1.10514	0.269099	0.822975
AEBP1	0.0114	0.115	0.099248	0.920942	0.990438
AEBP2	0.0204	0.0858	0.23803	0.811858	0.975652
AEN	-0.0328	0.073	-0.449799	0.652855	0.947022
AES	-0.0335	0.0937	-0.35748	0.720732	0.964691
AFAP1	-0.1098	0.0672	-1.634072	0.102244	0.715163
AFAP1L1	0.0377	0.1138	0.33173	0.740093	0.967649
AFAP1L2	-0.0205	0.0726	-0.28237	0.77766	0.972702
AFF1	0.0529	0.1114	0.474513	0.635134	0.941224
AFF2	0.1348	0.1081	1.247519	0.212207	0.789817
AFF3	0.2164	0.1108	1.95278	0.050846	0.65074
AFF4	0.2006	0.1118	1.794439	0.072743	0.68184
AFG3L2	0.0833	0.081	1.027438	0.304214	0.840548
AFM	7e-04	0.0099	0.072072	0.942545	NA
AFMID	0.0026	0.1036	0.024942	0.980101	0.9973
AFP	-0.0165	0.0115	-1.437173	0.150669	0.752867
AFTPH	-0.0925	0.0601	-1.540349	0.123475	0.729623
AGA	0.0885	0.1039	0.851476	0.394505	0.874413
AGAP1	0.1176	0.1147	1.025267	0.305237	0.840767
AGAP2	0.0542	0.0974	0.556971	0.577547	0.925822
AGAP3	-0.1158	0.0672	-1.722953	0.084897	0.697794
AGBL1	-0.0883	0.1156	-0.76386	0.444951	0.892938
AGBL2	-0.0069	0.1139	-0.060688	0.951607	0.994436
AGBL4	9e-04	0.0893	0.009714	0.99225	0.998392
AGBL5	0.0526	0.0759	0.693241	0.488158	0.904895
AGER	-0.1754	0.1121	-1.563998	0.117818	0.722479
AGFG1	0.0424	0.0731	0.579306	0.562383	0.920964
AGFG2	-0.028	0.1138	-0.246198	0.805529	0.975113
AGGF1	-0.0537	0.0703	-0.763547	0.445137	0.892976
AGK	0.1	0.055	1.819459	0.068841	0.677624
AGL	0.0807	0.0837	0.963935	0.335078	0.85379
AGMAT	-0.0834	0.0693	-1.203101	0.228937	0.801488
AGMO	0.0168	0.0858	0.195335	0.845131	0.979129
AGO1	-0.076	0.0702	-1.082796	0.278899	0.826859
AGO2	0.2898	0.1146	2.527992	0.011472	0.501195
AGO3	0.2537	0.1102	2.30302	0.021278	0.562175
AGO4	-0.022	0.0721	-0.305446	0.760026	0.971106
AGPAT1	-0.1206	0.0756	-1.594311	0.110866	0.718505
AGPAT2	-0.0248	0.1153	-0.21528	0.829549	0.977442
AGPAT3	-0.0069	0.0888	-0.07788	0.937924	0.992013
AGPAT4	0.0638	0.0952	0.669778	0.502999	0.908689
AGPAT5	0.0651	0.0834	0.779916	0.435441	0.887627
AGPAT6	-0.0077	0.0696	-0.110319	0.912157	0.989479
AGPAT9	-0.1074	0.1122	-0.957206	0.338463	0.854192
AGPS	-0.0522	0.0781	-0.668754	0.503652	0.908689
AGR2	-0.0518	0.0842	-0.615311	0.538349	0.916764
AGRN	0.0041	0.0939	0.043959	0.964937	0.995717
AGRP	-0.0257	0.0361	-0.712551	0.476124	0.902795
AGT	-0.1025	0.1039	-0.986722	0.323779	0.848491
AGTPBP1	0.0492	0.0718	0.685209	0.493212	0.906682
AGTR1	0.0274	0.1148	0.238222	0.811709	0.975652
AGTR2	7e-04	0.0099	0.072072	0.942545	NA
AGTRAP	-0.0956	0.1084	-0.881735	0.37792	0.869931
AGXT	-0.0776	0.0339	-2.290722	0.021979	0.563758
AGXT2	-0.0154	0.0719	-0.213948	0.830587	0.977442
AHCTF1	0.1056	0.0869	1.21526	0.224267	0.800115
AHCY	0.0222	0.0915	0.2422	0.808626	0.975652
AHCYL1	-0.0244	0.0476	-0.511759	0.60882	0.93585
AHCYL2	0.0238	0.085	0.280063	0.779429	0.972702
AHDC1	-0.1381	0.0934	-1.478738	0.13921	0.750599
AHI1	-0.0168	0.1087	-0.154849	0.87694	0.985076
AHNAK	-0.2059	0.0891	-2.311745	0.020792	0.559908
AHNAK2	0.1108	0.1125	0.984913	0.324667	0.848491
AHR	0.2427	0.1057	2.296145	0.021668	0.562175
AHRR	0.0699	0.1153	0.606147	0.544417	0.918038
AHSA1	-0.0685	0.0638	-1.073572	0.283015	0.827297
AHSA2	-0.2645	0.1033	-2.561787	0.010414	0.483907
AHSG	-0.382	0.1116	-3.424123	0.000617	0.158943
AHSP	-0.1321	0.0967	-1.366067	0.171918	0.769222
AICDA	-0.0064	0.0147	-0.437855	0.661491	NA
AIDA	-0.1033	0.0573	-1.804023	0.071228	0.677624
AIF1	-0.0604	0.1119	-0.539256	0.58971	0.929789
AIF1L	-0.0397	0.1133	-0.350571	0.72591	0.966427
AIFM1	-0.0652	0.082	-0.794979	0.426626	0.883823
AIFM2	-0.1096	0.1156	-0.948512	0.342869	0.855619
AIFM3	-0.0456	0.1078	-0.422722	0.672498	0.954031
AIG1	-0.0537	0.0827	-0.648755	0.516497	0.912271
AIM1	-0.0066	0.0997	-0.06579	0.947545	0.99432
AIM1L	-0.0695	0.0778	-0.893516	0.371581	0.867072
AIMP1	-0.007	0.0812	-0.085989	0.931476	0.991153
AIMP2	0.0406	0.084	0.483596	0.628673	0.939303
AIP	0.009	0.0855	0.105503	0.915976	0.990272
AIRE	-0.0397	0.0902	-0.439899	0.66001	0.949276
AJAP1	0.2	0.111	1.802177	0.071518	0.677624
AJUBA	-0.0353	0.1157	-0.304931	0.760419	0.971106
AK1	-0.033	0.1095	-0.30098	0.76343	0.971467
AK2	0.0016	0.105	0.015161	0.987904	0.998083
AK3	0.084	0.0996	0.843194	0.39912	0.87563
AK4	-0.0937	0.0902	-1.038254	0.299152	0.835777
AK5	-0.0796	0.0961	-0.828097	0.407615	0.878436
AK7	-0.0425	0.1063	-0.399701	0.689377	0.956167
AK8	0.0105	0.1156	0.091136	0.927385	0.990964
AK9	0.0346	0.106	0.326907	0.743739	0.969416
AKAP1	-0.1161	0.0652	-1.781802	0.074782	0.683312
AKAP10	-0.0031	0.0576	-0.05329	0.957501	0.995254
AKAP11	0.0799	0.0861	0.927358	0.353741	0.858732
AKAP12	0.1252	0.0976	1.282255	0.199753	0.78013
AKAP13	0.2469	0.1156	2.136308	0.032654	0.612224
AKAP14	0.068	0.1142	0.596011	0.551168	0.919342
AKAP17A	0.0121	0.1089	0.111094	0.911542	0.989369
AKAP2	0.0833	0.0686	1.214773	0.224453	0.800115
AKAP3	0.0454	0.0268	1.696695	0.089754	NA
AKAP4	NA	NA	NA	NA	NA
AKAP5	-0.0652	0.1151	-0.566645	0.570956	0.923279
AKAP6	0.1659	0.0794	2.088776	0.036728	0.626098
AKAP7	0.1603	0.1022	1.569271	0.116585	0.722479
AKAP8	0.0059	0.0708	0.083589	0.933383	0.991153
AKAP8L	0.0615	0.077	0.79881	0.424401	0.883823
AKAP9	0.122	0.0949	1.285392	0.198655	0.779897
AKIRIN1	-0.0218	0.0723	-0.301232	0.763238	0.971467
AKIRIN2	-0.1094	0.0644	-1.699761	0.089176	0.703536
AKNA	0.0442	0.098	0.451087	0.651927	0.946794
AKNAD1	0.1074	0.0929	1.156321	0.24755	0.812582
AKR1A1	-0.0461	0.0795	-0.579342	0.562358	0.920964
AKR1B1	-0.0133	0.0793	-0.167881	0.866677	0.981543
AKR1B10	-0.0752	0.0951	-0.79106	0.428909	0.884877
AKR1B15	0.0178	0.063	0.283031	0.777153	0.972702
AKR1C3	0.0021	0.0406	0.05167	0.958791	0.995254
AKR1C4	-0.1553	0.069	-2.250728	0.024403	0.583277
AKR1D1	-0.0354	0.0169	-2.096886	0.036004	NA
AKR1E2	0.0237	0.0485	0.488566	0.625149	0.939073
AKR7A2	0.056	0.072	0.77718	0.437053	0.888195
AKT1	-0.0877	0.0606	-1.44624	0.14811	0.751989
AKT2	-0.0015	0.075	-0.02017	0.983908	0.997766
AKT3	0.0421	0.0614	0.684848	0.49344	0.906763
AKTIP	-0.0996	0.0777	-1.282312	0.199733	0.78013
ALAD	-0.0107	0.0865	-0.124255	0.901113	0.988221
ALAS1	-0.0421	0.0648	-0.64987	0.515776	0.912251
ALAS2	-0.0882	0.1066	-0.827641	0.407874	0.878436
ALB	-0.0396	0.0178	-2.227645	0.025904	0.591363
ALCAM	0.0524	0.1121	0.466859	0.640601	0.942575
ALDH16A1	0.0479	0.1108	0.431965	0.665767	0.95179
[truncated: 15,878 more rows]

## Sheet: 17
NMR, breeder, female vs. male, hypothalamus
[truncated: 16,340 more rows]

[truncated: 30 more sheets: 18, 19, 20, 21, 22, 23, 24, 25, 26, 27, 28, 29, 30, 31, 32, 33, 34, 35, 36, 37 …]
