# Supplementary material for: Naked mole-rat transcriptome signatures of socially suppressed sexual maturation and links of reproduction to aging
Source: BMC Biol. 2018 Aug 2;16:77. doi: 10.1186/s12915-018-0546-z (PMC6090939; doi:10.1186/s12915-018-0546-z)
Supplement: Supplementary file 5 — Supplementary Data S12-S47 containing test results for differential expression between female vs. male in each species, group, and tissue (DESeq2). (XLSX 28655 kb) [file 12915_2018_546_MOESM5_ESM.xlsx]

## Sheet: Overview
	Supplement Data 48-87: Test results for differential expression between breeder vs. non-breeder in each species, sex and tissue (DESeq2).
	Table	Description
	48	NMR-F-BvsN: heart
	49	NMR-F-BvsN: skin
	50	NMR-F-BvsN: liver
	51	NMR-F-BvsN: kidney
	52	NMR-F-BvsN: cerebellum
	53	NMR-F-BvsN: hypothalamus
	54	NMR-F-BvsN: pituitary
	55	NMR-F-BvsN: thryoid
	56	NMR-F-BvsN: adrenal gland
	57	NMR-F-BvsN: ovary
	58	NMR-M-BvsN: heart
	59	NMR-M-BvsN: skin
	60	NMR-M-BvsN: liver
	61	NMR-M-BvsN: kidney
	62	NMR-M-BvsN: cerebellum
	63	NMR-M-BvsN: hypothalamus
	64	NMR-M-BvsN: pituitary
	65	NMR-M-BvsN: thryoid
	66	NMR-M-BvsN: adrenal gland
	67	NMR-M-BvsN: testis
	68	GP-F-BvsN: heart
	69	GP-F-BvsN: skin
	70	GP-F-BvsN: liver
	71	GP-F-BvsN: kidney
	72	GP-F-BvsN: cerebellum
	73	GP-F-BvsN: hypothalamus
	74	GP-F-BvsN: pituitary
	75	GP-F-BvsN: thryoid
	76	GP-F-BvsN: adrenal gland
	77	GP-F-BvsN: ovary
	78	GP-M-BvsN: heart
	79	GP-M-BvsN: skin
	80	GP-M-BvsN: liver
	81	GP-M-BvsN: kidney
	82	GP-M-BvsN: cerebellum
	83	GP-M-BvsN: hypothalamus
	84	GP-M-BvsN: pituitary
	85	GP-M-BvsN: thryoid
	86	GP-M-BvsN: adrenal gland
	87	GP-M-BvsN: testis

## Sheet: 48
NMR, female, breeder vs non-breeder, heart
Genes	log2FoldChange	lfcSE	stat	pvalue	padj
A1BG	-0.1764	0.1369	-1.288743	0.197487	0.846686
A1CF	-0.0619	0.0924	-0.669843	0.502958	0.933001
A2M	0.044	0.1772	0.248073	0.804078	0.979532
A3GALT2	-0.2875	0.1535	-1.872576	0.061127	0.797441
A4GALT	0.0136	0.123	0.110624	0.911914	0.990923
AAAS	-0.0561	0.0742	-0.756018	0.449639	0.921096
AACS	0.6284	0.1705	3.686488	NA	NA
AADAC	0.147	0.1778	0.826697	0.408409	0.910395
AADACL2	0.0104	0.025	0.414401	0.678581	NA
AADACL4	0.1313	0.1317	0.997467	0.318538	0.881824
AADAT	0.1304	0.1773	0.735089	0.462285	0.924176
AAED1	0.0657	0.1232	0.533095	0.593968	0.946756
AAGAB	0.0412	0.1365	0.301886	0.762739	0.971039
AAMDC	-0.2329	0.1248	-1.866213	0.062012	0.797441
AAMP	0.0976	0.0982	0.993555	0.32044	0.883129
AANAT	-0.0444	0.1254	-0.353903	0.723412	0.967984
AAR2	0.0644	0.0949	0.678472	0.497473	0.932174
AARD	-0.0013	0.025	-0.053892	0.957021	NA
AARS	0.0771	0.092	0.838019	0.40202	0.90919
AARS2	-0.1111	0.0892	-1.24576	0.212852	0.855398
AARSD1	-0.0267	0.0891	-0.299061	0.764893	0.971039
AASDH	0.0434	0.1266	0.34287	0.731696	0.968183
AASDHPPT	0.0769	0.0882	0.871206	0.383642	0.903217
AASS	0.075	0.1285	0.583423	0.559609	0.939985
AATF	0.117	0.0989	1.182537	0.236993	0.8614
AATK	-0.0681	0.177	-0.384621	0.700518	0.967372
ABAT	0.0837	0.1795	0.466282	0.641014	0.95501
ABCA1	0.1809	0.1769	1.022633	0.306481	0.880806
ABCA12	0.044	0.0317	1.387381	NA	NA
ABCA13	-0.1074	0.1618	-0.663497	0.507012	0.933625
ABCA2	0.0233	0.1545	0.151092	0.879904	0.989396
ABCA3	0.1092	0.13	0.840303	0.400739	0.90919
ABCA4	0.0762	0.1672	0.455979	0.648405	0.956685
ABCA5	0.1825	0.1266	1.441274	0.149507	0.835649
ABCA6	-0.1903	0.1793	-1.06116	0.288617	0.872665
ABCA7	-0.0489	0.1219	-0.401369	0.688148	0.965153
ABCA8	NA	NA	NA	NA	NA
ABCA9	NA	NA	NA	NA	NA
ABCB1	-0.1075	0.1086	-0.990148	0.322102	0.883129
ABCB10	0.0457	0.1605	0.284398	0.776106	0.973002
ABCB11	-0.1053	0.1069	-0.984951	0.324648	0.883821
ABCB4	-0.0146	0.0429	-0.339925	0.733913	0.968314
ABCB6	-0.1332	0.1241	-1.073533	0.283032	0.871281
ABCB7	0.0883	0.1355	0.651809	0.514525	0.933625
ABCB8	0.0317	0.0978	0.324266	0.745736	0.970556
ABCB9	-0.0732	0.129	-0.567175	0.570595	0.942053
ABCC1	0.0622	0.0808	0.769602	0.441536	0.917395
ABCC10	-0.1115	0.1678	-0.664378	0.506449	0.933625
ABCC11	0.0104	0.025	0.414401	0.678581	NA
ABCC12	NA	NA	NA	NA	NA
ABCC2	-0.1921	0.1728	-1.111402	0.266396	0.864658
ABCC3	0.0596	0.1667	0.357421	0.720777	0.967646
ABCC4	-0.0395	0.1025	-0.385675	0.699738	0.967372
ABCC5	-0.1063	0.1288	-0.82486	0.409451	0.910729
ABCC6	-0.277	0.1721	-1.609952	0.107408	0.815513
ABCC8	-0.1004	0.1599	-0.628024	0.529989	0.934662
ABCC9	-0.2349	0.1699	-1.382125	0.166933	0.835649
ABCD1	0.0888	0.0981	0.905176	0.365372	0.900894
ABCD2	0.2808	0.1721	1.631907	0.102699	0.815047
ABCD3	0.1559	0.1012	1.54169	0.123149	0.821185
ABCD4	-0.1966	0.1271	-1.547347	0.12178	0.821185
ABCE1	0.0151	0.0869	0.173548	0.862221	0.986241
ABCF1	-0.0229	0.0841	-0.272226	0.785449	0.975035
ABCF2	-0.0297	0.117	-0.254044	0.799462	0.978759
ABCF3	-0.1369	0.1321	-1.036306	0.300059	0.877993
ABCG1	0.1696	0.1713	0.990399	0.321979	0.883129
ABCG2	-0.3669	0.1317	-2.785688	0.005341	0.528397
ABCG4	0.0493	0.1434	0.343789	0.731005	0.968183
ABCG8	-0.0483	0.0845	-0.571673	0.567544	0.940826
ABHD1	-0.2739	0.1529	-1.791363	0.073235	0.810281
ABHD10	0.0564	0.1194	0.471909	0.636992	0.954848
ABHD11	-0.0773	0.0985	-0.785439	0.432196	0.915601
ABHD12	0.0156	0.1245	0.125571	0.900072	0.990923
ABHD12B	-0.1371	0.1628	-0.842165	0.399696	0.909162
ABHD13	-0.0475	0.0896	-0.530206	0.595969	0.946756
ABHD14A	0.0344	0.1021	0.337116	0.73603	0.968618
ABHD14B	0.044	0.1141	0.385929	0.699549	0.967372
ABHD15	0.1724	0.1751	0.984709	0.324767	0.883821
ABHD16A	-0.1872	0.1	-1.872025	0.061203	0.797441
ABHD16B	0.0185	0.0252	0.735532	0.462015	NA
ABHD17A	-0.1607	0.1219	-1.317953	0.187519	0.845393
ABHD17B	0.0458	0.1027	0.44639	0.655316	0.957794
ABHD17C	0.0187	0.142	0.131436	0.89543	0.990923
ABHD2	0.2267	0.1425	1.590855	0.111642	0.81602
ABHD3	0.3094	0.1227	2.521372	0.01169	0.648807
ABHD4	0.0981	0.1277	0.768703	0.44207	0.917395
ABHD5	0.0862	0.1164	0.74021	0.459173	0.923425
ABHD6	0.0689	0.1124	0.613368	0.539633	0.935604
ABHD8	0.0068	0.1563	0.043771	0.965087	0.995599
ABI1	-0.0348	0.1334	-0.261126	0.793995	0.97792
ABI2	0.0331	0.1096	0.301674	0.762901	0.971039
ABI3	-0.3837	0.1796	-2.136482	0.03264	0.758883
ABI3BP	0.4278	0.1732	2.470089	0.013508	0.676048
ABL1	-0.0747	0.1108	-0.674601	0.499929	0.932369
ABL2	-0.134	0.1249	-1.07228	0.283594	0.871375
ABLIM1	0.0525	0.1466	0.358336	0.720092	0.967646
ABLIM2	-0.0242	0.1452	-0.166426	0.867822	0.986975
ABLIM3	-0.0396	0.1408	-0.281439	0.778373	0.973312
ABR	0.0574	0.084	0.682961	0.494632	0.930433
ABRA	-0.0665	0.1721	-0.386663	0.699005	0.967372
ABRACL	-0.0058	0.1071	-0.054244	0.956741	0.995277
ABT1	0.0828	0.1366	0.605711	0.544707	0.937391
ABTB1	0.0121	0.1035	0.117397	0.906546	0.990923
ABTB2	0.0576	0.1526	0.377219	0.706011	0.967372
ACAA1	-0.2923	0.1251	-2.33612	0.019485	0.713821
ACAA2	-0.0706	0.1586	-0.445571	0.655907	0.958189
ACACA	0.5702	0.1796	3.173754	NA	NA
ACACB	-0.0779	0.1283	-0.606841	0.543956	0.937391
ACAD10	-0.0268	0.132	-0.202975	0.839154	0.982859
ACAD11	-0.1878	0.1755	-1.07038	0.284448	0.872277
ACAD8	-0.0016	0.1048	-0.014892	0.988118	0.997768
ACAD9	-0.0527	0.1342	-0.392411	0.694755	0.967372
ACADL	-0.0838	0.1673	-0.500881	0.616455	0.948973
ACADM	0.0429	0.1534	0.279889	0.779563	0.973577
ACADS	-0.1101	0.1457	-0.75579	0.449775	0.921096
ACADSB	0.1272	0.1764	0.720964	0.470932	0.925106
ACADVL	-0.2846	0.1377	-2.066892	0.038744	0.759222
ACAN	-0.2838	0.1604	-1.769045	0.076886	0.810382
ACAP1	-0.2453	0.1765	-1.389578	0.164657	0.835649
ACAP2	0.0124	0.108	0.114824	0.908585	0.990923
ACAP3	0.071	0.1468	0.483455	0.628773	0.95228
ACAT1	-0.1164	0.1138	-1.022421	0.306582	0.880806
ACAT2	0.1289	0.15	0.85986	0.389866	0.905904
ACBD3	0.0285	0.0617	0.462682	0.643592	0.955564
ACBD4	-0.0226	0.1194	-0.189047	0.850056	0.98457
ACBD6	0.0861	0.0543	1.586315	0.112668	0.818033
ACBD7	0.0718	0.1673	0.429338	0.667678	0.960398
ACCS	-0.0208	0.1716	-0.121496	0.903298	0.990923
ACCSL	-0.0303	0.1187	-0.255319	0.798477	0.978759
ACD	-0.1924	0.141	-1.364185	0.172509	0.837008
ACE	-0.5174	0.1776	-2.913306	0.003576	0.467207
ACE2	-0.0327	0.1675	-0.195394	0.845085	0.983296
ACER1	0.0376	0.0268	1.40493	0.160042	NA
ACER2	-0.0273	0.1684	-0.162269	0.871094	0.987879
ACER3	0.3041	0.1653	1.839529	0.065837	0.802168
ACIN1	0.1575	0.0957	1.645498	0.099867	0.815047
ACKR2	-0.0535	0.1796	-0.29789	0.765787	0.971039
ACKR3	-0.0521	0.1793	-0.290588	0.771367	0.971883
ACKR4	0.2977	0.1444	2.061471	0.039258	0.759222
ACLY	0.5643	0.1795	3.144385	NA	NA
ACMSD	-0.0685	0.0851	-0.804956	NA	NA
ACN9	-0.0864	0.1324	-0.652812	0.513877	0.933625
ACO1	0.0458	0.0821	0.558582	0.576447	0.944209
ACO2	-0.0183	0.145	-0.12635	0.899455	0.990923
ACOT1	-0.1666	0.1335	-1.248279	0.211929	0.855393
ACOT11	0.1788	0.1567	1.141504	0.25366	0.863235
ACOT12	-0.0518	0.1771	-0.292481	0.769919	0.971883
ACOT13	-0.0832	0.1006	-0.827048	0.40821	0.910395
ACOT6	-0.2797	0.179	-1.562671	0.11813	0.821114
ACOT7	-0.2223	0.1305	-1.703888	0.088402	0.815047
ACOT8	-0.0635	0.1276	-0.497688	0.618704	0.949792
ACOT9	-0.0165	0.1005	-0.164111	0.869644	0.987585
ACOX1	0.1399	0.1266	1.104994	0.269162	0.864658
ACOX2	-0.2813	0.1696	-1.658919	0.097132	0.815047
ACOX3	0.1399	0.112	1.249803	0.211371	0.855393
ACOXL	NA	NA	NA	NA	NA
ACP1	0.0293	0.076	0.386052	0.699458	0.967372
ACP2	0.0584	0.089	0.656966	0.511203	0.933625
ACP5	-0.1834	0.1752	-1.046917	0.295138	0.876374
ACP6	-0.0216	0.1552	-0.139397	0.889137	0.990923
ACPL2	0.1026	0.1322	0.776048	0.437721	0.91638
ACPP	0.2071	0.1708	1.212199	0.225436	0.857815
ACPT	-0.2694	0.1644	-1.638753	0.101265	0.815047
ACR	-0.2069	0.1344	-1.539351	0.123719	0.821185
ACRBP	-0.1574	0.1585	-0.992899	0.320759	0.883129
ACRC	-0.1212	0.1385	-0.875016	0.381565	0.903217
ACRV1	-0.0537	0.0913	-0.587582	0.556813	0.939363
ACSBG1	0.2514	0.1495	1.681455	0.092675	0.815047
ACSBG2	0.1982	0.1722	1.151233	0.249636	0.863235
ACSF2	0.0685	0.1296	0.529038	0.596779	0.946843
ACSF3	0.0012	0.1497	0.007858	0.99373	0.998738
ACSL1	0.0346	0.1531	0.225969	0.821225	0.981081
ACSL3	0.0919	0.1208	0.760673	0.446852	0.919193
ACSL4	-0.0876	0.128	-0.684764	0.493493	0.930299
ACSL5	-0.0699	0.138	-0.506323	0.61263	0.948651
ACSL6	0.1764	0.0821	2.147786	0.031731	0.758883
ACSM1	-0.0702	0.0716	-0.980214	0.32698	0.885231
ACSM2A	-0.0567	0.064	-0.885934	0.375653	0.903069
ACSM3	-0.469	0.172	-2.727467	0.006382	0.553731
ACSM4	0.0394	0.1614	0.244006	0.807226	0.979738
ACSM5	0.0696	0.1751	0.397434	0.691047	0.9655
ACSS1	0.193	0.1613	1.196342	0.231563	0.859717
ACSS2	0.1296	0.1443	0.898106	0.369129	0.901095
ACSS3	0.5017	0.1732	2.896583	0.003773	0.481398
ACTA1	-0.0473	0.1763	-0.268501	0.788314	0.975794
ACTA2	0.4042	0.1623	2.490093	0.012771	0.650752
ACTB	-0.1413	0.1547	-0.913663	0.360894	0.900894
ACTC1	-0.1457	0.1286	-1.132507	0.257422	0.864453
ACTG1	-0.0564	0.1603	-0.351747	0.725028	0.968183
ACTG2	0.3863	0.136	2.840165	0.004509	0.500362
ACTL10	0.0102	0.1645	0.06197	0.950587	0.994436
ACTL6A	-0.0058	0.1376	-0.042225	0.96632	0.995599
ACTL6B	-0.0212	0.0964	-0.219397	0.82634	0.981157
ACTL7A	-0.047	0.1194	-0.393394	0.694029	0.967372
ACTL7B	1e-04	0.153	0.000936	0.999253	0.999768
ACTL8	-0.0152	0.0422	-0.359723	0.719054	NA
ACTN2	-0.0718	0.1321	-0.543647	0.586685	0.946756
ACTN3	0.1873	0.1761	1.063972	0.287341	0.872665
ACTN4	-0.1522	0.1533	-0.993029	0.320696	0.883129
ACTR10	0.0072	0.0746	0.096494	0.923128	0.990923
ACTR1A	-0.0603	0.1129	-0.534697	0.592859	0.946756
ACTR1B	0.1369	0.1235	1.108496	0.267647	0.864658
ACTR2	0.0644	0.0961	0.669995	0.502861	0.933001
ACTR3	-0.0017	0.1124	-0.015224	0.987854	0.997768
ACTR3B	0.1548	0.1242	1.247085	0.212366	0.855398
ACTR5	0.0806	0.0712	1.131523	0.257835	0.864658
ACTR6	0.0134	0.0869	0.154244	0.877417	0.989115
ACTR8	0.0222	0.0699	0.317488	0.750873	0.971039
ACTRT1	NA	NA	NA	NA	NA
ACTRT2	0.0105	0.0251	0.419495	0.674854	NA
ACTRT3	-0.154	0.1554	-0.990448	0.321955	0.883129
ACVR1	-0.0201	0.0937	-0.214064	0.830497	0.981854
ACVR1B	0.2021	0.1562	1.29424	0.195583	0.845393
ACVR1C	0.0443	0.029	1.52969	NA	NA
ACVR2A	0.0035	0.0862	0.040191	0.967941	0.996045
ACVRL1	-0.0418	0.1263	-0.330848	0.740759	0.96983
ACY1	-0.0375	0.1101	-0.340676	0.733347	0.968314
ACY3	NA	NA	NA	NA	NA
ACYP1	-0.1926	0.1461	-1.318657	0.187284	0.845393
ACYP2	-0.0422	0.1446	-0.291934	0.770337	0.971883
ADA	-0.3237	0.1552	-2.086298	0.036952	0.759222
ADAD1	-0.2453	0.1796	-1.365961	0.171951	0.837008
ADAD2	0.097	0.0684	1.418264	0.156114	0.835649
ADAL	0.0769	0.0919	0.836879	0.402661	0.90919
ADAM10	-0.0705	0.104	-0.678104	0.497706	0.932174
ADAM11	0.0371	0.1782	0.208098	0.835152	0.981974
ADAM12	-0.0572	0.1715	-0.333734	0.73858	0.969561
ADAM15	-0.2582	0.1556	-1.659542	0.097007	0.815047
ADAM17	-0.1202	0.1204	-0.99873	0.317925	0.881824
ADAM18	0.0266	0.0711	0.374003	0.708402	0.967372
ADAM19	-0.4509	0.179	-2.518832	0.011774	0.650752
ADAM2	0.0375	0.0267	1.401409	NA	NA
ADAM21	0.0481	0.0843	0.570405	0.568403	0.940826
ADAM22	0.224	0.1785	1.255081	0.209449	0.854339
ADAM23	-0.3629	0.1682	-2.156975	0.031008	0.753069
ADAM28	0.0203	0.0251	0.809346	0.418316	NA
ADAM29	NA	NA	NA	NA	NA
ADAM32	-0.0676	0.0841	-0.804317	0.421214	0.914282
ADAM33	-0.3853	0.1797	-2.144	0.032033	0.758883
ADAM9	0.07	0.094	0.74438	0.456647	0.922753
ADAMDEC1	0.0265	0.1067	0.247973	0.804155	0.979532
ADAMTS1	-0.2055	0.1596	-1.28749	0.197924	0.84719
ADAMTS10	0.0415	0.1613	0.257549	0.796755	0.978589
ADAMTS12	-0.3015	0.1797	-1.677578	0.093429	0.815047
ADAMTS13	0.0415	0.154	0.269401	0.787621	0.975731
ADAMTS14	-0.1752	0.1786	-0.980776	0.326703	0.885231
ADAMTS15	-0.1218	0.1797	-0.677821	0.497885	0.932227
ADAMTS16	0.042	0.098	0.428907	0.667991	0.960555
ADAMTS17	-0.2015	0.1732	-1.163271	0.24472	0.862042
ADAMTS18	-0.0087	0.1778	-0.048881	0.961014	0.995599
ADAMTS19	0.0921	0.0996	0.925579	0.354665	0.89675
ADAMTS2	0.1237	0.178	0.694935	0.487096	0.928917
ADAMTS20	-0.1013	0.1587	-0.638121	0.523395	0.934662
ADAMTS3	0.2965	0.1791	1.655847	0.097753	0.815047
ADAMTS4	-0.3615	0.1729	-2.091139	0.036516	0.759222
ADAMTS6	-0.0609	0.1526	-0.39896	0.689923	0.965335
ADAMTS7	-0.1519	0.1715	-0.885672	0.375794	0.903069
ADAMTS8	-0.2535	0.1796	-1.411102	0.158215	0.835649
ADAMTS9	-0.5229	0.1758	-2.973884	0.002941	0.457319
ADAMTSL1	0.1385	0.1738	0.797086	0.425401	0.914487
ADAMTSL2	-0.2013	0.1779	-1.131809	0.257715	0.864453
ADAMTSL3	0.008	0.1397	0.057232	0.95436	0.995244
ADAMTSL4	-0.1063	0.1393	-0.762962	0.445486	0.918915
ADAMTSL5	-0.0766	0.1344	-0.569664	0.568906	0.941091
ADAP1	0.2286	0.1787	1.279381	0.200763	0.849379
ADAP2	0.14	0.1689	0.828945	0.407136	0.910395
ADAR	0.0059	0.0968	0.061269	0.951145	0.994648
ADARB1	0.039	0.1439	0.270836	0.786517	0.97552
ADARB2	0.0351	0.1526	0.229953	0.818128	0.980761
ADAT1	-0.077	0.1791	-0.429721	0.667398	0.960398
ADAT2	0.0073	0.1515	0.048298	0.961479	0.995599
ADAT3	0.0021	0.1786	0.011884	0.990518	0.998207
ADC	-0.0949	0.1598	-0.593652	0.552745	0.938688
ADCK1	-0.0124	0.1372	-0.090428	0.927947	0.992419
ADCK2	-0.0716	0.1367	-0.523827	0.600399	0.946976
ADCK3	0.0432	0.1546	0.279528	0.77984	0.973659
ADCK4	-0.0345	0.1011	-0.341383	0.732815	0.968183
ADCK5	0.0778	0.0946	0.822188	0.41097	0.910829
ADCY1	0.065	0.1729	0.376075	0.706861	0.967372
ADCY10	-0.1803	0.171	-1.054572	0.291621	0.874136
ADCY2	0.2528	0.1154	2.190139	0.028514	0.742676
ADCY3	0.6446	0.1761	3.660344	NA	NA
ADCY5	0.0296	0.1487	0.198831	0.842395	0.983296
ADCY6	-0.2129	0.1734	-1.227625	0.219588	0.856815
ADCY7	0.1492	0.1745	0.854664	0.392737	0.905904
ADCY8	0.1022	0.11	0.92887	0.352957	0.895436
ADCY9	0.1026	0.1351	0.759461	0.447577	0.920122
ADCYAP1	-0.317	0.1532	-2.06961	0.038489	0.759222
ADCYAP1R1	-0.0591	0.166	-0.355655	0.722099	0.967942
ADD1	0.0919	0.0789	1.165675	0.243746	0.861512
ADD2	-0.0466	0.1106	-0.420977	0.673772	0.962129
ADD3	-0.0106	0.1193	-0.088494	0.929484	0.992419
ADGB	-0.0528	0.1322	-0.399659	0.689408	0.965335
ADH5	0.0593	0.0821	0.722284	0.47012	0.925106
ADHFE1	0.1167	0.1614	0.72292	0.469729	0.924717
ADI1	0.0602	0.0779	0.773514	0.439218	0.91638
ADIPOQ	0.6109	0.1041	5.867392	0	6.6e-05
ADIPOR1	0.123	0.0818	1.502737	0.132907	0.831326
ADIPOR2	-0.0098	0.1486	-0.065904	0.947455	0.993852
ADIRF	NA	NA	NA	NA	NA
ADK	0.1384	0.1218	1.136404	0.255787	0.86342
ADM2	0.0665	0.1575	0.421868	0.673121	0.962011
ADM5	0.0185	0.1539	0.120499	0.904088	0.990923
ADNP	0.1142	0.0825	1.384795	0.166115	0.835649
ADNP2	0.1121	0.1004	1.116582	0.264173	0.864658
ADO	-0.0062	0.079	-0.078113	0.937738	0.992784
ADORA1	0.0634	0.1735	0.365525	0.714719	0.967372
ADORA2A	-0.2006	0.1649	-1.216268	0.223883	0.857815
ADORA2B	0.0781	0.1719	0.454204	0.649682	0.956758
ADORA3	0.326	0.1743	1.870132	0.061465	0.797441
ADPGK	0.1554	0.1224	1.269356	0.204314	0.851787
ADPRH	-0.0169	0.1227	-0.137277	0.890812	0.990923
ADPRHL1	-0.0372	0.1562	-0.238279	0.811664	0.980374
ADPRHL2	-0.0967	0.0897	-1.078293	0.280903	0.871281
ADPRM	-0.0264	0.1144	-0.230591	0.817633	0.980761
ADRA1A	0.1097	0.1668	0.657501	0.510859	0.933625
ADRA1B	0.0433	0.0907	0.476776	0.633522	0.95436
ADRA1D	0.21	0.1796	1.168906	0.242441	0.8614
ADRA2A	-0.0142	0.133	-0.107103	0.914708	0.990923
ADRA2B	-0.1157	0.1772	-0.653176	0.513643	0.933625
ADRB1	0.0111	0.1738	0.063792	0.949136	0.994289
ADRB2	0.336	0.1759	1.910683	0.056045	0.787025
ADRB3	0.0329	0.0315	1.04451	NA	NA
ADRBK1	-0.0751	0.0577	-1.301613	0.193049	0.845393
ADRBK2	-0.0997	0.1265	-0.788312	0.430514	0.915088
ADRM1	-0.1019	0.0837	-1.217823	0.223291	0.857815
ADSL	-0.0894	0.0994	-0.898559	0.368888	0.900894
ADSS	-0.04	0.1572	-0.254658	0.798987	0.978759
ADSSL1	-0.0498	0.124	-0.401595	0.687982	0.965153
ADTRP	0.2527	0.0932	2.711532	NA	NA
AEBP1	0.2896	0.1776	1.630646	0.102965	0.815047
AEBP2	0.0796	0.0724	1.099734	0.271448	0.864973
AEN	0.0509	0.1431	0.355713	0.722055	0.967942
AES	-0.0552	0.098	-0.563203	0.573297	0.94328
AFAP1	-0.1516	0.1066	-1.42309	0.15471	0.835649
AFAP1L1	-0.1646	0.1187	-1.386426	0.165617	0.835649
AFAP1L2	0.0881	0.1542	0.571315	0.567786	0.940826
AFF1	0.1987	0.1632	1.217891	0.223266	0.857815
AFF2	0.2193	0.1775	1.235116	0.216787	0.856815
AFF3	0.1741	0.1658	1.050002	0.293717	0.875677
AFF4	0.0519	0.1264	0.410415	0.681502	0.963254
AFG3L2	0.0012	0.1365	0.008439	0.993267	0.998738
AFM	-0.0322	0.1173	-0.274802	0.783468	0.974386
AFMID	0.0151	0.1127	0.133832	0.893536	0.990923
AFP	-0.0013	0.025	-0.053892	0.957021	NA
AFTPH	0.1043	0.1017	1.024944	0.30539	0.880036
AGA	-0.004	0.0932	-0.042511	0.966092	0.995599
AGAP1	0.1309	0.1559	0.839652	0.401104	0.90919
AGAP2	-0.2099	0.1669	-1.257505	0.208571	0.854339
AGAP3	0.1119	0.097	1.154335	0.248363	0.862092
AGBL1	0.2018	0.1677	1.203812	0.228662	0.857815
AGBL2	-0.3761	0.1711	-2.198165	0.027937	0.739725
AGBL4	0.2057	0.1588	1.295454	0.195164	0.845393
AGBL5	0.0014	0.1025	0.013733	0.989043	0.997936
AGER	0.309	0.1551	1.991499	0.046426	0.780563
AGFG1	-0.0796	0.0885	-0.898892	0.36871	0.900894
AGFG2	0.1667	0.1017	1.639579	0.101093	0.815047
AGGF1	0.0669	0.0756	0.884476	0.376439	0.903069
AGK	0.053	0.0814	0.650695	0.515243	0.933625
AGL	-0.0694	0.1381	-0.502574	0.615264	0.948967
AGMAT	-0.1194	0.0959	-1.244645	0.213262	0.855398
AGMO	-0.0351	0.1274	-0.275559	0.782887	0.974068
AGO1	0.1549	0.0949	1.631688	0.102745	0.815047
AGO2	0.0183	0.1404	0.130585	0.896104	0.990923
AGO3	0.2201	0.1768	1.244873	0.213178	0.855398
AGO4	0.0477	0.0909	0.524343	0.60004	0.946976
AGPAT1	-0.0831	0.0946	-0.878602	0.379617	0.903217
AGPAT2	-0.0251	0.1471	-0.170946	0.864267	0.986601
AGPAT3	0.1066	0.1761	0.605435	0.54489	0.937391
AGPAT4	0.2333	0.1796	1.299031	0.193933	0.845393
AGPAT5	0.1728	0.1449	1.192242	0.233166	0.859976
AGPAT6	0.1547	0.1142	1.35387	0.175778	0.840604
AGPAT9	0.0158	0.1324	0.119063	0.905225	0.990923
AGPS	-0.0782	0.1004	-0.778872	0.436055	0.91638
AGR2	0.129	0.1582	0.815242	0.414934	0.910829
AGRN	0.1898	0.1314	1.445243	0.14839	0.835649
AGRP	-0.0305	0.0527	-0.578164	0.563154	0.940392
AGT	-0.0729	0.0839	-0.868772	0.384972	0.903217
AGTPBP1	0.1566	0.1148	1.363636	0.172682	0.837008
AGTR1	0.1362	0.1339	1.017107	0.309103	0.881546
AGTR2	0.0349	0.0259	1.348819	0.177395	NA
AGTRAP	-0.0123	0.1219	-0.10109	0.919479	0.990923
AGXT	-0.0428	0.0919	-0.46585	0.641323	0.95501
AGXT2	-0.0323	0.1325	-0.24389	0.807316	0.979738
AHCTF1	0.0221	0.1039	0.213074	0.83127	0.981854
AHCY	0.1447	0.1348	1.073006	0.283268	0.871281
AHCYL1	0.0596	0.1311	0.454273	0.649632	0.956758
AHCYL2	0.2591	0.1035	2.502225	0.012342	0.650752
AHDC1	0.1262	0.1108	1.138313	0.25499	0.863235
AHI1	0.1947	0.1248	1.560752	0.118582	0.821114
AHNAK	-0.0893	0.1142	-0.781824	0.434318	0.916179
AHNAK2	0.1437	0.1763	0.814733	0.415225	0.910829
AHR	-0.1476	0.1227	-1.203358	0.228838	0.857815
AHRR	0.112	0.1761	0.635832	0.524886	0.934662
AHSA1	-0.0458	0.0642	-0.713252	0.47569	0.926156
AHSA2	-0.1416	0.1748	-0.809953	0.417967	0.912097
AHSG	-0.0965	0.106	-0.910384	0.36262	0.900894
AHSP	-0.105	0.1158	-0.906699	0.364566	0.900894
AICDA	-0.003	0.0384	-0.077867	0.937934	NA
AIDA	-0.0525	0.1106	-0.475012	0.634778	0.954789
AIF1	0.187	0.1789	1.044938	0.296051	0.87769
AIF1L	-0.1417	0.1559	-0.909095	0.3633	0.900894
AIFM1	0.0039	0.1314	0.029938	0.976117	0.99712
AIFM2	0.0864	0.1106	0.781438	0.434545	0.916221
AIFM3	-0.1979	0.1733	-1.141667	0.253592	0.863235
AIG1	-0.0154	0.0857	-0.179349	0.857663	0.986032
AIM1	0.096	0.1512	0.635242	0.52527	0.934662
AIM1L	-0.0333	0.1497	-0.222731	0.823745	0.981083
AIMP1	0.0809	0.1283	0.630601	0.528301	0.934662
AIMP2	-0.0887	0.1118	-0.793731	0.427352	0.914649
AIP	-0.0347	0.0816	-0.424931	0.670887	0.961725
AIRE	0.0849	0.1334	0.636686	0.524329	0.934662
AJAP1	0.0488	0.1184	0.41191	0.680406	0.962978
AJUBA	-0.012	0.1216	-0.098497	0.921537	0.990923
AK1	-0.0195	0.1066	-0.183041	0.854766	0.985864
AK2	-0.0522	0.0885	-0.589243	0.555698	0.939164
AK3	0.109	0.1604	0.679598	0.496759	0.931961
AK4	-0.0394	0.1229	-0.320499	0.74859	0.971039
AK5	0.0025	0.1701	0.01466	0.988303	0.997768
AK7	0.0802	0.1645	0.487755	0.625724	0.951782
AK8	0.1161	0.1556	0.746277	0.4555	0.922163
AK9	-0.0071	0.1555	-0.045752	0.963508	0.995599
AKAP1	-0.0048	0.1529	-0.031085	0.975201	0.99712
AKAP10	0.1147	0.0821	1.39724	0.162341	0.835649
AKAP11	0.0757	0.0903	0.838796	0.401584	0.90919
AKAP12	-0.1984	0.1691	-1.173456	0.240613	0.8614
AKAP13	-0.1009	0.1543	-0.654192	0.512988	0.933625
AKAP14	-0.1312	0.1687	-0.777368	0.436942	0.91638
AKAP17A	-0.1283	0.1531	-0.838172	0.401934	0.90919
AKAP2	0.3179	0.1719	1.849252	0.064421	0.801876
AKAP3	-0.0013	0.025	-0.053892	0.957021	NA
AKAP4	NA	NA	NA	NA	NA
AKAP5	0.0884	0.1694	0.52176	0.601837	0.946976
AKAP6	0.0198	0.1344	0.147207	0.882969	0.990036
AKAP7	0.1851	0.1395	1.326446	0.184692	0.845393
AKAP8	0.0377	0.1055	0.357076	0.721035	0.967663
AKAP8L	0.0565	0.0908	0.62203	0.533922	0.934662
AKAP9	0.0833	0.1075	0.774435	0.438674	0.91638
AKIRIN1	0.0283	0.1289	0.219364	0.826367	0.981157
AKIRIN2	-0.1278	0.0969	-1.319571	0.186978	0.845393
AKNA	0.0195	0.1499	0.130133	0.896461	0.990923
AKNAD1	-0.1322	0.1704	-0.775853	0.437836	0.91638
AKR1A1	0.0024	0.0946	0.025645	0.979541	0.997768
AKR1B1	0.0491	0.1359	0.361238	0.717922	0.967558
AKR1B10	0.184	0.1307	1.407673	0.159228	0.835649
AKR1B15	-0.2108	0.174	-1.211508	0.225701	0.857815
AKR1C3	0.0408	0.0604	0.675757	0.499195	0.932369
AKR1C4	-0.09	0.0954	-0.94331	NA	NA
AKR1D1	-0.059	0.0769	-0.766556	0.443346	0.917685
AKR1E2	-0.0012	0.0251	-0.048268	0.961502	NA
AKR7A2	0.0444	0.1045	0.425151	0.670727	0.961725
AKT1	-0.0686	0.0698	-0.982799	0.325706	0.884113
AKT2	0.2736	0.135	2.02671	0.042692	0.766407
AKT3	-0.2324	0.1267	-1.833905	0.066668	0.802168
AKTIP	-0.0274	0.1093	-0.250926	0.801871	0.979532
ALAD	-0.2177	0.1361	-1.598784	0.109869	0.815513
ALAS1	-0.0409	0.128	-0.319943	0.749011	0.971039
ALAS2	0.0808	0.1544	0.523533	0.600603	0.946976
ALB	-0.0593	0.0759	-0.78168	0.434403	0.916179
ALCAM	-0.0186	0.1362	-0.136789	0.891198	0.990923
ALDH16A1	-0.0742	0.163	-0.455036	0.649083	0.956758
ALDH18A1	-0.1055	0.1562	-0.675422	0.499408	0.932369
ALDH1A1	0.3861	0.15	2.574721	0.010032	0.640524
ALDH1A2	0.1787	0.1091	1.638503	0.101317	0.815047
ALDH1A3	-0.2773	0.1793	-1.546404	0.122007	0.821185
ALDH1L1	0.1711	0.1452	1.177941	0.23882	0.8614
ALDH1L2	0.1326	0.1513	0.87664	0.380682	0.903217
ALDH2	-0.0255	0.1497	-0.17017	0.864877	0.986737
ALDH3A1	-0.0825	0.1566	-0.52719	0.598062	0.946976
ALDH3A2	0.0715	0.1542	0.46367	0.642884	0.955564
ALDH3B1	0.1772	0.1795	0.986977	0.323654	0.883821
ALDH4A1	0.051	0.1569	0.324857	0.74529	0.970449
ALDH5A1	0.0795	0.175	0.454553	0.649431	0.956758
ALDH6A1	0.1772	0.1707	1.038661	0.298962	0.877993
ALDH7A1	0.0532	0.098	0.542351	0.587577	0.946756
ALDH8A1	-0.1064	0.1734	-0.613754	0.539378	0.935604
ALDH9A1	0.0427	0.1293	0.330209	0.741242	0.969957
ALDOA	-0.0066	0.1117	-0.059491	0.952561	0.994832
ALDOB	-0.2385	0.138	-1.727833	0.084018	0.815047
ALDOC	-0.1574	0.1775	-0.886803	0.375185	0.902883
ALG1	-0.1017	0.1208	-0.841713	0.399948	0.90919
ALG10	0.0793	0.1651	0.480666	0.630754	0.95323
ALG11	0.221	0.1351	1.636189	0.1018	0.815047
ALG12	0.0699	0.1181	0.592105	0.55378	0.938688
ALG13	-0.1317	0.1593	-0.826942	0.40827	0.910395
ALG14	0.012	0.095	0.126245	0.899538	0.990923
ALG2	-0.0242	0.1051	-0.230563	0.817654	0.980761
ALG3	-0.2186	0.1053	-2.076264	0.03787	0.759222
ALG5	-0.0968	0.0908	-1.065605	0.286602	0.872665
ALG6	-0.1701	0.1163	-1.462413	0.143628	0.835649
ALG8	0.0531	0.0895	0.592769	0.553336	0.938688
ALG9	0.0412	0.0895	0.46032	0.645287	0.955564
ALK	0.0919	0.1795	0.511903	0.608719	0.94831
ALKBH1	-0.0097	0.1106	-0.087872	0.929978	0.992419
ALKBH2	-0.057	0.0947	-0.602087	0.547116	0.937465
ALKBH3	-0.1221	0.1155	-1.057375	0.290341	0.873597
ALKBH4	0.2146	0.1473	1.456929	0.145136	0.835649
ALKBH6	-0.1448	0.0985	-1.470386	0.141457	0.835649
ALKBH7	-0.1879	0.0974	-1.929677	0.053647	0.787025
ALKBH8	0.1266	0.121	1.046166	0.295484	0.877053
ALLC	NA	NA	NA	NA	NA
ALMS1	-0.0137	0.1132	-0.120878	0.903787	0.990923
ALOX12	0.232	0.173	1.341233	0.179845	0.844632
ALOX12B	0.0941	0.1488	0.632427	0.527108	0.934662
ALOX15	0.1644	0.1199	1.371266	0.170292	0.836873
ALOX15B	0.0104	0.0254	0.408093	0.683206	NA
ALOX5	-0.0147	0.1792	-0.082221	0.934471	0.992473
ALOX5AP	0.2028	0.1713	1.183821	0.236484	0.8614
ALOXE3	0.0764	0.0681	1.121031	0.262275	0.864658
ALPI	-0.1556	0.1171	-1.328818	0.183908	0.845393
ALPK1	-0.0083	0.1736	-0.047677	0.961973	0.995599
ALPK2	0.2551	0.1658	1.538065	0.124033	0.821202
ALPK3	0.1231	0.1369	0.89877	0.368775	0.900894
ALPL	0.1537	0.1775	0.866106	0.386432	0.903217
ALS2	-0.0131	0.101	-0.13018	0.896424	0.990923
ALS2CL	-0.194	0.1606	-1.208055	0.227026	0.857815
ALS2CR11	-0.0224	0.0253	-0.885715	0.375771	NA
ALS2CR12	0.0784	0.1793	0.437108	0.662033	0.959569
ALX1	0.0307	0.0253	1.213822	0.224816	NA
ALX3	0.0143	0.0267	0.533791	0.593486	NA
ALX4	NA	NA	NA	NA	NA
ALYREF	-0.0684	0.1114	-0.614185	0.539093	0.935604
AMACR	0.0823	0.1283	0.641814	0.520994	0.934662
AMBN	-0.1473	0.1065	-1.383278	0.16658	0.835649
AMBP	-0.066	0.0725	-0.909888	0.362881	0.900894
AMBRA1	0.0889	0.0799	1.11308	0.265674	0.864658
AMD1	-0.0629	0.1242	-0.506657	0.612396	0.948651
AMDHD1	0.1632	0.1307	1.24847	0.211859	0.855393
AMDHD2	-0.007	0.1068	-0.065478	0.947793	0.993928
AMER1	0.3019	0.1335	2.261465	0.02373	0.723961
AMER2	-0.0401	0.1128	-0.355734	0.722039	0.967942
AMER3	-0.0013	0.025	-0.053892	0.957021	NA
AMFR	0.0027	0.1185	0.022512	0.98204	0.997768
AMH	0.1764	0.1535	1.14984	0.25021	0.863235
AMHR2	-0.1581	0.1779	-0.888823	0.374098	0.902883
AMICA1	0.1821	0.1797	1.013514	0.310815	0.881546
AMIGO1	0.057	0.1472	0.387094	0.698686	0.967372
AMIGO2	0.1465	0.1797	0.815059	0.415038	0.910829
AMIGO3	-0.3396	0.175	-1.941006	0.052258	0.787025
AMMECR1	0.0444	0.1584	0.280184	0.779336	0.973577
AMMECR1L	0.1716	0.13	1.320626	0.186626	0.845393
AMN	-0.0129	0.0251	-0.515813	0.605985	NA
AMN1	0.1679	0.1231	1.364356	0.172455	0.837008
AMOT	0.0637	0.1311	0.485762	0.627136	0.951782
AMOTL1	0.1415	0.1358	1.041911	0.297453	0.877942
AMOTL2	-0.1292	0.1487	-0.869254	0.384708	0.903217
AMPD1	-0.2712	0.1755	-1.545216	0.122294	0.821185
AMPD2	-0.284	0.1741	-1.631305	0.102826	0.815047
AMPD3	-0.1515	0.1242	-1.220332	0.222339	0.857815
AMPH	0.194	0.1789	1.084208	0.278272	0.869411
AMT	0.0186	0.1474	0.126094	0.899658	0.990923
AMY1A	NA	NA	NA	NA	NA
AMY2B	-0.2419	0.1731	-1.397617	0.162228	0.835649
AMZ1	-0.1578	0.1385	-1.139574	0.254464	0.863235
AMZ2	0.3069	0.1055	2.908643	0.00363	0.467207
ANAPC1	0.0851	0.0934	0.911493	0.362036	0.900894
ANAPC10	-0.2595	0.1697	-1.529058	0.12625	0.825024
ANAPC11	-0.0579	0.0987	-0.586465	0.557563	0.939656
ANAPC13	-0.1128	0.0927	-1.216805	0.223679	0.857815
ANAPC15	-0.0641	0.1036	-0.618237	0.536419	0.934662
ANAPC16	0.1724	0.0967	1.781905	0.074765	0.810382
ANAPC2	-0.1004	0.0808	-1.242248	0.214145	0.856237
ANAPC4	-0.0093	0.0987	-0.093776	0.925287	0.99164
ANAPC5	0.0167	0.108	0.154475	0.877235	0.989115
ANAPC7	-0.0342	0.0832	-0.41175	0.680522	0.963037
ANGEL1	0.1186	0.1385	0.856251	0.391859	0.905904
ANGEL2	0.1408	0.1022	1.37866	0.168	0.835649
ANGPT1	0.1148	0.1499	0.765967	0.443696	0.917685
ANGPT2	-0.25	0.1592	-1.57018	0.116373	0.821114
ANGPT4	0.0223	0.0251	0.887203	0.37497	NA
ANGPTL1	-0.0275	0.1797	-0.15326	0.878193	0.989115
ANGPTL2	0.0328	0.1347	0.243649	0.807503	0.979738
ANGPTL3	-0.0559	0.0636	-0.879347	NA	NA
ANGPTL4	-0.4435	0.1666	-2.662396	0.007759	0.573449
ANGPTL5	-0.0018	0.0254	-0.070334	0.943928	NA
ANGPTL6	-0.1913	0.1439	-1.329827	0.183575	0.845393
ANGPTL7	0.2433	0.1258	1.934246	0.053083	0.787025
ANK1	0.1595	0.1401	1.138755	0.254805	0.863235
ANK2	0.0723	0.1398	0.51727	0.604968	0.94831
ANK3	0.1065	0.1222	0.871448	0.383509	0.903217
ANKDD1A	0.1796	0.1023	1.755664	0.079146	0.810382
ANKDD1B	0.1168	0.1228	0.951236	0.341484	0.889456
ANKEF1	0.0345	0.0258	1.33463	NA	NA
ANKFN1	0.0286	0.0388	0.735634	0.461953	NA
ANKFY1	0.1418	0.1179	1.20285	0.229034	0.857888
ANKH	0.0591	0.1671	0.35336	0.723819	0.967984
ANKHD1	0.1948	0.1441	1.351552	0.176519	0.841379
ANKHD1-EIF4EBP3	-0.0909	0.0919	-0.989005	0.322661	0.883618
ANKIB1	-0.02	0.0815	-0.245048	0.80642	0.979738
ANKK1	0.0223	0.0251	0.887203	0.37497	NA
ANKLE1	-0.0054	0.1797	-0.029827	0.976205	0.99712
ANKLE2	0.1905	0.1229	1.549796	0.121191	0.821185
ANKMY1	0.1997	0.1098	1.817872	0.069084	0.808428
ANKMY2	0.0808	0.0978	0.825842	0.408894	0.910395
ANKRA2	-0.0667	0.1008	-0.662319	0.507767	0.933625
ANKRD1	-0.1001	0.1741	-0.575321	0.565074	0.940474
ANKRD10	-0.363	0.1724	-2.1052	0.035274	0.758883
ANKRD11	0.0796	0.0822	0.968448	0.332821	0.888166
ANKRD12	-0.1642	0.134	-1.225284	0.220468	0.857555
ANKRD13A	0.0422	0.1085	0.389453	0.696941	0.967372
ANKRD13B	0.0199	0.1776	0.112158	0.910698	0.990923
ANKRD13C	0.064	0.0999	0.640588	0.521791	0.934662
ANKRD13D	0.3014	0.175	1.721962	0.085076	0.815047
ANKRD16	0.0234	0.1028	0.227876	0.819743	0.980906
ANKRD17	0.0799	0.1011	0.79066	0.429143	0.914649
ANKRD2	-0.3389	0.1759	-1.927271	0.053946	0.787025
ANKRD22	0.0205	0.0254	0.806054	0.420211	NA
ANKRD23	-0.093	0.1745	-0.532639	0.594283	0.946756
ANKRD24	-0.033	0.1774	-0.186083	0.852379	0.98552
ANKRD26	-0.0153	0.1264	-0.121217	0.903519	0.990923
ANKRD27	0.0449	0.1562	0.287681	0.773591	0.972768
ANKRD28	-0.0783	0.0979	-0.800137	0.423631	0.914313
ANKRD29	-0.1656	0.1617	-1.023838	0.305912	0.880527
ANKRD31	-0.0023	0.0251	-0.093052	0.925862	NA
ANKRD32	-0.0089	0.107	-0.083313	0.933603	0.992473
ANKRD33	-0.0417	0.113	-0.369296	0.711907	0.967372
ANKRD33B	0.0492	0.0823	0.598291	0.549646	0.938688
ANKRD34A	-0.1101	0.175	-0.629046	0.529319	0.934662
ANKRD34B	-0.0663	0.1296	-0.51164	0.608903	0.94831
ANKRD34C	-0.0012	0.0251	-0.04799	0.961725	NA
ANKRD35	0.0132	0.1234	0.107206	0.914626	0.990923
ANKRD37	-0.2603	0.1779	-1.463123	0.143434	0.835649
ANKRD39	-0.1444	0.1117	-1.292545	0.196168	0.845494
ANKRD40	-0.0693	0.088	-0.787347	0.431079	0.915088
ANKRD42	-0.0541	0.1511	-0.35791	0.720411	0.967646
ANKRD44	0.0153	0.1139	0.134662	0.892879	0.990923
ANKRD45	-0.0445	0.1783	-0.249757	0.802775	0.979532
ANKRD46	0.0738	0.0944	0.78186	0.434297	0.916179
ANKRD49	-0.0547	0.1281	-0.427129	0.669285	0.961056
ANKRD50	0.0184	0.1126	0.163641	0.870014	0.987705
ANKRD52	0.0162	0.1003	0.161463	0.871729	0.988068
ANKRD53	-0.051	0.121	-0.421713	0.673234	0.962011
ANKRD54	0.0244	0.119	0.204711	0.837798	0.98283
ANKRD55	-0.1673	0.0756	-2.213397	0.02687	0.739725
ANKRD6	-0.0782	0.167	-0.468485	0.639438	0.95501
ANKRD61	0.0144	0.1248	0.115739	0.907859	0.990923
ANKRD63	-0.2452	0.1667	-1.471209	0.141234	0.835649
ANKRD65	0.1275	0.067	1.903758	0.056942	0.788626
ANKRD66	-0.0418	0.1733	-0.241411	0.809237	0.980374
ANKRD9	0.0875	0.1348	0.6492	0.516209	0.934034
ANKS1A	0.1993	0.115	1.732276	0.083224	0.815047
ANKS1B	0.1657	0.1616	1.025587	0.305086	0.879905
ANKS3	0.0429	0.1232	0.34786	0.727945	0.968183
ANKS4B	-0.0809	0.0563	-1.436872	0.150754	0.835649
ANKS6	-0.1585	0.1733	-0.914952	0.360217	0.900894
ANKUB1	-0.1082	0.1368	-0.790739	0.429096	0.914649
ANKZF1	0.0248	0.1196	0.20758	0.835557	0.981974
ANLN	-0.2941	0.1724	-1.705533	0.088095	0.815047
ANO1	0.4406	0.1497	2.943979	0.00324	0.458428
ANO10	0.0513	0.1001	0.512213	0.608502	0.94831
ANO2	0.0425	0.1788	0.237868	0.811983	0.980374
ANO3	0.3341	0.1574	2.123166	0.03374	0.758883
ANO4	-0.236	0.1433	-1.647187	0.09952	0.815047
ANO5	0.053	0.0776	0.683103	0.494542	0.930433
ANO6	0.1469	0.1452	1.011724	0.31167	0.881546
ANO8	0.1473	0.1048	1.404842	0.160068	0.835649
ANO9	-0.1798	0.1797	-1.000937	0.316857	0.881824
ANP32A	-0.0206	0.071	-0.290802	0.771203	0.971883
ANP32B	-0.0427	0.0976	-0.43711	0.662032	0.959569
ANP32E	0.0643	0.1099	0.585436	0.558255	0.939973
ANPEP	0.1962	0.1772	1.10707	0.268264	0.864658
ANTXR1	0.2355	0.1718	1.370324	0.170586	0.837008
ANTXR2	0.3943	0.1401	2.813994	0.004893	0.500362
ANXA1	0.0013	0.1753	0.007237	0.994226	0.998738
ANXA10	NA	NA	NA	NA	NA
ANXA11	-0.0065	0.1038	-0.062792	0.949932	0.994375
ANXA13	0.1489	0.177	0.841492	0.400072	0.90919
ANXA2	-0.0933	0.1701	-0.548172	0.583574	0.94555
ANXA3	-0.0856	0.0782	-1.09452	0.273727	0.866569
ANXA4	0.084	0.0892	0.942123	0.346129	0.891594
ANXA5	0.0386	0.0891	0.432629	0.665285	0.959851
ANXA6	-0.0335	0.1071	-0.312904	0.754353	0.971039
ANXA7	0.0481	0.0677	0.710419	0.477444	0.92711
ANXA9	-0.0395	0.1792	-0.220245	0.825681	0.981157
AOAH	0.4532	0.1782	2.544029	0.010958	0.640524
AOC1	0.1222	0.0976	1.252688	0.210319	0.854339
AOC3	-0.175	0.1424	-1.22957	0.218858	0.856815
AOX1	-0.2045	0.1516	-1.349185	0.177277	0.84197
AP1AR	-0.0543	0.0944	-0.574745	0.565464	0.940549
AP1B1	0.1383	0.0938	1.474038	0.140471	0.835649
AP1G1	0.069	0.0836	0.825635	0.409011	0.910395
AP1G2	-0.0172	0.0948	-0.181686	0.855829	0.986032
AP1M1	-0.2309	0.113	-2.04462	0.040892	0.763133
AP1M2	0.2427	0.1732	1.401189	0.161158	0.835649
AP1S1	-0.1307	0.1235	-1.058249	0.289942	0.872924
AP1S2	0.0255	0.1484	0.172106	0.863354	0.986407
AP1S3	0.2963	0.1792	1.653884	0.098151	0.815047
AP2A1	-0.1725	0.1562	-1.104007	0.26959	0.864658
AP2A2	NA	NA	NA	NA	NA
AP2B1	0.113	0.0872	1.297004	0.19463	0.845393
AP2M1	0.0323	0.0815	0.396214	0.691947	0.966136
AP2S1	-0.2086	0.1198	-1.740755	0.081726	0.811741
AP3B1	-0.047	0.1022	-0.460468	0.64518	0.955564
AP3B2	0.1163	0.1622	0.717079	0.473325	0.925477
AP3D1	0.0691	0.0658	1.049995	0.293721	0.875677
AP3M1	0.1264	0.0903	1.399813	0.161569	0.835649
AP3M2	0.0721	0.1707	0.422392	0.672739	0.961976
AP3S1	-0.1891	0.1234	-1.531964	0.125531	0.824259
AP3S2	0.0154	0.0857	0.180087	0.857084	0.986032
AP4B1	0.1081	0.109	0.991967	0.321214	0.883129
AP4E1	-0.1591	0.1539	-1.03436	0.300968	0.877993
AP4M1	-0.07	0.1739	-0.402403	0.687388	0.965153
AP4S1	-0.13	0.1048	-1.240927	0.214633	0.856238
AP5B1	-0.1509	0.0937	-1.609635	0.107478	0.815513
AP5M1	-0.2078	0.1611	-1.289729	0.197145	0.846526
AP5S1	-0.0741	0.0881	-0.841194	0.400239	0.90919
AP5Z1	-0.0879	0.0996	-0.883148	0.377156	0.903217
APAF1	0.1675	0.1135	1.476072	0.139925	0.835649
APBA1	0.0196	0.1528	0.128296	0.897915	0.990923
APBA2	-0.0257	0.1713	-0.14995	0.880804	0.989455
APBA3	-0.0798	0.1243	-0.641847	0.520973	0.934662
APBB1	0.0922	0.1019	0.904772	0.365586	0.900894
APBB1IP	0.2722	0.1764	1.543167	0.12279	0.821185
APBB2	-0.0537	0.0855	-0.627638	0.530241	0.934662
APBB3	-0.1244	0.1709	-0.727883	0.466685	0.924176
APC	0.1358	0.1101	1.233268	0.217476	0.856815
APC2	0.276	0.1639	1.68449	0.092087	0.815047
APCDD1	0.0751	0.1655	0.453704	0.650042	0.95683
APCDD1L	0.2991	0.1441	2.075726	0.037919	0.759222
APCS	-0.0253	0.0814	-0.310393	0.756262	0.971039
APEH	-0.0912	0.0876	-1.04201	0.297407	0.877942
APEX1	0.0732	0.0923	0.792876	0.42785	0.914649
APEX2	-0.1336	0.1145	-1.166221	0.243525	0.861512
APH1A	-0.0216	0.0701	-0.308028	0.758061	0.971039
APH1B	0.0432	0.1316	0.328014	0.742901	0.970046
API5	0.1567	0.0907	1.727036	0.084161	0.815047
APIP	0.1154	0.1411	0.817539	0.41362	0.910829
APITD1	-0.0809	0.1784	-0.453523	0.650172	0.956922
APITD1-CORT	NA	NA	NA	NA	NA
APLF	0.0592	0.122	0.48486	0.627776	0.951782
APLN	-0.2608	0.1753	-1.487819	0.136799	0.835649
APLNR	-0.2645	0.1724	-1.534536	0.124898	0.822617
APLP1	0.0665	0.1374	0.483972	0.628406	0.951918
APLP2	0.0847	0.0616	1.375335	0.169028	0.835649
APMAP	0.1299	0.1091	1.190129	0.233996	0.861236
APOA1	0.0262	0.1691	0.155042	0.876788	0.989115
APOA1BP	-0.0743	0.1291	-0.575445	0.56499	0.940474
APOA2	-0.1587	0.1783	-0.890458	0.37322	0.902883
APOA4	0.1097	0.1353	0.811029	0.417349	0.912034
APOA5	-0.1477	0.0921	-1.602773	NA	NA
APOB	-0.1629	0.1401	-1.162866	0.244884	0.862042
APOBEC1	0.0355	0.1125	0.315247	0.752574	0.971039
APOBEC2	-0.0588	0.1411	-0.416835	0.676799	0.962509
APOBEC3H	0.0336	0.1589	0.211262	0.832683	0.981854
APOBEC4	0.0105	0.0251	0.419514	0.674841	NA
APOBR	0.1315	0.1621	0.811047	0.417339	0.912034
APOC1	-0.3654	0.1767	-2.067599	0.038678	0.759222
APOC2	-0.0717	0.0775	-0.925665	0.35462	0.89675
APOC3	-0.0714	0.071	-1.005438	0.314686	0.881824
APOC4	-0.0851	0.0675	-1.260637	0.20744	0.854339
APOD	-0.2422	0.1776	-1.363647	0.172679	0.837008
APOE	0.2086	0.1782	1.170582	0.241767	0.8614
APOF	-0.173	0.1254	-1.379777	0.167655	0.835649
APOH	-0.0428	0.0687	-0.62404	0.532601	0.934662
APOL2	-0.0129	0.1331	-0.096734	0.922938	0.990923
APOL6	0.2195	0.1752	1.252918	0.210235	0.854339
APOLD1	-0.3976	0.1673	-2.377438	0.017433	0.706669
APOM	0.0037	0.1368	0.027243	0.978266	0.997712
APOO	-0.0456	0.1087	-0.419505	0.674847	0.962509
APOOL	-0.0757	0.1066	-0.710628	0.477315	0.92711
APOPT1	-0.0594	0.1119	-0.530207	0.595969	0.946756
APP	-0.083	0.1179	-0.704187	0.481317	0.927952
APPBP2	0.0995	0.1018	0.977295	0.328423	0.885243
APPL1	0.0726	0.1095	0.662857	0.507422	0.933625
APPL2	-0.0256	0.0969	-0.26435	0.79151	0.977182
APRT	-0.0367	0.1031	-0.356279	0.721632	0.967855
APTX	-0.0343	0.1034	-0.331938	0.739936	0.969561
AQP1	-0.2801	0.1327	-2.110343	0.034829	0.758883
AQP10	0.084	0.1772	0.47378	0.635657	0.954838
AQP11	-0.0864	0.1791	-0.482216	0.629653	0.952743
AQP12A	NA	NA	NA	NA	NA
AQP12B	NA	NA	NA	NA	NA
AQP2	0.0876	0.104	0.842148	0.399705	0.909162
AQP3	0.1841	0.1495	1.231286	0.218216	0.856815
AQP4	0.4845	0.1492	3.247553	0.001164	0.327902
AQP5	-0.2537	0.1524	-1.664406	0.096031	0.815047
AQP8	0.0417	0.0663	0.628735	0.529523	0.934662
AQP9	-0.0736	0.0669	-1.099868	0.27139	0.864973
AQPEP	0.124	0.1122	1.10536	0.269004	0.864658
AQR	0.0324	0.0814	0.397753	0.690813	0.965353
AR	0.3941	0.1582	2.4905	0.012756	0.650752
ARAF	-0.0641	0.0818	-0.783174	0.433525	0.91584
ARAP1	0.1362	0.1444	0.9431	0.34563	0.891594
ARAP2	-0.023	0.166	-0.138268	0.890029	0.990923
ARAP3	-0.2809	0.1674	-1.677368	0.093471	0.815047
ARC	-0.0537	0.1324	-0.405916	0.684804	0.96461
ARCN1	0.1038	0.0853	1.216326	0.223861	0.857815
AREG	-0.0131	0.025	-0.522185	0.601542	NA
AREL1	-0.0699	0.1075	-0.650669	0.51526	0.933625
ARF1	5e-04	0.0678	0.007914	0.993686	0.998738
ARF3	0.0449	0.1051	0.427568	0.668966	0.961056
ARF4	-0.1929	0.1179	-1.636283	0.10178	0.815047
ARF5	-0.2998	0.1004	-2.986569	0.002821	0.45292
ARF6	-0.282	0.1059	-2.663816	0.007726	0.573449
ARFGAP1	-0.1973	0.0869	-2.269953	0.02321	0.723961
ARFGAP2	-0.026	0.0768	-0.337836	0.735487	0.968534
ARFGAP3	-0.0732	0.108	-0.678147	0.497679	0.932174
ARFGEF1	0.1186	0.107	1.108984	0.267437	0.864658
ARFGEF2	0.1738	0.1085	1.602091	0.109135	0.815513
ARFIP1	0.1493	0.1272	1.173007	0.240793	0.8614
ARFIP2	-0.0236	0.0895	-0.263506	0.79216	0.97721
ARFRP1	-0.0969	0.0945	-1.025565	0.305097	0.879905
ARG1	-0.108	0.093	-1.16118	0.245569	0.862042
ARG2	0.0042	0.1743	0.024186	0.980704	0.997768
ARGLU1	-0.3224	0.1642	-1.963703	0.049565	0.787025
ARHGAP1	0.0796	0.1079	0.738086	0.460462	0.924176
ARHGAP11A	-0.1074	0.174	-0.617439	0.536945	0.934662
ARHGAP12	0.0637	0.0963	0.661412	0.508348	0.933625
ARHGAP15	-0.0786	0.1619	-0.485647	0.627217	0.951782
ARHGAP17	-0.1342	0.1186	-1.131823	0.257709	0.864453
ARHGAP18	-0.2471	0.1122	-2.202881	0.027603	0.739725
ARHGAP19	0.1915	0.1018	1.882163	0.059814	0.797441
ARHGAP20	-0.0426	0.1771	-0.240337	0.810069	0.980374
ARHGAP21	-0.271	0.1493	-1.815224	0.06949	0.808428
ARHGAP22	-0.1965	0.1762	-1.115345	0.264703	0.864658
ARHGAP23	-0.0379	0.1217	-0.31185	0.755155	0.971039
ARHGAP24	0.1896	0.1601	1.184233	0.236321	0.8614
ARHGAP25	0.0996	0.1245	0.799768	0.423845	0.914313
ARHGAP26	-0.1493	0.1216	-1.228571	0.219233	0.856815
ARHGAP27	-0.355	0.1748	-2.031408	0.042214	0.764057
ARHGAP28	-0.2005	0.1486	-1.349477	0.177184	0.84197
ARHGAP29	-0.2556	0.1372	-1.862654	0.062511	0.797441
ARHGAP30	0.1111	0.1775	0.625702	0.531511	0.934662
ARHGAP31	0.0806	0.133	0.605683	0.544725	0.937391
ARHGAP32	0.0459	0.1401	0.327834	0.743037	0.970054
ARHGAP33	0.0916	0.1797	0.509846	0.610159	0.948352
ARHGAP35	0.1506	0.1426	1.056162	0.290894	0.874091
ARHGAP36	0.1329	0.0642	2.070312	0.038423	0.759222
ARHGAP39	0.0363	0.1128	0.321854	0.747563	0.970785
ARHGAP4	-0.0132	0.1671	-0.078733	0.937245	0.992784
ARHGAP42	-0.0228	0.1142	-0.199945	0.841524	0.983248
ARHGAP44	0.0855	0.151	0.566135	0.571302	0.942275
ARHGAP5	0.1081	0.1377	0.785176	0.43235	0.915676
ARHGAP6	0.0247	0.1461	0.168994	0.865801	0.986766
ARHGAP8	-0.0522	0.1116	-0.46746	0.640171	0.95501
ARHGAP9	0.3692	0.1782	2.072239	0.038243	0.759222
ARHGDIA	-0.1068	0.0923	-1.157588	0.247032	0.862042
ARHGDIB	-0.1693	0.1406	-1.2041	0.228551	0.857815
ARHGDIG	0.0171	0.1761	0.097064	0.922676	0.990923
ARHGEF1	-0.3161	0.1441	-2.193342	0.028283	0.740528
ARHGEF10	0.0736	0.1301	0.565576	0.571682	0.94244
ARHGEF10L	0.1858	0.0767	2.423117	0.015388	0.694516
ARHGEF11	-0.0248	0.0767	-0.32296	0.746726	0.970556
ARHGEF15	-0.3236	0.1573	-2.057059	0.039681	0.759222
ARHGEF16	-0.2941	0.1797	-1.636402	0.101756	0.815047
ARHGEF17	0.0876	0.0931	0.940572	0.346924	0.891594
ARHGEF18	0.1678	0.1633	1.027385	0.304239	0.879905
ARHGEF19	-0.1548	0.1788	-0.866104	0.386433	0.903217
ARHGEF2	-0.1211	0.1117	-1.084162	0.278293	0.869411
ARHGEF25	0.159	0.1573	1.010731	0.312145	0.881546
ARHGEF26	0.2342	0.1512	1.549432	0.121278	0.821185
ARHGEF28	0.1842	0.12	1.534272	0.124963	0.822617
ARHGEF3	-0.0126	0.0995	-0.126715	0.899166	0.990923
ARHGEF33	-0.0071	0.1739	-0.040861	0.967407	0.995815
ARHGEF37	0.1502	0.139	1.080411	0.279959	0.87101
ARHGEF38	NA	NA	NA	NA	NA
ARHGEF39	-0.045	0.107	-0.420412	0.674185	0.962292
ARHGEF4	0.1549	0.1388	1.116357	0.264269	0.864658
ARHGEF40	0.1874	0.1325	1.414057	0.157345	0.835649
ARHGEF5	0.3347	0.1708	1.959695	0.050031	0.787025
ARHGEF6	0.0137	0.0995	0.137572	0.890579	0.990923
ARHGEF7	-0.153	0.0973	-1.572275	0.115887	0.821114
ARHGEF9	0.0572	0.1209	0.473132	0.636119	0.954838
ARID1A	0.0305	0.0825	0.369301	0.711903	0.967372
ARID2	0.0554	0.1165	0.475423	0.634485	0.954614
ARID3A	0.2013	0.1681	1.197504	0.23111	0.859183
ARID3B	-0.2975	0.1559	-1.907925	0.056401	0.787025
ARID3C	-0.1767	0.1744	-1.013058	0.311033	0.881546
ARID4A	0.1078	0.1039	1.03748	0.299512	0.877993
ARID4B	0.1198	0.1086	1.10333	0.269884	0.864658
ARID5A	0.1227	0.1795	0.683765	0.494124	0.930299
ARID5B	0.1732	0.1413	1.22595	0.220217	0.857326
ARIH1	-0.0012	0.0778	-0.015583	0.987567	0.997768
ARIH2	0.0341	0.1001	0.340134	0.733755	0.968314
ARIH2OS	0.0077	0.1623	0.047222	0.962336	0.995599
ARL1	-0.1207	0.1128	-1.069397	0.284891	0.872277
ARL10	0.2425	0.1341	1.808133	0.070586	0.808428
ARL11	0.2238	0.1595	1.403147	0.160573	0.835649
ARL13B	0.0519	0.1621	0.319954	0.749003	0.971039
ARL14EP	0.0174	0.0874	0.19856	0.842607	0.983296
ARL15	-0.1242	0.1466	-0.846776	0.39712	0.907359
ARL16	-0.0123	0.1378	-0.089225	0.928903	0.992419
ARL17B	-0.0122	0.0254	-0.480499	0.630872	NA
ARL2	-0.0935	0.1105	-0.845993	0.397556	0.907762
ARL2BP	0.0304	0.0803	0.378734	0.704885	0.967372
ARL3	0.0287	0.094	0.305161	0.760244	0.971039
ARL4A	-0.0825	0.1054	-0.782306	0.434035	0.916051
ARL4C	0.0932	0.1618	0.575987	0.564624	0.940392
ARL5A	0.1327	0.1658	0.800429	0.423462	0.914313
ARL5B	-0.1831	0.1584	-1.155916	0.247715	0.862045
ARL6	0.0614	0.1154	0.531576	0.59502	0.946756
ARL6IP1	0.2255	0.1559	1.446469	NA	NA
ARL6IP4	0.0094	0.0251	0.374597	0.707961	NA
ARL6IP5	0.0034	0.0625	0.054915	0.956206	0.995277
ARL6IP6	0.05	0.126	0.396368	0.691834	0.966136
ARL8A	-0.0297	0.1093	-0.271752	0.785813	0.975211
ARL8B	0.0494	0.0884	0.559239	0.575998	0.944209
ARL9	-0.0922	0.1448	-0.636426	0.524499	0.934662
ARMC1	0.065	0.0893	0.727836	0.466714	0.924176
ARMC10	0.1007	0.0861	1.169383	0.242249	0.8614
ARMC12	0.0513	0.1618	0.317143	0.751135	0.971039
ARMC2	-0.0741	0.1701	-0.435765	0.663007	0.959569
ARMC3	0.4852	0.1797	2.700552	0.006922	0.55903
ARMC4	-0.0178	0.1051	-0.169525	0.865383	0.986737
ARMC5	-0.027	0.1216	-0.22202	0.824298	0.981083
ARMC6	-0.037	0.1604	-0.230458	0.817736	0.980761
ARMC7	-0.0135	0.1519	-0.089154	0.92896	0.992419
ARMC8	0.0149	0.0835	0.17805	0.858684	0.986241
ARMC9	0.1601	0.1505	1.063846	0.287398	0.872665
ARMCX2	0.1455	0.1636	0.889819	0.373563	0.902883
ARMCX3	0.1238	0.0944	1.311861	0.189567	0.845393
ARMCX5	0.0247	0.0294	0.842011	NA	NA
ARMCX6	0.0487	0.1619	0.30105	0.763377	0.971039
ARNT	0.0953	0.1122	0.848803	0.395991	0.906316
ARNT2	0.0135	0.1763	0.076739	0.938831	0.992784
ARNTL	0.1127	0.1711	0.658708	0.510083	0.933625
ARPC1A	0.1149	0.0801	1.434163	0.151526	0.835649
ARPC1B	-0.0506	0.1442	-0.350841	0.725707	0.968183
ARPC2	-0.0363	0.0729	-0.49775	0.61866	0.949792
ARPC3	-0.0861	0.0838	-1.027778	0.304054	0.879791
ARPC4	-0.0782	0.0963	-0.8118	0.416907	0.911869
ARPC4-TTLL3	-0.0839	0.1535	-0.546504	0.584719	0.946511
ARPC5	-0.2233	0.1555	-1.435835	0.151049	0.835649
ARPC5L	-0.2051	0.1386	-1.479998	0.138874	0.835649
ARPP19	-0.0725	0.1708	-0.424383	0.671286	0.961725
ARPP21	-0.0168	0.1275	-0.132046	0.894948	0.990923
ARRB1	-0.009	0.1258	-0.071902	0.94268	0.992784
ARRB2	0.2109	0.1511	1.396188	0.162658	0.835649
ARRDC1	-0.1033	0.1003	-1.029773	0.303117	0.879555
ARRDC2	-0.1588	0.1789	-0.88717	0.374987	0.902883
ARRDC3	0.0907	0.1442	0.629384	0.529098	0.934662
ARRDC4	0.1912	0.17	1.124927	0.26062	0.864658
ARRDC5	-0.0575	0.1144	-0.502154	0.615559	0.948967
ARSA	-0.0964	0.1621	-0.594655	0.552074	0.938688
ARSB	0.0683	0.1141	0.598412	0.549565	0.938688
ARSE	0.2622	0.1734	1.51188	0.130564	0.83008
ARSG	0.0569	0.1376	0.413751	0.679056	0.962922
ARSI	0.0088	0.0865	0.102144	0.918643	0.990923
ARSJ	0.0967	0.1447	0.66788	0.50421	0.933625
ARSK	0.078	0.0904	0.863142	0.388059	0.903976
ART1	0.1283	0.1344	0.955061	0.339547	0.889077
ART3	-0.1551	0.1428	-1.086287	0.277352	0.868287
ART4	-0.0239	0.1776	-0.134677	0.892867	0.990923
ART5	0.0181	0.1565	0.115957	0.907686	0.990923
ARTN	0.0637	0.1649	0.386161	0.699378	0.967372
ARV1	0.063	0.1084	0.58074	0.561416	0.939985
ARVCF	-0.0829	0.1245	-0.665872	0.505493	0.933625
ARX	0.0953	0.0556	1.714978	0.086349	0.815047
AS3MT	-0.0662	0.1765	-0.374989	0.707669	0.967372
ASAH1	0.1423	0.1219	1.167332	0.243076	0.8614
ASAH2	-0.0692	0.1192	-0.580314	0.561703	0.940059
ASAP1	-0.1366	0.1036	-1.317809	0.187568	0.845393
ASAP2	-0.2909	0.1479	-1.96728	0.049151	0.787025
ASAP3	-0.0684	0.0775	-0.882379	0.377572	0.903217
ASB1	-0.1224	0.0914	-1.338722	0.180661	0.844745
ASB10	-0.0141	0.1589	-0.088777	0.929259	0.992419
ASB11	0.0038	0.1584	0.02422	0.980677	0.997768
ASB12	0.0102	0.0253	0.40065	0.688678	NA
ASB13	-7e-04	0.1017	-0.006807	0.994569	0.998738
ASB14	-0.2593	0.1582	-1.639215	0.101169	0.815047
ASB15	0.0533	0.1769	0.301517	0.76302	0.971039
ASB17	-0.0013	0.025	-0.053892	0.957021	NA
ASB18	-0.0186	0.1754	-0.106174	0.915444	0.990923
ASB2	0.0834	0.1622	0.514221	0.607098	0.94831
ASB3	-0.2711	0.1792	-1.513036	0.13027	0.83008
ASB4	0.08	0.1797	0.445082	0.656261	0.958278
ASB5	-0.0323	0.1782	-0.18136	0.856085	0.986032
ASB6	-0.1185	0.1089	-1.088113	0.276545	0.867219
ASB7	0.0546	0.092	0.593752	0.552678	0.938688
ASB8	0.0865	0.1306	0.662262	0.507804	0.933625
ASB9	-0.1165	0.1642	-0.709749	0.47786	0.92711
ASCC1	0.0998	0.0987	1.010722	0.31215	0.881546
ASCC2	0.0901	0.1197	0.753216	0.45132	0.921625
ASCC3	-0.0126	0.1355	-0.093295	0.925669	0.991672
ASCL1	-0.0106	0.0321	-0.330925	0.740701	NA
ASCL2	0.0115	0.0495	0.232607	0.816067	0.980761
ASCL3	-0.0013	0.025	-0.053892	0.957021	NA
ASF1A	-0.0873	0.0972	-0.897682	0.369355	0.901281
ASF1B	-0.0896	0.1507	-0.594608	0.552105	0.938688
ASGR1	-0.0774	0.0946	-0.818344	0.413161	0.910829
ASGR2	-0.1049	0.0892	-1.176274	0.239485	0.8614
ASH1L	0.1796	0.1241	1.447974	0.147624	0.835649
ASH2L	0.1195	0.0979	1.221071	0.222059	0.857815
ASIC1	0.4425	0.1078	4.103743	4.1e-05	0.067408
ASIC2	NA	NA	NA	NA	NA
ASIC3	-0.0013	0.025	-0.053892	0.957021	NA
ASIC4	-0.0633	0.1771	-0.357581	0.720657	0.967646
ASIC5	NA	NA	NA	NA	NA
ASIP	-0.0107	0.0478	-0.22466	0.822244	NA
ASL	-0.0041	0.1045	-0.03909	0.968818	0.996081
ASMT	-0.0309	0.0351	-0.878644	0.379594	NA
ASMTL	-0.154	0.1499	-1.027111	0.304368	0.879905
ASNA1	0.0359	0.0805	0.446262	0.655408	0.957835
ASNS	0.2054	0.1723	1.192395	0.233107	0.859976
ASNSD1	0.0081	0.1121	0.072424	0.942265	0.992784
ASPA	-0.1447	0.1795	-0.805996	0.420245	0.913553
ASPDH	0.1777	0.1706	1.041707	0.297548	0.877942
ASPG	-0.1494	0.1488	-1.004163	0.3153	0.881824
ASPH	-0.0861	0.1304	-0.660193	0.50913	0.933625
ASPHD1	-0.0147	0.0327	-0.450284	0.652506	NA
ASPHD2	-0.0358	0.1787	-0.200477	0.841108	0.983248
ASPM	-0.2014	0.1574	-1.279759	0.20063	0.849379
ASPN	0.2133	0.177	1.20472	0.228312	0.857815
ASPRV1	0.0258	0.0371	0.694715	0.487234	NA
ASPSCR1	0.013	0.1045	0.124063	0.901266	0.990923
ASRGL1	-0.0587	0.1314	-0.446809	0.655013	0.957726
ASS1	-0.1052	0.1693	-0.621633	0.534183	0.934662
ASTE1	0.1333	0.1159	1.15063	0.249885	0.863235
ASTL	0.0223	0.0251	0.887203	0.37497	NA
ASTN1	0.2671	0.1712	1.560148	0.118725	0.821114
ASTN2	0.0069	0.178	0.039038	0.96886	0.996081
ASUN	0.0601	0.1132	0.531021	0.595404	0.946756
ASXL1	-0.0821	0.1298	-0.632533	0.527039	0.934662
ASXL2	0.0431	0.1297	0.331943	0.739933	0.969561
ASXL3	-0.2355	0.1788	-1.317447	0.187689	0.845393
ASZ1	0.0223	0.0251	0.887203	0.37497	NA
ATAD1	-0.0306	0.1399	-0.218552	0.826999	0.981408
ATAD2	-0.228	0.1186	-1.921848	0.054625	0.787025
ATAD2B	-0.2003	0.1639	-1.222298	0.221595	0.857815
ATAD3A	-0.1287	0.1087	-1.183548	0.236592	0.8614
ATAD5	-0.1275	0.1687	-0.7556	0.449889	0.921096
ATAT1	-0.2657	0.165	-1.610787	0.107226	0.815513
ATCAY	0.3524	0.1796	1.96189	0.049775	0.787025
ATE1	0.0206	0.1167	0.176513	0.859891	0.986241
ATF1	0.1046	0.0956	1.093788	0.274048	0.866668
ATF2	0.0241	0.0939	0.257166	0.797051	0.978613
ATF3	-0.0604	0.1349	-0.447731	0.654347	0.957597
ATF4	-0.2345	0.1079	-2.172916	0.029787	0.748677
ATF5	-0.1309	0.1558	-0.840039	0.400886	0.90919
ATF6	0.1469	0.1056	1.390931	0.164246	0.835649
ATF6B	-0.0509	0.1017	-0.50034	0.616836	0.948973
ATF7	0.0629	0.1122	0.560242	0.575314	0.944102
ATF7IP	0.1564	0.1219	1.282307	0.199735	0.848835
ATF7IP2	0.0133	0.1323	0.100483	0.919961	0.990923
ATG10	0.1277	0.1687	0.756915	0.449101	0.921096
ATG13	0.1052	0.086	1.223056	0.221308	0.857815
ATG14	0.1083	0.1441	0.751466	0.452372	0.922066
ATG16L1	0.001	0.0675	0.014144	0.988715	0.997936
ATG16L2	-0.2442	0.1786	-1.367488	0.171472	0.837008
ATG2A	-0.0745	0.0921	-0.80869	0.418694	0.912821
ATG2B	0.0881	0.0928	0.949629	0.342301	0.889866
ATG3	-0.0689	0.0926	-0.744644	0.456487	0.922739
ATG4A	-0.1793	0.1169	-1.533233	0.125218	0.823629
ATG4B	0.0393	0.086	0.457163	0.647554	0.956469
ATG4C	-0.1648	0.1134	-1.453262	0.146151	0.835649
ATG4D	-0.0045	0.1035	-0.043167	0.965568	0.995599
ATG5	-0.0029	0.12	-0.02379	0.98102	0.997768
ATG7	0.0735	0.0835	0.880327	0.378682	0.903217
ATG9A	-0.0209	0.0932	-0.223807	0.822907	0.981081
ATG9B	-0.29	0.1513	-1.91639	0.055315	0.787025
ATHL1	-0.2724	0.1662	-1.638747	0.101266	0.815047
ATIC	0.0064	0.0815	0.078213	0.937659	0.992784
ATL1	-0.2542	0.1703	-1.492601	0.135542	0.835649
ATL2	0.2509	0.1366	1.836699	0.066254	0.802168
ATL3	0.2009	0.1596	1.259088	0.207998	0.854339
ATM	-0.1816	0.1526	-1.189419	0.234275	0.861381
ATMIN	0.0274	0.0874	0.313886	0.753608	0.971039
ATN1	0.0361	0.1093	0.330423	0.74108	0.969957
ATOH1	0.0094	0.0251	0.374597	0.707961	NA
ATOH7	-0.1928	0.1744	-1.104986	0.269166	0.864658
ATOH8	0.079	0.1695	0.465867	0.64131	0.95501
ATOX1	-0.0938	0.1057	-0.887085	0.375033	0.902883
ATP10A	0.0058	0.1299	0.044959	0.96414	0.995599
ATP10B	0.3296	0.1568	2.102052	0.035549	0.758883
ATP10D	-0.1876	0.1551	-1.209476	0.22648	0.857815
ATP11A	-0.0166	0.128	-0.129803	0.896722	0.990923
ATP11B	0.0086	0.1139	0.075106	0.94013	0.992784
ATP11C	-0.0675	0.1045	-0.645765	0.518432	0.934213
ATP12A	0.0171	0.0421	0.407314	0.683777	0.964254
ATP13A1	-0.2327	0.1498	-1.55291	0.120445	0.821114
ATP13A2	0.0738	0.078	0.94609	0.344102	0.89043
ATP13A3	0.1395	0.1076	1.296511	0.194799	0.845393
ATP13A4	0.0312	0.0253	1.230737	0.218421	NA
ATP13A5	0.0086	0.0335	0.257649	0.796678	NA
ATP1A1	0.1359	0.1109	1.225184	0.220506	0.857555
ATP1A3	0.1111	0.0922	1.204811	0.228276	0.857815
ATP1A4	0.0098	0.1016	0.096851	0.922845	0.990923
ATP1B1	-0.0211	0.1262	-0.167163	0.867241	0.986975
ATP1B2	-0.1051	0.1291	-0.814332	0.415455	0.910829
ATP1B3	0.0638	0.096	0.664806	0.506175	0.933625
ATP1B4	-0.0711	0.0603	-1.179335	0.238265	0.8614
ATP2A1	-0.1483	0.1786	-0.830442	0.406289	0.910395
ATP2A2	0.052	0.1175	0.442415	0.658189	0.958815
ATP2A3	0.2584	0.1438	1.796508	0.072414	0.809937
ATP2B2	-0.1555	0.1606	-0.968084	0.333003	0.888166
ATP2B3	0.0863	0.1656	0.521468	0.602041	0.947017
ATP2C1	0.1446	0.1364	1.060055	0.28912	0.872682
ATP2C2	0.1594	0.1228	1.297722	0.194383	0.845393
ATP4A	0.0045	0.0959	0.046714	0.962741	0.995599
ATP4B	0.0161	0.0604	0.266507	0.789849	0.976581
ATP5A1	-0.0035	0.1286	-0.026874	0.97856	0.997768
ATP5B	-0.0435	0.1199	-0.363008	0.716599	0.967558
ATP5C1	0.0182	0.1062	0.171729	0.86365	0.986493
ATP5D	-0.2067	0.143	-1.445703	0.14826	0.835649
ATP5E	-0.2138	0.1712	-1.249157	0.211608	0.855393
ATP5F1	-0.0354	0.1363	-0.259833	0.794993	0.978113
ATP5G1	-0.2482	0.1295	-1.916333	0.055323	0.787025
ATP5G2	-0.0988	0.0997	-0.990836	0.321765	0.883129
ATP5G3	-0.1274	0.105	-1.213436	0.224963	0.857815
ATP5H	-0.1226	0.1042	-1.175855	0.239653	0.8614
ATP5I	-0.2658	0.1489	-1.785638	0.074158	0.810382
ATP5J	-0.1556	0.1008	-1.543874	0.122619	0.821185
ATP5J2	-0.2716	0.1575	-1.725037	0.084521	0.815047
ATP5J2-PTCD1	0.0988	0.1284	0.769483	0.441607	0.917395
ATP5L	-0.215	0.1209	-1.778983	0.075243	0.810382
ATP5O	-0.0871	0.1034	-0.842119	0.399721	0.909162
ATP5S	0.0409	0.1344	0.304356	0.760856	0.971039
ATP5SL	0.008	0.0949	0.084358	0.932772	0.992473
ATP6AP1	-0.1519	0.1293	-1.175086	0.23996	0.8614
ATP6AP1L	0.077	0.171	0.450538	0.652323	0.957214
ATP6AP2	-0.0263	0.1051	-0.250577	0.802141	0.979532
ATP6V0A1	-0.2786	0.1635	-1.703465	0.088481	0.815047
ATP6V0A4	0.247	0.146	1.692245	0.090599	0.815047
ATP6V0B	-0.0576	0.0899	-0.640913	0.521579	0.934662
ATP6V0C	-0.0522	0.0695	-0.750797	0.452775	0.922066
ATP6V0D1	-0.004	0.0757	-0.052871	0.957835	0.995599
ATP6V0D2	0.4832	0.1383	3.493539	0.000477	0.199865
ATP6V0E1	-0.0754	0.0943	-0.799567	0.423961	0.914313
ATP6V0E2	0.0171	0.1138	0.15034	0.880496	0.989455
ATP6V1A	0.1798	0.098	1.835365	0.066452	0.802168
ATP6V1B1	0.1466	0.1058	1.385637	0.165858	0.835649
ATP6V1B2	0.1133	0.0971	1.16715	0.24315	0.8614
ATP6V1C1	0.0946	0.0778	1.215691	0.224103	0.857815
ATP6V1C2	-0.2267	0.1606	-1.411515	0.158093	0.835649
ATP6V1D	0.1252	0.1278	0.979633	0.327267	0.885231
ATP6V1E1	-0.1618	0.0922	-1.754672	0.079315	0.810382
ATP6V1E2	-0.026	0.0478	-0.543162	0.587018	NA
ATP6V1F	-0.0206	0.106	-0.193852	0.846292	0.983666
ATP6V1G1	0.0085	0.0842	0.10155	0.919114	0.990923
ATP6V1G2	0.3123	0.1489	2.098161	0.035891	0.758883
ATP6V1G3	0.2875	0.1669	1.722299	0.085015	0.815047
ATP6V1H	-0.0309	0.1004	-0.307764	0.758262	0.971039
ATP7A	0.1195	0.1637	0.729722	0.46556	0.924176
ATP7B	0.3088	0.17	1.816365	0.069314	0.808428
ATP8A1	0.1683	0.1193	1.410589	0.158366	0.835649
ATP8A2	0.3892	0.1671	2.329379	0.019839	0.713821
ATP8B1	0.0518	0.1705	0.303869	0.761228	0.971039
ATP8B2	-0.0943	0.158	-0.596907	0.550569	0.938688
ATP8B3	0.1534	0.1726	0.888738	0.374144	0.902883
ATP8B4	0.1004	0.173	0.580578	0.561525	0.939985
ATP9A	-0.1709	0.1467	-1.164968	0.244032	0.861736
ATP9B	0.028	0.0833	0.336085	0.736807	0.969295
ATPAF1	0.1208	0.1483	0.814349	0.415445	0.910829
ATPAF2	-0.0502	0.1296	-0.386915	0.698819	0.967372
ATPIF1	-0.2036	0.1185	-1.718593	0.085689	0.815047
ATR	-0.2993	0.1375	-2.175646	0.029582	0.746176
ATRAID	-0.2197	0.0912	-2.409586	0.015971	0.694516
ATRIP	-0.1095	0.1309	-0.83662	0.402806	0.90919
ATRN	0.1317	0.105	1.253782	0.209921	0.854339
ATRNL1	0.0293	0.1691	0.173018	0.862637	0.986241
ATRX	0.1407	0.1016	1.385561	0.165881	0.835649
ATXN1	0.0916	0.0873	1.049042	0.294159	0.875677
ATXN10	0.1223	0.0769	1.590763	0.111663	0.81602
ATXN1L	-0.0093	0.0937	-0.099409	0.920814	0.990923
ATXN2	-0.0226	0.0894	-0.25301	0.800261	0.979245
ATXN2L	-0.1266	0.1283	-0.986888	0.323697	0.883821
ATXN7	0.0687	0.1441	0.476467	0.633742	0.95436
ATXN7L1	-0.0343	0.1585	-0.216507	0.828593	0.981854
ATXN7L2	-0.1969	0.1595	-1.234463	0.21703	0.856815
ATXN7L3	-0.0125	0.0822	-0.152645	0.878678	0.989115
ATXN7L3B	0.081	0.1037	0.78102	0.434791	0.916221
AUH	-0.017	0.1142	-0.149172	0.881418	0.989631
AUNIP	-0.2029	0.1257	-1.614993	0.106312	0.815047
AUP1	-0.137	0.0811	-1.689241	0.091173	0.815047
AURKA	0.1395	0.1657	0.842022	0.399776	0.909162
AURKAIP1	-0.2284	0.1319	-1.731099	0.083434	0.815047
AURKB	-0.2122	0.1282	-1.655078	0.097909	0.815047
AURKC	0.2245	0.0811	2.770072	NA	NA
AUTS2	0.1054	0.1507	0.699418	0.484291	0.92803
AVEN	-0.0059	0.1276	-0.045908	0.963384	0.995599
AVIL	-0.0629	0.1663	-0.378291	0.705214	0.967372
AVL9	-0.0836	0.0657	-1.270916	0.203758	0.851787
AVP	-0.0129	0.0251	-0.515789	0.606002	NA
AVPI1	-0.2443	0.1519	-1.607778	0.107884	0.815513
AVPR1A	0.0283	0.1797	0.157621	0.874756	0.988877
AVPR1B	NA	NA	NA	NA	NA
AVPR2	-0.096	0.0674	-1.425692	0.153957	0.835649
AWAT1	-0.0012	0.0251	-0.048289	0.961486	NA
AWAT2	-0.011	0.06	-0.183767	0.854196	0.985704
AXDND1	-0.0013	0.025	-0.053892	0.957021	NA
AXIN1	0.2416	0.1086	2.224385	0.026123	0.730694
AXIN2	0.0383	0.1289	0.29706	0.766421	0.971039
AXL	0.2637	0.1663	1.585183	0.112925	0.818033
AZGP1	-0.0926	0.0903	-1.025491	NA	NA
AZI1	-0.1274	0.1483	-0.858614	0.390553	0.905904
AZI2	0.048	0.0859	0.559022	0.576147	0.944209
AZIN1	-0.1111	0.1612	-0.689404	0.490569	0.92931
B2M	0.0262	0.1331	0.19659	0.844149	0.983296
B3GALNT1	0.392	0.1391	2.817158	0.004845	0.500362
B3GALNT2	-0.0722	0.1184	-0.609397	0.542261	0.936549
B3GALT1	0.2335	0.1193	1.95714	0.050331	0.787025
B3GALT2	0.0706	0.1727	0.408827	0.682667	0.963529
B3GALT4	-0.0548	0.1644	-0.333454	0.738792	0.969561
B3GALT5	0.0778	0.1099	0.707839	0.479045	0.92711
B3GALT6	0.0783	0.136	0.576235	0.564457	0.940392
B3GALTL	-0.1041	0.0878	-1.185758	0.235718	0.8614
B3GAT1	-0.0255	0.1507	-0.169459	0.865436	0.986737
B3GAT2	0.1371	0.1667	0.822846	0.410595	0.910829
B3GAT3	-0.0484	0.0988	-0.489858	0.624234	0.951782
B3GNT1	0.0068	0.1085	0.06261	0.950077	0.994375
B3GNT2	0.2445	0.1292	1.89253	0.05842	0.797441
B3GNT3	-0.0783	0.1745	-0.448821	0.65356	0.957331
B3GNT4	-0.1679	0.1511	-1.111038	0.266552	0.864658
B3GNT5	-0.1709	0.162	-1.054854	0.291492	0.874136
B3GNT6	-0.1615	0.0723	-2.234846	0.025427	0.727888
B3GNT7	0.2022	0.1775	1.138845	0.254768	0.863235
B3GNT8	0.075	0.1693	0.443267	0.657573	0.958721
B3GNT9	0.0603	0.14	0.430449	0.666869	0.960398
B3GNTL1	0.0646	0.1078	0.59969	0.548713	0.937976
B4GALNT1	-0.1431	0.1787	-0.800941	0.423166	0.914313
B4GALNT2	0.0354	0.0652	0.542344	0.587581	0.946756
B4GALNT3	0.2595	0.167	1.553966	0.120192	0.821114
B4GALNT4	0.1648	0.1732	0.951978	0.341108	0.889402
B4GALT1	0.0667	0.1011	0.659922	0.509304	0.933625
B4GALT2	-0.0903	0.1089	-0.829421	0.406866	0.910395
B4GALT3	0.0634	0.1296	0.489093	0.624776	0.951782
B4GALT4	0.0546	0.1535	0.355473	0.722235	0.967984
B4GALT6	0.0583	0.1246	0.467582	0.640083	0.95501
B4GALT7	0.0196	0.0769	0.254247	0.799304	0.978759
B9D1	-0.0117	0.0947	-0.123651	0.901591	0.990923
B9D2	0.1947	0.1089	1.787798	0.073809	0.810382
BAALC	0.013	0.0646	0.201142	0.840587	0.983
BAAT	-0.0527	0.1008	-0.522442	0.601363	0.946976
BACE1	0.0866	0.0894	0.968603	0.332743	0.888166
BACE2	0.1792	0.1793	0.999326	0.317637	0.881824
BACH2	0.1007	0.1648	0.611271	0.54102	0.935754
BAD	0.1027	0.1178	0.871797	0.383319	0.903217
BAG2	-0.141	0.089	-1.585189	0.112923	0.818033
BAG3	-0.1715	0.1154	-1.48636	0.137184	0.835649
BAG4	0.2282	0.1428	1.597812	0.110085	0.815513
BAG5	0.0737	0.1191	0.618876	0.535998	0.934662
BAG6	-0.0021	0.0753	-0.028374	0.977363	0.997502
BAHCC1	0.1715	0.1359	1.262478	0.206777	0.854339
BAHD1	0.133	0.0923	1.44062	0.149692	0.835649
BAI1	0.3149	0.1748	1.801434	0.071634	0.808428
BAI2	0.5835	0.1689	3.454008	NA	NA
BAI3	0.0416	0.1796	0.231646	0.816813	0.980761
BAIAP2	-0.239	0.1438	-1.661719	0.096569	0.815047
BAIAP2L1	0.2186	0.1581	1.382425	0.166841	0.835649
BAIAP2L2	-0.0728	0.176	-0.413435	0.679288	0.962922
BAIAP3	-0.2597	0.1561	-1.663403	0.096232	0.815047
BAK1	-0.0321	0.1048	-0.306175	0.759471	0.971039
BAMBI	0.1952	0.1788	1.091973	0.274845	0.867043
BANF1	-0.1011	0.0947	-1.068348	0.285364	0.872277
BANF2	-0.0013	0.025	-0.053892	0.957021	NA
BANK1	-0.0572	0.1607	-0.356088	0.721775	0.967855
BANP	0.1009	0.1542	0.654788	0.512605	0.933625
BAP1	0.1262	0.08	1.577022	0.11479	0.821114
BARD1	0.1162	0.1797	0.646344	0.518056	0.934213
BARHL1	NA	NA	NA	NA	NA
BARHL2	0.0104	0.025	0.414401	0.678581	NA
BARX1	0.0826	0.086	0.960253	0.336928	0.889077
BARX2	0.1386	0.0741	1.870885	0.061361	0.797441
BATF	0.1668	0.1423	1.171506	0.241395	0.8614
BATF2	-0.1012	0.0927	-1.091722	0.274955	0.867043
BATF3	0.1531	0.1311	1.16712	0.243162	0.8614
BAX	-0.2218	0.1373	-1.615741	0.10615	0.815047
BAZ1A	-0.0961	0.1461	-0.6577	0.510731	0.933625
BAZ1B	0.1589	0.1188	1.337789	0.180965	0.844844
BAZ2A	-0.0212	0.1018	-0.208393	0.834922	0.981974
BAZ2B	0.1238	0.1075	1.151463	0.249542	0.863235
BBC3	-0.1277	0.1576	-0.810273	0.417783	0.912097
BBIP1	-0.2396	0.1157	-2.069791	0.038472	0.759222
BBOX1	-0.0066	0.089	-0.074526	0.940592	0.992784
BBS1	0.1485	0.1332	1.115127	0.264796	0.864658
BBS10	0.0101	0.1087	0.092986	0.925915	0.991672
BBS12	0.0272	0.1495	0.18186	0.855693	0.986032
BBS2	0.136	0.0916	1.484463	0.137686	0.835649
BBS4	-0.1242	0.1199	-1.036107	0.300152	0.877993
BBS5	-0.0333	0.0969	-0.344163	0.730724	0.968183
BBS7	-0.2611	0.1242	-2.101999	0.035553	0.758883
BBX	0.2059	0.1148	1.794243	0.072774	0.809937
BCAM	0.0407	0.1188	0.342616	0.731887	0.968183
BCAN	0.0417	0.0413	1.010512	0.31225	0.881546
BCAP29	-0.0352	0.0849	-0.41402	0.67886	0.962922
BCAP31	-0.0465	0.0954	-0.487637	0.625807	0.951782
BCAR1	0.0522	0.1093	0.477252	0.633183	0.954313
BCAR3	-0.0259	0.1085	-0.238886	0.811194	0.980374
BCAS1	0.046	0.0897	0.513272	0.607761	0.94831
BCAS2	0.0462	0.1236	0.374214	0.708245	0.967372
BCAS3	0.0585	0.1384	0.422782	0.672454	0.961976
BCAS4	-0.1517	0.1674	-0.905932	0.364972	0.900894
BCAT1	0.2288	0.1795	1.274384	0.202527	0.850977
BCAT2	-0.0186	0.1077	-0.172899	0.862731	0.986241
BCCIP	-0.0867	0.0987	-0.877979	0.379955	0.903217
BCDIN3D	0.1789	0.1493	1.198737	0.23063	0.85901
BCHE	-0.0131	0.1442	-0.091068	0.927439	0.992236
BCKDHA	-0.156	0.1124	-1.387692	0.165231	0.835649
BCKDHB	0.0786	0.1127	0.697842	0.485276	0.928502
BCKDK	-0.094	0.0981	-0.957523	0.338303	0.889077
BCL10	-0.2313	0.1129	-2.048566	0.040505	0.761015
BCL11A	0.2827	0.1713	1.650722	0.098795	0.815047
BCL2	-0.0691	0.1304	-0.529533	0.596435	0.946756
BCL2A1	-0.1461	0.1793	-0.814574	0.415316	0.910829
BCL2L1	-0.0655	0.1172	-0.558955	0.576193	0.944209
BCL2L10	-0.007	0.1565	-0.044916	0.964174	0.995599
BCL2L11	0.095	0.179	0.530753	0.59559	0.946756
BCL2L12	0.0321	0.1549	0.207031	0.835986	0.982004
BCL2L13	0.0447	0.1371	0.325863	0.744528	0.970287
BCL2L14	0.0035	0.1024	0.034578	0.972416	0.99712
BCL2L15	0.0181	0.1192	0.151731	0.879399	0.989258
BCL3	-0.3355	0.1705	-1.967718	0.0491	0.787025
BCL6	0.2968	0.1722	1.723336	0.084828	0.815047
BCL6B	-0.3671	0.1564	-2.347609	0.018894	0.713821
BCL7A	0.0201	0.1615	0.124495	0.900923	0.990923
BCL7B	0.0257	0.106	0.242883	0.808096	0.980087
BCL7C	-0.1183	0.131	-0.903175	0.366433	0.900894
BCL9	0.0915	0.1259	0.726798	0.467349	0.924354
BCL9L	0.1099	0.1082	1.015101	0.310057	0.881546
BCLAF1	0.009	0.0853	0.105605	0.915896	0.990923
BCMO1	0.3283	0.1793	1.830381	0.067193	0.803839
BCO2	-0.2867	0.1588	-1.805329	0.071023	0.808428
BCOR	-0.179	0.12	-1.492524	0.135562	0.835649
BCORL1	-0.0343	0.123	-0.278879	0.780337	0.973675
BCR	0.217	0.1593	1.362548	0.173025	0.837008
BCS1L	-0.0136	0.1247	-0.108987	0.913213	0.990923
BDH1	-0.0552	0.1339	-0.412362	0.680074	0.962922
BDH2	-0.1001	0.1172	-0.853537	0.393362	0.905904
BDKRB1	0.0299	0.1646	0.181506	0.85597	0.986032
BDKRB2	0.1859	0.1548	1.201395	0.229598	0.858537
BDNF	-0.2349	0.1796	-1.307662	0.190988	0.845393
BDP1	-0.0031	0.1464	-0.021259	0.983039	0.997768
BEAN1	0.3935	0.1628	2.416174	0.015685	0.694516
BECN1	0.0546	0.0648	0.843074	0.399187	0.909162
BEGAIN	0.0404	0.1679	0.24076	0.809741	0.980374
BEND2	-0.001	0.0252	-0.041581	0.966833	NA
BEND3	-0.0804	0.1445	-0.556677	0.577748	0.944467
BEND4	-0.0402	0.1776	-0.226462	0.820842	0.981081
BEND5	-0.0764	0.1704	-0.448337	0.65391	0.957331
BEND6	0.24	0.1783	1.345848	0.178352	0.843188
BEND7	0.0031	0.0936	0.032971	0.973698	0.99712
BEST1	-0.0991	0.1782	-0.556227	0.578055	0.944467
BEST2	0.0074	0.0252	0.291753	0.770476	NA
BEST3	0.0616	0.1484	0.414758	0.678319	0.962922
BEST4	0.1396	0.084	1.661954	0.096522	0.815047
BET1	-0.0477	0.1215	-0.39221	0.694903	0.967372
BET1L	-0.0201	0.0688	-0.29182	0.770424	0.971883
BEX2	0.321	0.1741	1.843137	0.065309	0.802168
BFAR	-0.0733	0.1146	-0.639966	0.522195	0.934662
BFSP1	0.1571	0.1404	1.118732	0.263255	0.864658
BFSP2	8e-04	0.0327	0.025118	0.979961	NA
BGLAP	-0.1736	0.1793	-0.968198	0.332945	0.888166
BGN	0.0965	0.1734	0.55665	0.577767	0.944467
BHLHA15	0.0774	0.1167	0.663476	0.507026	0.933625
BHLHA9	NA	NA	NA	NA	NA
BHLHB9	0.2515	0.1648	1.526614	0.126857	0.827064
BHLHE22	-0.0367	0.0645	-0.568556	0.569658	0.941338
BHLHE40	-0.3175	0.1698	-1.870454	0.061421	0.797441
BHLHE41	0.2312	0.1551	1.490023	0.136218	0.835649
BHMT	-0.1266	0.1066	-1.188079	0.234802	0.861381
BHMT2	-0.0892	0.0913	-0.977006	0.328566	0.885268
BICC1	0.1136	0.1692	0.671103	0.502155	0.932949
BICD1	0.1725	0.1789	0.964025	0.335033	0.889077
BICD2	0.0126	0.103	0.122087	0.90283	0.990923
BID	0.1147	0.1321	0.868495	0.385123	0.903217
BIK	-0.0739	0.1279	-0.577841	0.563372	0.940392
BIN1	0.2023	0.1558	1.298745	0.194031	0.845393
BIN2	0.123	0.1797	0.684828	0.493452	0.930299
BIN3	-0.0281	0.1042	-0.269773	0.787335	0.975731
BIRC2	0.013	0.1019	0.127542	0.898511	0.990923
BIRC5	-0.1335	0.1605	-0.83186	0.405488	0.910395
BIRC6	-0.0017	0.1254	-0.01331	0.989381	0.997936
BIRC7	0.0466	0.1581	0.294487	0.768386	0.971713
BIVM	0.0105	0.0879	0.119486	0.90489	0.990923
BLCAP	-0.0025	0.0821	-0.031043	0.975235	0.99712
BLID	-0.0545	0.0995	-0.548251	0.583519	0.94555
BLK	-0.1022	0.125	-0.817907	0.41341	0.910829
BLM	0.1334	0.1628	0.819788	0.412337	0.910829
BLMH	0.0074	0.1166	0.063174	0.949628	0.994375
BLNK	0.1201	0.1511	0.795252	0.426467	0.914649
BLOC1S1	-0.0514	0.1179	-0.436485	0.662485	0.959569
BLOC1S2	-0.0475	0.1086	-0.43726	0.661923	0.959569
BLOC1S3	0.2144	0.1629	1.316035	0.188162	0.845393
BLOC1S4	0.0761	0.1296	0.587368	0.556957	0.939363
BLOC1S5	0.028	0.1165	0.240783	0.809723	0.980374
BLOC1S6	0.0176	0.0784	0.224802	0.822134	0.981081
BLVRA	0.0087	0.1092	0.079718	0.936462	0.992784
BLVRB	-0.1146	0.1403	-0.816426	0.414257	0.910829
BLZF1	0.2425	0.1258	1.926843	0.053999	0.787025
BMF	0.4661	0.1739	2.679414	0.007375	0.56497
BMI1	NA	NA	NA	NA	NA
BMP1	-0.2985	0.1762	-1.694427	0.090184	0.815047
BMP10	0.1256	0.0558	2.250506	NA	NA
BMP15	0.0502	0.036	1.394421	NA	NA
BMP2	0.102	0.1738	0.587005	0.5572	0.939363
BMP2K	-0.0309	0.1179	-0.262393	0.793018	0.977668
BMP3	0.1644	0.1368	1.202062	0.229339	0.858537
BMP4	0.1308	0.148	0.883565	0.376931	0.903217
BMP5	-0.0215	0.1785	-0.120613	0.903998	0.990923
BMP6	-0.0196	0.1785	-0.109835	0.91254	0.990923
BMP7	-0.0551	0.1519	-0.362531	0.716955	0.967558
BMP8B	0.0161	0.0427	0.376101	0.706842	NA
BMPER	0.354	0.1792	1.975497	0.048212	0.787025
BMPR1A	0.2064	0.1665	1.239673	0.215096	0.856606
BMPR1B	0.1056	0.1766	0.597931	0.549886	0.938688
BMS1	0.1168	0.0628	1.861361	0.062693	0.797441
BMX	-0.0438	0.1694	-0.258795	0.795793	0.978113
BNC1	0.1524	0.1109	1.37378	0.16951	0.836563
BNC2	0.3233	0.1779	1.817497	0.069141	0.808428
BNIP1	0.0474	0.1047	0.45275	0.650729	0.957128
BNIP2	0.0797	0.1281	0.621955	0.533971	0.934662
BNIP3	0.0922	0.1796	0.513592	0.607537	0.94831
BNIP3L	0.1284	0.1104	1.162948	0.244851	0.862042
BNIPL	-0.1553	0.1658	-0.936801	0.348861	0.892355
BOC	0.3118	0.1796	1.735349	0.082679	0.813226
BOD1	0.1653	0.1122	1.47315	0.140711	0.835649
BOD1L1	0.1703	0.1195	1.42517	0.154108	0.835649
BOK	-0.1703	0.1229	-1.385423	0.165923	0.835649
BOLA1	-0.0483	0.1316	-0.36695	0.713656	0.967372
BOLA2	-0.1382	0.1439	-0.960445	0.336831	0.889077
BOLA3	-0.238	0.1228	-1.938922	0.052511	0.787025
BOLL	-0.1447	0.1234	-1.171978	0.241206	0.8614
BOP1	-0.0296	0.0934	-0.316938	0.751291	0.971039
BORA	0.0446	0.122	0.365425	0.714794	0.967372
BPGM	0.0823	0.1175	0.700687	0.483498	0.92803
BPHL	0.2279	0.1787	1.275734	0.20205	0.850465
BPI	-0.0013	0.025	-0.053892	0.957021	NA
BPIFA1	NA	NA	NA	NA	NA
BPIFA2	NA	NA	NA	NA	NA
BPIFA3	0.0123	0.0702	0.175018	0.861066	0.986241
BPIFB1	0.0128	0.0312	0.409123	0.682449	NA
BPIFB2	0.0083	0.0468	0.177871	0.858824	NA
BPIFB3	0.197	0.1214	1.623324	0.10452	0.815047
BPIFB4	-0.0052	0.0477	-0.109376	0.912905	NA
BPIFB6	-0.0857	0.0785	-1.091534	0.275038	0.867043
BPIFC	-0.0268	0.1757	-0.152539	0.878762	0.989115
BPNT1	-0.0979	0.1035	-0.944963	0.344678	0.890941
BPTF	0.1186	0.102	1.16323	0.244736	0.862042
BRAF	0.0141	0.1321	0.106938	0.914838	0.990923
BRAP	-0.0074	0.0893	-0.083108	0.933766	0.992473
BRAT1	-0.1944	0.1464	-1.328149	0.184129	0.845393
BRCA1	0.1428	0.1276	1.119186	0.263061	0.864658
BRCA2	0.066	0.1615	0.40845	0.682943	0.963828
BRCC3	0.034	0.0993	0.342696	0.731827	0.968183
BRD1	0.0113	0.1163	0.097329	0.922465	0.990923
BRD2	0.0412	0.0863	0.477476	0.633023	0.954169
BRD3	0.1692	0.1239	1.365365	0.172138	0.837008
BRD4	0.0086	0.0777	0.110593	0.911939	0.990923
BRD7	-0.0383	0.1247	-0.307039	0.758814	0.971039
BRD8	0.0076	0.1036	0.073594	0.941334	0.992784
BRD9	0.1158	0.0617	1.876572	0.060577	0.797441
BRDT	0.0214	0.0267	0.800991	0.423137	NA
BRE	-0.0678	0.0976	-0.694856	0.487146	0.928917
BRF1	0.0695	0.0804	0.864155	0.387503	0.903667
BRF2	-0.0292	0.104	-0.281103	0.778631	0.973312
BRI3	2e-04	0.1346	0.001411	0.998874	0.999768
BRI3BP	0.4896	0.1788	2.737466	0.006191	0.550228
BRICD5	-0.3276	0.1685	-1.944566	0.051827	0.787025
BRINP1	0.1333	0.1398	0.953478	0.340348	0.889402
BRIP1	0.0625	0.175	0.357305	0.720864	0.967663
BRIX1	-0.0071	0.1057	-0.066756	0.946776	0.993761
BRK1	-0.0624	0.0979	-0.63703	0.524105	0.934662
BRMS1	-0.0836	0.124	-0.674385	0.500067	0.932369
BRMS1L	-0.1333	0.1016	-1.311993	0.189523	0.845393
BROX	0.1529	0.1047	1.460617	0.144121	0.835649
BRPF1	0.1221	0.1092	1.117829	0.26364	0.864658
BRPF3	0.084	0.0836	1.00427	0.315248	0.881824
BRS3	NA	NA	NA	NA	NA
BRSK1	-0.0287	0.1794	-0.160158	0.872757	0.988627
BRSK2	-0.1128	0.1663	-0.678053	0.497738	0.932174
BRWD1	-0.0276	0.1434	-0.19261	0.847265	0.983688
BRWD3	0.0271	0.1372	0.197324	0.843574	0.983296
BSCL2	-0.1187	0.1006	-1.180594	0.237764	0.8614
BSDC1	0.0778	0.1159	0.671179	0.502107	0.932949
BSG	-0.0526	0.0879	-0.599056	0.549135	0.938483
BSN	-0.034	0.1755	-0.193763	0.846361	0.983666
BSND	-0.0012	0.0251	-0.048289	0.961486	NA
BSPRY	0.2802	0.178	1.574362	0.115404	0.821114
BST1	0.1237	0.1762	0.701885	0.482751	0.92803
BST2	-0.4467	0.1786	-2.501231	0.012376	0.650752
BSX	NA	NA	NA	NA	NA
BTAF1	-0.0571	0.1417	-0.403295	0.686731	0.965153
BTBD10	0.0158	0.1698	0.093027	0.925882	0.991672
BTBD11	0.0344	0.1744	0.197405	0.84351	0.983296
BTBD16	-0.2459	0.1714	-1.43475	0.151358	0.835649
BTBD17	0.1464	0.1086	1.34786	0.177703	0.842685
BTBD18	-0.0395	0.1772	-0.222766	0.823718	0.981083
BTBD19	0.138	0.1675	0.823429	0.410264	0.910736
BTBD2	0.1128	0.0973	1.158841	0.246521	0.862042
BTBD3	-0.0182	0.1453	-0.124969	0.900548	0.990923
BTBD6	0.0047	0.0997	0.047182	0.962368	0.995599
BTBD7	0.0034	0.1493	0.022605	0.981965	0.997768
BTBD8	0.0068	0.179	0.038156	0.969564	0.996427
BTBD9	0.0181	0.0955	0.189367	0.849806	0.98457
BTC	0.2162	0.1757	1.230509	0.218507	0.856815
BTD	0.0962	0.1002	0.960532	0.336788	0.889077
BTF3	-0.0532	0.0967	-0.550346	0.582082	0.945129
BTF3L4	0.0888	0.1071	0.829333	0.406916	0.910395
BTG1	-0.2045	0.1474	-1.387798	0.165199	0.835649
BTG2	0.1188	0.1554	0.764683	0.444461	0.918068
BTG3	-0.048	0.1646	-0.291769	0.770464	0.971883
BTG4	-0.0131	0.025	-0.522185	0.601542	NA
BTK	0.0886	0.1795	0.493548	0.621625	0.950908
BTLA	0.2052	0.1679	1.222316	0.221588	0.857815
BTN1A1	0.194	0.0881	2.201361	0.02771	0.739725
BTN2A1	-0.0253	0.1301	-0.194614	0.845695	0.983472
BTN2A2	-0.1251	0.1128	-1.109256	0.26732	0.864658
BTNL8	-0.0088	0.0742	-0.11854	0.90564	0.990923
BTNL9	-0.3245	0.1741	-1.863386	0.062408	0.797441
BTRC	0.1443	0.1324	1.090371	0.27555	0.867208
BUB1	0.1229	0.1753	0.701251	0.483146	0.92803
BUB1B	0.0128	0.1786	0.071812	0.942752	0.992784
BUB3	-0.1499	0.0669	-2.241619	0.024986	0.723961
BUD13	-0.1091	0.1174	-0.929926	0.35241	0.89502
BUD31	-0.0045	0.0883	-0.050929	0.959382	0.995599
BVES	-0.0806	0.1499	-0.537648	0.59082	0.946756
BYSL	-0.1056	0.1216	-0.867978	0.385407	0.903217
BZRAP1	0.2346	0.1768	1.326596	0.184642	0.845393
BZW1	0.01	0.0629	0.159549	0.873236	0.988627
BZW2	0.0882	0.1115	0.790904	0.429	0.914649
C10orf107	-0.0019	0.136	-0.014257	0.988625	0.997916
C10orf11	0.0262	0.1701	0.153769	0.877792	0.989115
C10orf111	0.2394	0.1652	1.449832	0.147105	0.835649
C10orf113	NA	NA	NA	NA	NA
C10orf118	0.2646	0.1475	1.794445	0.072742	0.809937
C10orf12	-0.0081	0.1426	-0.056799	0.954705	0.995258
C10orf120	-0.0863	0.1084	-0.7961	0.425974	0.914487
C10orf131	NA	NA	NA	NA	NA
C10orf137	-0.0608	0.1514	-0.401877	0.687775	0.965153
C10orf2	-0.0218	0.0919	-0.236745	0.812855	0.980374
C10orf32	-0.1659	0.1249	-1.328092	0.184148	0.845393
C10orf35	-0.1282	0.1194	-1.074292	0.282692	0.871281
C10orf53	0.0655	0.0451	1.45242	0.146385	0.835649
C10orf54	-0.222	0.1252	-1.773251	0.076187	0.810382
C10orf55	-0.1099	0.0713	-1.541798	0.123123	0.821185
C10orf62	-0.0358	0.0617	-0.580152	0.561812	0.940059
C10orf67	NA	NA	NA	NA	NA
C10orf68	NA	NA	NA	NA	NA
C10orf71	0.0583	0.1717	0.339298	0.734385	0.968465
C10orf76	0.049	0.096	0.510561	0.609658	0.94831
C10orf82	-0.0022	0.1052	-0.020833	0.983379	0.997768
C10orf88	0.2134	0.144	1.481636	0.138437	0.835649
C10orf90	3e-04	0.0317	0.010376	0.991721	NA
C10orf99	-0.0013	0.025	-0.053892	0.957021	NA
C11orf1	-0.0841	0.1625	-0.517771	0.604618	0.94831
C11orf16	-0.1856	0.1748	-1.061476	0.288474	0.872665
C11orf24	-0.388	0.1462	-2.653462	0.007967	0.577873
C11orf30	0.1406	0.1474	0.95389	0.340139	0.889402
C11orf31	-0.1321	0.1598	-0.826493	0.408524	0.910395
C11orf34	0.1584	0.1434	1.104659	0.269307	0.864658
C11orf35	0.0618	0.0743	0.831519	0.405681	0.910395
C11orf42	-0.16	0.1785	-0.896466	0.370004	0.901903
C11orf48	-0.1222	0.1114	-1.097586	0.272385	0.866147
C11orf49	0.1076	0.174	0.618366	0.536334	0.934662
C11orf52	0.2688	0.1745	1.539841	0.123599	0.821185
C11orf53	-0.0121	0.0793	-0.152301	0.87895	0.989115
C11orf54	-0.0676	0.0983	-0.687713	0.491634	0.92931
C11orf57	0.0233	0.0841	0.27691	0.781849	0.974068
C11orf58	0.0877	0.0636	1.378498	0.16805	0.835649
C11orf63	0.0971	0.1575	0.616664	0.537456	0.934984
C11orf65	0.0223	0.1076	0.20721	0.835846	0.981994
C11orf68	-0.0185	0.0897	-0.206317	0.836543	0.982504
C11orf70	-0.3214	0.1721	-1.868044	0.061756	0.797441
C11orf71	0.1143	0.1797	0.636408	0.52451	0.934662
C11orf73	-0.1056	0.0885	-1.192751	0.232967	0.859976
C11orf74	0.1635	0.1694	0.965431	0.334329	0.889077
C11orf80	0.0953	0.1708	0.558015	0.576834	0.944209
C11orf82	-0.131	0.1365	-0.959754	0.337179	0.889077
C11orf83	-0.1467	0.1323	-1.108436	0.267674	0.864658
C11orf84	-0.1048	0.0978	-1.07237	0.283554	0.871375
C11orf85	-0.0172	0.0885	-0.194566	0.845733	0.983472
C11orf86	-0.0639	0.0804	-0.794156	0.427105	0.914649
C11orf87	0.1028	0.1356	0.758094	0.448395	0.92097
C11orf88	-0.0129	0.0251	-0.515813	0.605985	NA
C11orf91	-0.0263	0.0863	-0.304816	0.760506	0.971039
C11orf93	-0.057	0.0851	-0.670248	0.5027	0.933001
C11orf94	0.057	0.0605	0.942379	0.345998	0.891594
C11orf95	0.1376	0.1613	0.852902	0.393714	0.905904
C11orf96	0.1535	0.1794	0.855748	0.392137	0.905904
C12orf10	-0.0842	0.0981	-0.85804	0.39087	0.905904
C12orf23	0.047	0.1127	0.416612	0.676962	0.962509
C12orf29	-0.0311	0.1652	-0.188363	0.850592	0.984651
C12orf39	-0.1045	0.1218	-0.857622	0.391101	0.905904
C12orf4	0.0033	0.0936	0.035687	0.971532	0.99702
C12orf40	-0.2826	0.1472	-1.920524	0.054792	0.787025
C12orf43	0.3028	0.1635	1.852165	0.064002	0.800757
C12orf44	-0.1206	0.0958	-1.25985	0.207724	0.854339
C12orf45	0.1809	0.108	1.675215	0.093892	0.815047
C12orf49	-0.0229	0.1236	-0.185162	0.853102	0.985597
C12orf5	-0.0708	0.1113	-0.63557	0.525056	0.934662
C12orf50	0.0104	0.025	0.414401	0.678581	NA
C12orf52	-0.0182	0.1195	-0.15217	0.879053	0.989115
C12orf54	NA	NA	NA	NA	NA
C12orf56	0.0999	0.1043	0.958144	0.33799	0.889077
C12orf57	-0.0668	0.1288	-0.518299	0.60425	0.94831
C12orf60	NA	NA	NA	NA	NA
C12orf61	-0.1295	0.1784	-0.726127	0.467761	0.924354
C12orf65	0.0696	0.1638	0.424999	0.670837	0.961725
C12orf66	0.0331	0.1473	0.224443	0.822413	0.981081
C12orf68	0.1996	0.1724	1.157549	0.247048	0.862042
C12orf71	NA	NA	NA	NA	NA
C12orf73	-0.1069	0.1275	-0.838776	0.401595	0.90919
C12orf74	0.0353	0.0499	0.70817	0.47884	0.92711
C12orf75	-0.0315	0.1782	-0.176795	0.85967	0.986241
C12orf76	-0.0528	0.1722	-0.306502	0.759222	0.971039
C14orf1	0.0696	0.1124	0.619931	0.535303	0.934662
C14orf105	-0.0097	0.126	-0.076648	0.938904	0.992784
C14orf119	0.2231	0.1071	2.08303	0.037249	0.759222
C14orf132	0.4209	0.1481	2.842582	0.004475	0.500362
C14orf142	-0.104	0.1498	-0.694318	0.487483	0.929123
C14orf159	0.1188	0.1183	1.004185	0.315289	0.881824
C14orf166	0.0571	0.0907	0.629172	0.529237	0.934662
C14orf166B	-0.093	0.0887	-1.04913	0.294118	0.875677
C14orf169	-0.11	0.1356	-0.811532	0.41706	0.912034
C14orf178	-0.0574	0.074	-0.77516	0.438245	0.91638
C14orf180	-0.096	0.1475	-0.650998	0.515048	0.933625
C14orf182	0.0104	0.025	0.414401	0.678581	NA
C14orf183	-0.1203	0.0829	-1.4513	0.146696	0.835649
C14orf2	-0.098	0.1051	-0.932716	0.350966	0.894035
C14orf28	0.136	0.1667	0.815449	0.414815	0.910829
C14orf37	0.2479	0.1415	1.752024	0.07977	0.810382
C14orf39	0.2138	0.1175	1.820086	0.068746	0.808428
C14orf79	-0.1277	0.1759	-0.725672	0.46804	0.924354
C14orf80	-0.3814	0.1666	-2.289823	0.022032	0.717963
C14orf93	0.2395	0.1347	1.778589	0.075307	0.810382
C15orf26	0.0419	0.0601	0.696828	0.485911	0.928828
C15orf27	0.0416	0.1797	0.231484	0.816939	0.980761
C15orf38	0.1359	0.1281	1.061136	0.288628	0.872665
C15orf39	0.4114	0.1794	2.29355	0.021816	0.717963
C15orf40	-0.0762	0.1011	-0.754065	0.45081	0.921408
C15orf41	-0.0098	0.1522	-0.0642	0.948811	0.994289
C15orf43	0.0105	0.1692	0.06221	0.950396	0.994436
C15orf48	-0.1337	0.1639	-0.815534	0.414767	0.910829
C15orf52	-0.0746	0.1283	-0.581676	0.560785	0.939985
C15orf57	0.0577	0.1129	0.510653	0.609594	0.94831
C15orf59	-0.4256	0.1777	-2.394688	0.016635	0.700307
C15orf60	-0.181	0.1587	-1.140296	0.254163	0.863235
C15orf61	0.0224	0.1264	0.177078	0.859447	0.986241
C15orf62	0.3038	0.1443	2.10576	0.035225	0.758883
C15orf65	-0.1456	0.1788	-0.814367	0.415435	0.910829
C16orf11	-0.0015	0.0414	-0.03736	0.970198	NA
C16orf13	0.2311	0.1295	1.783641	0.074482	0.810382
C16orf45	-0.0033	0.1752	-0.018577	0.985179	0.997768
C16orf46	0.0833	0.1797	0.463567	0.642958	0.955564
C16orf47	NA	NA	NA	NA	NA
C16orf52	-0.3311	0.1175	-2.818114	0.004831	0.500362
C16orf58	0.1415	0.0745	1.899586	0.057487	0.793242
C16orf59	-0.1375	0.139	-0.989579	0.32238	0.883468
C16orf62	0.066	0.0779	0.846646	0.397193	0.907359
C16orf70	0.0042	0.0981	0.04286	0.965814	0.995599
C16orf72	0.0248	0.0887	0.279168	0.780116	0.973675
C16orf74	-0.3114	0.1735	-1.794349	0.072757	0.809937
C16orf78	NA	NA	NA	NA	NA
C16orf80	-0.0135	0.0887	-0.151992	0.879193	0.989175
C16orf82	-0.1472	0.1088	-1.352538	0.176203	0.840718
C16orf86	-0.0407	0.1022	-0.398329	0.690388	0.965353
C16orf87	-0.1371	0.1252	-1.095503	0.273296	0.866147
C16orf89	0.0448	0.1331	0.336555	0.736452	0.968914
C16orf90	-0.0941	0.1795	-0.524078	0.600225	0.946976
C16orf91	1e-04	0.0713	0.000748	0.999403	0.999805
C16orf92	-0.0013	0.025	-0.053892	0.957021	NA
C16orf93	-0.2654	0.1761	-1.506824	0.131856	0.830906
C16orf95	0.0128	0.0646	0.197711	0.843271	0.983296
C16orf96	-0.1663	0.1775	-0.936661	0.348933	0.892355
C17orf100	0.285	0.1796	1.586574	0.112609	0.818033
C17orf102	NA	NA	NA	NA	NA
C17orf103	-0.0431	0.1795	-0.239948	0.810371	0.980374
C17orf104	0.1034	0.1241	0.833496	0.404565	0.910395
C17orf105	-0.0492	0.0613	-0.801994	0.422556	0.914313
C17orf107	0.3051	0.1206	2.529886	0.01141	0.648807
C17orf47	0.03	0.0401	0.746817	0.455174	NA
C17orf49	-0.1049	0.0914	-1.146873	0.251434	0.863235
C17orf50	0.0972	0.1705	0.570164	0.568567	0.940904
C17orf53	0.0583	0.1091	0.534705	0.592854	0.946756
C17orf58	-0.1057	0.1602	-0.659975	0.50927	0.933625
C17orf59	0.1147	0.1264	0.907958	0.363901	0.900894
C17orf62	-0.2281	0.1535	-1.4859	0.137306	0.835649
C17orf64	0.0939	0.1128	0.832074	0.405367	0.910395
C17orf66	-0.0412	0.0421	-0.978571	0.327792	NA
C17orf67	-0.1406	0.1568	-0.896302	0.370091	0.90197
C17orf70	-0.1396	0.1146	-1.218077	0.223195	0.857815
C17orf72	0.0538	0.1591	0.337995	0.735367	0.968534
C17orf74	NA	NA	NA	NA	NA
C17orf75	0.0889	0.1048	0.8481	0.396382	0.906416
C17orf78	0.0354	0.0696	0.509001	0.610752	0.948651
C17orf80	0.1439	0.1005	1.431975	0.152151	0.835649
C17orf89	-0.1472	0.1598	-0.921188	0.356952	0.898398
C17orf96	-0.0487	0.0694	-0.70241	0.482423	0.92803
C17orf97	NA	NA	NA	NA	NA
C17orf98	0.2328	0.1795	1.297211	0.194559	0.845393
C18orf21	-0.2141	0.1109	-1.931086	0.053472	0.787025
C18orf25	0.0033	0.0901	0.036586	0.970815	0.997004
C18orf42	-0.0023	0.1762	-0.013324	0.989369	0.997936
C18orf54	0.0324	0.1793	0.180675	0.856623	0.986032
C18orf63	-0.037	0.0496	-0.745703	0.455847	0.922444
C18orf8	-0.123	0.1021	-1.205114	0.228159	0.857815
C19orf10	0.0823	0.1171	0.703073	0.48201	0.92803
C19orf12	0.1342	0.1256	1.069049	0.285048	0.872277
C19orf24	-0.1651	0.1239	-1.333029	0.182522	0.845393
C19orf25	0.1238	0.086	1.439622	0.149974	0.835649
C19orf26	-0.0205	0.1738	-0.117863	0.906176	0.990923
C19orf33	-0.0664	0.178	-0.373074	0.709093	0.967372
C19orf38	-0.0195	0.1775	-0.110119	0.912315	0.990923
C19orf40	-0.156	0.1538	-1.014508	0.310341	0.881546
C19orf43	-0.1255	0.1326	-0.946471	0.343909	0.89043
C19orf44	-0.0099	0.1291	-0.076408	0.939095	0.992784
C19orf45	0.0191	0.0252	0.755957	0.449675	NA
C19orf47	0.0027	0.1375	0.019933	0.984096	0.997768
C19orf52	0.1289	0.1025	1.257582	0.208543	0.854339
C19orf53	-0.0776	0.0909	-0.85389	0.393166	0.905904
C19orf54	0.0166	0.1262	0.131905	0.89506	0.990923
C19orf55	0.0524	0.1369	0.382726	0.701923	0.967372
C19orf57	-0.0042	0.1176	-0.035565	0.971629	0.99702
C19orf59	0.1139	0.1171	0.972422	0.330841	0.887606
C19orf60	-0.0187	0.1758	-0.106393	0.915271	0.990923
C19orf66	-0.2335	0.1586	-1.472732	0.140823	0.835649
C19orf67	0.0749	0.0668	1.12176	0.261965	0.864658
C19orf69	0.106	0.1741	0.608828	0.542639	0.936709
C19orf70	-0.243	0.1159	-2.095849	0.036096	0.758883
C19orf71	0.1	0.1751	0.571197	0.567866	0.940826
C19orf77	0.0087	0.0814	0.106742	0.914994	0.990923
C19orf80	0.2916	0.0789	3.697127	NA	NA
C19orf81	-0.0219	0.0794	-0.275409	0.783002	0.974068
C1D	-0.0993	0.1232	-0.80632	0.420059	0.913553
C1GALT1	0.0683	0.1569	0.435027	0.663543	0.959569
C1GALT1C1	0.1516	0.105	1.442981	0.149026	0.835649
C1QA	0.2523	0.175	1.441664	0.149397	0.835649
C1QB	0.2697	0.1786	1.510418	0.130937	0.83008
C1QBP	-0.0823	0.1102	-0.746709	0.455239	0.922163
C1QC	0.1602	0.1782	0.89894	0.368685	0.900894
C1QL1	0.1622	0.1098	1.477118	0.139644	0.835649
C1QL2	0.0203	0.0251	0.809346	0.418316	NA
C1QL3	0.0826	0.1795	0.46042	0.645215	0.955564
C1QL4	0.0358	0.0474	0.754624	0.450474	NA
C1QTNF1	0.0719	0.1672	0.429777	0.667358	0.960398
C1QTNF2	-0.0826	0.1695	-0.487368	0.625998	0.951782
C1QTNF3	0.3908	0.1785	2.18956	0.028556	0.742676
C1QTNF4	-0.022	0.0409	-0.537543	0.590893	NA
C1QTNF5	-0.1293	0.152	-0.850474	0.395062	0.906316
C1QTNF6	-0.0181	0.1473	-0.122994	0.902112	0.990923
C1QTNF7	0.2123	0.1636	1.297932	0.194311	0.845393
C1QTNF9	-0.3789	0.1319	-2.873128	0.004064	0.49518
C1R	0.0906	0.1732	0.523222	0.60082	0.946976
C1RL	0.273	0.1796	1.520438	0.128401	0.828492
C1S	0.2397	0.1794	1.336417	0.181413	0.845393
C1orf100	-0.1057	0.1555	-0.679875	0.496584	0.931961
C1orf101	-0.0141	0.1641	-0.086089	0.931396	0.992458
C1orf105	0.0829	0.1109	0.747912	0.454513	0.922066
C1orf106	0.0378	0.0723	0.522576	0.601269	0.946976
C1orf109	-0.0918	0.1179	-0.778321	0.43638	0.91638
C1orf111	-0.0435	0.1057	-0.411353	0.680813	0.963181
C1orf112	-0.0604	0.1036	-0.582357	0.560326	0.939985
C1orf115	-0.114	0.1599	-0.713182	0.475733	0.926156
C1orf116	-0.0506	0.049	-1.032055	0.302046	NA
C1orf122	-0.0627	0.1347	-0.465438	0.641618	0.95501
C1orf123	0.0112	0.0874	0.128587	0.897685	0.990923
C1orf127	0.1739	0.1716	1.01348	0.310831	0.881546
C1orf131	-0.07	0.1053	-0.664591	0.506312	0.933625
C1orf141	-0.0446	0.0425	-1.047341	0.294942	NA
C1orf146	NA	NA	NA	NA	NA
C1orf158	NA	NA	NA	NA	NA
C1orf159	NA	NA	NA	NA	NA
C1orf162	0.3176	0.1794	1.769894	0.076745	0.810382
C1orf168	-0.1724	0.1547	-1.114435	0.265093	0.864658
C1orf172	-0.0774	0.0733	-1.055612	0.291145	0.874091
C1orf173	0.2218	0.1104	2.008935	0.044544	0.772342
C1orf174	-0.0911	0.091	-1.00143	0.316619	0.881824
C1orf177	-0.0441	0.0874	-0.504985	0.61357	0.948651
C1orf185	0.0415	0.177	0.234704	0.814439	0.980374
C1orf186	0.0185	0.0662	0.280022	0.779461	0.973577
C1orf189	-0.1609	0.1601	-1.004885	0.314952	0.881824
C1orf192	0.0754	0.1794	0.420417	0.674181	0.962292
C1orf194	-0.0255	0.0863	-0.29554	0.767581	0.97164
C1orf195	0.0103	0.0254	0.407239	0.683832	NA
C1orf198	0.1065	0.1625	0.655218	0.512328	0.933625
C1orf21	0.0686	0.1172	0.585485	0.558222	0.939973
C1orf210	0.105	0.1011	1.038812	0.298892	0.877993
C1orf216	0.0762	0.1017	0.749005	0.453854	0.922066
C1orf226	0.1653	0.1172	1.410327	0.158443	0.835649
C1orf228	-0.0482	0.1505	-0.320126	0.748873	0.971039
C1orf233	-0.1478	0.1786	-0.827572	0.407913	0.910395
C1orf234	0.0104	0.025	0.414401	0.678581	NA
C1orf27	-0.1268	0.1205	-1.052132	0.292739	0.874786
C1orf35	-0.1099	0.1721	-0.638463	0.523172	0.934662
C1orf43	0.1434	0.0834	1.718461	0.085713	0.815047
C1orf50	0.0684	0.1132	0.604081	0.54579	0.937391
C1orf51	-0.1672	0.1749	-0.955851	0.339148	0.889077
C1orf52	0.0322	0.1084	0.296698	0.766697	0.971152
C1orf53	0.0217	0.1523	0.142271	0.886866	0.990923
C1orf54	-0.4707	0.1578	-2.983112	0.002853	0.453195
C1orf64	-0.0854	0.0755	-1.131948	0.257656	0.864453
C1orf68	0.0305	0.0269	1.134852	NA	NA
C1orf74	-0.1362	0.1065	-1.278783	0.200973	0.849528
C1orf85	0.0135	0.1083	0.124684	0.900774	0.990923
C1orf86	-0.1378	0.1495	-0.921948	0.356556	0.897977
C1orf87	0.0102	0.0254	0.403423	0.686637	NA
C1orf94	0.0339	0.1525	0.222617	0.823834	0.981083
C1orf95	0.3792	0.1651	2.29655	0.021644	0.717963
C2	0.14	0.1758	0.796223	0.425902	0.914487
C20orf112	-0.278	0.1528	-1.819394	0.068851	0.808428
C20orf141	-0.0344	0.1179	-0.291736	0.770489	0.971883
C20orf144	-0.2165	0.16	-1.353431	0.175918	0.840718
C20orf166	-0.3206	0.1794	-1.787327	0.073885	0.810382
C20orf173	NA	NA	NA	NA	NA
C20orf194	0.0499	0.0771	0.64715	0.517535	0.934213
C20orf195	-0.1589	0.1679	-0.94624	0.344026	0.89043
C20orf196	0.1023	0.1526	0.670655	0.50244	0.933001
C20orf201	0.0291	0.0547	0.532992	0.594039	0.946756
C20orf202	-0.0109	0.0419	-0.260513	0.794468	NA
C20orf24	-0.2056	0.1066	-1.92844	0.0538	0.787025
C20orf26	-0.1785	0.1726	-1.034427	0.300937	0.877993
C20orf27	0.0949	0.1328	0.714873	0.474687	0.925878
C20orf85	NA	NA	NA	NA	NA
C20orf96	0.0713	0.1763	0.404373	0.685938	0.965045
C21orf2	-0.2247	0.1278	-1.758364	0.078686	0.810382
C21orf33	-0.1215	0.12	-1.012413	0.311341	0.881546
C21orf58	-0.0115	0.1721	-0.066681	0.946835	0.993761
C21orf59	-0.1032	0.1082	-0.954321	0.339921	0.889107
C21orf62	-0.0321	0.1753	-0.183278	0.85458	0.985837
C21orf91	-0.0508	0.1757	-0.289142	0.772473	0.972266
C22orf15	0.0409	0.1721	0.237421	0.81233	0.980374
C22orf23	-0.0085	0.1362	-0.06228	0.95034	0.994436
C22orf26	-0.1087	0.1785	-0.609046	0.542494	0.936567
C22orf29	0.0131	0.1289	0.101376	0.919252	0.990923
C22orf31	0.1607	0.1622	0.990296	0.322029	0.883129
C22orf39	0.1624	0.128	1.268746	0.204532	0.851787
C22orf46	0.0076	0.0587	0.129233	0.897173	0.990923
C2CD2	-0.1114	0.1673	-0.665792	0.505544	0.933625
C2CD2L	-0.0958	0.1152	-0.831116	0.405908	0.910395
C2CD3	0.133	0.0954	1.394065	0.163298	0.835649
C2CD4C	-0.001	0.0253	-0.039689	0.968341	NA
C2orf15	-0.1642	0.1796	-0.914088	0.360671	0.900894
C2orf16	-0.0894	0.1306	-0.684763	0.493493	0.930299
C2orf40	-0.2759	0.1306	-2.112802	0.034618	0.758883
C2orf42	0.16	0.1228	1.302332	0.192803	0.845393
C2orf43	0.039	0.0926	0.421476	0.673408	0.962011
C2orf44	0.1986	0.1495	1.328663	0.183959	0.845393
C2orf47	-0.1134	0.0889	-1.276201	0.201885	0.850465
C2orf49	0.0447	0.1132	0.395212	0.692687	0.966886
C2orf50	-0.004	0.1003	-0.040085	0.968025	0.996045
C2orf53	NA	NA	NA	NA	NA
C2orf54	0.0104	0.025	0.414401	0.678581	NA
C2orf57	-0.0012	0.0251	-0.04829	0.961485	NA
C2orf61	-0.0971	0.0975	-0.995984	0.319258	0.882521
C2orf62	0.0522	0.1363	0.383049	0.701683	0.967372
C2orf68	0.1342	0.1693	0.792561	0.428033	0.914649
C2orf69	0.0791	0.1692	0.467337	0.640259	0.95501
C2orf70	-0.0508	0.035	-1.449466	0.147207	NA
C2orf71	-0.0013	0.025	-0.053892	0.957021	NA
C2orf72	0.2071	0.1614	1.28329	0.199391	0.84845
C2orf73	0.0649	0.1795	0.361354	0.717835	0.967558
C2orf74	NA	NA	NA	NA	NA
C2orf78	0.1298	0.1716	0.756561	0.449313	0.921096
C2orf80	0.0749	0.0847	0.884293	0.376538	0.903069
C2orf81	0.196	0.1655	1.184676	0.236146	0.8614
C2orf88	0.1985	0.1653	1.201323	0.229626	0.858537
C3	0.2393	0.1685	1.419577	0.155731	0.835649
C3AR1	0.2429	0.1741	1.394844	0.163063	0.835649
C3orf14	-0.3183	0.1797	-1.771651	0.076452	0.810382
C3orf17	0.0047	0.0971	0.04859	0.961246	0.995599
C3orf18	0.0914	0.152	0.601708	0.547368	0.937465
C3orf20	0.0878	0.1795	0.489276	0.624646	0.951782
C3orf30	NA	NA	NA	NA	NA
C3orf33	0.1415	0.1304	1.084686	0.278061	0.869231
C3orf36	-0.1507	0.1304	-1.155528	0.247874	0.862045
C3orf37	0.0621	0.105	0.591861	0.553944	0.938688
C3orf38	0.0234	0.0994	0.235253	0.814013	0.980374
C3orf43	-0.1348	0.1457	-0.924998	0.354967	0.897335
C3orf52	-8e-04	0.0325	-0.023807	0.981007	NA
C3orf56	NA	NA	NA	NA	NA
C3orf58	0.0522	0.1509	0.346169	0.729216	0.968183
C3orf62	-0.151	0.1745	-0.865347	0.386849	0.90332
C3orf67	0.1189	0.1689	0.703861	0.481519	0.92803
C3orf70	0.1839	0.1267	1.451984	0.146506	0.835649
C3orf80	0.0891	0.1752	0.508566	0.611057	0.948651
C3orf83	-0.0569	0.1268	-0.448312	0.653928	0.957331
C3orf84	-0.0219	0.1561	-0.140069	0.888605	0.990923
C4A	0.232	0.1739	1.334408	0.18207	0.845393
C4B	0.0281	0.0928	0.302867	0.761991	0.971039
C4BPA	-0.0094	0.1707	-0.055155	0.956015	0.995277
C4BPB	-0.1585	0.1465	-1.082115	0.279201	0.870306
C4orf17	NA	NA	NA	NA	NA
C4orf19	0.299	0.142	2.106436	0.035167	0.758883
C4orf21	-0.054	0.1315	-0.410314	0.681575	0.963254
C4orf22	0.0104	0.025	0.414401	0.678581	NA
C4orf27	0.1016	0.0751	1.351993	0.176378	0.841047
C4orf29	-0.2448	0.1564	-1.564562	0.117686	0.821114
C4orf3	-0.0052	0.0914	-0.056958	0.954579	0.995258
C4orf32	-0.278	0.1187	-2.341195	0.019222	0.713821
C4orf33	-0.167	0.1787	-0.934435	0.350079	0.893561
C4orf36	0.0727	0.1557	0.467114	0.640418	0.95501
C4orf45	0.0101	0.0255	0.39752	0.690984	NA
C4orf47	-0.0195	0.1606	-0.121571	0.903239	0.990923
C4orf48	-0.1059	0.1507	-0.702595	0.482308	0.92803
C4orf51	0.0519	0.1488	0.348951	0.727126	0.968183
C5	-0.1261	0.115	-1.096931	NA	NA
C5AR1	0.2007	0.1796	1.117194	0.263911	0.864658
C5AR2	0.0952	0.1723	0.55218	0.580825	0.94489
C5orf15	-0.0527	0.1058	-0.497661	0.618723	0.949792
C5orf20	NA	NA	NA	NA	NA
C5orf22	-0.0301	0.1523	-0.197529	0.843414	0.983296
C5orf24	-0.0051	0.1079	-0.047545	0.962079	0.995599
C5orf28	0.114	0.1446	0.788433	0.430443	0.915088
C5orf30	-0.2402	0.1749	-1.373639	0.169554	0.836563
C5orf34	0.1635	0.1539	1.062282	0.288108	0.872665
C5orf42	-0.2109	0.1556	-1.355224	0.175346	0.840034
C5orf45	-0.0924	0.1632	-0.566275	0.571207	0.942275
C5orf46	0.0267	0.0251	1.061079	0.288654	NA
C5orf47	0.0676	0.1793	0.377097	0.706102	0.967372
C5orf48	-0.0381	0.0809	-0.471303	0.637424	0.954921
C5orf49	-0.0351	0.0638	-0.549667	0.582548	0.945129
C5orf52	-0.0816	0.1676	-0.486856	0.626361	0.951782
C5orf58	NA	NA	NA	NA	NA
C5orf63	0.008	0.1071	0.07483	0.94035	0.992784
C6	0.1301	0.153	0.850418	0.395092	0.906316
C6orf1	-0.1224	0.1404	-0.87161	0.383421	0.903217
C6orf106	0.0336	0.1188	0.282766	0.777357	0.973002
C6orf118	-0.0023	0.0315	-0.072678	0.942062	NA
C6orf120	-0.0219	0.0981	-0.223421	0.823208	0.981081
C6orf132	0.0554	0.0677	0.818043	0.413332	0.910829
C6orf136	-0.0552	0.1266	-0.4363	0.662619	0.959569
C6orf141	-0.4396	0.1784	-2.464471	0.013722	0.682876
C6orf15	0.0223	0.0587	0.380364	0.703675	0.967372
C6orf163	0.0038	0.071	0.053694	0.957179	0.995519
C6orf165	-0.294	0.1641	-1.791805	0.073164	0.810281
C6orf195	NA	NA	NA	NA	NA
C6orf203	-0.097	0.1137	-0.853171	0.393564	0.905904
C6orf211	0.0247	0.128	0.192961	0.84699	0.983688
C6orf222	-0.1663	0.1579	-1.052876	0.292398	0.874786
C6orf226	0.0868	0.1796	0.483188	0.628962	0.952373
C6orf25	-0.1228	0.1687	-0.728075	0.466567	0.924176
C6orf47	0.0211	0.1222	0.172585	0.862977	0.986241
C6orf48	-0.0129	0.0251	-0.515813	0.605985	NA
C6orf52	0.0139	0.0324	0.429489	0.667567	NA
C6orf57	0.011	0.1078	0.102474	0.91838	0.990923
C6orf70	0.1771	0.0984	1.799348	0.071964	0.809937
C6orf89	-0.0944	0.1047	-0.902277	0.36691	0.900894
C7	0.1016	0.1615	0.62899	0.529355	0.934662
C7orf10	-0.0714	0.1394	-0.511833	0.608768	0.94831
C7orf25	-0.0514	0.1051	-0.489279	0.624644	0.951782
C7orf26	0.0934	0.1067	0.875576	0.38126	0.903217
C7orf31	-0.1527	0.1545	-0.988499	0.322908	0.883618
C7orf34	NA	NA	NA	NA	NA
C7orf41	-0.1032	0.1634	-0.631621	0.527634	0.934662
C7orf43	-0.0891	0.1336	-0.666744	0.504935	0.933625
C7orf49	0.1707	0.1479	1.153615	0.248658	0.862761
C7orf50	-0.0333	0.1111	-0.299309	0.764704	0.971039
C7orf55	-0.2289	0.117	-1.955819	0.050487	0.787025
C7orf57	0.1769	0.1658	1.067168	0.285896	0.872407
C7orf60	0.0492	0.1036	0.474761	0.634957	0.95482
C7orf61	0.0094	0.0251	0.374597	0.707961	NA
C7orf62	NA	NA	NA	NA	NA
C7orf63	0.0816	0.1797	0.454058	0.649787	0.956758
C7orf72	NA	NA	NA	NA	NA
C8A	-0.1939	0.1015	-1.910036	0.056129	0.787025
C8B	-0.1332	0.1791	-0.743857	0.456963	0.922776
C8G	-0.0539	0.1787	-0.301364	0.763137	0.971039
C8orf22	0.1284	0.1702	0.754157	0.450755	0.921408
C8orf33	0.1176	0.0878	1.339517	0.180402	0.844745
C8orf34	-0.0013	0.025	-0.053892	0.957021	NA
C8orf37	0.1254	0.1131	1.108841	0.267499	0.864658
C8orf4	-0.1567	0.1636	-0.957847	0.33814	0.889077
C8orf46	0.0188	0.0253	0.7432	0.457361	NA
C8orf47	-0.0072	0.042	-0.171037	0.864195	NA
C8orf48	-0.0176	0.1796	-0.09825	0.921733	0.990923
C8orf58	9e-04	0.1045	0.008561	0.993169	0.998738
C8orf59	0.0423	0.1072	0.394283	0.693372	0.967372
C8orf76	-0.0445	0.0943	-0.472593	0.636504	0.954838
C8orf82	0.0037	0.1693	0.021785	0.982619	0.997768
C9	-0.1534	0.1089	-1.408896	0.158866	0.835649
C9orf114	0.3267	0.1207	2.707741	0.006774	0.558785
C9orf116	0.1738	0.1645	1.056353	0.290807	0.874091
C9orf117	-0.2794	0.166	-1.682471	0.092478	0.815047
C9orf123	-0.142	0.0913	-1.555689	0.119782	0.821114
C9orf131	0.1434	0.1684	0.851447	0.394521	0.906316
C9orf135	0.3935	0.1726	2.279827	0.022618	0.71987
C9orf139	NA	NA	NA	NA	NA
C9orf142	-0.102	0.1768	-0.576949	0.563974	0.940392
C9orf152	-0.0163	0.0253	-0.645301	0.518732	NA
C9orf153	0.0108	0.0496	0.218807	0.8268	NA
C9orf156	0.01	0.1425	0.070513	0.943785	0.992784
C9orf16	-0.1567	0.1516	-1.033355	0.301438	0.877993
C9orf163	0.0052	0.159	0.032463	0.974103	0.99712
C9orf169	0.082	0.105	0.781283	0.434636	0.916221
C9orf171	0.0074	0.04	0.184745	0.853429	NA
C9orf172	0.1085	0.1466	0.740532	0.458977	0.923398
C9orf173	-0.0106	0.0893	-0.118439	0.90572	0.990923
C9orf24	-0.2622	0.1789	-1.465709	0.142728	0.835649
C9orf3	0.1507	0.1483	1.016033	0.309614	0.881546
C9orf40	0.1458	0.1729	0.843093	0.399176	0.909162
C9orf41	0.1076	0.132	0.814873	0.415145	0.910829
C9orf43	-0.247	0.1791	-1.378789	0.16796	0.835649
C9orf47	-0.0703	0.1039	-0.676784	0.498543	0.932369
C9orf50	-0.0384	0.078	-0.492905	0.62208	0.951214
C9orf57	-0.0012	0.0251	-0.048268	0.961502	NA
C9orf64	0.0805	0.1334	0.603332	0.546288	0.937391
C9orf66	NA	NA	NA	NA	NA
C9orf69	0.2166	0.1172	1.847089	0.064734	0.801876
C9orf72	0.0628	0.1323	0.474496	0.635146	0.95482
C9orf78	0.0634	0.0781	0.812147	0.416707	0.911833
C9orf84	0.0105	0.0251	0.419495	0.674854	NA
C9orf85	-0.0272	0.1337	-0.203097	0.839059	0.98283
C9orf89	-0.0551	0.125	-0.440597	0.659505	0.958848
C9orf9	-0.1147	0.1152	-0.995616	0.319437	0.882639
C9orf91	0.2664	0.1415	1.883106	0.059686	0.797441
C9orf92	0.0105	0.0251	0.419514	0.674841	NA
C9orf96	-0.216	0.1718	-1.257398	0.20861	0.854339
CA1	-0.0477	0.1489	-0.320085	0.748904	0.971039
[truncated: 14,341 more rows]

## Sheet: 49
NMR, female, breeder vs non-breeder, skin
Genes	log2FoldChange	lfcSE	stat	pvalue	padj
A1BG	0.1236	0.3564	0.346882	0.72868	0.973609
A1CF	0.0015	0.0996	0.015515	0.987621	NA
A2M	-0.0169	0.3378	-0.050149	0.960004	0.994037
A3GALT2	-0.4584	0.3534	-1.297057	0.194612	0.90591
A4GALT	0.4624	0.285	1.622662	0.104662	0.891107
AAAS	0.0407	0.1631	0.249409	0.803045	0.981947
AACS	0.505	0.2131	2.369402	0.017817	0.662808
AADAC	-0.7754	0.3563	-2.176411	0.029525	0.762067
AADACL2	-0.0362	0.2931	-0.123567	0.901659	0.9897
AADACL4	0.2905	0.2498	1.163253	0.244727	0.909953
AADAT	0.7887	0.2883	2.73609	0.006217	0.50864
AAED1	0.092	0.2311	0.398135	0.690531	0.96925
AAGAB	-0.1479	0.1723	-0.858074	0.390851	0.931673
AAMDC	0.0404	0.1866	0.216324	0.828735	0.984363
AAMP	-0.1833	0.1179	-1.55491	0.119967	0.893913
AANAT	-0.3386	0.2348	-1.442038	0.149292	0.893913
AAR2	-0.1648	0.1722	-0.956626	0.338756	0.923598
AARD	0.0676	0.1156	0.584886	0.558625	NA
AARS	-0.1315	0.1343	-0.979302	0.327431	0.921038
AARS2	0.1434	0.1754	0.817641	0.413562	0.931903
AARSD1	0.2927	0.1846	1.585149	0.112932	0.893913
AASDH	0.3685	0.2371	1.554163	0.120145	0.893913
AASDHPPT	-0.22	0.155	-1.419105	0.155868	0.893913
AASS	0.0272	0.3054	0.089145	0.928966	0.991077
AATF	-0.1027	0.1489	-0.689602	0.490445	0.944565
AATK	0.663	0.2675	2.478409	0.013197	0.617841
ABAT	-0.1172	0.2517	-0.465551	0.641537	0.961647
ABCA1	-0.083	0.2287	-0.362848	0.716719	0.972925
ABCA12	-0.0754	0.2376	-0.317352	0.750976	0.975449
ABCA13	0.1378	0.1642	0.839604	0.401131	0.931702
ABCA2	0.2669	0.2327	1.147008	0.251378	0.909953
ABCA3	0.0308	0.2028	0.151944	0.879231	0.987851
ABCA4	0.2403	0.3427	0.701245	0.48315	0.940166
ABCA5	0.3079	0.1645	1.87106	0.061337	0.834805
ABCA6	0.1592	0.2839	0.56094	0.574838	0.951208
ABCA7	0.0459	0.1726	0.265929	0.790294	0.981071
ABCA8	NA	NA	NA	NA	NA
ABCA9	NA	NA	NA	NA	NA
ABCB1	0.2579	0.2557	1.008774	0.313083	0.917633
ABCB10	-0.0543	0.2371	-0.229105	0.818788	0.983912
ABCB11	-0.5349	0.3317	-1.612793	0.106789	NA
ABCB4	4e-04	0.1027	0.003759	0.997	NA
ABCB6	-0.0084	0.1967	-0.042788	0.96587	0.994795
ABCB7	-0.0612	0.1535	-0.39877	0.690062	0.96925
ABCB8	0.1437	0.1211	1.186252	0.235523	0.909953
ABCB9	0.0845	0.2382	0.354593	0.722894	0.973609
ABCC1	0.2773	0.1276	2.172985	0.029781	0.762067
ABCC10	0.4257	0.2612	1.630181	0.103063	0.891107
ABCC11	0.0588	0.1971	0.298164	0.765578	NA
ABCC12	0.0015	0.0996	0.015515	0.987621	NA
ABCC2	0.2248	0.3299	0.681475	0.495571	0.94507
ABCC3	-0.217	0.1565	-1.386733	0.165523	0.894915
ABCC4	-0.0235	0.2296	-0.102208	0.918592	0.990803
ABCC5	0.0926	0.1823	0.508136	0.611358	0.956324
ABCC6	-0.0825	0.2512	-0.328403	0.742607	NA
ABCC8	0.0917	0.3188	0.287748	0.77354	0.979013
ABCC9	-0.0946	0.3007	-0.314596	0.753068	0.97558
ABCD1	-0.0295	0.2558	-0.115509	0.908042	0.9897
ABCD2	0.2653	0.3562	0.744868	0.456352	0.934509
ABCD3	-0.3812	0.1443	-2.642573	0.008228	0.552241
ABCD4	0.2074	0.167	1.24189	0.214277	0.909798
ABCE1	-0.1764	0.1506	-1.171201	0.241518	0.909953
ABCF1	0.0761	0.1897	0.401236	0.688246	0.96925
ABCF2	-0.3096	0.1998	-1.549229	0.121327	0.893913
ABCF3	0.2329	0.1349	1.726155	0.08432	0.869814
ABCG1	0.1255	0.1933	0.649163	0.516233	0.945833
ABCG2	0.0401	0.2391	0.167603	0.866895	0.987761
ABCG4	-0.4388	0.3124	-1.404322	0.160223	0.893913
ABCG8	0.1946	0.356	0.546597	0.584655	0.952035
ABHD1	0.2293	0.1571	1.459316	0.144478	0.893913
ABHD10	0.0049	0.1987	0.024715	0.980282	0.996793
ABHD11	-0.0848	0.1666	-0.509188	0.610621	0.956324
ABHD12	-0.1002	0.1607	-0.623734	0.532803	0.947339
ABHD12B	0.2311	0.2856	0.809091	0.418463	0.932698
ABHD13	-0.2123	0.1144	-1.855544	0.063519	0.844928
ABHD14A	0.0502	0.1802	0.278547	0.780593	0.980415
ABHD14B	0.0302	0.1304	0.231828	0.816671	0.983912
ABHD15	-0.0623	0.3046	-0.204595	0.837889	0.984363
ABHD16A	0.208	0.1812	1.147877	0.25102	0.909953
ABHD16B	-0.0601	0.3076	-0.195526	0.844981	NA
ABHD17A	0.007	0.1094	0.063787	0.94914	0.993968
ABHD17B	0.0893	0.2451	0.36441	0.715552	0.972925
ABHD17C	-0.2253	0.2515	-0.895743	0.37039	0.930236
ABHD2	0.0926	0.2113	0.438044	0.661355	0.966643
ABHD3	0.2593	0.2375	1.09165	0.274987	0.913083
ABHD4	0.0121	0.1447	0.083851	0.933175	0.992634
ABHD5	0.1033	0.1883	0.548639	0.583253	0.952035
ABHD6	-0.0884	0.2162	-0.408611	0.682825	0.96925
ABHD8	-0.0269	0.2158	-0.124563	0.90087	0.9897
ABI1	-0.0516	0.1443	-0.357333	0.720843	0.973609
ABI2	0.2211	0.1327	1.666038	0.095706	0.883509
ABI3	0.0339	0.2542	0.13341	0.893869	0.989345
ABI3BP	-0.3504	0.2526	-1.387234	0.165371	0.894915
ABL1	-0.2105	0.241	-0.873795	0.38223	0.930236
ABL2	0.0102	0.2176	0.046781	0.962687	0.994329
ABLIM1	-0.0867	0.181	-0.478866	0.632034	0.960045
ABLIM2	-0.1174	0.3119	-0.376387	0.706629	0.970725
ABLIM3	0.3015	0.2127	1.417415	0.156362	0.893913
ABR	-0.0103	0.1402	-0.073424	0.941469	0.993272
ABRA	0.0516	0.3253	0.158664	0.873934	0.987761
ABRACL	-0.1842	0.2261	-0.814527	0.415343	0.932698
ABT1	-0.0792	0.1612	-0.490957	0.623457	0.959574
ABTB1	0.2374	0.2064	1.150326	0.25001	0.909953
ABTB2	-0.033	0.2649	-0.124514	0.900908	0.9897
ACAA1	0.1062	0.1422	0.747379	0.454835	0.934509
ACAA2	-0.2301	0.2945	-0.781416	0.434558	0.933282
ACACA	0.2803	0.2601	1.077605	0.28121	0.916446
ACACB	0.2979	0.2387	1.248315	0.211916	0.909798
ACAD10	0.1207	0.107	1.127414	0.259567	0.910281
ACAD11	0.2658	0.2122	1.252756	0.210294	0.909798
ACAD8	0.3494	0.1848	1.890449	0.058698	0.831097
ACAD9	0.1949	0.173	1.126642	0.259894	0.910281
ACADL	-0.0075	0.3412	-0.021861	0.982559	0.997604
ACADM	0.0227	0.2584	0.088036	0.929848	0.991501
ACADS	0.0245	0.2493	0.098234	0.921747	0.990803
ACADSB	0.016	0.3034	0.052826	0.957871	0.993968
ACADVL	-0.0347	0.1877	-0.185099	0.853151	0.986316
ACAN	0.135	0.3339	0.404232	0.686042	0.96925
ACAP1	0.22	0.2629	0.836573	0.402833	0.931743
ACAP2	-0.1749	0.1398	-1.251126	0.210888	0.909798
ACAP3	0.075	0.1739	0.431097	0.666398	0.967358
ACAT1	0.0429	0.2941	0.14578	0.884095	0.98819
ACAT2	-0.1762	0.3082	-0.571867	0.567412	0.949208
ACBD3	-0.23	0.091	-2.527668	0.011482	0.593307
ACBD4	0.1612	0.1555	1.037211	0.299638	0.917633
ACBD6	0.618	0.3343	1.848678	0.064504	NA
ACBD7	-0.2937	0.2537	-1.15769	0.246991	0.909953
ACCS	0.3338	0.2817	1.184792	0.2361	0.909953
ACCSL	-0.2156	0.3393	-0.635361	0.525193	NA
ACD	0.2925	0.1867	1.566445	0.117245	0.893913
ACE	-0.819	0.3373	-2.427985	0.015183	0.641521
ACE2	-0.631	0.2874	-2.19583	0.028104	0.754509
ACER1	-0.0731	0.2162	-0.33819	0.73522	0.973609
ACER2	0.0481	0.2189	0.219595	0.826187	0.984363
ACER3	-0.1484	0.2525	-0.587461	0.556894	0.948545
ACIN1	0.2279	0.1935	1.177314	0.23907	0.909953
ACKR2	-0.4749	0.3192	-1.48761	0.136854	0.893913
ACKR3	-0.2993	0.2602	-1.150173	0.250073	0.909953
ACKR4	-0.2296	0.215	-1.067785	0.285617	0.917633
ACLY	0.044	0.1635	0.268882	0.788021	0.980827
ACMSD	-0.022	0.3308	-0.066568	0.946925	0.993938
ACN9	0.0934	0.2268	0.41169	0.680566	0.969225
ACO1	0.1238	0.1981	0.624966	0.531994	0.947339
ACO2	0.1334	0.3258	0.409589	0.682108	0.96925
ACOT1	0.0331	0.3516	0.094086	0.925041	0.990803
ACOT11	0.1096	0.2412	0.454379	0.649556	0.96353
ACOT12	-0.1909	0.1577	-1.210325	0.226154	0.909953
ACOT13	0.1382	0.1775	0.778381	0.436344	0.933282
ACOT6	-0.1512	0.2472	-0.611652	0.540768	0.947339
ACOT7	-0.2285	0.2362	-0.967261	0.333413	0.922863
ACOT8	-0.0729	0.1587	-0.459438	0.645919	0.961647
ACOT9	0.0927	0.1366	0.678984	0.497148	0.945113
ACOX1	-0.1361	0.1534	-0.887262	0.374938	0.930236
ACOX2	0.3334	0.261	1.277571	0.201401	0.909798
ACOX3	-0.2879	0.1215	-2.369928	0.017792	0.662808
ACOXL	NA	NA	NA	NA	NA
ACP1	0.0064	0.0954	0.066845	0.946705	0.993863
ACP2	-0.0731	0.1919	-0.381091	0.703136	0.969742
ACP5	-0.4902	0.3092	-1.585452	0.112864	0.893913
ACP6	0.2213	0.1652	1.339569	0.180386	0.904804
ACPL2	-0.3781	0.1556	-2.429893	0.015103	0.641464
ACPP	-0.1427	0.3152	-0.452768	0.650716	0.964182
ACPT	-0.0234	0.2222	-0.105287	0.916148	0.990803
ACR	-0.124	0.3343	-0.371014	0.710627	NA
ACRBP	0.0342	0.3114	0.109825	0.912548	0.99065
ACRC	-0.1435	0.3404	-0.421386	0.673473	0.969159
ACRV1	-0.2681	0.3559	-0.753373	0.451226	0.934509
ACSBG1	-0.2331	0.2722	-0.856107	0.391939	0.931702
ACSBG2	0.0838	0.2781	0.301317	0.763173	0.976603
ACSF2	0.2222	0.1764	1.259966	0.207682	0.909798
ACSF3	0.1536	0.1707	0.899885	0.368181	0.930236
ACSL1	0.1877	0.1935	0.970049	0.332022	0.922585
ACSL3	0.1349	0.2351	0.57358	0.566252	0.949205
ACSL4	-0.0336	0.1326	-0.253616	0.799792	0.981947
ACSL5	-0.3838	0.2016	-1.903701	0.056949	0.829721
ACSL6	-0.006	0.3479	-0.017137	0.986328	0.998501
ACSM1	0.1512	0.2146	0.704578	0.481073	NA
ACSM2A	0.0013	0.1736	0.007626	0.993915	NA
ACSM3	0.0715	0.2356	0.30343	0.761562	0.97628
ACSM4	0.6088	0.2708	2.248229	0.024562	0.726342
ACSM5	0.0199	0.2782	0.071469	0.943024	0.993272
ACSS1	0.2862	0.1758	1.628249	0.103472	0.891107
ACSS2	0.4119	0.3001	1.372846	0.1698	0.898466
ACSS3	0.0155	0.2819	0.054872	0.956241	0.993968
ACTA1	0.0781	0.2806	0.278295	0.780786	0.980415
ACTA2	0.0504	0.3132	0.160812	0.872242	0.987761
ACTB	-0.2881	0.1861	-1.548065	0.121607	0.893913
ACTC1	0.9374	0.3215	2.915539	0.003551	0.447144
ACTG1	-0.3205	0.1956	-1.638347	0.101349	0.891107
ACTG2	-0.4219	0.3479	-1.212834	0.225193	0.909953
ACTL10	0.375	0.3389	1.1066	0.268467	0.911445
ACTL6A	-0.1163	0.1937	-0.600772	0.547992	0.947745
ACTL6B	0.3612	0.3522	1.025462	0.305145	0.917633
ACTL7A	0.3714	0.346	1.0733	0.283137	0.916762
ACTL7B	0.3646	0.3255	1.119964	0.262729	0.910281
ACTL8	-0.0449	0.0997	-0.45048	0.652364	NA
ACTN2	0.0738	0.2943	0.250913	0.801881	0.981947
ACTN3	-0.3051	0.3334	-0.915158	0.360108	0.928652
ACTN4	-0.1239	0.1028	-1.204859	0.228258	0.909953
ACTR10	-0.139	0.1503	-0.924821	0.355059	0.927076
ACTR1A	-0.1053	0.1126	-0.934863	0.349859	0.924815
ACTR1B	0.1692	0.1717	0.985509	0.324374	0.921038
ACTR2	-0.4277	0.172	-2.486481	0.012901	0.617841
ACTR3	-0.3505	0.173	-2.026485	0.042715	0.790104
ACTR3B	-0.1535	0.1881	-0.816087	0.41445	0.932416
ACTR5	0.0093	0.0724	0.128745	0.89756	0.9897
ACTR6	0.0415	0.0867	0.479096	0.63187	0.960045
ACTR8	0.1785	0.1395	1.279542	0.200706	0.909798
ACTRT1	NA	NA	NA	NA	NA
ACTRT2	NA	NA	NA	NA	NA
ACTRT3	-0.0118	0.2852	-0.041241	0.967104	0.994836
ACVR1	-0.1368	0.1321	-1.035673	0.300355	0.917633
ACVR1B	-0.1832	0.1863	-0.983139	0.325539	0.921038
ACVR1C	-0.0649	0.3563	-0.18204	0.855552	0.986586
ACVR2A	0.2502	0.1919	1.303675	0.192344	0.90591
ACVRL1	-0.2404	0.191	-1.258231	0.208308	0.909798
ACY1	-0.1874	0.1604	-1.168447	0.242627	0.909953
ACY3	NA	NA	NA	NA	NA
ACYP1	-0.1483	0.3317	-0.447194	0.654735	0.965319
ACYP2	0.0271	0.354	0.076576	0.938961	0.99295
ADA	-0.2148	0.2765	-0.776721	0.437323	0.933544
ADAD1	-0.1908	0.2815	-0.677778	0.497912	0.945113
ADAD2	-0.0672	0.2386	-0.281573	0.778271	NA
ADAL	0.0111	0.1021	0.10877	0.913385	0.990803
ADAM10	-0.0793	0.1329	-0.596351	0.550941	0.948198
ADAM11	0.2216	0.3385	0.654653	0.512691	0.945833
ADAM12	-0.0283	0.3562	-0.079321	0.936777	0.992843
ADAM15	0.0985	0.1713	0.574824	0.56541	0.949205
ADAM17	-0.0091	0.1423	-0.063947	0.949012	0.993968
ADAM18	0.1183	0.2136	0.55386	0.579674	NA
ADAM19	-0.4282	0.2326	-1.841135	0.065602	0.851278
ADAM2	-0.0111	0.3309	-0.033596	0.973199	0.995344
ADAM21	-0.0539	0.3343	-0.161192	0.871943	NA
ADAM22	0.2766	0.275	1.005804	0.31451	0.918128
ADAM23	0.2695	0.2869	0.939401	0.347525	0.924815
ADAM28	0.0659	0.1164	0.566268	NA	NA
ADAM29	NA	NA	NA	NA	NA
ADAM32	NA	NA	NA	NA	NA
ADAM33	0.3706	0.2402	1.542792	0.122881	0.893913
ADAM9	-0.2129	0.1606	-1.325577	0.18498	0.905013
ADAMDEC1	-0.0464	0.0996	-0.46561	0.641495	NA
ADAMTS1	0.0813	0.2108	0.385827	0.699625	0.96925
ADAMTS10	0.0378	0.2533	0.149237	0.881367	0.988017
ADAMTS12	-0.8144	0.308	-2.644133	0.00819	0.552241
ADAMTS13	0.1211	0.3403	0.355676	0.722083	0.973609
ADAMTS14	0.4079	0.3192	1.277909	0.201282	0.909798
ADAMTS15	-0.8399	0.2494	-3.368008	0.000757	0.250344
ADAMTS16	-0.0047	0.3543	-0.013285	0.989401	0.998558
ADAMTS17	0.1088	0.2927	0.371592	0.710197	0.971653
ADAMTS18	-0.1674	0.319	-0.524931	0.599631	0.954608
ADAMTS19	-0.0025	0.3564	-0.006988	0.994424	0.999241
ADAMTS2	-0.6524	0.3059	-2.132503	0.032966	0.78472
ADAMTS20	0.2555	0.285	0.896213	0.370139	0.930236
ADAMTS3	0.1879	0.3063	0.61358	0.539493	0.947339
ADAMTS4	-0.4427	0.3264	-1.356316	0.174999	0.90422
ADAMTS6	-0.2323	0.3436	-0.676155	0.498942	0.945113
ADAMTS7	0.1503	0.2636	0.570201	0.568541	0.949747
ADAMTS8	-0.3523	0.2775	-1.269773	0.204166	0.909798
ADAMTS9	-0.1675	0.2485	-0.674046	0.500282	0.945113
ADAMTSL1	-0.0753	0.2666	-0.282502	0.777558	0.979719
ADAMTSL2	0.3912	0.3484	1.122948	0.261459	0.910281
ADAMTSL3	-0.1267	0.2251	-0.563079	0.573381	0.951208
ADAMTSL4	0.2255	0.2225	1.013164	0.310982	0.917633
ADAMTSL5	0.4504	0.2389	1.885044	0.059424	0.831478
ADAP1	-0.0369	0.2277	-0.16192	0.871369	0.987761
ADAP2	-0.4343	0.219	-1.982947	0.047373	0.80549
ADAR	-0.145	0.1131	-1.281164	0.200136	0.909798
ADARB1	-0.1283	0.2166	-0.592615	0.553439	0.948259
ADARB2	-0.0654	0.3487	-0.187563	0.851219	0.985728
ADAT1	0.2775	0.2274	1.220364	0.222327	0.909953
ADAT2	0.3975	0.246	1.615466	0.10621	0.891739
ADAT3	0.1543	0.2156	0.715699	0.474177	0.93765
ADC	-0.638	0.3352	-1.903583	0.056964	0.829721
ADCK1	0.1523	0.2134	0.713813	0.475343	0.938037
ADCK2	-0.0835	0.1754	-0.476405	0.633786	0.96088
ADCK3	0.1151	0.3511	0.327706	0.743134	0.974046
ADCK4	-0.0393	0.0802	-0.489771	0.624296	0.959574
ADCK5	0.1714	0.2247	0.76283	0.445565	0.933652
ADCY1	-0.1033	0.3401	-0.303777	0.761298	0.97628
ADCY10	0.0982	0.2531	0.388134	0.697917	0.96925
ADCY2	0.1379	0.3487	0.395428	0.692527	0.96925
ADCY3	0.2831	0.1976	1.43303	0.151849	0.893913
ADCY5	-0.0291	0.3146	-0.092492	0.926307	0.990803
ADCY6	0.0401	0.2283	0.175699	0.860531	0.987758
ADCY7	0.1565	0.2819	0.554981	0.578908	0.951856
ADCY8	-0.018	0.2221	-0.080956	0.935477	NA
ADCY9	0.1165	0.1928	0.604526	0.545494	0.947339
ADCYAP1	-0.0943	0.3546	-0.265946	0.790281	0.981071
ADCYAP1R1	-0.0234	0.2794	-0.083777	0.933234	0.992634
ADD1	-0.0318	0.1735	-0.183604	0.854324	0.986442
ADD2	-0.6382	0.3368	-1.89508	0.058082	0.82977
ADD3	0.0328	0.1485	0.220886	0.825182	0.984363
ADGB	0.0166	0.3158	0.052699	0.957972	NA
ADH5	-0.0392	0.1143	-0.343317	0.73136	0.973609
ADHFE1	0.3077	0.307	1.002249	0.316223	0.91815
ADI1	-0.1213	0.1461	-0.829886	0.406603	0.931903
ADIPOQ	0.1745	0.3561	0.489931	0.624183	0.959574
ADIPOR1	-0.1374	0.1938	-0.709003	0.478323	0.939135
ADIPOR2	0.0262	0.2711	0.096613	0.923034	0.990803
ADIRF	0.0509	0.3534	0.143986	0.885512	0.988325
ADK	0.0097	0.2189	0.04434	0.964634	0.994368
ADM2	-0.3873	0.2599	-1.490443	0.136108	0.893913
ADM5	-0.1299	0.3357	-0.387016	0.698744	0.96925
ADNP	0.0166	0.0821	0.202318	0.839668	0.984363
ADNP2	-0.0748	0.1385	-0.540376	0.588938	0.953477
ADO	-0.1934	0.1671	-1.157386	0.247115	0.909953
ADORA1	0.1297	0.3027	0.428598	0.668216	0.967578
ADORA2A	0.0068	0.1903	0.035494	0.971686	0.995258
ADORA2B	-0.1935	0.2255	-0.858115	0.390829	0.931673
ADORA3	-0.0092	0.259	-0.035616	0.971589	0.995258
ADPGK	-0.1239	0.1008	-1.22911	0.219031	0.909798
ADPRH	0.1486	0.1444	1.029048	0.303457	0.917633
ADPRHL1	0.0513	0.285	0.180055	0.85711	0.987031
ADPRHL2	-0.1023	0.1366	-0.748801	0.453977	0.934509
ADPRM	0.129	0.1288	1.001788	0.316446	0.91815
ADRA1A	0.1107	0.3556	0.311308	0.755567	0.975663
ADRA1B	0.7266	0.356	2.041005	0.04125	0.790104
ADRA1D	-0.3137	0.3076	-1.019943	0.307756	0.917633
ADRA2A	0.1679	0.2995	0.5606	0.57507	0.951208
ADRA2B	-0.3454	0.3537	-0.976473	0.32883	0.921038
ADRB1	-0.4684	0.3367	-1.390874	0.164264	NA
ADRB2	0.1513	0.2203	0.686723	0.492257	0.944599
ADRB3	0.1424	0.3495	0.407513	0.683631	NA
ADRBK1	-0.0363	0.1042	-0.348736	0.727287	0.973609
ADRBK2	-0.0325	0.2518	-0.129264	0.897149	0.9897
ADRM1	-0.1687	0.1342	-1.257325	0.208636	0.909798
ADSL	0.1369	0.1748	0.783277	0.433464	0.933282
ADSS	-0.0865	0.1492	-0.579726	0.5621	0.948545
ADSSL1	0.0876	0.3479	0.251845	0.801161	0.981947
ADTRP	-0.1901	0.2708	-0.702052	0.482647	0.940008
AEBP1	-0.1219	0.2741	-0.444933	0.656368	0.965319
AEBP2	-0.0426	0.1218	-0.349923	0.726396	0.973609
AEN	-0.463	0.2198	-2.10628	0.03518	0.785717
AES	0.0179	0.2029	0.088461	0.92951	0.991288
AFAP1	-0.0301	0.1445	-0.208123	0.835133	0.984363
AFAP1L1	0.069	0.1406	0.490698	0.62364	0.959574
AFAP1L2	0.4275	0.1638	2.609336	0.009072	0.571071
AFF1	-0.1494	0.1688	-0.885079	0.376114	0.930236
AFF2	0.0381	0.3253	0.117101	0.90678	0.9897
AFF3	0.4385	0.3181	1.378535	0.168038	0.898442
AFF4	-0.248	0.1181	-2.100301	0.035702	0.788593
AFG3L2	-0.1318	0.1582	-0.833091	0.404793	0.931743
AFM	NA	NA	NA	NA	NA
AFMID	0.1073	0.31	0.345981	0.729357	0.973609
AFP	NA	NA	NA	NA	NA
AFTPH	-0.1328	0.1263	-1.051701	0.292937	0.917633
AGA	-0.057	0.1035	-0.550493	0.581981	0.952035
AGAP1	-0.3246	0.2527	-1.284512	0.198963	0.909798
AGAP2	-0.0821	0.1725	-0.476157	0.633962	0.96088
AGAP3	-0.0545	0.1557	-0.350051	0.726301	0.973609
AGBL1	0.2271	0.2841	0.799376	0.424072	0.932698
AGBL2	0.3601	0.2933	1.227539	0.21962	0.909953
AGBL4	NA	NA	NA	NA	NA
AGBL5	0.2994	0.1088	2.752781	0.005909	0.503322
AGER	0.3768	0.212	1.777181	0.075538	0.863624
AGFG1	-0.2397	0.1209	-1.982284	0.047447	0.805539
AGFG2	0.1474	0.1863	0.791138	0.428864	0.932698
AGGF1	0.0385	0.1051	0.366076	0.714308	0.972667
AGK	0.0119	0.174	0.068593	0.945313	0.993704
AGL	0.2351	0.3465	0.678558	0.497418	0.945113
AGMAT	-0.1868	0.292	-0.639866	0.52226	0.947339
AGMO	-0.115	0.3289	-0.349609	0.726632	0.973609
AGO1	0.1612	0.1439	1.120151	0.262649	0.910281
AGO2	-0.4335	0.1814	-2.38999	0.016849	0.660523
AGO3	-0.1916	0.2835	-0.675781	0.49918	0.945113
AGO4	0.1965	0.2134	0.920925	0.35709	0.927633
AGPAT1	0.0518	0.1779	0.290966	0.771077	0.979013
AGPAT2	-0.2548	0.17	-1.498441	0.134019	0.893913
AGPAT3	0.0046	0.1635	0.028053	0.97762	0.995916
AGPAT4	0.2149	0.3256	0.660189	0.509132	0.945833
AGPAT5	-0.1251	0.132	-0.947419	0.343425	0.924815
AGPAT6	0.0182	0.0682	0.266858	0.789579	0.981
AGPAT9	0.2164	0.2297	0.942005	0.34619	0.924815
AGPS	-0.063	0.1721	-0.366381	0.714081	0.972667
AGR2	0.1597	0.3441	0.464226	0.642486	NA
AGRN	-0.0328	0.1749	-0.187291	0.851433	0.985728
AGRP	-0.0516	0.1595	-0.323625	0.746222	NA
AGT	0.024	0.2755	0.087284	0.930446	NA
AGTPBP1	0.0323	0.1375	0.235152	0.814091	0.983771
AGTR1	-0.2318	0.2325	-0.996786	0.318868	0.919089
AGTR2	-0.6054	0.3542	-1.708889	0.087472	0.870733
AGTRAP	-0.1643	0.1818	-0.903831	0.366085	0.930236
AGXT	-0.131	0.1975	-0.66317	0.507221	NA
AGXT2	-0.0033	0.354	-0.009312	0.99257	NA
AHCTF1	-0.1326	0.1536	-0.863351	0.387945	0.931442
AHCY	-0.3246	0.2126	-1.526429	0.126903	0.893913
AHCYL1	-0.0852	0.106	-0.804212	0.421274	0.932698
AHCYL2	-0.0196	0.1447	-0.135559	0.89217	0.98875
AHDC1	0.0103	0.1395	0.073976	0.941029	0.993272
AHI1	0.0614	0.1521	0.403837	0.686333	0.96925
AHNAK	0.0829	0.1089	0.76148	0.44637	0.933652
AHNAK2	-0.113	0.1838	-0.614879	0.538635	0.947339
AHR	0.1156	0.176	0.656571	0.511457	0.945833
AHRR	0.1915	0.2569	0.745705	0.455845	0.934509
AHSA1	0.0258	0.1324	0.195127	0.845293	0.984843
AHSA2	0.1492	0.2124	0.702184	0.482564	0.940005
AHSG	-0.2325	0.2575	-0.902901	0.366578	0.930236
AHSP	-0.8444	0.3505	-2.408965	0.015998	0.656094
AICDA	-0.0733	0.2031	-0.360745	0.71829	NA
AIDA	0.074	0.1032	0.716489	0.473689	0.93765
AIF1	-0.1512	0.2418	-0.625526	0.531626	0.947339
AIF1L	-0.2267	0.2863	-0.791614	0.428586	0.932698
AIFM1	-0.014	0.2605	-0.053651	0.957213	0.993968
AIFM2	-0.0771	0.2811	-0.274409	0.78377	0.980782
AIFM3	0.0138	0.326	0.042476	0.966119	0.994795
AIG1	-0.0573	0.1895	-0.302089	0.762584	0.976443
AIM1	-0.0489	0.2082	-0.235011	0.814201	0.983771
AIM1L	0.0352	0.2058	0.170938	0.864272	0.987761
AIMP1	-0.1369	0.1775	-0.771429	0.440452	0.933652
AIMP2	0.0148	0.2819	0.052534	0.958103	0.993968
AIP	0.0807	0.1202	0.671399	0.501967	0.945126
AIRE	0.1158	0.3285	0.352591	0.724395	0.973609
AJAP1	-0.018	0.3554	-0.050577	0.959662	0.993968
AJUBA	0.2094	0.2151	0.97319	0.330459	0.921456
AK1	0.0245	0.3513	0.069704	0.944429	0.993308
AK2	-0.1335	0.1992	-0.670133	0.502773	0.945126
AK3	-0.189	0.2796	-0.675815	0.499158	0.945113
AK4	-0.0131	0.184	-0.07096	0.943429	0.993272
AK5	0.158	0.2738	0.576855	0.564037	0.949103
AK7	0.1585	0.268	0.591265	0.554343	0.948259
AK8	0.1586	0.2148	0.73865	0.46012	0.934509
AK9	0.2271	0.2632	0.862758	0.38827	0.931442
AKAP1	-0.1227	0.2255	-0.543999	0.586442	0.95265
AKAP10	0.0489	0.1351	0.361889	0.717435	0.972925
AKAP11	-0.1757	0.1782	-0.986365	0.323954	0.921038
AKAP12	0.0159	0.2148	0.074113	0.940921	0.993272
AKAP13	-0.076	0.1701	-0.446834	0.654995	0.965319
AKAP14	-0.271	0.3557	-0.76185	0.44615	NA
AKAP17A	0.0412	0.222	0.185754	0.852637	0.986245
AKAP2	0.0538	0.3421	0.157401	0.874929	0.987761
AKAP3	0.0015	0.0996	0.015515	0.987621	NA
AKAP4	0.0015	0.0996	0.015515	0.987621	NA
AKAP5	-0.0142	0.27	-0.052666	0.957998	0.993968
AKAP6	0.2966	0.3557	0.834	0.404281	0.931743
AKAP7	-0.1331	0.1896	-0.70216	0.482579	0.940005
AKAP8	-0.0645	0.1186	-0.544119	0.58636	0.95265
AKAP8L	0.3216	0.1771	1.815867	0.069391	0.86139
AKAP9	0.2354	0.1566	1.503149	0.132801	0.893913
AKIRIN1	-0.1445	0.1238	-1.16707	0.243182	0.909953
AKIRIN2	-0.0744	0.1569	-0.474422	0.635199	0.961058
AKNA	-0.4132	0.2437	-1.69567	0.089948	0.877594
AKNAD1	-0.1631	0.2657	-0.613828	0.539329	0.947339
AKR1A1	-0.0129	0.1418	-0.09103	0.927468	0.990803
AKR1B1	0.0874	0.295	0.296176	0.767095	0.977913
AKR1B10	-0.0138	0.1761	-0.07826	0.937621	0.992843
AKR1B15	-0.2578	0.2554	-1.009312	0.312825	0.917633
AKR1C3	0.4012	0.3011	1.332387	0.182733	NA
AKR1C4	-0.3029	0.3532	-0.857436	0.391204	0.931673
AKR1D1	0.0495	0.0996	0.49664	0.619443	NA
AKR1E2	-0.0384	0.1017	-0.377315	0.70594	NA
AKR7A2	0.0696	0.1352	0.514367	0.606996	0.956244
AKT1	0.1391	0.1883	0.738593	0.460154	0.934509
AKT2	-0.0407	0.1772	-0.229387	0.818568	0.983912
AKT3	0.0234	0.2031	0.115144	0.908331	0.9897
AKTIP	-0.0568	0.165	-0.344295	0.730625	0.973609
ALAD	0.0769	0.1931	0.398029	0.690609	0.96925
ALAS1	0.0947	0.201	0.470849	0.637749	0.961257
ALAS2	-0.6505	0.3564	-1.825267	0.067961	0.85799
ALB	-8e-04	0.1901	-0.004344	0.996534	0.999747
ALCAM	0.3691	0.1792	2.05971	0.039426	0.790104
ALDH16A1	-0.0565	0.1626	-0.347178	0.728458	0.973609
ALDH18A1	0.0902	0.2722	0.331386	0.740353	0.973885
ALDH1A1	0.1202	0.2349	0.511689	0.608869	0.956244
ALDH1A2	0.1053	0.3348	0.314674	0.753009	NA
ALDH1A3	-0.664	0.3233	-2.05353	0.040021	0.790104
ALDH1L1	0.1839	0.3265	0.563424	0.573146	0.951208
ALDH1L2	-0.1189	0.2374	-0.500715	0.616572	0.957707
ALDH2	0.0496	0.2706	0.183389	0.854493	0.986451
ALDH3A1	0.3367	0.3298	1.020803	0.307348	0.917633
ALDH3A2	-0.3426	0.2568	-1.333895	0.182238	0.904804
ALDH3B1	-0.1742	0.2499	-0.697298	0.485616	0.941219
ALDH4A1	0.2587	0.2146	1.205937	0.227842	0.909953
ALDH5A1	-0.0259	0.2425	-0.10667	0.915051	0.990803
ALDH6A1	0.0801	0.2379	0.336795	0.736271	0.973609
ALDH7A1	0.0388	0.1204	0.322375	0.747169	0.974698
ALDH8A1	-0.4516	0.3509	-1.286746	0.198183	0.909456
ALDH9A1	-0.0603	0.1087	-0.554493	0.579241	0.951957
ALDOA	0.0131	0.3267	0.039972	0.968115	0.995229
ALDOB	-0.3996	0.2466	-1.620791	0.105063	0.891107
ALDOC	0.3711	0.1921	1.93164	0.053404	0.829721
ALG1	0.1775	0.1603	1.107196	0.268209	0.911445
ALG10	-0.3922	0.2097	-1.870706	0.061386	0.834805
ALG11	-0.5639	0.1871	-3.013303	0.002584	0.393205
ALG12	0.291	0.1653	1.759756	0.078449	0.867973
ALG13	-0.0745	0.2211	-0.337021	0.736101	0.973609
ALG14	-0.0247	0.1682	-0.146603	0.883446	0.98819
ALG2	-0.1678	0.1116	-1.503171	0.132795	0.893913
ALG3	-0.0145	0.1226	-0.118638	0.905562	0.9897
ALG5	-0.2556	0.1692	-1.510493	0.130918	0.893913
ALG6	0.0783	0.1596	0.490526	0.623762	0.959574
ALG8	0.0079	0.1234	0.064262	0.948762	0.993968
ALG9	0.181	0.207	0.874259	0.381977	0.930236
ALK	-0.0638	0.3119	-0.204424	0.838023	0.984363
ALKBH1	0.1349	0.132	1.021787	0.306882	0.917633
ALKBH2	-0.1111	0.1747	-0.63581	0.5249	0.947339
ALKBH3	-0.012	0.1661	-0.072225	0.942423	0.993272
ALKBH4	0.1314	0.2158	0.608953	0.542555	0.947339
ALKBH6	0.1205	0.1459	0.826107	0.408744	0.931903
ALKBH7	-0.1196	0.2274	-0.526166	0.598773	0.954608
ALKBH8	-0.1956	0.1775	-1.10171	0.270588	0.911796
ALLC	0.0495	0.0996	0.49664	0.619443	NA
ALMS1	0.1361	0.1562	0.871054	0.383725	0.930236
ALOX12	0.2644	0.227	1.164809	0.244096	0.909953
ALOX12B	0.0379	0.2258	0.168034	0.866557	0.987761
ALOX15	-0.0026	0.3177	-0.008074	0.993558	0.998861
ALOX15B	0.0378	0.2269	0.166682	0.86762	NA
ALOX5	0.2796	0.2987	0.935953	0.349297	0.924815
ALOX5AP	-0.4493	0.2485	-1.80803	0.070602	0.86139
ALOXE3	0.077	0.3049	0.252535	0.800628	0.981947
ALPI	-0.3521	0.2891	-1.217804	0.223298	NA
ALPK1	-0.0368	0.225	-0.163438	0.870174	0.987761
ALPK2	0.0472	0.3492	0.135275	0.892394	0.98875
ALPK3	0.1972	0.3355	0.587915	0.55659	0.948545
ALPL	0.4338	0.3504	1.237939	0.215739	0.909798
ALS2	0.036	0.1605	0.224132	0.822655	0.984363
ALS2CL	0.0408	0.1778	0.229429	0.818535	0.983912
ALS2CR11	0.0289	0.3096	0.093441	0.925553	NA
ALS2CR12	0.0273	0.2519	0.108282	0.913772	0.990803
ALX1	0.1109	0.3484	0.318246	0.750298	0.975449
ALX3	0.2141	0.3554	0.602445	0.546878	0.947745
ALX4	0.0872	0.1693	0.515022	0.606538	NA
ALYREF	-0.2046	0.2126	-0.962738	0.335679	0.923003
AMACR	-0.0086	0.1812	-0.04745	0.962155	0.994247
AMBN	0.3272	0.3398	0.963029	0.335533	NA
AMBP	2e-04	0.1249	0.001286	0.998974	NA
AMBRA1	-0.0181	0.1233	-0.146833	0.883264	0.98819
AMD1	-0.1163	0.1276	-0.911224	0.362178	0.928652
AMDHD1	0.1559	0.2886	0.540063	0.589153	0.953477
AMDHD2	-0.1579	0.128	-1.232762	0.217664	0.909798
AMER1	-0.0019	0.119	-0.015702	0.987472	0.998503
AMER2	0.1276	0.2618	0.487311	0.626038	NA
AMER3	0.0025	0.1031	0.024551	0.980413	NA
AMFR	-0.116	0.1425	-0.814261	0.415496	0.932698
AMH	0.2559	0.3545	0.721994	0.470298	0.936569
AMHR2	0.108	0.2786	0.387771	0.698185	0.96925
AMICA1	-0.6482	0.2541	-2.551229	0.010734	0.582424
AMIGO1	0.3085	0.1466	2.104504	0.035335	0.785717
AMIGO2	0.4053	0.1957	2.071036	0.038355	0.790104
AMIGO3	-0.0717	0.1611	-0.445108	0.656242	0.965319
AMMECR1	-0.345	0.2528	-1.364656	0.172361	0.903127
AMMECR1L	-0.1091	0.1285	-0.849162	0.395791	0.931702
AMN	-0.2691	0.3462	-0.777272	0.436999	0.933375
AMN1	0.2036	0.1665	1.22282	0.221398	0.909953
AMOT	0.0234	0.3235	0.072219	0.942428	0.993272
AMOTL1	-0.2571	0.2167	-1.186364	0.235479	0.909953
AMOTL2	-0.0046	0.156	-0.029357	0.97658	0.995643
AMPD1	0.1811	0.3515	0.515321	0.606329	0.956244
AMPD2	0.058	0.1881	0.308017	0.75807	0.975928
AMPD3	0.2067	0.246	0.840176	0.40081	0.931702
AMPH	0.19	0.2679	0.709097	0.478264	0.939135
AMT	0.2377	0.2287	1.039432	0.298604	0.917633
AMY1A	NA	NA	NA	NA	NA
AMY2B	0.5118	0.3113	1.643841	0.100209	0.889498
AMZ1	0.2963	0.3515	0.84292	0.399273	0.931702
AMZ2	0.321	0.1282	2.502901	0.012318	0.61006
ANAPC1	0.1045	0.1877	0.556961	0.577554	0.951385
ANAPC10	-0.1058	0.2145	-0.493067	0.621965	0.959574
ANAPC11	-0.0492	0.1833	-0.26815	0.788584	0.980881
ANAPC13	-0.1349	0.2277	-0.592476	0.553532	0.948259
ANAPC15	-0.2247	0.1852	-1.213303	0.225014	0.909953
ANAPC16	-0.0509	0.1336	-0.38139	0.702914	0.969624
ANAPC2	0.0446	0.1103	0.403945	0.686253	0.96925
ANAPC4	-0.02	0.1434	-0.139738	0.888867	0.988641
ANAPC5	0.0843	0.1171	0.719485	0.471842	0.937202
ANAPC7	-0.0093	0.0766	-0.121569	0.903241	0.9897
ANGEL1	0.1972	0.1802	1.09431	0.273819	0.911955
ANGEL2	0.0275	0.125	0.219915	0.825937	0.984363
ANGPT1	-0.1439	0.2172	-0.662612	0.507579	0.945519
ANGPT2	-0.2809	0.2655	-1.057919	0.290092	0.917633
ANGPT4	-0.0464	0.0996	-0.46561	0.641495	NA
ANGPTL1	-0.7654	0.2997	-2.553497	0.010665	0.582424
ANGPTL2	-0.1692	0.2595	-0.652013	0.514393	0.945833
ANGPTL3	-0.017	0.1438	-0.118054	0.906025	NA
ANGPTL4	-0.696	0.3436	-2.025339	0.042833	0.790104
ANGPTL5	NA	NA	NA	NA	NA
ANGPTL6	-0.2974	0.1763	-1.687359	0.091534	0.880465
ANGPTL7	0.0902	0.3491	0.258349	0.796138	0.981719
ANK1	0.177	0.3541	0.499871	0.617166	0.957707
ANK2	0.2536	0.3069	0.826398	0.408578	0.931903
ANK3	0.3754	0.1977	1.899187	0.05754	0.829721
ANKDD1A	0.2613	0.3056	0.855087	0.392503	0.931702
ANKDD1B	-0.2517	0.3355	-0.750216	0.453124	0.934509
ANKEF1	0.1872	0.2656	0.704857	0.480899	0.939305
ANKFN1	-0.0622	0.3554	-0.175	0.86108	0.987758
ANKFY1	-0.0938	0.1577	-0.595051	0.551809	0.948259
ANKH	0.103	0.1523	0.676515	0.498714	0.945113
ANKHD1	-0.0874	0.1723	-0.507374	0.611893	0.956495
ANKHD1-EIF4EBP3	0.0173	0.1091	0.1582	0.874299	0.987761
ANKIB1	0.1151	0.1734	0.663591	0.506952	0.945126
ANKK1	0.309	0.2843	1.086795	0.277127	0.914047
ANKLE1	0.518	0.293	1.768054	0.077052	0.863624
ANKLE2	-0.0095	0.1015	-0.093381	0.925601	0.990803
ANKMY1	0.1804	0.3027	0.595803	0.551307	0.948198
ANKMY2	0.0453	0.0983	0.460846	0.644909	0.961647
ANKRA2	0.0666	0.1017	0.654988	0.512476	0.945833
ANKRD1	0.2938	0.3528	0.832699	0.405014	0.931743
ANKRD10	0.2274	0.217	1.047946	0.294664	0.917633
ANKRD11	-0.0047	0.1271	-0.037284	0.970259	0.995258
ANKRD12	0.004	0.1567	0.025285	0.979828	0.996538
ANKRD13A	-0.1078	0.1226	-0.879345	0.379214	0.930236
ANKRD13B	-0.3588	0.1664	-2.156552	0.031041	0.764688
ANKRD13C	-0.0778	0.1475	-0.5275	0.597847	0.954608
ANKRD13D	-0.1144	0.1469	-0.778645	0.436189	0.933282
ANKRD16	0.1072	0.1331	0.805593	0.420478	0.932698
ANKRD17	0.0225	0.0874	0.257892	0.79649	0.981719
ANKRD2	0.4674	0.3042	1.536687	0.12437	0.893913
ANKRD22	-0.0382	0.2141	-0.178438	0.858379	0.987222
ANKRD23	0.3365	0.2657	1.266305	0.205404	0.909798
ANKRD24	0.3605	0.2119	1.7011	0.088924	0.874297
ANKRD26	0.2913	0.2361	1.23395	0.217221	0.909798
ANKRD27	-0.1105	0.1825	-0.605305	0.544976	0.947339
ANKRD28	0.2078	0.1451	1.432691	0.151946	0.893913
ANKRD29	0.0398	0.3251	0.122265	0.902689	0.9897
ANKRD31	0.0637	0.1977	0.322311	0.747217	NA
ANKRD32	0.3035	0.1687	1.798542	0.072091	0.863624
ANKRD33	0.2621	0.3356	0.78103	0.434785	0.933282
ANKRD33B	-0.0671	0.3534	-0.189811	0.849457	0.985577
ANKRD34A	-0.2228	0.3383	-0.658519	0.510205	0.945833
ANKRD34B	0.2815	0.3355	0.838886	0.401533	0.931702
ANKRD34C	NA	NA	NA	NA	NA
ANKRD35	-0.1978	0.1766	-1.119976	0.262724	0.910281
ANKRD37	-0.297	0.329	-0.902818	0.366622	0.930236
ANKRD39	0.0132	0.2235	0.058898	0.953033	0.993968
ANKRD40	0.0827	0.1208	0.684631	0.493577	0.944744
ANKRD42	-0.1213	0.1709	-0.709475	0.47803	0.939135
ANKRD44	0.1548	0.1775	0.87209	0.383159	0.930236
ANKRD45	0.1655	0.3293	0.502387	0.615395	0.957432
ANKRD46	-0.1592	0.1295	-1.228568	0.219234	0.909798
ANKRD49	0.1539	0.1293	1.190214	0.233962	0.909953
ANKRD50	0.2291	0.2081	1.100843	0.270965	0.911796
ANKRD52	-0.0301	0.1469	-0.204777	0.837746	0.984363
ANKRD53	0.2923	0.2874	1.017027	0.30914	0.917633
ANKRD54	0.0945	0.1734	0.544998	0.585755	0.952499
ANKRD55	-0.2	0.2501	-0.799616	0.423933	0.932698
ANKRD6	0.4059	0.2901	1.399339	0.161711	0.893913
ANKRD61	0.1011	0.3553	0.284487	0.776037	NA
ANKRD63	0.1338	0.3558	0.37594	0.706961	NA
ANKRD65	-0.5505	0.3546	-1.552392	0.120568	0.893913
ANKRD66	-0.4139	0.3133	-1.321	0.186501	NA
ANKRD9	-0.2404	0.2754	-0.873095	0.382611	0.930236
ANKS1A	-0.1723	0.1449	-1.189205	0.234359	0.909953
ANKS1B	0.2142	0.2868	0.746817	0.455174	0.934509
ANKS3	0.2488	0.2192	1.134881	0.256425	0.909953
ANKS4B	-0.303	0.2486	-1.218567	0.223009	NA
ANKS6	0.1879	0.2131	0.882063	0.377743	0.930236
ANKUB1	-0.4499	0.3093	-1.454688	0.145756	0.893913
ANKZF1	0.3913	0.1845	2.121053	0.033917	0.785717
ANLN	0.0763	0.3104	0.245717	0.805901	0.982087
ANO1	-0.2217	0.1934	-1.146539	0.251572	0.909953
ANO10	-0.1132	0.2208	-0.512654	0.608193	0.956244
ANO2	0.5841	0.2883	2.025744	0.042791	0.790104
ANO3	0.3751	0.2764	1.356787	0.174849	0.90422
ANO4	0.3432	0.272	1.261889	0.206989	0.909798
ANO5	0.3221	0.3331	0.967081	0.333503	0.922863
ANO6	-0.3161	0.1384	-2.284356	0.022351	0.695754
ANO8	0.0117	0.1986	0.058979	0.952969	0.993968
ANO9	0.0195	0.2635	0.074161	0.940882	0.993272
ANP32A	-0.1456	0.154	-0.945627	0.344339	0.924815
ANP32B	-0.1323	0.1421	-0.931443	0.351624	0.925714
ANP32E	-0.068	0.1988	-0.341913	0.732416	0.973609
ANPEP	0.0853	0.2006	0.425156	0.670723	0.968529
ANTXR1	-0.2699	0.2145	-1.258053	0.208373	0.909798
ANTXR2	-0.2692	0.1592	-1.691048	0.090828	0.878484
ANXA1	-0.1601	0.1707	-0.938026	0.348231	0.924815
ANXA10	0.4666	0.193	2.418228	NA	NA
ANXA11	0.0018	0.173	0.010341	0.991749	0.998763
ANXA13	0.6537	0.3316	1.971362	0.048682	0.805539
ANXA2	-0.155	0.1755	-0.883393	0.377024	0.930236
ANXA3	0.0181	0.188	0.09636	0.923235	0.990803
ANXA4	-0.109	0.1299	-0.83904	0.401447	0.931702
ANXA5	-0.1384	0.1737	-0.796679	0.425637	0.932698
ANXA6	0.0785	0.3016	0.260121	0.79477	0.981576
ANXA7	-0.2155	0.1801	-1.196438	0.231526	0.909953
ANXA9	-0.0088	0.253	-0.034888	0.972169	0.995344
AOAH	-1.2476	0.3187	-3.914549	9.1e-05	0.095453
AOC1	-0.98	0.3563	-2.750084	0.005958	0.503322
AOC3	0.2964	0.3063	0.967845	0.333122	0.922863
AOX1	-7e-04	0.2446	-0.002875	0.997706	1
AP1AR	-0.0277	0.1591	-0.174393	0.861557	0.987758
AP1B1	-0.2724	0.1828	-1.490351	0.136132	0.893913
AP1G1	-0.0462	0.1184	-0.389904	0.696608	0.96925
AP1G2	0.2734	0.2018	1.354919	0.175443	0.90422
AP1M1	0.0849	0.1598	0.531303	0.595209	0.954536
AP1M2	-0.2394	0.2207	-1.084417	0.27818	0.914047
AP1S1	-0.5268	0.2254	-2.337392	0.019419	0.681229
AP1S2	-0.3241	0.2194	-1.47711	0.139646	0.893913
AP1S3	-0.1418	0.3295	-0.430262	0.667005	0.967462
AP2A1	0.3647	0.2702	1.349641	0.177131	0.90422
AP2A2	NA	NA	NA	NA	NA
AP2B1	-0.0675	0.134	-0.503943	0.614301	0.957009
AP2M1	-0.185	0.1505	-1.229716	0.218803	0.909798
AP2S1	-0.2188	0.2192	-0.998096	0.318233	0.918342
AP3B1	0.0974	0.1198	0.812765	0.416353	0.932698
AP3B2	0.6099	0.3066	1.988933	0.046709	0.803284
AP3D1	0.0174	0.1001	0.173748	0.862064	0.987761
AP3M1	-0.2055	0.1397	-1.471204	0.141236	0.893913
AP3M2	0.1977	0.2571	0.769191	0.44178	0.933652
AP3S1	-0.021	0.1697	-0.12383	0.90145	0.9897
AP3S2	-0.1228	0.1631	-0.752628	0.451673	0.934509
AP4B1	0.33	0.1929	1.710294	0.087212	0.870733
AP4E1	0.019	0.1809	0.104857	0.916489	0.990803
AP4M1	0.246	0.2206	1.11493	0.26488	0.910573
AP4S1	0.1223	0.1695	0.721336	0.470703	0.936569
AP5B1	0.0319	0.1773	0.179716	0.857376	0.987054
AP5M1	0.1742	0.179	0.972968	0.330569	0.921456
AP5S1	-0.0011	0.1612	-0.006706	0.994649	0.999257
AP5Z1	0.0792	0.1211	0.653553	0.5134	0.945833
APAF1	-0.1261	0.1867	-0.675189	0.499556	0.945113
APBA1	0.0496	0.2012	0.246478	0.805312	0.982087
APBA2	0.6928	0.2862	2.420296	0.015508	0.643375
APBA3	0.0399	0.1661	0.240002	0.810329	0.983059
APBB1	0.1925	0.2136	0.901275	0.367442	0.930236
APBB1IP	-0.2301	0.1903	-1.209137	0.22661	0.909953
APBB2	-0.0801	0.2027	-0.395431	0.692525	0.96925
APBB3	0.4643	0.2153	2.156715	0.031028	0.764688
APC	0.0592	0.1188	0.498643	0.618031	0.957855
APC2	-0.1147	0.243	-0.472272	0.636733	0.961196
APCDD1	-0.0453	0.1656	-0.273524	0.78445	0.980827
APCDD1L	-0.2705	0.2216	-1.22036	0.222328	0.909953
APCS	8e-04	0.1011	0.008185	0.993469	NA
APEH	-0.0432	0.1094	-0.395166	0.692721	0.96925
APEX1	-0.0789	0.1573	-0.501781	0.615822	0.957537
APEX2	0.0501	0.1563	0.320818	0.748348	0.975056
APH1A	-0.2636	0.1674	-1.57478	0.115307	0.893913
APH1B	-0.0532	0.1544	-0.344599	0.730396	0.973609
API5	-0.1704	0.1085	-1.570934	0.116198	0.893913
APIP	-0.1695	0.1358	-1.247586	0.212183	0.909798
APITD1	-0.1997	0.318	-0.627905	0.530066	0.947339
APITD1-CORT	NA	NA	NA	NA	NA
APLF	0.0063	0.1658	0.038166	0.969555	0.995258
APLN	-0.1057	0.2461	-0.429312	0.667696	0.967464
APLNR	0.0053	0.3392	0.015576	0.987572	0.998507
APLP1	-0.0678	0.2531	-0.267777	0.788871	NA
APLP2	0.0679	0.1124	0.604434	0.545555	0.947339
APMAP	0.1745	0.2023	0.862179	0.388589	0.931442
APOA1	-1.0573	0.3494	-3.026167	0.002477	0.393205
APOA1BP	-0.0086	0.1652	-0.051892	0.958615	0.993968
APOA2	-0.1051	0.1351	-0.77809	0.436516	NA
APOA4	0.3245	0.3513	0.923846	0.355566	0.927076
APOA5	0.1103	0.2099	0.525184	0.599456	NA
APOB	0.1002	0.1994	0.502291	0.615463	0.957432
APOBEC1	-0.3149	0.3194	-0.986062	0.324103	0.921038
APOBEC2	0.197	0.3007	0.655038	0.512443	0.945833
APOBEC3H	0.2012	0.1431	1.406155	0.159678	0.893913
APOBEC4	NA	NA	NA	NA	NA
APOBR	-0.3883	0.2962	-1.310776	0.189933	0.905013
APOC1	-0.2745	0.3531	-0.77744	NA	NA
APOC2	-0.1466	0.3073	-0.477136	0.633265	0.960874
APOC3	-0.03	0.1035	-0.289818	0.771956	NA
APOC4	-0.3757	0.3409	-1.102051	0.270439	NA
APOD	1.2658	0.2265	5.589492	0	0.000326
APOE	0.0184	0.2949	0.062274	0.950345	0.993968
APOF	0.4315	0.3469	1.243928	0.213526	0.909798
APOH	-0.0214	0.1723	-0.124374	0.901019	NA
APOL2	-0.1958	0.2107	-0.929232	0.352769	NA
APOL6	-0.0548	0.3532	-0.15527	0.876608	0.987761
APOLD1	-0.6626	0.354	-1.871804	0.061234	0.834805
APOM	0.0105	0.1305	0.0803	0.935999	0.992843
APOO	0.0766	0.2522	0.303922	0.761187	0.97628
APOOL	-0.0321	0.11	-0.291904	0.77036	0.978923
APOPT1	-0.0436	0.1795	-0.242722	0.808221	0.982509
APP	-0.1135	0.1191	-0.95258	0.340803	0.923654
APPBP2	-0.0341	0.116	-0.294186	0.768616	0.978635
APPL1	-0.3428	0.1236	-2.773921	0.005539	0.491907
APPL2	0.0047	0.1427	0.033037	0.973645	0.995344
APRT	-0.1617	0.1973	-0.819746	0.412361	0.931903
APTX	0.0271	0.1916	0.141669	0.887342	0.988451
AQP1	0.1911	0.2542	0.751616	0.452282	0.934509
AQP10	0.4401	0.2735	1.609042	0.107607	0.891739
AQP11	-0.2874	0.251	-1.144916	0.252244	0.909953
AQP12A	-0.2428	0.3005	-0.808119	0.419022	0.932698
AQP12B	-0.4641	0.3212	-1.44464	0.148559	0.893913
AQP2	0.4493	0.3554	1.264025	0.206221	0.909798
AQP3	-0.4831	0.2832	-1.70552	0.088098	0.870815
AQP4	0.1037	0.3098	0.334859	0.737731	0.973609
AQP5	0.5459	0.3334	1.637675	NA	NA
AQP8	0.1575	0.3491	0.451224	0.651828	NA
AQP9	-0.4475	0.3427	-1.305576	0.191697	0.905697
AQPEP	-0.9087	0.2954	-3.076414	0.002095	0.352784
AQR	-0.0486	0.1281	-0.379852	0.704055	0.969911
AR	0.107	0.1904	0.562089	0.574055	0.951208
ARAF	0.1004	0.1353	0.742091	0.458032	0.934509
ARAP1	0.0114	0.1754	0.064885	0.948266	0.993968
ARAP2	-0.4464	0.2382	-1.873667	0.060976	0.834805
ARAP3	0.1285	0.2406	0.533907	0.593406	0.954424
ARC	-0.005	0.3258	-0.015239	0.987841	0.998507
ARCN1	-0.2771	0.1144	-2.422744	0.015404	0.643375
AREG	-0.7848	0.34	-2.307948	0.021002	0.692131
AREL1	0.1535	0.1307	1.174622	0.240146	0.909953
ARF1	-0.1681	0.1508	-1.114431	0.265094	0.910573
ARF3	-0.4623	0.2023	-2.28538	0.022291	0.695754
ARF4	-0.1203	0.1433	-0.839327	0.401286	0.931702
ARF5	0.0194	0.1275	0.151814	0.879333	0.987851
ARF6	-0.3537	0.1688	-2.09526	0.036148	0.790104
ARFGAP1	0.0045	0.1458	0.030659	0.975541	0.995344
ARFGAP2	0.1797	0.145	1.239538	0.215146	0.909798
ARFGAP3	0.0765	0.1992	0.384039	0.700949	0.96925
ARFGEF1	-0.0089	0.1503	-0.058999	0.952953	0.993968
ARFGEF2	0.038	0.1516	0.25081	0.801961	0.981947
ARFIP1	-0.4278	0.1389	-3.080718	0.002065	0.351865
ARFIP2	-0.0415	0.0923	-0.449101	0.653359	0.965319
ARFRP1	-0.0698	0.1148	-0.608006	0.543183	0.947339
ARG1	0.0981	0.262	0.374423	0.708089	0.970852
ARG2	0.1255	0.248	0.50579	0.613004	0.956878
ARGLU1	0.3798	0.2478	1.532542	0.125389	0.893913
ARHGAP1	0.0779	0.1621	0.480368	0.630966	0.960045
ARHGAP11A	0.1716	0.2922	0.587409	0.556929	0.948545
ARHGAP12	0.0222	0.1547	0.143571	0.885839	0.988325
ARHGAP15	-0.4353	0.2176	-2.000587	0.045437	0.800154
ARHGAP17	0.1526	0.111	1.374352	0.169333	0.898466
ARHGAP18	-0.0811	0.1604	-0.505853	0.61296	0.956878
ARHGAP19	0.1828	0.1509	1.211932	0.225538	0.909953
ARHGAP20	0.1988	0.3458	0.574854	0.56539	0.949205
ARHGAP21	0.002	0.1731	0.011603	0.990743	0.998693
ARHGAP22	0.299	0.2782	1.074873	0.282432	0.916446
ARHGAP23	-0.1952	0.1729	-1.129338	0.258755	0.910281
ARHGAP24	0.3058	0.2619	1.167762	0.242903	0.909953
ARHGAP25	-0.1145	0.1965	-0.582778	0.560043	0.948545
ARHGAP26	-0.0251	0.2095	-0.119894	0.904567	0.9897
ARHGAP27	0.0865	0.195	0.443552	0.657367	0.965609
ARHGAP28	-0.3059	0.1931	-1.584493	0.113082	0.893913
ARHGAP29	0.0868	0.1443	0.601242	0.547679	0.947745
ARHGAP30	-0.2991	0.2462	-1.215031	0.224354	0.909953
ARHGAP31	-0.038	0.1874	-0.202778	0.839309	0.984363
ARHGAP32	-0.0377	0.1787	-0.211238	0.832701	0.984363
ARHGAP33	0.5425	0.2575	2.106452	0.035165	0.785717
ARHGAP35	-0.1601	0.1075	-1.489756	0.136288	0.893913
ARHGAP36	0.2056	0.3041	0.676126	0.498961	0.945113
ARHGAP39	0.3494	0.1702	2.053169	0.040056	0.790104
ARHGAP4	0.1461	0.2321	0.629268	0.529173	0.947339
ARHGAP42	-0.0906	0.1564	-0.579123	0.562506	0.948545
ARHGAP44	0.0537	0.1972	0.272279	0.785407	0.980827
ARHGAP5	-0.2303	0.1342	-1.715137	0.08632	0.87007
ARHGAP6	0.2443	0.2297	1.063274	0.287658	0.917633
ARHGAP8	0.4833	0.3378	1.431034	0.15242	0.893913
ARHGAP9	0.0496	0.2761	0.179741	0.857356	0.987054
ARHGDIA	-0.2079	0.1712	-1.214209	0.224668	0.909953
ARHGDIB	0.0635	0.1576	0.403137	0.686847	0.96925
ARHGDIG	0.2554	0.3352	0.761883	0.44613	0.933652
ARHGEF1	0.1511	0.2405	0.628316	0.529797	0.947339
ARHGEF10	0.0889	0.1724	0.515551	0.606168	0.956244
ARHGEF10L	-0.0164	0.1485	-0.11059	0.911942	0.990486
ARHGEF11	0.0557	0.1555	0.358153	0.720229	0.973599
ARHGEF15	0.5123	0.2	2.561754	0.010415	0.582424
ARHGEF16	0.2724	0.2692	1.012023	0.311527	0.917633
ARHGEF17	0.2493	0.2408	1.035471	0.300449	0.917633
ARHGEF18	-0.0469	0.1999	-0.234582	0.814533	0.983771
ARHGEF19	0.015	0.2628	0.057166	0.954413	0.993968
ARHGEF2	0.1683	0.1435	1.172504	0.240995	0.909953
ARHGEF25	0.1428	0.2457	0.581463	0.560929	0.948545
ARHGEF26	0.369	0.1895	1.947612	0.051461	0.826881
ARHGEF28	0.1289	0.1718	0.750532	0.452934	0.934509
ARHGEF3	-0.0485	0.1302	-0.372582	0.709459	0.970891
ARHGEF33	-0.3324	0.2678	-1.240888	0.214647	0.909798
ARHGEF37	0.8243	0.2557	3.223398	0.001267	0.297932
ARHGEF38	0.0585	0.213	0.27449	0.783708	NA
ARHGEF39	0.3835	0.2649	1.447662	0.147711	0.893913
ARHGEF4	0.1505	0.1607	0.936256	0.349141	0.924815
ARHGEF40	0.1799	0.1862	0.966197	0.333946	0.922863
ARHGEF5	0.0758	0.176	0.430693	0.666692	0.967462
ARHGEF6	0.0953	0.2465	0.386806	0.6989	0.96925
ARHGEF7	0.2157	0.1855	1.162337	0.245099	0.909953
ARHGEF9	-0.0318	0.2618	-0.12136	0.903406	0.9897
ARID1A	0.0357	0.1813	0.197149	0.843711	0.984497
ARID2	-0.115	0.1079	-1.065161	0.286803	0.917633
ARID3A	-0.5942	0.2393	-2.482482	0.013047	0.617841
ARID3B	-0.1663	0.1932	-0.861007	0.389234	0.931673
ARID3C	0.4371	0.3002	1.455692	0.145478	0.893913
ARID4A	0.0617	0.1573	0.391941	0.695102	0.96925
ARID4B	0.1939	0.1409	1.376473	0.168675	0.898466
ARID5A	0.1978	0.174	1.137232	0.255441	0.909953
ARID5B	0.1729	0.1752	0.986822	0.32373	0.921038
ARIH1	-0.121	0.1588	-0.762073	0.446017	0.933652
ARIH2	0.1322	0.1349	0.979905	0.327133	0.921038
ARIH2OS	0.0496	0.2852	0.173916	0.861932	0.987761
ARL1	-0.202	0.2101	-0.96145	0.336326	0.923003
ARL10	-0.3111	0.1512	-2.057254	0.039662	0.790104
ARL11	-0.702	0.3039	-2.30968	0.020906	0.692131
ARL13B	0.1349	0.1484	0.908578	0.363573	0.929906
ARL14EP	0.0112	0.1218	0.09212	0.926603	0.990803
ARL15	-0.1924	0.1504	-1.278911	0.200928	0.909798
ARL16	0.1194	0.1548	0.771012	0.4407	0.933652
ARL17B	0.0795	0.3066	0.259473	0.79527	NA
ARL2	-0.0868	0.2022	-0.429265	0.667731	0.967464
ARL2BP	0.016	0.1058	0.151411	0.879652	0.987851
ARL3	-0.1269	0.1945	-0.652551	0.514046	0.945833
ARL4A	-0.1336	0.2268	-0.589168	0.555748	0.948545
ARL4C	0.0218	0.1871	0.116452	0.907294	0.9897
ARL5A	-0.4003	0.2252	-1.777419	0.075499	0.863624
ARL5B	-0.2366	0.1785	-1.325919	0.184867	0.905013
ARL6	-0.0843	0.1649	-0.511432	0.609049	0.956244
ARL6IP1	-0.0374	0.2042	-0.183206	0.854636	0.986451
ARL6IP4	-0.1123	0.3186	-0.352391	0.724545	NA
ARL6IP5	-0.0777	0.168	-0.462445	0.643762	0.961647
ARL6IP6	-0.0709	0.1561	-0.454009	0.649823	0.963725
ARL8A	-0.0705	0.2229	-0.316298	0.751776	0.975449
ARL8B	-0.2257	0.1302	-1.733415	0.083022	0.869814
ARL9	0.278	0.3439	0.808595	0.418748	0.932698
ARMC1	-0.0061	0.0972	-0.062865	0.949874	0.993968
ARMC10	-0.052	0.099	-0.524855	0.599684	0.954608
ARMC12	-0.0379	0.3039	-0.124852	0.900641	0.9897
ARMC2	0.3205	0.2667	1.201768	0.229453	0.909953
ARMC3	0.0735	0.2943	0.249571	0.802919	0.981947
ARMC4	0.3073	0.3428	0.89648	0.369996	NA
ARMC5	-0.2202	0.2193	-1.004468	0.315153	0.91815
ARMC6	0.0487	0.2045	0.238433	0.811545	0.98321
ARMC7	0.0113	0.1674	0.067604	0.946101	0.993863
ARMC8	0.02	0.1394	0.143187	0.886143	0.98835
ARMC9	0.2104	0.1612	1.305564	0.191701	0.905697
ARMCX2	-0.402	0.3284	-1.224082	0.220921	0.909953
ARMCX3	0.1617	0.2105	0.7685	0.44219	0.933652
ARMCX5	-0.0464	0.0996	-0.46561	0.641495	NA
ARMCX6	-0.1351	0.2966	-0.455574	0.648696	0.963229
ARNT	-0.072	0.1178	-0.611686	0.540746	0.947339
ARNT2	-0.529	0.286	-1.849551	0.064378	0.847828
ARNTL	0.0075	0.143	0.052218	0.958355	0.993968
ARPC1A	-0.1362	0.1684	-0.808808	0.418626	0.932698
ARPC1B	-0.375	0.22	-1.704814	0.088229	0.870912
ARPC2	-0.2559	0.1884	-1.357808	0.174525	0.90422
ARPC3	-0.2821	0.1954	-1.443704	0.148822	0.893913
ARPC4	-0.2232	0.1719	-1.298212	0.194214	0.90591
ARPC4-TTLL3	0.3617	0.3185	1.135538	0.25615	0.909953
ARPC5	-0.3728	0.1762	-2.116181	0.034329	0.785717
ARPC5L	-0.1839	0.2107	-0.872754	0.382797	0.930236
ARPP19	0.056	0.2643	0.211855	0.83222	0.984363
ARPP21	0.2132	0.3556	0.599655	0.548736	0.947745
ARRB1	0.0107	0.1806	0.059443	0.952599	0.993968
ARRB2	0.0246	0.1765	0.139234	0.889265	0.988641
ARRDC1	-0.1792	0.1693	-1.058458	0.289847	0.917633
ARRDC2	0.4539	0.2236	2.029838	0.042373	0.790104
ARRDC3	-0.0932	0.1432	-0.650566	0.515326	0.945833
ARRDC4	-0.0606	0.2271	-0.266949	0.789508	0.981
ARRDC5	0.5229	0.3508	1.490604	0.136066	NA
ARSA	0.3712	0.2524	1.470487	0.14143	0.893913
ARSB	-0.4292	0.2173	-1.974856	0.048284	0.805539
ARSE	-0.276	0.1765	-1.563488	0.117938	0.893913
ARSG	3e-04	0.2263	0.001477	0.998822	1
ARSI	-0.2882	0.3275	-0.880008	0.378855	0.930236
ARSJ	-0.3311	0.2738	-1.209209	0.226582	0.909953
ARSK	-0.0475	0.1494	-0.318168	0.750358	0.975449
ART1	0.1336	0.2614	0.510981	0.609365	0.956244
ART3	0.1227	0.3511	0.349455	0.726748	0.973609
ART4	0.0845	0.2669	0.316519	0.751609	0.975449
ART5	0.0798	0.3028	0.263538	0.792136	0.981168
ARTN	0.3395	0.2924	1.161107	0.245599	0.909953
ARV1	-0.1132	0.1903	-0.594793	0.551982	0.948259
ARVCF	0.1786	0.1819	0.981498	0.326347	0.921038
ARX	0.2555	0.2879	0.88733	0.374901	0.930236
AS3MT	0.264	0.3427	0.770335	0.441101	0.933652
ASAH1	-0.2641	0.1708	-1.54632	0.122027	0.893913
ASAH2	0.0975	0.3075	0.317247	0.751057	0.975449
ASAP1	0.2013	0.1995	1.009012	0.312969	0.917633
ASAP2	0.249	0.1548	1.608576	0.107709	0.891739
ASAP3	-0.0812	0.1539	-0.52781	0.597631	0.954608
ASB1	0.0209	0.1148	0.182251	0.855386	0.986554
ASB10	0.0389	0.33	0.117749	0.906267	0.9897
ASB11	0.0341	0.2528	0.135046	0.892575	0.98875
ASB12	0.0337	0.2591	0.130088	0.896497	0.9897
ASB13	-0.2036	0.2248	-0.905667	0.365112	0.930236
ASB14	-0.1704	0.2829	-0.602365	0.546931	0.947745
ASB15	0.1563	0.274	0.570277	0.56849	0.949747
ASB17	NA	NA	NA	NA	NA
ASB18	0.1611	0.2817	0.571907	0.567385	0.949208
ASB2	0.0692	0.3272	0.211439	0.832544	0.984363
ASB3	0.2695	0.228	1.182229	0.237115	0.909953
ASB4	0.219	0.289	0.757561	0.448714	0.933933
ASB5	0.2409	0.3206	0.751478	0.452365	0.934509
ASB6	-0.1413	0.131	-1.078414	0.280849	0.916259
ASB7	0.0179	0.1014	0.176182	0.860151	0.987672
ASB8	-0.0627	0.1743	-0.360013	0.718837	0.973139
ASB9	0.1734	0.2867	0.604686	0.545387	0.947339
ASCC1	-0.1356	0.1502	-0.902519	0.366781	0.930236
ASCC2	0.0295	0.0799	0.368482	0.712514	0.972264
ASCC3	-0.1447	0.1634	-0.885554	0.375858	0.930236
ASCL1	-0.0452	0.0997	-0.453774	0.649992	NA
ASCL2	0.1011	0.2869	0.352251	0.72465	0.973609
ASCL3	0.0015	0.0997	0.014616	0.988339	NA
ASF1A	-0.1515	0.158	-0.958683	0.337718	0.923003
ASF1B	-0.2636	0.2943	-0.895575	0.37048	0.930236
ASGR1	0.4094	0.3561	1.149922	0.250176	0.909953
ASGR2	0.3023	0.3259	0.927656	0.353586	NA
ASH1L	-0.0238	0.1489	-0.15959	0.873204	0.987761
ASH2L	0.0553	0.0937	0.5904	0.554922	0.948259
ASIC1	0.3869	0.3343	1.15752	0.24706	0.909953
ASIC2	0.0037	0.1011	0.037018	0.970471	NA
ASIC3	0.0017	0.1852	0.009297	0.992582	NA
ASIC4	0.6817	0.335	2.034555	0.041896	0.790104
ASIC5	NA	NA	NA	NA	NA
ASIP	-0.0168	0.3441	-0.048834	0.961051	NA
ASL	0.1731	0.1343	1.288369	0.197617	0.908901
ASMT	0.0207	0.2874	0.072016	0.942589	NA
ASMTL	0.1533	0.2316	0.661727	0.508146	0.945676
ASNA1	-0.1652	0.1629	-1.01353	0.310807	0.917633
ASNS	-0.0761	0.2467	-0.308681	0.757564	0.975881
ASNSD1	-0.0663	0.1132	-0.585654	0.558108	0.948545
ASPA	0.2491	0.3136	0.794096	0.42714	0.932698
ASPDH	0.3002	0.328	0.9153	0.360034	NA
ASPG	0.4089	0.2782	1.46949	0.1417	0.893913
ASPH	0.197	0.355	0.554849	0.578998	0.951895
ASPHD1	-0.4464	0.3479	-1.283031	0.199481	NA
ASPHD2	-0.0457	0.2545	-0.179473	0.857566	0.98708
ASPM	0.069	0.2832	0.243683	0.807476	0.982283
ASPN	-0.5788	0.3	-1.929453	0.053675	0.829721
ASPRV1	-0.1483	0.3475	-0.426742	0.669568	0.968384
ASPSCR1	-0.0447	0.1178	-0.37945	0.704354	0.969911
ASRGL1	0.3513	0.2797	1.255867	0.209164	0.909798
ASS1	0.0202	0.2491	0.081146	0.935326	0.992843
ASTE1	-0.1461	0.1343	-1.087838	0.276667	0.914047
ASTL	0.0015	0.0996	0.015515	0.987621	NA
ASTN1	-0.5019	0.2828	-1.774644	0.075957	0.863624
ASTN2	0.0139	0.2432	0.057195	0.95439	0.993968
ASUN	0.1315	0.0994	1.322939	0.185856	0.905013
ASXL1	0.4062	0.2518	1.612929	0.10676	0.891739
ASXL2	-0.1436	0.1857	-0.773185	0.439413	0.933652
ASXL3	0.7562	0.3372	2.242911	0.024903	0.728897
ASZ1	0.0015	0.0996	0.015515	0.987621	NA
ATAD1	-0.1298	0.1795	-0.723195	0.46956	0.936569
ATAD2	0.3494	0.3052	1.144574	0.252386	0.909953
ATAD2B	0.105	0.198	0.530357	0.595864	0.954608
ATAD3A	-0.2432	0.1396	-1.742655	0.081394	0.869814
ATAD5	0.3213	0.281	1.143427	0.252861	0.909953
ATAT1	0.3245	0.2225	1.458337	0.144748	0.893913
ATCAY	0.4715	0.3563	1.323258	0.18575	0.905013
ATE1	-0.0312	0.1369	-0.227888	0.819733	0.984216
ATF1	0.0094	0.1086	0.086903	0.930749	0.991572
ATF2	0.1839	0.1798	1.022742	0.30643	0.917633
ATF3	0.4104	0.2989	1.373109	0.169718	0.898466
ATF4	-0.0625	0.1166	-0.535961	0.591986	0.953855
ATF5	-0.0277	0.3222	-0.085998	0.931468	0.991589
ATF6	-0.1473	0.1807	-0.815334	0.414881	0.932698
ATF6B	0.0596	0.128	0.465754	0.641392	0.961647
ATF7	0.1259	0.1238	1.016616	0.309336	0.917633
ATF7IP	-0.1159	0.1094	-1.059343	0.289444	0.917633
ATF7IP2	0.065	0.1998	0.325541	0.744772	0.97431
ATG10	-0.0352	0.1687	-0.208493	0.834844	0.984363
ATG13	0.1366	0.1463	0.933847	0.350383	0.924941
ATG14	0.3702	0.1809	2.047136	0.040645	0.790104
ATG16L1	0.1705	0.1905	0.894762	0.370914	0.930236
ATG16L2	0.4582	0.2926	1.565798	0.117396	0.893913
ATG2A	0.0635	0.1606	0.395356	0.69258	0.96925
ATG2B	0.1675	0.1454	1.15212	0.249272	0.909953
ATG3	-0.0964	0.1072	-0.899062	0.36862	0.930236
ATG4A	0.0338	0.1717	0.197102	0.843748	0.984497
ATG4B	0.0285	0.1106	0.257702	0.796637	0.981719
ATG4C	0.3078	0.2577	1.194149	0.23242	0.909953
ATG4D	0.2828	0.211	1.340029	0.180236	0.904804
ATG5	-0.1494	0.1474	-1.014009	0.310579	0.917633
ATG7	-0.0261	0.1124	-0.232334	0.816279	0.983912
ATG9A	0.1082	0.1238	0.873728	0.382266	0.930236
ATG9B	0.8424	0.3126	2.695313	0.007032	0.520672
ATHL1	0.2658	0.2841	0.935588	0.349486	0.924815
ATIC	0.2243	0.1335	1.680181	0.092922	0.880583
ATL1	-0.3578	0.191	-1.873747	0.060965	0.834805
ATL2	0.0378	0.1497	0.252793	0.800428	0.981947
ATL3	-0.4048	0.1963	-2.062221	0.039187	0.790104
ATM	0.3653	0.2704	1.350694	0.176794	0.90422
ATMIN	-0.3019	0.1185	-2.546799	0.010872	0.582424
ATN1	0.0527	0.169	0.311514	0.75541	0.975663
ATOH1	0.2164	0.2021	1.070527	0.284382	NA
ATOH7	-0.191	0.2708	-0.705472	0.480516	0.939305
ATOH8	0.2759	0.2652	1.040373	0.298167	0.917633
ATOX1	-0.1464	0.2034	-0.719743	0.471683	0.937146
ATP10A	0.3646	0.2699	1.350583	0.176829	0.90422
ATP10B	-0.0404	0.2374	-0.170346	0.864738	0.987761
ATP10D	0.1933	0.2226	0.86835	0.385203	0.930236
ATP11A	0.3718	0.2515	1.478141	0.13937	0.893913
ATP11B	-0.4787	0.1403	-3.412072	0.000645	0.225067
ATP11C	-0.0382	0.1408	-0.271528	0.785985	0.980827
ATP12A	-0.4688	0.3479	-1.347426	0.177843	0.90422
ATP13A1	0.3181	0.2342	1.35798	0.17447	0.90422
ATP13A2	-0.0168	0.1324	-0.126605	0.899253	0.9897
ATP13A3	-0.0819	0.1528	-0.535755	0.592128	0.953976
ATP13A4	-0.1688	0.3437	-0.490932	0.623475	0.959574
ATP13A5	-0.0067	0.2879	-0.023398	0.981333	NA
ATP1A1	-0.1078	0.1972	-0.546443	0.584761	0.952035
ATP1A3	-0.1548	0.3245	-0.477166	0.633244	NA
ATP1A4	0.0088	0.1092	0.080517	0.935826	NA
ATP1B1	-0.3629	0.3362	-1.079504	0.280363	0.915546
ATP1B2	-0.0054	0.3164	-0.017119	0.986342	0.998501
ATP1B3	-0.1667	0.1758	-0.948574	0.342837	0.924807
ATP1B4	0.067	0.2619	0.255758	0.798138	0.981947
ATP2A1	0.0044	0.3124	0.013976	0.988849	0.998507
ATP2A2	0.2784	0.3537	0.787206	0.431161	0.932698
ATP2A3	0.0379	0.2124	0.178484	0.858343	0.987222
ATP2B2	0.4692	0.3463	1.354845	0.175467	0.90422
ATP2B3	0.118	0.3525	0.334714	0.737841	0.973609
ATP2C1	-0.2072	0.1599	-1.296054	0.194957	0.90591
ATP2C2	0.0574	0.2827	0.202885	0.839225	0.984363
ATP4A	0.4239	0.3522	1.203473	0.228793	NA
ATP4B	0.0014	0.0997	0.01444	0.988479	NA
ATP5A1	-0.011	0.2688	-0.040925	0.967356	0.994881
ATP5B	-0.1039	0.2438	-0.426283	0.669902	0.968384
ATP5C1	-0.03	0.2428	-0.12361	0.901624	0.9897
ATP5D	-0.0582	0.2407	-0.241886	0.808869	0.982774
ATP5E	-0.1631	0.329	-0.495715	0.620095	0.959091
ATP5F1	-0.0851	0.2385	-0.35679	0.721249	0.973609
ATP5G1	-0.076	0.2507	-0.303076	0.761832	0.97644
ATP5G2	-0.011	0.1929	-0.056946	0.954588	0.993968
ATP5G3	-0.081	0.2566	-0.31575	0.752193	0.975449
ATP5H	-0.1216	0.2543	-0.478189	0.632515	0.960347
ATP5I	0.0194	0.2049	0.094662	0.924583	0.990803
ATP5J	-0.0475	0.203	-0.234031	0.814961	0.983771
ATP5J2	-0.097	0.2049	-0.473529	0.635836	0.961138
ATP5J2-PTCD1	-0.5054	0.1879	-2.689012	0.007166	0.520672
ATP5L	-0.0212	0.2787	-0.076133	0.939313	0.992998
ATP5O	-0.0193	0.232	-0.083237	0.933663	0.992754
ATP5S	0.0698	0.2126	0.328248	0.742724	0.974046
ATP5SL	0.1333	0.1129	1.180623	0.237753	0.909953
ATP6AP1	-0.1072	0.1436	-0.746145	0.45558	0.934509
ATP6AP1L	0.0638	0.2597	0.24571	0.805907	0.982087
ATP6AP2	-0.2147	0.1498	-1.433596	0.151687	0.893913
ATP6V0A1	-0.0249	0.1177	-0.211861	0.832215	0.984363
ATP6V0A4	-0.2906	0.339	-0.857181	0.391345	0.931673
ATP6V0B	-0.1123	0.1202	-0.934503	0.350045	0.924815
ATP6V0C	-0.2711	0.2085	-1.300432	0.193453	0.90591
ATP6V0D1	-0.263	0.1871	-1.405594	0.159845	0.893913
ATP6V0D2	-0.3777	0.3555	-1.062562	0.287981	0.917633
ATP6V0E1	-0.2185	0.1685	-1.297158	0.194577	0.90591
ATP6V0E2	0.225	0.2226	1.010962	0.312035	0.917633
ATP6V1A	-0.3168	0.1473	-2.150048	0.031551	0.77328
ATP6V1B1	-0.1944	0.3291	-0.59079	0.554661	0.948259
ATP6V1B2	-0.227	0.1704	-1.332304	0.18276	0.904804
ATP6V1C1	-0.0187	0.0749	-0.249647	0.80286	0.981947
ATP6V1C2	0.0638	0.288	0.221433	0.824755	0.984363
ATP6V1D	-0.0785	0.1895	-0.414408	0.678575	0.969159
ATP6V1E1	-0.0821	0.1826	-0.449789	0.652863	0.965319
ATP6V1E2	-0.1473	0.2207	-0.667461	0.504478	NA
ATP6V1F	-0.1684	0.1891	-0.890508	0.373193	0.930236
ATP6V1G1	-0.2294	0.1898	-1.208825	0.22673	0.909953
ATP6V1G2	-0.2219	0.288	-0.770623	0.440931	0.933652
ATP6V1G3	-0.2904	0.304	-0.955133	0.339511	0.923598
ATP6V1H	-0.2669	0.2022	-1.319762	0.186915	0.905013
ATP7A	-0.4708	0.1993	-2.362383	0.018158	0.662808
ATP7B	-0.1027	0.2356	-0.436077	0.662781	0.966643
ATP8A1	0.1503	0.2324	0.646607	0.517887	0.946658
ATP8A2	0.0763	0.3354	0.227516	0.820023	0.984363
ATP8B1	-0.1307	0.1285	-1.016891	0.309205	0.917633
ATP8B2	0.1841	0.2217	0.830448	0.406286	0.931903
ATP8B3	0.7456	0.3265	2.28332	0.022412	0.695827
ATP8B4	0.1371	0.2928	0.468299	0.639571	0.961647
ATP9A	0.2993	0.1963	1.52508	0.127239	0.893913
ATP9B	0.0312	0.1237	0.251995	0.801045	0.981947
ATPAF1	0.0755	0.2136	0.353491	0.72372	0.973609
ATPAF2	0.0593	0.0912	0.65047	0.515389	0.945833
ATPIF1	-0.1136	0.2016	-0.563239	0.573272	0.951208
ATR	0.3794	0.2806	1.352177	0.176319	0.90422
ATRAID	-0.0955	0.1074	-0.889116	0.373941	0.930236
ATRIP	0.1136	0.1119	1.014525	0.310332	0.917633
ATRN	-0.1628	0.0947	-1.720219	0.085393	0.869814
ATRNL1	0.216	0.3346	0.645389	0.518675	0.946806
ATRX	-0.0105	0.1118	-0.094156	0.924985	0.990803
ATXN1	0.0011	0.1733	0.006536	0.994785	0.999258
ATXN10	0.0804	0.123	0.653704	0.513302	0.945833
ATXN1L	0.0307	0.1008	0.304975	0.760385	0.97628
ATXN2	0.1062	0.106	1.001305	0.316679	0.91815
ATXN2L	0.2727	0.2482	1.098685	0.271906	0.911955
ATXN7	-0.1045	0.1725	-0.605647	0.544749	0.947339
ATXN7L1	0.1397	0.3144	0.444384	0.656765	0.965319
ATXN7L2	0.3153	0.1874	1.682646	0.092444	0.880583
ATXN7L3	-0.1059	0.1158	-0.914262	0.360579	0.928652
ATXN7L3B	-0.1038	0.1018	-1.020161	0.307652	0.917633
AUH	0.2201	0.1581	1.392152	0.163877	0.893913
AUNIP	0.72	0.2376	3.03023	0.002444	0.393205
AUP1	0.0537	0.0921	0.58241	0.560291	0.948545
AURKA	0.1114	0.281	0.396297	0.691886	0.96925
AURKAIP1	-0.1572	0.2	-0.786361	0.431656	0.932698
AURKB	0.1285	0.3247	0.395893	0.692184	0.96925
AURKC	-0.148	0.3514	-0.421075	0.6737	NA
AUTS2	-0.312	0.1911	-1.632064	0.102666	0.891107
AVEN	-0.0816	0.1408	-0.579391	0.562325	0.948545
AVIL	-0.5283	0.3014	-1.752887	0.079621	0.869814
AVL9	0.0403	0.1366	0.295206	0.767836	0.978257
AVP	-3e-04	0.1556	-0.002246	0.998208	NA
AVPI1	-0.6552	0.2914	-2.248734	0.024529	0.726342
AVPR1A	0.2145	0.3066	0.699521	0.484227	0.941006
AVPR1B	-0.1254	0.1015	-1.236332	0.216335	NA
AVPR2	-0.1296	0.3408	-0.380346	0.703689	0.969911
AWAT1	-0.4103	0.3166	-1.295889	0.195014	0.90591
AWAT2	0.4659	0.3543	1.314963	0.188522	0.905013
AXDND1	0.7463	0.347	2.150955	0.03148	NA
AXIN1	-0.0909	0.0844	-1.077074	0.281447	0.916446
AXIN2	0.2468	0.1412	1.747261	0.080592	0.869814
AXL	0.0201	0.1843	0.109308	0.912958	0.99065
AZGP1	-0.0504	0.3293	-0.153189	0.878249	NA
AZI1	0.2914	0.2101	1.386827	0.165495	0.894915
AZI2	0.1324	0.1277	1.036179	0.300119	0.917633
AZIN1	-0.2576	0.1271	-2.026791	0.042684	0.790104
B2M	-0.0491	0.1362	-0.360349	0.718586	0.973043
B3GALNT1	0.2652	0.2522	1.051407	0.293072	0.917633
B3GALNT2	-0.2571	0.1684	-1.526628	0.126854	0.893913
B3GALT1	0.2041	0.3545	0.575767	0.564773	0.949205
B3GALT2	1.2183	0.3471	3.509837	0.000448	NA
B3GALT4	0.4164	0.3072	1.355696	0.175196	0.90422
B3GALT5	-0.0199	0.3379	-0.059009	0.952945	NA
B3GALT6	-0.1742	0.2315	-0.752188	0.451938	0.934509
B3GALTL	-0.1323	0.1962	-0.674002	0.50031	0.945113
B3GAT1	0.3542	0.2546	1.391481	0.164079	0.893913
B3GAT2	0.1463	0.3245	0.450941	0.652032	NA
B3GAT3	0.0316	0.1169	0.270291	0.786936	0.980827
B3GNT1	-0.0261	0.1736	-0.150195	0.880611	0.987851
B3GNT2	-0.0503	0.1374	-0.366144	0.714258	0.972667
B3GNT3	0.2948	0.2225	1.324926	0.185196	0.905013
B3GNT4	-0.1486	0.188	-0.790033	0.429509	0.932698
B3GNT5	-0.5569	0.2937	-1.895926	0.05797	0.829721
B3GNT6	0.2201	0.3508	0.627417	0.530386	0.947339
B3GNT7	-0.3931	0.3017	-1.30293	0.192599	0.90591
B3GNT8	-0.4997	0.2113	-2.365466	0.018007	0.662808
B3GNT9	-0.4093	0.225	-1.818754	0.068949	0.860761
B3GNTL1	0.0058	0.1318	0.043723	0.965125	0.99466
B4GALNT1	0.267	0.3099	0.861455	0.388987	0.931656
B4GALNT2	1.033	0.3442	3.000853	0.002692	0.393205
B4GALNT3	-0.6117	0.2308	-2.650562	0.008036	0.552241
B4GALNT4	0.3506	0.2514	1.394782	0.163082	0.893913
B4GALT1	-0.4442	0.1393	-3.188832	0.001428	0.311917
B4GALT2	-0.127	0.1419	-0.894862	0.370861	0.930236
B4GALT3	0.3261	0.2204	1.479467	0.139016	0.893913
B4GALT4	-0.0265	0.2042	-0.129587	0.896893	0.9897
B4GALT6	-0.0374	0.2301	-0.162469	0.870936	0.987761
B4GALT7	-0.1456	0.1369	-1.063915	0.287367	0.917633
B9D1	-0.0822	0.1559	-0.527551	0.597811	0.954608
B9D2	-0.0307	0.1763	-0.174395	0.861555	0.987758
BAALC	-0.2483	0.2675	-0.928125	0.353343	0.926644
BAAT	-0.1017	0.3173	-0.320529	0.748568	NA
BACE1	0.0686	0.1078	0.636164	0.52467	0.947339
BACE2	-0.2059	0.1534	-1.342101	0.179563	0.904804
BACH2	-0.3452	0.2487	-1.388491	0.164988	0.894915
BAD	-0.035	0.18	-0.194434	0.845836	0.984985
BAG2	0.0364	0.1627	0.224001	0.822756	0.984363
BAG3	0.2099	0.2529	0.830062	0.406504	0.931903
BAG4	-0.0456	0.1269	-0.359567	0.719171	0.973325
BAG5	-0.3629	0.1922	-1.888447	0.058966	0.831218
BAG6	0.0473	0.0853	0.554133	0.579488	0.951957
BAHCC1	0.0464	0.2145	0.216312	0.828745	0.984363
BAHD1	0.0077	0.1329	0.057958	0.953782	0.993968
BAI1	0.2463	0.3245	0.759012	0.447846	0.933674
BAI2	0.3875	0.282	1.37417	0.169389	0.898466
BAI3	0.5435	0.2394	2.2699	0.023214	0.706856
BAIAP2	0.0288	0.1498	0.192087	0.847674	0.985274
BAIAP2L1	-0.0881	0.1458	-0.604254	0.545675	0.947339
BAIAP2L2	0.1831	0.3256	0.562269	0.573933	0.951208
BAIAP3	-0.0349	0.2613	-0.133567	0.893745	0.989345
BAK1	-0.2346	0.1674	-1.40149	0.161068	0.893913
BAMBI	0.1488	0.2003	0.74284	0.457578	0.934509
BANF1	-0.1113	0.2036	-0.546847	0.584484	0.952035
BANF2	-0.1516	0.2128	-0.712386	0.476226	NA
BANK1	-0.4209	0.2893	-1.454506	0.145806	0.893913
BANP	0.1334	0.1533	0.869642	0.384496	0.930236
BAP1	-0.0345	0.1457	-0.236951	0.812695	0.983521
BARD1	0.2701	0.277	0.975042	0.329539	0.921313
BARHL1	-0.0298	0.1036	-0.288127	0.773249	NA
BARHL2	NA	NA	NA	NA	NA
BARX1	0.4009	0.3433	1.167571	0.24298	0.909953
BARX2	-0.3065	0.2877	-1.065399	0.286696	0.917633
BATF	-0.6081	0.2214	-2.747069	0.006013	0.503322
BATF2	-0.4997	0.3475	-1.437742	0.150507	0.893913
BATF3	-0.0384	0.2975	-0.129008	0.897351	0.9897
BAX	-0.1854	0.1618	-1.145983	0.251802	0.909953
BAZ1A	-0.054	0.1813	-0.297939	0.76575	0.977104
BAZ1B	0.2149	0.1815	1.184046	0.236395	0.909953
BAZ2A	0.0873	0.1591	0.548504	0.583346	0.952035
BAZ2B	0.0025	0.1302	0.019074	0.984782	0.998242
BBC3	0.2056	0.239	0.859992	0.389794	0.931673
BBIP1	0.0248	0.1317	0.188102	0.850797	0.985728
BBOX1	-0.0932	0.2581	-0.361103	0.718022	0.972925
BBS1	0.1389	0.1395	0.995799	0.319348	0.919129
BBS10	-0.1176	0.1397	-0.841714	0.399948	0.931702
BBS12	0.1855	0.1323	1.402037	0.160904	0.893913
BBS2	0.1555	0.148	1.051146	0.293191	0.917633
BBS4	0.4597	0.2584	1.779317	0.075188	0.863624
BBS5	-0.1646	0.1479	-1.112862	0.265768	0.910573
BBS7	0.1988	0.1892	1.050925	0.293293	0.917633
BBX	0.0661	0.1004	0.658266	0.510367	0.945833
BCAM	0.3823	0.2043	1.870996	0.061346	0.834805
BCAN	0.2347	0.2074	1.131475	0.257855	NA
BCAP29	-0.2082	0.1451	-1.435375	0.15118	0.893913
BCAP31	-0.1122	0.1461	-0.767745	0.442639	0.933652
BCAR1	-0.1653	0.1498	-1.103233	0.269926	0.911796
BCAR3	0.0652	0.2274	0.286905	0.774185	0.979013
BCAS1	1.0094	0.2953	3.418582	0.000629	0.225067
BCAS2	0.0397	0.1721	0.231027	0.817294	0.983912
BCAS3	0.0272	0.1886	0.14414	0.88539	0.988325
BCAS4	-0.1001	0.3376	-0.296528	0.766827	0.977868
BCAT1	0.2424	0.3363	0.720777	0.471047	0.936569
BCAT2	0.1341	0.1329	1.008734	0.313102	0.917633
BCCIP	0.0352	0.1855	0.189699	0.849545	0.985577
BCDIN3D	0.0633	0.1609	0.393455	0.693983	0.96925
BCHE	0.6734	0.27	2.494252	0.012622	0.614499
BCKDHA	0.0563	0.1283	0.438612	0.660943	0.966567
BCKDHB	0.0719	0.1834	0.392212	0.694902	0.96925
BCKDK	0.0586	0.105	0.557894	0.576917	0.951247
BCL10	-0.1384	0.1173	-1.179828	0.238069	0.909953
BCL11A	0.2397	0.2049	1.169485	0.242208	0.909953
BCL2	0.4089	0.2377	1.720056	0.085422	0.869814
BCL2A1	-0.7674	0.3532	-2.172741	0.0298	0.762067
BCL2L1	-0.0382	0.1848	-0.206897	0.836091	0.984363
BCL2L10	0.1886	0.3085	0.61139	0.540942	0.947339
BCL2L11	-0.351	0.2852	-1.230451	0.218528	0.909798
BCL2L12	-0.1373	0.2356	-0.582883	0.559972	0.948545
BCL2L13	-0.1622	0.1923	-0.843525	0.398935	0.931702
BCL2L14	-0.0257	0.3161	-0.081382	0.935138	0.992843
BCL2L15	0.6586	0.3268	2.015239	0.04388	0.793265
BCL3	-0.2714	0.1964	-1.382305	0.166878	0.894915
BCL6	0.0296	0.1889	0.156641	0.875528	0.987761
BCL6B	-0.0309	0.2305	-0.13403	0.893378	0.989241
BCL7A	0.0374	0.3021	0.123733	0.901526	0.9897
BCL7B	-0.0905	0.1245	-0.726586	0.46748	0.936226
BCL7C	-0.0208	0.1999	-0.103928	0.917227	0.990803
BCL9	0.2409	0.1587	1.517512	0.129138	0.893913
BCL9L	-0.2952	0.1392	-2.120837	0.033935	0.785717
BCLAF1	-0.0731	0.0972	-0.751462	0.452375	0.934509
BCMO1	0.0715	0.3215	0.222301	0.824079	0.984363
BCO2	-0.0528	0.346	-0.152488	0.878802	0.987851
BCOR	0.1312	0.1321	0.993565	0.320435	0.920296
BCORL1	0.0734	0.1902	0.385681	0.699733	0.96925
BCR	-0.018	0.2092	-0.086225	0.931288	0.991589
BCS1L	0.1363	0.1888	0.722202	0.47017	0.936569
BDH1	0.0682	0.2605	0.261746	0.793517	0.981168
BDH2	0.0222	0.1181	0.187913	0.850945	0.985728
BDKRB1	0.0783	0.3458	0.22632	0.820953	0.984363
BDKRB2	0.312	0.1468	2.125112	0.033577	0.785717
BDNF	0.105	0.3442	0.305141	0.760259	0.97628
BDP1	0.1519	0.2278	0.666802	0.504899	0.945126
BEAN1	-0.1714	0.1991	-0.860893	0.389297	0.931673
BECN1	-0.0551	0.0861	-0.639896	0.52224	0.947339
BEGAIN	-0.1272	0.2919	-0.435695	0.663058	0.966643
BEND2	NA	NA	NA	NA	NA
BEND3	0.004	0.2701	0.014925	0.988092	0.998507
BEND4	-0.2784	0.3543	-0.785783	0.431995	0.932698
BEND5	0.0379	0.138	0.27442	0.783762	0.980782
BEND6	0.0384	0.3295	0.11654	0.907225	0.9897
BEND7	-0.0325	0.1217	-0.266846	0.789588	0.981
BEST1	0.4434	0.2772	1.599572	0.109694	0.893162
BEST2	-0.5248	0.3283	-1.598406	0.109953	0.893162
BEST3	0.0946	0.289	0.327252	0.743478	0.974046
BEST4	0.1057	0.3157	0.335012	0.737616	0.973609
BET1	-0.0425	0.124	-0.34308	0.731539	0.973609
BET1L	-0.1172	0.0768	-1.525954	0.127021	0.893913
BEX2	0.2111	0.2975	0.709689	0.477897	0.939135
BFAR	0.1356	0.1329	1.020355	0.30756	0.917633
BFSP1	0.027	0.3097	0.087097	0.930595	0.991572
BFSP2	0.0495	0.0996	0.49664	0.619443	NA
BGLAP	0.3082	0.2373	1.298801	0.194012	0.90591
BGN	-0.276	0.2994	-0.92183	0.356617	0.927631
BHLHA15	0.6844	0.3451	1.9833	0.047334	0.80549
BHLHA9	-0.0509	0.1212	-0.420321	0.674251	NA
BHLHB9	0.5025	0.291	1.726914	0.084183	0.869814
BHLHE22	0.2818	0.3357	0.839371	0.401261	0.931702
BHLHE40	-0.1232	0.1956	-0.629771	0.528845	0.947339
BHLHE41	0.1611	0.268	0.600928	0.547888	0.947745
BHMT	0.9196	0.3294	2.792281	NA	NA
BHMT2	0.9868	0.3557	2.774045	NA	NA
BICC1	-0.4236	0.2883	-1.469404	0.141723	0.893913
BICD1	-0.1443	0.2746	-0.525504	0.599233	0.954608
BICD2	-0.2201	0.1664	-1.322415	0.18603	0.905013
BID	-0.3919	0.2019	-1.940677	0.052297	0.828941
BIK	-0.0627	0.2969	-0.211052	0.832847	0.984363
BIN1	0.1858	0.3531	0.526182	0.598762	0.954608
BIN2	-0.2248	0.2683	-0.837989	0.402037	0.931702
BIN3	0.062	0.095	0.652384	0.514153	0.945833
BIRC2	0.0224	0.15	0.149061	0.881506	0.988096
BIRC5	-0.1138	0.2809	-0.405103	0.685401	0.96925
BIRC6	0.012	0.1526	0.07835	0.93755	0.992843
BIRC7	0.1667	0.3318	0.502435	0.615361	0.957432
BIVM	0.1536	0.1341	1.145989	0.2518	0.909953
BLCAP	0.0501	0.1561	0.320681	0.748452	0.975056
BLID	0.315	0.3259	0.966519	0.333785	NA
BLK	-0.4353	0.3486	-1.248864	0.211715	0.909798
BLM	0.5786	0.3358	1.72328	0.084838	0.869814
BLMH	-0.3311	0.1985	-1.667847	0.095346	0.883509
BLNK	0.0068	0.2493	0.027337	0.978191	0.995916
BLOC1S1	-0.0201	0.184	-0.109221	0.913027	0.99065
BLOC1S2	-0.0819	0.144	-0.56832	0.569818	0.950166
BLOC1S3	-0.3577	0.3561	-1.004324	0.315222	NA
BLOC1S4	0.0067	0.172	0.039084	0.968823	0.995229
BLOC1S5	-0.051	0.1518	-0.335829	0.737	0.973609
BLOC1S6	0.0785	0.0939	0.836169	0.40306	0.931743
BLVRA	-0.1131	0.1546	-0.731766	0.464312	0.935271
BLVRB	0.1272	0.2019	0.630223	0.528548	0.947339
BLZF1	-0.2894	0.1853	-1.562016	0.118284	0.893913
BMF	-0.0211	0.1301	-0.162397	0.870993	0.987761
BMI1	NA	NA	NA	NA	NA
BMP1	-0.068	0.2391	-0.284387	0.776114	0.979013
BMP10	-0.0575	0.1232	-0.466488	0.640866	NA
BMP15	0.0048	0.1496	0.032259	0.974266	NA
BMP2	-0.1468	0.2415	-0.608021	0.543173	0.947339
BMP2K	-0.1961	0.1514	-1.295527	0.195139	0.905928
BMP3	-0.0669	0.2833	-0.236142	0.813322	0.983655
BMP4	0.1922	0.2488	0.772657	0.439726	0.933652
BMP5	0.2833	0.3433	0.825406	0.409141	0.931903
BMP6	0.1033	0.3354	0.308006	0.758078	0.975928
BMP7	-0.0776	0.1662	-0.466763	0.640669	0.961647
BMP8B	0.1035	0.2026	0.510891	0.609428	NA
BMPER	-0.3495	0.3327	-1.050311	0.293575	0.917633
BMPR1A	-0.1135	0.2559	-0.443739	0.657231	0.965508
BMPR1B	-0.0364	0.2766	-0.131576	0.895319	0.989604
BMS1	0.0396	0.1224	0.323739	0.746136	0.974698
BMX	0.0955	0.224	0.426255	0.669922	0.968384
BNC1	-0.0845	0.3076	-0.274676	0.783565	0.980782
BNC2	-0.027	0.1899	-0.142069	0.887026	0.988451
BNIP1	0.1301	0.1265	1.028562	0.303686	0.917633
BNIP2	-0.3246	0.144	-2.254649	0.024155	0.725813
BNIP3	-0.1524	0.2493	-0.61134	0.540974	0.947339
BNIP3L	-0.1086	0.1805	-0.601434	0.547551	0.947745
BNIPL	-0.052	0.2416	-0.215453	0.829415	0.984363
BOC	0.4761	0.2426	1.9624	0.049716	0.811353
BOD1	0.0724	0.1363	0.531456	0.595103	0.954536
BOD1L1	-0.1935	0.1192	-1.623564	0.104469	0.891107
BOK	0.0935	0.201	0.465175	0.641806	0.961647
BOLA1	-0.0946	0.1841	-0.513662	0.607489	0.956244
BOLA2	-0.2807	0.2373	-1.182909	0.236845	0.909953
BOLA3	0.1141	0.2694	0.423625	0.671839	0.969065
BOLL	0.0886	0.3312	0.267632	0.788982	NA
BOP1	0.0425	0.1323	0.321565	0.747782	0.974698
BORA	0.1205	0.237	0.508319	0.61123	0.956324
BPGM	-0.2211	0.1856	-1.191391	0.2335	0.909953
BPHL	-0.0249	0.2656	-0.093778	0.925286	0.990803
BPI	-0.0464	0.0996	-0.46561	0.641495	NA
BPIFA1	NA	NA	NA	NA	NA
BPIFA2	NA	NA	NA	NA	NA
BPIFA3	0.0178	0.2879	0.061777	0.95074	NA
BPIFB1	-0.1715	0.1344	-1.275485	0.202138	NA
BPIFB2	2e-04	0.1099	0.001988	0.998414	NA
BPIFB3	-0.3291	0.3401	-0.967766	0.333161	NA
BPIFB4	-0.1941	0.3344	-0.580545	0.561547	NA
BPIFB6	-0.0449	0.0997	-0.45048	0.652364	NA
BPIFC	-0.4256	0.2996	-1.420719	0.155398	0.893913
BPNT1	-0.0678	0.1499	-0.452367	0.651004	0.964204
BPTF	0.0013	0.0853	0.014705	0.988267	0.998507
BRAF	-0.0772	0.1896	-0.406953	0.684042	0.96925
BRAP	0.0084	0.116	0.072718	0.942031	0.993272
BRAT1	0.3509	0.2113	1.660995	0.096715	0.883509
BRCA1	0.4697	0.2134	2.200471	0.027773	0.754509
BRCA2	0.3483	0.289	1.205072	0.228176	0.909953
BRCC3	0.0475	0.1137	0.417661	0.676195	0.969159
BRD1	0.0788	0.1466	0.537457	0.590952	0.953477
BRD2	0.0697	0.0902	0.771967	0.440134	0.933652
BRD3	-0.1356	0.1624	-0.83468	0.403898	0.931743
BRD4	-0.1434	0.0937	-1.531203	0.125719	0.893913
BRD7	-2e-04	0.1302	-0.001684	0.998656	1
BRD8	0.5232	0.2227	2.349218	0.018813	0.668162
BRD9	-0.0272	0.1468	-0.185453	0.852874	0.986248
BRDT	0.0527	0.2177	0.242199	0.808626	NA
BRE	0.1196	0.1056	1.132697	0.257342	0.910107
BRF1	0.062	0.1537	0.403518	0.686567	0.96925
BRF2	0.0069	0.1289	0.053877	0.957033	0.993968
BRI3	-0.0261	0.2146	-0.121683	0.90315	0.9897
BRI3BP	-0.4402	0.2702	-1.629118	0.103288	0.891107
BRICD5	0.1134	0.1873	0.605681	0.544727	0.947339
BRINP1	-0.3901	0.2847	-1.370574	0.170508	0.899218
BRIP1	0.349	0.2923	1.194248	0.232381	0.909953
BRIX1	-0.0924	0.1392	-0.663743	0.506855	0.945126
BRK1	-0.1078	0.2068	-0.521226	0.602209	0.955166
BRMS1	-0.1924	0.1508	-1.275272	0.202213	0.909798
BRMS1L	-0.0432	0.1242	-0.347591	0.728147	0.973609
BROX	0.1742	0.1981	0.878977	0.379414	0.930236
BRPF1	0.0659	0.1452	0.453914	0.649891	0.963727
BRPF3	0.1677	0.1545	1.085145	0.277857	0.914047
BRS3	NA	NA	NA	NA	NA
BRSK1	0.1596	0.2387	0.668574	0.503767	0.945126
BRSK2	0.4536	0.3272	1.386354	0.165639	0.894915
BRWD1	-0.024	0.175	-0.136845	0.891153	0.988641
BRWD3	-0.2208	0.143	-1.544146	0.122553	0.893913
BSCL2	0.1896	0.1656	1.144622	0.252366	0.909953
BSDC1	0.0254	0.1519	0.167002	0.867369	0.987761
BSG	-0.2194	0.2095	-1.047406	0.294912	0.917633
BSN	0.204	0.3079	0.662467	0.507672	0.945519
BSND	NA	NA	NA	NA	NA
BSPRY	-0.4039	0.2285	-1.76757	0.077133	0.863624
BST1	-0.5013	0.2791	-1.796234	0.072457	0.863624
BST2	-0.0066	0.2687	-0.024621	0.980357	0.996793
BSX	0.0494	0.0997	0.495632	0.620154	NA
BTAF1	0.0163	0.1913	0.085232	0.932077	0.991809
BTBD10	-0.4952	0.1905	-2.599681	0.009331	0.572542
BTBD11	-0.4365	0.2094	-2.084855	0.037082	0.790104
BTBD16	0.1068	0.29	0.368155	0.712758	0.972264
BTBD17	0.3727	0.2852	1.30699	0.191216	0.905697
BTBD18	0.1357	0.3454	0.392711	0.694533	0.96925
BTBD19	0.5668	0.2612	2.169743	0.030026	0.76335
BTBD2	0.0865	0.1266	0.683368	0.494374	0.944774
BTBD3	-0.069	0.1937	-0.356489	0.721474	0.973609
BTBD6	0.0643	0.1103	0.58286	0.559987	0.948545
BTBD7	-0.3383	0.183	-1.848587	0.064517	0.847828
BTBD8	0.0533	0.2883	0.18496	0.85326	0.986328
BTBD9	-0.0867	0.137	-0.632617	0.526984	0.947339
BTC	0.4778	0.3525	1.355466	0.175269	0.90422
BTD	-0.0857	0.1598	-0.536209	0.591814	0.953831
BTF3	-0.0383	0.1797	-0.213088	0.831258	0.984363
BTF3L4	-0.1711	0.1672	-1.023215	0.306206	0.917633
BTG1	-0.0925	0.1842	-0.50198	0.615682	0.957437
BTG2	-0.2284	0.2597	-0.879561	0.379097	0.930236
BTG3	0.2303	0.2484	0.92747	0.353682	0.926644
BTG4	0.0867	0.3294	0.263335	0.792292	NA
BTK	-0.2154	0.2113	-1.019489	0.307971	0.917633
BTLA	0.0881	0.3436	0.256527	0.797544	0.981947
BTN1A1	-0.032	0.1258	-0.254516	0.799097	0.981947
BTN2A1	-0.0766	0.3064	-0.249828	0.80272	NA
BTN2A2	0.034	0.3563	0.095437	0.923968	NA
BTNL8	0.0043	0.1019	0.042039	0.966468	NA
BTNL9	0.4215	0.3079	1.368965	0.17101	0.90021
BTRC	-0.1956	0.1854	-1.055449	0.29122	0.917633
BUB1	0.2345	0.3168	0.740292	0.459123	0.934509
BUB1B	0.2298	0.311	0.739036	0.459885	0.934509
BUB3	-0.1295	0.1759	-0.736475	0.461442	0.934738
BUD13	0.0812	0.1388	0.585222	0.558398	0.948545
BUD31	-0.0922	0.1325	-0.695921	0.486478	0.941777
BVES	0.2342	0.3265	0.71731	0.473183	0.93765
BYSL	-0.0063	0.1606	-0.039006	0.968886	0.995229
BZRAP1	0.3154	0.2607	1.209948	0.226299	0.909953
BZW1	-0.1504	0.0951	-1.581875	0.113678	0.893913
BZW2	-0.2024	0.2684	-0.754159	0.450754	0.934426
C10orf107	-0.065	0.2052	-0.316819	0.751381	0.975449
C10orf11	-0.0396	0.2915	-0.136026	0.8918	0.988641
C10orf111	-0.2494	0.2223	-1.121954	0.261882	0.910281
C10orf113	0.0553	0.1257	0.439632	0.660204	NA
C10orf118	-0.3938	0.1493	-2.638356	0.008331	0.552241
C10orf12	-0.1728	0.2	-0.864015	0.38758	0.931442
C10orf120	0.3399	0.3553	0.956401	0.33887	NA
C10orf131	NA	NA	NA	NA	NA
C10orf137	0.2778	0.2118	1.311403	0.189722	0.905013
C10orf2	0.3033	0.1529	1.982842	0.047385	0.80549
C10orf32	-0.1612	0.1731	-0.931402	0.351646	0.925714
C10orf35	0.1488	0.1273	1.16882	0.242476	0.909953
C10orf53	0.1093	0.2861	0.381948	0.7025	NA
C10orf54	-0.3161	0.237	-1.333446	0.182386	0.904804
C10orf55	-0.3325	0.3153	-1.054601	0.291608	NA
C10orf62	-0.0412	0.1386	-0.297521	0.766069	NA
C10orf67	-0.0466	0.0997	-0.467379	0.640229	NA
C10orf68	0.012	0.1514	0.07925	0.936834	NA
C10orf71	0.0543	0.2462	0.220476	0.8255	0.984363
C10orf76	0.1104	0.0823	1.340266	0.180159	0.904804
C10orf82	0.0251	0.2698	0.09288	0.925999	NA
C10orf88	-0.0818	0.1437	-0.569014	0.569347	0.950041
C10orf90	0.4902	0.2755	1.779072	0.075228	NA
C10orf99	-0.4395	0.3419	-1.285352	0.198669	0.909798
C11orf1	0.012	0.2227	0.053678	0.957192	0.993968
C11orf16	-0.2405	0.3509	-0.685335	0.493132	NA
C11orf24	-0.2772	0.1888	-1.468539	0.141958	0.893913
C11orf30	-0.1365	0.1848	-0.73872	0.460077	0.934509
C11orf31	-0.129	0.171	-0.754583	0.450499	0.934369
C11orf34	-0.9995	0.3545	-2.819368	0.004812	0.478277
C11orf35	-0.0213	0.2336	-0.091102	0.927411	0.990803
C11orf42	0.2619	0.3184	0.822694	0.410682	0.931903
C11orf48	-0.1662	0.1279	-1.298738	0.194034	0.90591
C11orf49	0.1622	0.2535	0.639747	0.522337	0.947339
C11orf52	-0.3192	0.2541	-1.256365	0.208984	0.909798
C11orf53	-0.5907	0.3519	-1.678737	0.093203	0.882228
C11orf54	0.0946	0.116	0.815253	0.414928	0.932698
C11orf57	-0.0617	0.1029	-0.599303	0.548971	0.947745
C11orf58	-0.1406	0.1613	-0.871428	0.38352	0.930236
C11orf63	0.2809	0.3048	0.921598	0.356738	0.927631
C11orf65	0.0776	0.1823	0.425749	0.670291	NA
C11orf68	-0.0341	0.1069	-0.318677	0.749972	0.975449
C11orf70	0.4718	0.2479	1.903007	0.05704	0.829721
C11orf71	1.041	0.3216	3.236781	0.001209	0.297932
C11orf73	-0.0535	0.1591	-0.336396	0.736572	0.973609
C11orf74	0.13	0.2018	0.643858	0.519667	0.946806
C11orf80	0.218	0.2205	0.98843	0.322942	0.921038
C11orf82	0.2901	0.3345	0.867238	0.385812	0.930236
C11orf83	-0.0792	0.2411	-0.328451	0.742571	0.974046
C11orf84	0.366	0.1523	2.404043	0.016215	0.657341
C11orf85	0.2286	0.3008	0.760201	0.447134	0.933652
C11orf86	-0.1958	0.3542	-0.552663	0.580494	0.951998
C11orf87	0.0853	0.2619	0.325619	0.744713	NA
C11orf88	0.104	0.3134	0.331952	0.739926	NA
C11orf91	0.2029	0.3546	0.571997	0.567324	NA
C11orf93	-0.2561	0.3564	-0.718575	0.472403	0.937633
C11orf94	-0.0962	0.1667	-0.577475	0.563619	NA
C11orf95	0.2968	0.2598	1.142364	0.253303	0.909953
C11orf96	0.144	0.2882	0.499773	0.617235	0.957707
C12orf10	-0.0533	0.0946	-0.563145	0.573336	0.951208
C12orf23	-0.1687	0.1691	-0.997671	0.318439	0.918544
C12orf29	0.2344	0.1868	1.254687	0.209592	0.909798
C12orf39	0.0933	0.2892	0.322574	0.747018	0.974698
C12orf4	-0.2629	0.115	-2.287026	0.022194	0.695754
C12orf40	-0.342	0.3525	-0.970122	0.331986	0.922585
C12orf43	0.0843	0.2194	0.384391	0.700689	0.96925
C12orf44	0.0128	0.1151	0.111562	0.911171	0.990156
C12orf45	-0.0554	0.154	-0.359487	0.719231	0.973325
C12orf49	-0.0941	0.2083	-0.451765	0.651438	0.964622
C12orf5	-0.1168	0.2145	-0.544565	0.586053	0.952552
C12orf50	0.0494	0.0997	0.495632	0.620154	NA
C12orf52	-0.2361	0.1667	-1.4166	0.1566	0.893913
C12orf54	NA	NA	NA	NA	NA
C12orf56	0.3465	0.3356	1.03267	0.301758	0.917633
C12orf57	0.0045	0.2022	0.022457	0.982084	0.997543
C12orf60	0.0494	0.0997	0.495461	0.620275	NA
C12orf61	0.0875	0.3122	0.280268	0.779272	0.980074
C12orf65	-0.065	0.1894	-0.342923	0.731656	0.973609
C12orf66	-0.2353	0.2062	-1.141339	0.253729	0.909953
C12orf68	-0.0148	0.3344	-0.044159	0.964777	0.994379
C12orf71	NA	NA	NA	NA	NA
C12orf73	-0.142	0.2442	-0.581455	0.560934	0.948545
C12orf74	0.0326	0.3564	0.091437	0.927146	0.990803
C12orf75	0.1333	0.217	0.614084	0.53916	0.947339
C12orf76	-0.0362	0.2581	-0.140173	0.888523	0.988641
C14orf1	-0.1952	0.2247	-0.868622	0.385054	0.930236
C14orf105	-0.0525	0.3291	-0.159645	0.87316	NA
C14orf119	-0.1948	0.1537	-1.267233	0.205072	0.909798
C14orf132	0.6587	0.271	2.430881	0.015062	0.641464
C14orf142	0.074	0.2084	0.355288	0.722374	0.973609
C14orf159	0.4056	0.3394	1.19513	0.232036	0.909953
C14orf166	-0.1231	0.1893	-0.65026	0.515524	0.945833
C14orf166B	0.2004	0.3303	0.606623	0.544101	NA
C14orf169	0.2401	0.1733	1.385276	0.165968	0.894915
C14orf178	0.5003	0.3543	1.411966	0.15796	0.893913
C14orf180	0.1283	0.3561	0.360264	0.71865	0.973043
C14orf182	-0.1856	0.2988	-0.620926	0.534648	NA
C14orf183	-0.263	0.2724	-0.965537	0.334276	NA
C14orf2	0.0073	0.2042	0.035982	0.971297	0.995258
C14orf28	0.0967	0.2097	0.461253	0.644617	0.961647
C14orf37	0.5839	0.3456	1.689363	0.09115	0.878538
C14orf39	0.4919	0.3538	1.390391	0.16441	0.894241
C14orf79	0.158	0.3112	0.507498	0.611805	0.956495
C14orf80	-0.2386	0.2347	-1.016775	0.309261	0.917633
C14orf93	0.213	0.1338	1.59146	0.111506	0.893913
C15orf26	-0.3782	0.3056	-1.237521	0.215894	NA
C15orf27	0.1323	0.3349	0.394991	0.692849	0.96925
C15orf38	-0.0616	0.1809	-0.34046	0.73351	0.973609
C15orf39	-0.2693	0.1925	-1.398831	0.161864	0.893913
C15orf40	0.0401	0.165	0.243211	0.807842	0.982466
C15orf41	0.0429	0.1758	0.244209	0.807069	0.982283
C15orf43	0.0769	0.2271	0.338572	0.734933	0.973609
C15orf48	0.2063	0.3012	0.684981	0.493356	0.944744
C15orf52	0.2844	0.1939	1.466421	0.142534	0.893913
C15orf57	-0.1373	0.1266	-1.08497	0.277935	0.914047
C15orf59	0.5306	0.3433	1.545645	0.12219	0.893913
C15orf60	0.1232	0.3349	0.367863	0.712976	0.972264
C15orf61	0.018	0.2089	0.085993	0.931472	0.991589
C15orf62	-0.0471	0.1681	-0.280148	0.779364	0.980074
C15orf65	0.3664	0.241	1.520584	0.128364	0.893913
C16orf11	-0.1065	0.3564	-0.298861	0.765046	0.976734
C16orf13	0.2071	0.1809	1.14538	0.252052	0.909953
C16orf45	0.1449	0.3127	0.463333	0.643125	0.961647
C16orf46	-0.3781	0.2785	-1.357453	0.174637	0.90422
C16orf47	NA	NA	NA	NA	NA
C16orf52	-0.1275	0.2285	-0.557836	0.576956	0.951247
C16orf58	0.1275	0.123	1.036701	0.299875	0.917633
C16orf59	0.3713	0.2307	1.609106	0.107593	0.891739
C16orf62	0.0149	0.1455	0.102637	0.918251	0.990803
C16orf70	0.0273	0.101	0.269742	0.787358	0.980827
C16orf72	-0.062	0.1504	-0.412311	0.680112	0.969225
C16orf74	-0.1746	0.2744	-0.636367	0.524537	0.947339
C16orf78	NA	NA	NA	NA	NA
C16orf80	-0.0415	0.1288	-0.321871	0.74755	0.974698
C16orf82	-0.6359	0.2726	-2.332687	0.019665	0.684151
C16orf86	0.2152	0.3501	0.614678	0.538767	NA
C16orf87	-0.1596	0.1718	-0.928468	0.353165	0.926508
C16orf89	0.0981	0.3138	0.312636	0.754557	0.975663
C16orf90	-0.0994	0.2805	-0.354254	0.723148	0.973609
C16orf91	-0.0259	0.1003	-0.258132	0.796305	0.981719
C16orf92	8e-04	0.1012	0.007763	0.993806	NA
C16orf93	0.2534	0.2184	1.160635	0.24579	0.909953
C16orf95	0.0766	0.3032	0.252487	0.800665	NA
C16orf96	0.0599	0.3182	0.188301	0.850641	0.985728
C17orf100	-0.1089	0.2835	-0.384037	0.700951	0.96925
C17orf102	0.6448	0.3564	1.809253	0.070412	0.86139
C17orf103	0.1123	0.2895	0.388002	0.698015	0.96925
C17orf104	-0.398	0.2752	-1.446523	0.14803	0.893913
C17orf105	0.321	0.3034	1.058087	0.290016	NA
C17orf107	0.0944	0.2717	0.347522	0.728199	0.973609
C17orf47	-0.1757	0.3377	-0.520389	0.602793	NA
C17orf49	-0.0142	0.1003	-0.14115	0.887751	0.988522
C17orf50	-0.1667	0.2834	-0.588024	0.556516	0.948545
C17orf53	0.2354	0.3091	0.76154	0.446334	0.933652
C17orf58	0.0875	0.2178	0.401596	0.687981	0.96925
C17orf59	-0.0289	0.2117	-0.136666	0.891295	0.988641
C17orf62	0.0048	0.1448	0.032928	0.973732	0.995344
C17orf64	0.0607	0.32	0.189816	0.849453	NA
C17orf66	-0.1246	0.3169	-0.393231	0.694149	NA
C17orf67	-0.35	0.3137	-1.115628	0.264581	NA
C17orf70	0.2015	0.1954	1.031346	0.302378	0.917633
C17orf72	-0.1576	0.3026	-0.520846	0.602474	0.955308
C17orf74	-0.1006	0.2733	-0.368092	0.712805	NA
C17orf75	0.2882	0.1878	1.534706	0.124856	0.893913
C17orf78	0.3829	0.2802	1.366601	0.171751	NA
C17orf80	0.1802	0.1746	1.032046	0.30205	0.917633
C17orf89	0.0745	0.1311	0.568339	0.569805	0.950166
C17orf96	-0.0544	0.2031	-0.267763	0.788882	NA
C17orf97	0.1307	0.1021	1.279985	0.20055	NA
C17orf98	0.2654	0.2854	0.92989	0.352428	0.926508
C18orf21	0.0674	0.1252	0.538277	0.590386	0.953477
C18orf25	0.1277	0.1911	0.667914	0.504189	0.945126
C18orf42	-0.1156	0.3524	-0.32807	0.742858	0.974046
C18orf54	0.3222	0.2525	1.276026	0.201946	0.909798
C18orf63	0.5016	0.2417	2.075322	0.037957	NA
C18orf8	-0.0342	0.129	-0.2649	0.791087	0.981168
C19orf10	-0.3179	0.1711	-1.857381	0.063257	0.843874
C19orf12	-0.0151	0.2241	-0.067186	0.946434	0.993863
C19orf24	0.0313	0.1681	0.186301	0.852209	0.986075
C19orf25	-0.1965	0.1755	-1.11943	0.262957	0.910281
C19orf26	-0.23	0.2431	-0.946368	0.343961	0.924815
C19orf33	0.0523	0.1702	0.307552	0.758423	0.97599
C19orf38	-0.2703	0.2404	-1.124151	0.260949	0.910281
C19orf40	-0.1858	0.149	-1.247295	0.212289	0.909798
C19orf43	0.1886	0.1176	1.603597	0.108803	0.893162
C19orf44	0.0921	0.1656	0.556275	0.578023	0.951385
C19orf45	-0.4134	0.344	-1.201798	0.229442	NA
C19orf47	0.1745	0.3011	0.579476	0.562268	0.948545
C19orf52	-0.0441	0.1459	-0.302468	0.762295	0.976443
C19orf53	0.0018	0.1939	0.009379	0.992517	0.998763
C19orf54	0.2267	0.2497	0.907971	0.363894	0.92991
C19orf55	0.4603	0.21	2.191531	0.028413	0.754509
C19orf57	-0.0151	0.1322	-0.114184	0.909092	0.989869
C19orf59	-0.9893	0.3555	-2.783076	0.005385	0.486814
C19orf60	0.0493	0.1972	0.250101	0.802509	0.981947
C19orf66	-0.0906	0.1906	-0.475193	0.634649	0.96088
C19orf67	-0.0197	0.3533	-0.05589	0.95543	NA
C19orf69	-0.1293	0.2908	-0.444573	0.656628	0.965319
C19orf70	-0.1328	0.2299	-0.577765	0.563423	0.948747
C19orf71	-0.1323	0.2634	-0.502305	0.615453	0.957432
C19orf77	0.0134	0.2248	0.059574	0.952495	NA
C19orf80	0.5183	0.3382	1.532268	NA	NA
C19orf81	0.0015	0.0996	0.015515	0.987621	NA
C1D	-0.2125	0.2065	-1.028637	0.30365	0.917633
C1GALT1	-0.5058	0.3067	-1.649025	0.099143	0.886301
C1GALT1C1	-0.2804	0.1621	-1.72979	0.083668	0.869814
C1QA	-0.0641	0.3033	-0.211403	0.832573	0.984363
C1QB	-0.0795	0.3027	-0.262517	0.792923	0.981168
C1QBP	-0.227	0.2255	-1.00629	0.314276	0.917633
C1QC	0.0359	0.2897	0.124014	0.901304	0.9897
C1QL1	-0.5154	0.2895	-1.780168	0.075049	0.863624
C1QL2	0.4873	0.3492	1.395559	0.162847	0.893913
C1QL3	0.2508	0.3073	0.816022	0.414487	NA
C1QL4	-0.0604	0.1592	-0.379757	0.704126	NA
C1QTNF1	-0.4771	0.2765	-1.725474	0.084442	0.869814
C1QTNF2	-0.4487	0.3029	-1.481413	0.138497	0.893913
C1QTNF3	0.5556	0.3046	1.823884	0.06817	0.85799
C1QTNF4	0.2837	0.3319	0.854768	0.39268	NA
C1QTNF5	0.0074	0.2326	0.031967	0.974498	0.995344
C1QTNF6	-1.1631	0.3544	-3.281916	0.001031	0.289359
C1QTNF7	-0.1085	0.249	-0.435618	0.663114	0.966643
C1QTNF9	0.1189	0.2915	0.407836	0.683394	0.96925
C1R	-0.0284	0.1454	-0.195242	0.845203	0.984843
C1RL	-0.0038	0.2392	-0.015723	0.987456	0.998503
C1S	-0.0639	0.1693	-0.377459	0.705832	0.970397
C1orf100	-0.0123	0.33	-0.037416	0.970153	0.995258
C1orf101	0.0235	0.206	0.114097	0.909161	0.98987
C1orf105	0.1262	0.3272	0.385681	0.699733	0.96925
C1orf106	-0.3024	0.1903	-1.588938	0.112074	0.893913
C1orf109	-0.0672	0.1533	-0.438459	0.661054	0.966567
C1orf111	0.0151	0.3062	0.049325	0.960661	NA
C1orf112	0.037	0.1882	0.196815	0.843973	0.984497
C1orf115	0.2072	0.3031	0.683784	0.494112	0.944744
C1orf116	0.1153	0.2562	0.44985	0.652818	0.965319
C1orf122	0.0656	0.1357	0.483736	0.628573	0.960045
C1orf123	0.0503	0.1106	0.454565	0.649422	0.963446
C1orf127	-0.007	0.353	-0.019969	0.984068	0.997943
C1orf131	-0.1507	0.1275	-1.182463	0.237022	0.909953
C1orf141	0.0882	0.2005	0.439962	0.659965	NA
C1orf146	0.0014	0.1989	0.007215	0.994243	NA
C1orf158	0.0566	0.204	0.277473	0.781417	NA
C1orf159	NA	NA	NA	NA	NA
C1orf162	-0.8095	0.346	-2.339953	0.019286	0.681229
C1orf168	-0.2669	0.3455	-0.772498	0.43982	0.933652
C1orf172	-0.0395	0.1949	-0.20253	0.839503	0.984363
C1orf173	-0.0523	0.3237	-0.16158	0.871636	0.987761
C1orf174	0.0416	0.1655	0.251243	0.801626	0.981947
C1orf177	0.0694	0.3258	0.213077	0.831267	0.984363
C1orf185	0.0473	0.3505	0.134857	0.892725	0.98875
C1orf186	-0.0173	0.3373	-0.051194	0.959171	0.993968
C1orf189	0.3441	0.2499	1.377234	0.16844	0.898466
C1orf192	0.3319	0.2839	1.169083	0.24237	0.909953
C1orf194	0.2097	0.3549	0.590694	0.554725	0.948259
C1orf195	-0.138	0.2356	-0.585475	0.558228	NA
C1orf198	-0.3879	0.1881	-2.06192	0.039215	0.790104
C1orf21	-0.1514	0.133	-1.137613	0.255282	0.909953
C1orf210	-0.5834	0.304	-1.918824	0.055007	0.829721
C1orf216	-0.2106	0.192	-1.096673	0.272785	0.911955
C1orf226	0.3762	0.1759	2.138361	0.032487	0.78472
C1orf228	0.4636	0.2589	1.790517	0.073371	0.863624
C1orf233	0.3868	0.2202	1.756934	0.078929	0.868139
C1orf234	NA	NA	NA	NA	NA
C1orf27	0.1155	0.1561	0.739542	0.459578	0.934509
C1orf35	0.0476	0.1521	0.312843	0.7544	0.975663
C1orf43	0.0748	0.1288	0.580205	0.561777	0.948545
C1orf50	-0.2234	0.1389	-1.608906	0.107637	0.891739
C1orf51	0.2085	0.2597	0.802807	0.422086	0.932698
C1orf52	0.1063	0.1301	0.817169	0.413832	0.931903
C1orf53	0.0387	0.3534	0.109647	0.912689	NA
C1orf54	-0.5709	0.1768	-3.22864	0.001244	0.297932
C1orf64	-0.262	0.3548	-0.738448	0.460242	NA
C1orf68	0.4706	0.3181	1.479413	0.13903	0.893913
C1orf74	-0.1772	0.1343	-1.319046	0.187154	0.905013
C1orf85	-0.0596	0.1499	-0.397697	0.690853	0.96925
C1orf86	-0.0513	0.1589	-0.322889	0.746779	0.974698
C1orf87	0.258	0.3511	0.734858	0.462426	0.934738
C1orf94	-0.1606	0.3564	-0.450591	0.652284	NA
C1orf95	-0.3564	0.2749	-1.296798	0.194701	0.90591
C2	-0.1358	0.2338	-0.580799	0.561376	0.948545
C20orf112	-0.0839	0.2314	-0.362695	0.716833	0.972925
C20orf141	0.2645	0.3543	0.746544	0.455339	0.934509
C20orf144	-7e-04	0.3326	-0.002084	0.998337	1
C20orf166	0.0981	0.2733	0.358985	0.719606	0.973325
C20orf173	NA	NA	NA	NA	NA
C20orf194	0.1161	0.1347	0.861928	0.388727	0.931442
C20orf195	0.3136	0.3456	0.907356	0.364219	0.92992
C20orf196	-0.0557	0.2073	-0.268498	0.788316	0.980827
C20orf201	0.2835	0.3562	0.795853	0.426118	0.932698
C20orf202	-0.1488	0.3078	-0.483198	0.628955	NA
C20orf24	-0.1399	0.1885	-0.74203	0.458069	0.934509
C20orf26	0.1728	0.3527	0.48981	0.624268	0.959574
C20orf27	-0.2005	0.223	-0.899383	0.368449	0.930236
C20orf85	0.0495	0.0996	0.49664	0.619443	NA
C20orf96	0.3088	0.296	1.043298	0.29681	0.917633
C21orf2	0.2611	0.2391	1.091952	0.274854	0.913083
C21orf33	0.1097	0.2535	0.432714	0.665223	0.967228
C21orf58	0.3307	0.2476	1.335754	0.18163	0.904804
C21orf59	-0.0516	0.1334	-0.386627	0.699032	0.96925
C21orf62	0.0562	0.3068	0.183068	0.854745	0.986451
C21orf91	0.2706	0.319	0.848446	0.396189	0.931702
C22orf15	0.1773	0.3546	0.50006	0.617033	0.957707
C22orf23	-0.3116	0.1479	-2.106653	0.035148	0.785717
C22orf26	0.0336	0.2187	0.153692	0.877853	0.987851
C22orf29	0.2178	0.1494	1.457282	0.145039	0.893913
C22orf31	0.0584	0.2859	0.204322	0.838102	0.984363
C22orf39	-0.0403	0.1482	-0.271679	0.785869	0.980827
C22orf46	0.0944	0.3308	0.285338	0.775385	NA
C2CD2	-0.0303	0.1903	-0.159233	0.873485	0.987761
C2CD2L	-0.1252	0.1429	-0.875841	0.381116	0.930236
C2CD3	-0.0446	0.1378	-0.323949	0.745976	0.974698
C2CD4C	-0.564	0.3408	-1.65512	0.0979	0.883509
C2orf15	-0.2885	0.2826	-1.02084	0.30733	0.917633
C2orf16	0.2524	0.3517	0.717583	0.473015	0.93765
C2orf40	0.1157	0.3089	0.374688	0.707892	0.970852
C2orf42	0.1102	0.1923	0.572756	0.56681	0.949205
C2orf43	0.1388	0.1345	1.032319	0.301923	0.917633
C2orf44	0.0694	0.1829	0.379629	0.704221	0.969911
C2orf47	-0.1364	0.1667	-0.818107	0.413296	0.931903
C2orf49	-0.1478	0.1739	-0.84947	0.39562	0.931702
C2orf50	0.2973	0.3362	0.884302	0.376533	NA
C2orf53	-0.0384	0.1017	-0.377274	0.70597	NA
C2orf54	-0.2729	0.3054	-0.893507	0.371586	0.930236
C2orf57	0.0014	0.0997	0.01444	0.988479	NA
C2orf61	-0.3779	0.3306	-1.142927	0.253069	NA
C2orf62	-0.1211	0.3319	-0.36492	0.715171	0.972884
C2orf68	-0.0513	0.1974	-0.260038	0.794835	0.981576
C2orf69	-0.2957	0.2226	-1.32842	0.18404	0.905013
C2orf70	-0.0219	0.1102	-0.199168	0.842131	NA
C2orf71	0.5396	0.3329	1.62113	0.10499	0.891107
C2orf72	0.2255	0.2849	0.791699	0.428536	0.932698
C2orf73	-0.379	0.3462	-1.094713	0.273642	0.911955
C2orf74	0.0495	0.0996	0.49664	0.619443	NA
C2orf78	0.5818	0.2299	2.530596	0.011387	0.59051
C2orf80	0.1115	0.352	0.316841	0.751364	0.975449
C2orf81	0.6428	0.2758	2.330616	0.019774	0.684151
C2orf88	-0.1508	0.2526	-0.597268	0.550329	0.948198
C3	-0.5498	0.2388	-2.302678	0.021297	0.692131
C3AR1	-0.2697	0.3369	-0.800722	0.423292	0.932698
C3orf14	-0.5993	0.3372	-1.777358	0.075509	0.863624
C3orf17	0.2048	0.1613	1.269659	0.204206	0.909798
C3orf18	-0.0952	0.2497	-0.381413	0.702897	0.969624
C3orf20	-0.0804	0.2378	-0.337921	0.735422	0.973609
C3orf30	0.0015	0.0996	0.015515	0.987621	NA
C3orf33	0.0922	0.1987	0.46396	0.642677	0.961647
C3orf36	0.1816	0.3546	0.512113	0.608572	0.956244
C3orf37	0.0599	0.1641	0.364697	0.715338	0.972884
C3orf38	-0.0837	0.134	-0.624167	0.532518	0.947339
C3orf43	0.3833	0.3542	1.08209	0.279212	0.915174
C3orf52	-0.1336	0.3122	-0.42783	0.668775	0.968157
C3orf56	NA	NA	NA	NA	NA
C3orf58	0.0254	0.2111	0.120407	0.904161	0.9897
C3orf62	0.0616	0.285	0.216072	0.828932	0.984363
C3orf67	0.2443	0.2422	1.008659	0.313138	0.917633
C3orf70	-0.1973	0.1817	-1.085941	0.277505	0.914047
C3orf80	0.5952	0.3327	1.789142	0.073592	0.863624
C3orf83	0.0063	0.1032	0.061546	0.950925	NA
C3orf84	0.3182	0.335	0.950045	0.342089	NA
C4A	0.253	0.2529	1.000303	0.317164	0.91815
C4B	0.1585	0.3563	0.444914	0.656382	0.965319
C4BPA	-0.1737	0.288	-0.603055	0.546472	0.947745
C4BPB	0.1929	0.3252	0.593175	0.553064	NA
C4orf17	-0.1092	0.1045	-1.044667	0.296177	NA
C4orf19	0.0463	0.2516	0.184129	0.853912	0.986442
C4orf21	0.1444	0.241	0.599114	0.549097	0.947745
C4orf22	0.2354	0.3169	0.74299	0.457488	NA
C4orf27	0.0243	0.1745	0.139112	0.889361	0.988641
C4orf29	0.2871	0.2793	1.028023	0.303939	0.917633
C4orf3	-0.3211	0.1418	-2.264747	0.023528	0.713473
C4orf32	0.0465	0.1956	0.237548	0.812232	0.98321
C4orf33	0.1813	0.1738	1.042886	0.297001	0.917633
C4orf36	-0.4195	0.3467	-1.210034	0.226266	0.909953
C4orf45	0.0014	0.0997	0.014456	0.988466	NA
C4orf47	0.0426	0.2693	0.158115	0.874367	0.987761
C4orf48	0.2411	0.351	0.686947	0.492116	0.944599
C4orf51	-0.2085	0.3524	-0.591739	0.554025	NA
C5	-0.5896	0.3242	-1.818295	0.069019	0.860761
C5AR1	-0.6618	0.316	-2.09428	0.036235	0.790104
C5AR2	-0.2079	0.2944	-0.706305	0.479999	0.939135
C5orf15	-0.2254	0.1168	-1.929964	0.053611	0.829721
C5orf20	-0.0585	0.2938	-0.199128	0.842163	NA
C5orf22	-0.0275	0.2345	-0.117126	0.906761	0.9897
C5orf24	-0.0129	0.1421	-0.090868	0.927598	0.990803
C5orf28	-0.1376	0.1795	-0.766608	0.443315	0.933652
C5orf30	0.3586	0.2727	1.315059	0.18849	0.905013
C5orf34	-0.233	0.1457	-1.599062	0.109807	0.893162
C5orf42	0.3793	0.2638	1.4379	0.150462	0.893913
C5orf45	0.3492	0.2028	1.721899	0.085088	0.869814
C5orf46	0.093	0.3273	0.284237	0.776228	0.979013
C5orf47	7e-04	0.1014	0.006608	0.994727	NA
C5orf48	0.0186	0.3503	0.05312	0.957637	0.993968
C5orf49	0.3404	0.3299	1.031605	0.302257	0.917633
C5orf52	-0.357	0.2818	-1.266817	0.205221	0.909798
C5orf58	-0.0098	0.1269	-0.076935	0.938675	NA
C5orf63	0.3362	0.2181	1.541387	0.123223	0.893913
C6	0.236	0.3407	0.692774	0.488451	0.9431
C6orf1	0.0811	0.1702	0.476739	0.633548	0.96088
C6orf106	-0.0993	0.1822	-0.544803	0.585889	0.952499
C6orf118	-0.0558	0.1274	-0.438122	0.661298	NA
C6orf120	0.044	0.1198	0.367567	0.713196	0.972373
C6orf132	-0.2474	0.2803	-0.882504	0.377504	0.930236
C6orf136	0.1698	0.2102	0.807766	0.419225	0.932698
C6orf141	0.5661	0.2783	2.034276	0.041924	0.790104
C6orf15	-0.6562	0.3515	-1.866609	0.061956	0.837375
C6orf163	-0.1642	0.3543	-0.463555	0.642966	NA
C6orf165	-0.1678	0.3549	-0.472915	0.636274	0.961196
C6orf195	0.0403	0.101	0.398729	0.690093	NA
C6orf203	-0.0351	0.2122	-0.165245	0.868751	0.987761
C6orf211	-0.0399	0.1735	-0.229846	0.818211	0.983912
C6orf222	-0.0188	0.3253	-0.057834	0.953881	0.993968
C6orf226	0.1494	0.2573	0.580608	0.561505	0.948545
C6orf25	0.1552	0.2922	0.531291	0.595217	0.954536
C6orf47	-0.2304	0.2275	-1.013047	0.311038	0.917633
C6orf48	NA	NA	NA	NA	NA
C6orf52	0.0035	0.1962	0.017704	0.985875	NA
C6orf57	-0.06	0.2049	-0.293005	0.769518	0.978668
C6orf70	0.4479	0.2174	2.060392	0.039361	0.790104
C6orf89	-0.1816	0.1714	-1.059861	0.289208	0.917633
C7	-0.7615	0.3437	-2.215669	0.026714	0.754509
C7orf10	-0.1783	0.2247	-0.79346	0.42751	0.932698
C7orf25	-0.3341	0.1895	-1.763545	0.077809	0.867347
C7orf26	-0.0387	0.1009	-0.383484	0.701361	0.969446
C7orf31	0.1756	0.3301	0.532024	0.594709	0.954536
C7orf34	NA	NA	NA	NA	NA
C7orf41	0.1547	0.1674	0.923986	0.355493	0.927076
C7orf43	0.2314	0.2387	0.969505	0.332293	0.9228
C7orf49	0.3626	0.3514	1.031808	0.302162	0.917633
C7orf50	0.0349	0.1213	0.288016	0.773335	0.979013
C7orf55	-0.1038	0.2076	-0.499967	0.617099	0.957707
C7orf57	-0.0178	0.1744	-0.102235	0.91857	0.990803
C7orf60	-0.3027	0.1563	-1.93605	0.052862	0.829721
C7orf61	-0.078	0.2235	-0.348789	0.727247	NA
C7orf62	NA	NA	NA	NA	NA
C7orf63	0.2709	0.321	0.843754	0.398807	0.931702
C7orf72	NA	NA	NA	NA	NA
C8A	NA	NA	NA	NA	NA
C8B	-0.0432	0.1937	-0.223064	0.823485	NA
C8G	0.2912	0.2506	1.162157	0.245172	0.909953
C8orf22	0.0683	0.2911	0.234728	0.81442	0.983771
C8orf33	-0.0108	0.1033	-0.104401	0.916851	0.990803
C8orf34	0.0539	0.2738	0.196855	0.843941	0.984497
C8orf37	0.0178	0.1831	0.096947	0.922769	0.990803
C8orf4	0.122	0.2361	0.516439	0.605548	0.956244
C8orf46	0.1655	0.2854	0.579807	0.562045	NA
C8orf47	0.4316	0.3164	1.36402	0.172561	NA
C8orf48	0.0014	0.265	0.005185	0.995863	0.999625
C8orf58	0.2739	0.1885	1.452755	0.146292	0.893913
C8orf59	-0.018	0.139	-0.129687	0.896814	0.9897
C8orf76	0.2024	0.1557	1.299985	0.193606	0.90591
C8orf82	0.1505	0.2698	0.557693	0.577054	0.951247
C9	0.0788	0.2382	0.330802	0.740794	NA
C9orf114	-0.1054	0.133	-0.792624	0.427997	0.932698
C9orf116	0.125	0.3094	0.403848	0.686325	0.96925
C9orf117	0.4061	0.2286	1.776856	0.075592	0.863624
C9orf123	-0.1073	0.1689	-0.635445	0.525138	0.947339
C9orf131	-0.0721	0.3316	-0.217454	0.827855	NA
C9orf135	-0.0477	0.3412	-0.139728	0.888875	0.988641
C9orf139	-0.0303	0.1286	-0.235513	0.81381	NA
C9orf142	0.1893	0.2139	0.884945	0.376186	0.930236
C9orf152	-0.6903	0.33	-2.091924	0.036445	0.790104
C9orf153	0.0491	0.1015	0.483673	0.628618	NA
C9orf156	-0.272	0.1875	-1.450637	0.146881	0.893913
C9orf16	-0.2987	0.2614	-1.14272	0.253155	0.909953
C9orf163	-0.1336	0.3562	-0.375098	0.707588	NA
C9orf169	-0.1106	0.3271	-0.338106	0.735283	0.973609
C9orf171	-0.3033	0.2876	-1.054361	0.291718	0.917633
C9orf172	-0.419	0.3076	-1.36208	0.173173	NA
C9orf173	0.2961	0.2858	1.036245	0.300088	0.917633
C9orf24	0.0707	0.2066	0.342268	0.732149	0.973609
C9orf3	0.3155	0.1784	1.768007	0.07706	0.863624
C9orf40	-0.0813	0.1982	-0.410412	0.681504	0.96925
C9orf41	-0.0497	0.1961	-0.25369	0.799735	0.981947
C9orf43	0.5566	0.3318	1.677821	0.093382	0.882228
C9orf47	0.0779	0.1902	0.40959	0.682107	NA
C9orf50	-0.6133	0.3446	-1.779661	0.075132	0.863624
C9orf57	0.0797	0.1849	0.430913	0.666532	NA
C9orf64	-0.1881	0.1419	-1.32584	0.184893	0.905013
C9orf66	0.0152	0.2225	0.068427	0.945446	NA
C9orf69	-0.244	0.1765	-1.382406	0.166847	0.894915
C9orf72	0.0143	0.1893	0.07554	0.939785	0.992998
C9orf78	-0.1775	0.1266	-1.402056	0.160898	0.893913
C9orf84	0.0029	0.2478	0.011521	0.990808	NA
C9orf85	-0.0487	0.1705	-0.285533	0.775236	0.979013
C9orf89	0.1081	0.253	0.427099	0.669307	0.968384
C9orf9	-0.245	0.3297	-0.743079	0.457434	0.934509
C9orf91	-0.083	0.254	-0.326737	0.743867	0.974046
C9orf92	0.0017	0.3491	0.004972	0.996033	NA
C9orf96	0.015	0.3277	0.045841	0.963437	0.994329
CA1	-0.5775	0.3538	-1.632316	0.102613	0.891107
[truncated: 14,341 more rows]

## Sheet: 50
NMR, female, breeder vs non-breeder, liver
Genes	log2FoldChange	lfcSE	stat	pvalue	padj
A1BG	-0.1152	0.1708	-0.674748	0.499836	0.991116
A1CF	0.1379	0.2064	0.668051	0.504101	0.991116
A2M	-0.392	0.2059	-1.90406	0.056902	0.850876
A3GALT2	-0.1768	0.1575	-1.122542	0.261632	NA
A4GALT	-0.0418	0.1732	-0.241339	0.809292	NA
AAAS	-0.0257	0.1063	-0.241787	0.808945	NA
AACS	0.3062	0.2145	1.427814	0.153345	NA
AADAC	-0.1848	0.23	-0.803397	0.421745	0.991116
AADACL2	4e-04	0.0398	0.009904	0.992098	NA
AADACL4	0.0041	0.1911	0.021701	0.982686	NA
AADAT	0.3962	0.138	2.870793	0.004094	0.408051
AAED1	-0.0266	0.1647	-0.161212	0.871926	NA
AAGAB	-0.0034	0.0973	-0.034981	0.972095	NA
AAMDC	0.0905	0.1755	0.515955	0.605886	NA
AAMP	0.04	0.0827	0.48415	0.628279	0.991116
AANAT	0.135	0.2267	0.595584	0.551453	NA
AAR2	-0.1049	0.1456	-0.720674	0.47111	NA
AARD	-0.0013	0.0426	-0.030007	0.976061	NA
AARS	-0.2714	0.18	-1.507827	0.131599	NA
AARS2	-0.0063	0.1089	-0.058036	0.95372	NA
AARSD1	-0.0695	0.0943	-0.737185	0.46101	NA
AASDH	0.4254	0.1344	3.165782	0.001547	NA
AASDHPPT	-0.0079	0.186	-0.042705	0.965936	NA
AASS	0.0975	0.2301	0.423551	0.671893	NA
AATF	-0.0879	0.1248	-0.704837	0.480912	NA
AATK	-0.0796	0.2278	-0.349613	0.726629	NA
ABAT	0.1759	0.2285	0.769855	0.441386	0.991116
ABCA1	-0.0618	0.1909	-0.323876	0.746032	NA
ABCA12	-0.003	0.0505	-0.059883	NA	NA
ABCA13	-0.0728	0.1063	-0.684712	0.493526	NA
ABCA2	-0.0498	0.1348	-0.369318	0.711891	0.991116
ABCA3	-0.0766	0.1275	-0.601169	0.547727	NA
ABCA4	0.0407	0.2034	0.20024	0.841293	NA
ABCA5	0.0021	0.1503	0.013723	0.989051	NA
ABCA6	0.3703	0.2153	1.719845	0.085461	NA
ABCA7	-0.0681	0.2168	-0.313956	0.753554	NA
ABCA8	NA	NA	NA	NA	NA
ABCA9	NA	NA	NA	NA	NA
ABCB1	-0.0613	0.1606	-0.381787	0.702619	0.991116
ABCB10	-0.0618	0.2156	-0.286729	0.77432	NA
ABCB11	0.1198	0.156	0.767807	0.442602	0.991116
ABCB4	0.1238	0.2265	0.546442	0.584762	NA
ABCB6	-0.0197	0.1417	-0.139351	0.889173	0.991116
ABCB7	0.0689	0.2009	0.343254	0.731407	NA
ABCB8	-0.0319	0.1767	-0.18061	0.856674	NA
ABCB9	0.1665	0.1777	0.937419	0.348543	NA
ABCC1	0.2161	0.2172	0.995097	0.319689	NA
ABCC10	0.1592	0.2126	0.748868	0.453937	NA
ABCC11	0.0499	0.1391	0.358892	0.719676	NA
ABCC12	0.0011	0.0398	0.027587	0.977991	NA
ABCC2	-0.2489	0.1424	-1.747538	0.080544	0.908344
ABCC3	-0.0661	0.1531	-0.431821	0.665871	0.991116
ABCC4	0.109	0.208	0.523793	0.600422	0.991116
ABCC5	0.1729	0.1928	0.896988	0.369725	NA
ABCC6	0.0639	0.1881	0.33957	0.73418	NA
ABCC8	0.4454	0.1878	2.372091	0.017688	NA
ABCC9	0.068	0.188	0.361658	0.717607	NA
ABCD1	0.0414	0.1283	0.322823	0.746829	NA
ABCD2	0.1259	0.1027	1.226152	0.220141	NA
ABCD3	-0.1505	0.2113	-0.71231	0.476273	NA
ABCD4	-0.0266	0.1201	-0.221137	0.824986	NA
ABCE1	0.0419	0.1279	0.327698	0.74314	NA
ABCF1	-0.0442	0.1368	-0.322891	0.746778	NA
ABCF2	-0.148	0.1795	-0.824141	0.40986	NA
ABCF3	0.0779	0.1562	0.498724	0.617974	NA
ABCG1	-0.0129	0.215	-0.060195	0.952	NA
ABCG2	0.1276	0.1896	0.67299	0.500954	NA
ABCG4	0.2121	0.188	1.127877	0.259372	NA
ABCG8	-0.0254	0.1789	-0.142101	0.887	0.991116
ABHD1	-0.3537	0.1573	-2.248333	0.024555	NA
ABHD10	0.1193	0.1984	0.601289	0.547647	NA
ABHD11	-0.0171	0.1417	-0.120611	0.903999	0.991116
ABHD12	-0.2025	0.1456	-1.390961	0.164237	NA
ABHD12B	-0.2075	0.1831	-1.133396	0.257048	NA
ABHD13	-0.0059	0.1174	-0.049964	0.960151	NA
ABHD14A	-0.0498	0.1612	-0.309117	0.757233	NA
ABHD14B	0.2227	0.1382	1.61151	0.107069	0.962465
ABHD15	-0.1182	0.1995	-0.592389	0.55359	NA
ABHD16A	0.1228	0.1214	1.011545	0.311756	NA
ABHD16B	0.0209	0.0398	0.523821	0.600403	NA
ABHD17A	0.063	0.1484	0.424585	0.67114	NA
ABHD17B	0.3812	0.1823	2.091289	0.036502	NA
ABHD17C	-0.2324	0.1661	-1.399372	0.161701	NA
ABHD2	-0.2273	0.2302	-0.987369	0.323462	0.991116
ABHD3	0.0207	0.1811	0.114262	0.90903	NA
ABHD4	0.0865	0.1327	0.652186	0.514281	NA
ABHD5	-0.1099	0.1694	-0.648695	0.516535	NA
ABHD6	-0.0932	0.2153	-0.433036	0.664989	NA
ABHD8	-0.0303	0.1837	-0.165207	0.868781	NA
ABI1	0.0935	0.0992	0.942022	0.346181	NA
ABI2	0.0802	0.1333	0.601311	0.547633	NA
ABI3	-0.0825	0.2174	-0.379663	0.704196	NA
ABI3BP	-0.5458	0.2304	-2.368591	0.017856	NA
ABL1	-0.2215	0.1413	-1.567459	0.117007	NA
ABL2	0.131	0.2265	0.578214	0.56312	NA
ABLIM1	0.0222	0.2277	0.097357	0.922443	NA
ABLIM2	0.0626	0.2302	0.272047	0.785586	NA
ABLIM3	-0.1567	0.1846	-0.848597	0.396105	NA
ABR	0.0744	0.1779	0.418047	0.675913	NA
ABRA	-0.1773	0.1289	-1.37556	0.168958	NA
ABRACL	0.0056	0.1928	0.02924	0.976673	NA
ABT1	0.0574	0.1535	0.374085	0.708341	NA
ABTB1	-0.011	0.1477	-0.074667	0.94048	NA
ABTB2	-0.0607	0.1956	-0.310413	0.756247	NA
ACAA1	-0.1082	0.1692	-0.639548	0.522466	0.991116
ACAA2	-0.2756	0.171	-1.611484	0.107074	0.962465
ACACA	0.2821	0.2146	1.314598	0.188645	0.990163
ACACB	0.015	0.1725	0.086864	0.93078	0.991116
ACAD10	0.0789	0.1764	0.447257	0.65469	0.991116
ACAD11	0.2078	0.1195	1.739558	0.081937	0.908344
ACAD8	0.0979	0.1409	0.694685	0.487253	NA
ACAD9	0.0384	0.1374	0.279519	0.779847	NA
ACADL	-0.1376	0.1732	-0.794893	0.426676	0.991116
ACADM	-0.067	0.2009	-0.333397	0.738835	NA
ACADS	-0.0339	0.1588	-0.213412	0.831006	0.991116
ACADSB	0.1426	0.2303	0.619306	0.535715	0.991116
ACADVL	-0.2648	0.1202	-2.203366	0.027569	0.808458
ACAN	-0.0195	0.0398	-0.488842	0.624953	NA
ACAP1	0.02	0.2201	0.090813	0.927641	NA
ACAP2	0.0051	0.1099	0.046839	0.962642	NA
ACAP3	0.1588	0.1956	0.811941	0.416826	NA
ACAT1	0.0057	0.2227	0.025578	0.979594	0.996145
ACAT2	0.0343	0.224	0.153278	0.878179	0.991116
ACBD3	-0.1167	0.0953	-1.224845	0.220634	NA
ACBD4	-0.0292	0.15	-0.194917	0.845458	NA
ACBD6	-0.0144	0.1473	-0.09775	0.922131	NA
ACBD7	-0.1138	0.1978	-0.575414	0.565012	NA
ACCS	0.0561	0.1814	0.30958	0.75688	NA
ACCSL	-0.1073	0.1138	-0.942857	0.345754	NA
ACD	0.1666	0.1576	1.057247	0.290399	NA
ACE	0.6751	0.2296	2.940662	0.003275	NA
ACE2	-0.0179	0.2274	-0.078669	0.937296	NA
ACER1	4e-04	0.0398	0.01101	0.991215	NA
ACER2	-0.3134	0.1926	-1.62674	0.103792	NA
ACER3	-0.0474	0.1941	-0.243997	0.807233	NA
ACIN1	0.2189	0.1594	1.373445	0.169614	NA
ACKR2	0.0723	0.1991	0.363145	0.716497	NA
ACKR3	-0.2563	0.2243	-1.142466	0.25326	NA
ACKR4	0.5227	0.2299	2.273536	0.022994	NA
ACLY	0.0503	0.2296	0.219091	0.826579	0.991116
ACMSD	0.318	0.1569	2.026641	0.042699	0.819377
ACN9	0.1157	0.2091	0.553189	0.580134	NA
ACO1	-0.0148	0.1161	-0.127867	0.898254	0.991116
ACO2	0.0154	0.1159	0.132724	0.894412	0.991116
ACOT1	-0.0736	0.1858	-0.396218	0.691944	NA
ACOT11	0.0992	0.2139	0.463813	0.642782	NA
ACOT12	-0.0329	0.1461	-0.225478	0.821607	0.991116
ACOT13	0.0219	0.174	0.125963	0.899761	NA
ACOT6	0.1144	0.1788	0.639526	0.522481	NA
ACOT7	0.0847	0.1226	0.691083	0.489513	NA
ACOT8	0.0664	0.1576	0.420889	0.673836	NA
ACOT9	0.1243	0.1643	0.756929	0.449093	NA
ACOX1	-0.0608	0.2207	-0.275715	0.782767	0.991116
ACOX2	0.1868	0.1376	1.357531	0.174613	0.990163
ACOX3	-0.0485	0.1665	-0.291483	0.770682	0.991116
ACOXL	NA	NA	NA	NA	NA
ACP1	0.0465	0.0864	0.537854	0.590678	0.991116
ACP2	-0.2015	0.1022	-1.970681	0.04876	0.848007
ACP5	-0.0521	0.1397	-0.372601	0.709446	NA
ACP6	-0.1732	0.1725	-1.004329	0.31522	NA
ACPL2	-0.0878	0.2241	-0.392008	0.695052	NA
ACPP	0.0676	0.2177	0.310578	0.756121	NA
ACPT	0.1282	0.1838	0.697119	0.485728	NA
ACR	-0.0817	0.0939	-0.869915	0.384347	NA
ACRBP	0.4374	0.229	1.910012	0.056132	NA
ACRC	0.0631	0.2228	0.283231	0.777	NA
ACRV1	0.0451	0.0731	0.617284	0.537048	NA
ACSBG1	0.0689	0.1793	0.384378	0.700699	NA
ACSBG2	0.1153	0.2095	0.550448	0.582012	NA
ACSF2	-0.263	0.2299	-1.144032	0.25261	NA
ACSF3	0.0063	0.1132	0.055552	0.955698	NA
ACSL1	0.1466	0.2051	0.714712	0.474787	0.991116
ACSL3	0.1042	0.175	0.595188	0.551718	NA
ACSL4	0.0497	0.1856	0.26759	0.789015	NA
ACSL5	0.0111	0.1728	0.064424	0.948633	0.991116
ACSL6	0.0108	0.1207	0.089495	0.928689	NA
ACSM1	-0.1364	0.1612	-0.846158	0.397464	0.991116
ACSM2A	-0.1389	0.2162	-0.642539	0.520523	0.991116
ACSM3	0.2065	0.1214	1.701077	0.088929	0.908344
ACSM4	0.3385	0.2302	1.470332	0.141472	NA
ACSM5	-0.3194	0.2304	-1.38617	0.165695	0.990163
ACSS1	0.1522	0.1415	1.075373	0.282208	NA
ACSS2	-0.0428	0.2257	-0.189458	0.849734	0.991116
ACSS3	0.1124	0.1839	0.611013	0.541191	0.991116
ACTA1	0.2116	0.1528	1.384493	0.166208	NA
ACTA2	0.1409	0.2178	0.647061	0.517592	NA
ACTB	-0.1009	0.2035	-0.495873	0.619984	NA
ACTC1	0.7014	0.1454	4.824325	1e-06	NA
ACTG1	-0.0598	0.2144	-0.279017	0.780232	NA
ACTG2	0.0221	0.1891	0.116773	0.90704	NA
ACTL10	0.2979	0.1943	1.533061	0.125261	NA
ACTL6A	0.0211	0.1666	0.126441	0.899383	NA
ACTL6B	0.1024	0.1952	0.524329	0.600049	NA
ACTL7A	0.1841	0.1991	0.924541	0.355205	NA
ACTL7B	0.1542	0.2086	0.739463	0.459626	NA
ACTL8	-0.0615	0.0738	-0.834266	0.404131	NA
ACTN2	0.5226	0.1382	3.78088	0.000156	NA
ACTN3	0.1779	0.223	0.797661	0.425068	NA
ACTN4	-0.0127	0.0889	-0.142796	0.886451	0.991116
ACTR10	0.0466	0.1246	0.37353	0.708754	NA
ACTR1A	-0.1564	0.1032	-1.515822	0.129564	NA
ACTR1B	-0.0581	0.1356	-0.428199	0.668506	NA
ACTR2	0.0092	0.1433	0.063994	0.948975	0.991116
ACTR3	0.0381	0.1261	0.302358	0.762379	NA
ACTR3B	-0.0223	0.178	-0.125366	0.900234	NA
ACTR5	0.0307	0.1407	0.218533	0.827014	NA
ACTR6	0.0345	0.1277	0.270142	0.787051	NA
ACTR8	0.1524	0.1223	1.24637	0.212629	NA
ACTRT1	NA	NA	NA	NA	NA
ACTRT2	NA	NA	NA	NA	NA
ACTRT3	0.2031	0.2284	0.889219	0.373886	NA
ACVR1	-0.1345	0.1534	-0.877131	0.380416	NA
ACVR1B	-0.247	0.2262	-1.092177	0.274756	NA
ACVR1C	0.0316	0.1689	0.187129	0.851559	NA
ACVR2A	0.134	0.1514	0.885048	0.376131	NA
ACVRL1	-0.0022	0.1846	-0.011796	0.990588	NA
ACY1	-0.1177	0.2112	-0.557187	0.5774	0.991116
ACY3	NA	NA	NA	NA	NA
ACYP1	0.0908	0.2291	0.396547	0.691702	NA
ACYP2	0.3197	0.1743	1.834704	0.06655	NA
ADA	-0.1191	0.1475	-0.807554	0.419348	NA
ADAD1	-0.3674	0.2271	-1.617793	0.105707	NA
ADAD2	-0.0686	0.1548	-0.443186	0.657631	NA
ADAL	0.1574	0.1584	0.993726	0.320356	NA
ADAM10	0.0675	0.1321	0.510861	0.609449	NA
ADAM11	-0.0071	0.2274	-0.031204	0.975107	NA
ADAM12	-0.0243	0.23	-0.105424	0.91604	NA
ADAM15	-0.0243	0.1745	-0.139098	0.889373	NA
ADAM17	-0.1529	0.1554	-0.984043	0.325094	NA
ADAM18	NA	NA	NA	NA	NA
ADAM19	0.0061	0.1966	0.031141	0.975157	NA
ADAM2	0.0832	0.1909	0.435846	0.662948	NA
ADAM21	-0.0401	0.1002	-0.399914	0.68922	NA
ADAM22	-0.5475	0.1898	-2.883906	0.003928	NA
ADAM23	0.1743	0.1923	0.906192	0.364834	NA
ADAM28	NA	NA	NA	NA	NA
ADAM29	NA	NA	NA	NA	NA
ADAM32	3e-04	0.0398	0.008213	0.993447	NA
ADAM33	0.1229	0.2056	0.598088	0.549782	NA
ADAM9	-0.2095	0.1672	-1.25267	0.210326	NA
ADAMDEC1	NA	NA	NA	NA	NA
ADAMTS1	0.0058	0.2124	0.027194	0.978305	NA
ADAMTS10	0.3122	0.2017	1.547882	0.121651	NA
ADAMTS12	0.0012	0.2288	0.005139	0.9959	NA
ADAMTS13	0.0404	0.1801	0.224512	0.822359	NA
ADAMTS14	0.0766	0.2304	0.332323	0.739645	NA
ADAMTS15	0.2559	0.2234	1.145162	0.252142	NA
ADAMTS16	-0.1767	0.1104	-1.600962	0.109385	NA
ADAMTS17	-0.0962	0.2087	-0.460917	0.644858	NA
ADAMTS18	0.0389	0.2276	0.170797	0.864383	NA
ADAMTS19	0.2568	0.1729	1.484826	0.13759	NA
ADAMTS2	0.0245	0.1473	0.166288	0.86793	NA
ADAMTS20	NA	NA	NA	NA	NA
ADAMTS3	-0.0076	0.2288	-0.033203	0.973512	NA
ADAMTS4	0.3759	0.2127	1.767269	0.077183	NA
ADAMTS6	-0.0407	0.0941	-0.432658	0.665263	NA
ADAMTS7	0.3957	0.208	1.902065	0.057163	NA
ADAMTS8	0.0589	0.2207	0.266904	0.789543	NA
ADAMTS9	-0.0791	0.1552	-0.509857	0.610152	NA
ADAMTSL1	0.0442	0.2278	0.194203	0.846017	NA
ADAMTSL2	0.4876	0.229	2.129149	0.033242	NA
ADAMTSL3	0.078	0.2275	0.342918	0.73166	NA
ADAMTSL4	0.0515	0.2112	0.243833	0.80736	NA
ADAMTSL5	-0.2695	0.1993	-1.352672	0.17616	NA
ADAP1	0.6558	0.229	2.863355	0.004192	NA
ADAP2	0.1167	0.1496	0.780054	0.435359	NA
ADAR	-0.0105	0.1699	-0.061919	0.950627	NA
ADARB1	-0.146	0.2028	-0.719941	0.471561	NA
ADARB2	-0.093	0.17	-0.547048	0.584346	NA
ADAT1	0.2463	0.2177	1.131575	0.257813	NA
ADAT2	0.1901	0.1755	1.083098	0.278765	NA
ADAT3	0.1538	0.2007	0.766283	0.443508	NA
ADC	0.0253	0.1885	0.134103	0.893321	NA
ADCK1	-0.2757	0.1808	-1.524705	0.127333	NA
ADCK2	-0.2531	0.1608	-1.574366	0.115403	NA
ADCK3	0.0524	0.1699	0.308454	0.757737	0.991116
ADCK4	-0.1118	0.1099	-1.016637	0.309326	NA
ADCK5	0.0197	0.174	0.113512	0.909625	NA
ADCY1	-0.309	0.2269	-1.361686	0.173297	NA
ADCY10	-0.0053	0.1932	-0.027541	0.978029	NA
ADCY2	0.252	0.1576	1.599357	0.109741	NA
ADCY3	-0.4546	0.1954	-2.326657	0.019984	NA
ADCY5	0.0871	0.2124	0.409843	0.681921	NA
ADCY6	0.0486	0.1464	0.331957	0.739922	0.991116
ADCY7	0.2485	0.2087	1.190852	0.233712	NA
ADCY8	0.1988	0.1929	1.030494	0.302778	NA
ADCY9	-0.1989	0.1853	-1.073541	0.283029	NA
ADCYAP1	0.0771	0.1819	0.424007	0.671561	NA
ADCYAP1R1	-0.1718	0.1884	-0.911889	0.361827	NA
ADD1	-0.1493	0.1177	-1.268882	0.204483	0.991116
ADD2	-0.1602	0.1826	-0.877182	0.380388	NA
ADD3	0.0181	0.1245	0.145226	0.884533	NA
ADGB	-9e-04	0.0776	-0.011034	0.991196	NA
ADH5	0.1916	0.1344	1.425659	0.153967	0.990163
ADHFE1	0.3415	0.1912	1.786635	0.073996	0.903773
ADI1	0.1732	0.1758	0.98537	0.324442	0.991116
ADIPOQ	0.1244	0.2225	0.559187	0.576034	NA
ADIPOR1	-0.0941	0.107	-0.879728	0.379007	NA
ADIPOR2	-0.1108	0.1911	-0.579662	0.562142	0.991116
ADIRF	0.0209	0.0398	0.523821	0.600403	NA
ADK	0.1801	0.1313	1.371376	0.170258	0.990163
ADM2	0.0155	0.1852	0.08388	0.933152	NA
ADM5	-0.0747	0.2291	-0.326097	0.744351	NA
ADNP	0.0666	0.1471	0.452757	0.650724	NA
ADNP2	-0.0039	0.1625	-0.023816	0.980999	NA
ADO	0.0999	0.1402	0.712293	0.476283	NA
ADORA1	0.0895	0.2304	0.388442	0.697689	NA
ADORA2A	-0.0058	0.1582	-0.036818	0.97063	NA
ADORA2B	0.0985	0.2133	0.461728	0.644276	NA
ADORA3	0.127	0.2295	0.553185	0.580137	NA
ADPGK	-0.1258	0.1831	-0.687092	0.492025	NA
ADPRH	-0.2255	0.162	-1.392154	0.163876	NA
ADPRHL1	0.3234	0.1008	3.208948	0.001332	NA
ADPRHL2	0.1474	0.1344	1.097019	0.272633	NA
ADPRM	0.0876	0.1641	0.533942	0.593382	NA
ADRA1A	0.1876	0.2195	0.854718	0.392707	NA
ADRA1B	-0.1279	0.2266	-0.564539	0.572388	NA
ADRA1D	-0.0285	0.2293	-0.12427	0.901102	NA
ADRA2A	-0.0463	0.1283	-0.36092	0.718159	NA
ADRA2B	0.0312	0.2304	0.135628	0.892115	NA
ADRB1	0.0446	0.2254	0.19802	0.843029	NA
ADRB2	-0.1206	0.2295	-0.525347	0.599342	NA
ADRB3	-0.1301	0.1734	-0.750386	0.453023	NA
ADRBK1	-0.0348	0.1254	-0.277073	0.781724	NA
ADRBK2	-0.264	0.2189	-1.206312	0.227697	NA
ADRM1	-0.1872	0.1423	-1.315637	0.188296	0.990163
ADSL	0.0719	0.1514	0.474967	0.63481	NA
ADSS	-0.0453	0.1681	-0.269368	0.787647	NA
ADSSL1	0.1104	0.1532	0.72038	0.471291	NA
ADTRP	0.0738	0.1356	0.544374	0.586184	0.991116
AEBP1	0.1991	0.2111	0.943066	0.345647	NA
AEBP2	-0.005	0.1083	-0.045969	0.963335	NA
AEN	0.0669	0.2133	0.3134	0.753976	NA
AES	-0.1013	0.1509	-0.671194	0.502097	0.991116
AFAP1	-0.0707	0.1227	-0.575836	0.564726	NA
AFAP1L1	0.2566	0.1639	1.565485	0.117469	NA
AFAP1L2	0.0459	0.1896	0.242321	0.808531	NA
AFF1	-0.0626	0.2237	-0.28006	0.779432	NA
AFF2	-0.0044	0.1948	-0.022361	0.98216	NA
AFF3	0.1367	0.2136	0.639992	0.522178	NA
AFF4	-0.1914	0.209	-0.915866	0.359737	NA
AFG3L2	-0.2	0.1376	-1.452876	0.146258	0.990163
AFM	0.4017	0.2195	1.83016	0.067226	NA
AFMID	0.151	0.1914	0.788995	0.430115	0.991116
AFP	-0.3782	0.1837	-2.058731	0.03952	0.819377
AFTPH	-0.0349	0.1056	-0.330912	0.740711	NA
AGA	-0.0585	0.1154	-0.507235	0.61199	NA
AGAP1	-0.2272	0.2219	-1.023803	0.305928	NA
AGAP2	0.1198	0.1787	0.670432	0.502582	NA
AGAP3	-0.0575	0.1239	-0.464384	0.642373	NA
AGBL1	0.0101	0.1503	0.067466	0.946211	NA
AGBL2	0.1132	0.2292	0.494093	0.621241	NA
AGBL4	NA	NA	NA	NA	NA
AGBL5	0.1626	0.1885	0.862597	0.388359	NA
AGER	0.242	0.2244	1.078508	0.280807	NA
AGFG1	-0.0805	0.1572	-0.512432	0.608349	NA
AGFG2	0.0467	0.1432	0.326331	0.744174	NA
AGGF1	-0.0478	0.0917	-0.520979	0.602381	NA
AGK	-0.0377	0.1198	-0.314722	0.752973	NA
AGL	0.1461	0.1428	1.022924	0.306344	0.991116
AGMAT	0.2731	0.1843	1.481649	0.138434	0.990163
AGMO	-0.0686	0.1369	-0.500768	0.616535	NA
AGO1	0.1237	0.1063	1.164503	0.24422	NA
AGO2	-0.0569	0.1673	-0.339949	0.733895	NA
AGO3	-0.0806	0.2298	-0.350565	0.725914	NA
AGO4	0.1831	0.1468	1.247691	0.212144	NA
AGPAT1	-0.0843	0.1676	-0.503126	0.614876	NA
AGPAT2	-0.2853	0.1632	-1.748399	0.080395	NA
AGPAT3	-0.6059	0.1876	-3.22946	0.00124	0.220488
AGPAT4	0.4087	0.2292	1.782847	0.074611	NA
AGPAT5	-0.2024	0.2227	-0.908746	0.363484	NA
AGPAT6	0.0574	0.1775	0.323278	0.746485	0.991116
AGPAT9	-0.0598	0.1964	-0.304486	0.760757	NA
AGPS	0.0291	0.1337	0.217482	0.827832	NA
AGR2	0.0336	0.228	0.147434	0.882789	NA
AGRN	0.1787	0.2101	0.850425	0.395089	NA
AGRP	-0.0228	0.0425	-0.536183	0.591832	NA
AGT	-0.1733	0.2138	-0.810194	0.417829	0.991116
AGTPBP1	-0.1182	0.1888	-0.626001	0.531314	NA
AGTR1	-0.3118	0.1741	-1.79134	0.073239	0.9014
AGTR2	NA	NA	NA	NA	NA
AGTRAP	-0.1258	0.1716	-0.733187	0.463445	NA
AGXT	0.3343	0.1621	2.06296	0.039116	0.819377
AGXT2	0.2101	0.1371	1.532559	0.125385	0.98047
AHCTF1	-0.0416	0.1239	-0.335605	0.737169	NA
AHCY	-0.104	0.1916	-0.542892	0.587204	0.991116
AHCYL1	0.0462	0.1159	0.398318	0.690396	NA
AHCYL2	-0.1527	0.1621	-0.941846	0.346271	NA
AHDC1	0.1537	0.153	1.004308	0.31523	NA
AHI1	-0.1462	0.1953	-0.74858	0.454111	NA
AHNAK	0.0214	0.1715	0.124877	0.900621	0.991116
AHNAK2	0.3927	0.2102	1.868354	0.061713	NA
AHR	-0.0644	0.196	-0.328603	0.742456	0.991116
AHRR	0.2224	0.2079	1.069723	0.284744	NA
AHSA1	-0.0943	0.1366	-0.689918	0.490246	NA
AHSA2	0.3144	0.2303	1.365358	0.172141	NA
AHSG	-0.2092	0.1117	-1.872405	0.061151	0.873579
AHSP	-0.3839	0.209	-1.836787	0.066241	NA
AICDA	NA	NA	NA	NA	NA
AIDA	-0.1016	0.0917	-1.107651	0.268013	NA
AIF1	0.0789	0.181	0.435879	0.662924	NA
AIF1L	-0.0911	0.2054	-0.443765	0.657212	NA
AIFM1	-0.0385	0.1812	-0.212648	0.831601	0.991116
AIFM2	-0.2412	0.1278	-1.886948	0.059167	NA
AIFM3	0.167	0.2171	0.76907	0.441852	NA
AIG1	-1e-04	0.1418	-0.000448	0.999642	0.999642
AIM1	0.1759	0.1973	0.89127	0.372784	NA
AIM1L	-0.3295	0.2297	-1.434062	0.151554	NA
AIMP1	-0.0927	0.1425	-0.650574	0.515321	NA
AIMP2	0.1142	0.1421	0.804021	0.421385	NA
AIP	0.0065	0.1034	0.063342	0.949494	NA
AIRE	0.0789	0.2109	0.374272	0.708202	NA
AJAP1	-0.4942	0.2299	-2.150085	0.031548	NA
AJUBA	0.1908	0.1518	1.256793	0.208829	NA
AK1	0.2076	0.2089	0.993909	0.320267	NA
AK2	0.2013	0.1409	1.428938	0.153022	NA
AK3	0.0535	0.2105	0.253878	0.79959	0.991116
AK4	-0.2673	0.158	-1.691643	0.090714	0.908344
AK5	0.0925	0.1842	0.501815	0.615798	NA
AK7	0.1444	0.2263	0.638294	0.523282	NA
AK8	-0.2129	0.1593	-1.337021	0.181216	NA
AK9	-0.0757	0.2247	-0.33683	0.736245	NA
AKAP1	0.0196	0.1177	0.166393	0.867848	0.991116
AKAP10	0.0592	0.105	0.56435	0.572516	NA
AKAP11	0.2189	0.1272	1.721325	0.085192	NA
AKAP12	-0.0146	0.2	-0.072994	0.941811	NA
AKAP13	0.1873	0.1718	1.089996	0.275715	NA
AKAP14	0.0928	0.1644	0.564547	0.572382	NA
AKAP17A	0.0386	0.1825	0.211377	0.832593	NA
AKAP2	0.0028	0.2215	0.012454	0.990063	NA
AKAP3	0.0636	0.0909	0.699933	0.483969	NA
AKAP4	NA	NA	NA	NA	NA
AKAP5	-0.1029	0.215	-0.478603	0.632221	NA
AKAP6	0.2088	0.1913	1.091453	0.275074	NA
AKAP7	0.0422	0.1575	0.267903	0.788774	NA
AKAP8	0.002	0.1483	0.01315	0.989508	0.998625
AKAP8L	-0.0744	0.1712	-0.434593	0.663858	NA
AKAP9	0.1742	0.1102	1.580817	0.11392	NA
AKIRIN1	0.0562	0.1269	0.44291	0.657831	NA
AKIRIN2	0.1775	0.16	1.109304	0.267299	NA
AKNA	0.1196	0.2061	0.58057	0.561531	NA
AKNAD1	-0.118	0.2154	-0.548024	0.583675	NA
AKR1A1	0.1074	0.1009	1.064276	0.287204	0.991116
AKR1B1	0.1185	0.1867	0.634641	0.525662	NA
AKR1B10	0.0756	0.1482	0.509974	0.61007	NA
AKR1B15	-0.0601	0.2104	-0.285445	0.775303	NA
AKR1C3	0.1221	0.1269	0.962488	0.335805	NA
AKR1C4	0.2135	0.1522	1.402814	0.160672	0.990163
AKR1D1	0.3217	0.1681	1.913382	0.055699	0.850876
AKR1E2	NA	NA	NA	NA	NA
AKR7A2	0.0685	0.1436	0.477306	0.633144	0.991116
AKT1	0.0568	0.1101	0.51613	0.605764	NA
AKT2	-0.2042	0.1415	-1.44316	0.148976	NA
AKT3	-0.0097	0.1611	-0.060325	0.951897	NA
AKTIP	-0.0429	0.1638	-0.262053	0.79328	NA
ALAD	-0.0573	0.1334	-0.429087	0.66786	0.991116
ALAS1	0.0619	0.2027	0.305477	0.760003	0.991116
ALAS2	-0.3728	0.2199	-1.695442	0.089992	NA
ALB	-0.0025	0.1677	-0.015124	0.987933	0.998625
ALCAM	0.1022	0.1901	0.537708	0.590778	NA
ALDH16A1	-0.0164	0.1585	-0.103326	0.917704	NA
ALDH18A1	0.1438	0.2145	0.670216	0.50272	NA
ALDH1A1	0.0905	0.1899	0.476574	0.633666	0.991116
ALDH1A2	0.0195	0.2208	0.08822	0.929702	NA
ALDH1A3	-0.3776	0.2269	-1.664418	0.096029	NA
ALDH1L1	-0.0307	0.1595	-0.192598	0.847274	0.991116
ALDH1L2	-0.2265	0.152	-1.489945	0.136239	NA
ALDH2	0.0159	0.1929	0.082315	0.934396	0.991116
ALDH3A1	-0.0012	0.0402	-0.030758	0.975462	NA
ALDH3A2	-0.0075	0.1792	-0.042036	0.96647	NA
ALDH3B1	0.283	0.2	1.414988	0.157072	NA
ALDH4A1	0.2902	0.1597	1.816884	0.069235	0.890014
ALDH5A1	-0.0457	0.1931	-0.236501	0.813044	0.991116
ALDH6A1	0.0278	0.2304	0.12064	0.903976	0.991116
ALDH7A1	0.1235	0.1053	1.172883	0.240843	0.991116
ALDH8A1	0.298	0.1465	2.034524	0.041899	0.819377
ALDH9A1	-0.1032	0.1695	-0.608879	0.542605	0.991116
ALDOA	-0.053	0.1383	-0.383148	0.70161	NA
ALDOB	-0.0336	0.1795	-0.18728	0.851441	0.991116
ALDOC	0.0664	0.2065	0.321622	0.747739	NA
ALG1	0.1436	0.1031	1.392923	0.163643	NA
ALG10	-0.0996	0.2251	-0.442658	0.658013	NA
ALG11	-0.2507	0.2298	-1.091029	0.27526	NA
ALG12	0.0535	0.1426	0.375086	0.707597	NA
ALG13	0.0062	0.1563	0.039718	0.968318	NA
ALG14	-0.1029	0.1227	-0.838873	0.40154	NA
ALG2	-0.1591	0.1343	-1.184611	0.236171	NA
ALG3	-0.1592	0.1188	-1.339858	0.180292	NA
ALG5	-0.1882	0.1442	-1.305239	0.191811	NA
ALG6	-0.0575	0.1512	-0.380434	0.703623	NA
ALG8	0.0825	0.1103	0.748405	0.454216	NA
ALG9	0.0328	0.1827	0.17976	0.857341	NA
ALK	0.0932	0.2236	0.416689	0.676906	NA
ALKBH1	0.3136	0.1299	2.413323	0.015808	NA
ALKBH2	0.1152	0.1436	0.802285	0.422388	NA
ALKBH3	-0.0933	0.1289	-0.72373	0.469232	NA
ALKBH4	0.1348	0.1853	0.727565	0.46688	NA
ALKBH6	0.2303	0.167	1.378724	0.16798	NA
ALKBH7	-0.1081	0.1647	-0.656158	0.511722	NA
ALKBH8	0.106	0.1647	0.643982	0.519587	NA
ALLC	NA	NA	NA	NA	NA
ALMS1	0.2122	0.1512	1.404157	0.160272	NA
ALOX12	0.0426	0.2298	0.185198	0.853074	NA
ALOX12B	0.0103	0.2292	0.045019	0.964092	NA
ALOX15	0.019	0.1389	0.136799	0.89119	NA
ALOX15B	NA	NA	NA	NA	NA
ALOX5	0.1215	0.2134	0.569128	0.56927	NA
ALOX5AP	-0.1663	0.2293	-0.725489	0.468152	NA
ALOXE3	-0.0229	0.0422	-0.542573	0.587424	NA
ALPI	-0.0367	0.0788	-0.465839	0.641331	NA
ALPK1	0.0919	0.2038	0.450953	0.652023	NA
ALPK2	0.0443	0.2068	0.214356	0.830269	NA
ALPK3	-0.1048	0.2014	-0.520309	0.602848	NA
ALPL	0.0223	0.2197	0.101397	0.919235	NA
ALS2	-0.0838	0.1422	-0.589445	0.555563	NA
ALS2CL	0.2567	0.1819	1.411159	0.158198	NA
ALS2CR11	0.0745	0.1108	0.671912	0.50164	NA
ALS2CR12	0.0158	0.2301	0.068609	0.945301	NA
ALX1	NA	NA	NA	NA	NA
ALX3	NA	NA	NA	NA	NA
ALX4	0.0024	0.0669	0.03548	0.971697	NA
ALYREF	-0.2285	0.1518	-1.505702	0.132144	NA
AMACR	-0.0304	0.2	-0.151978	0.879205	0.991116
AMBN	0.0985	0.1234	0.798186	0.424763	NA
AMBP	-0.1118	0.1279	-0.874129	0.382048	0.991116
AMBRA1	-0.0071	0.1169	-0.060592	0.951685	NA
AMD1	0.0104	0.158	0.065889	0.947466	NA
AMDHD1	0.1325	0.13	1.019093	0.308159	0.991116
AMDHD2	-0.169	0.1204	-1.404481	0.160176	NA
AMER1	0.161	0.1712	0.940331	0.347048	NA
AMER2	0.0236	0.1808	0.130525	0.896151	NA
AMER3	-0.0377	0.0947	-0.398232	0.690459	NA
AMFR	-0.1646	0.1639	-1.004731	0.315026	0.991116
AMH	0.0401	0.1815	0.220761	0.825278	NA
AMHR2	0.2547	0.1922	1.325432	0.185028	NA
AMICA1	0.0462	0.2266	0.203741	0.838556	NA
AMIGO1	0.1417	0.1908	0.742698	0.457665	NA
AMIGO2	-0.0812	0.2187	-0.371074	0.710582	NA
AMIGO3	0.2534	0.2302	1.100707	0.271024	NA
AMMECR1	0.1096	0.2245	0.488446	0.625234	NA
AMMECR1L	-0.1253	0.2076	-0.603688	0.546051	NA
AMN	-0.0257	0.176	-0.145768	0.884105	NA
AMN1	0.0318	0.1496	0.212688	0.83157	NA
AMOT	0.1731	0.2052	0.843481	0.398959	NA
AMOTL1	0.0168	0.2223	0.075661	0.939689	NA
AMOTL2	0.0958	0.1972	0.485763	0.627136	NA
AMPD1	-0.0053	0.2304	-0.023126	0.981549	NA
AMPD2	0.0896	0.2196	0.407908	0.683341	NA
AMPD3	0.3177	0.2182	1.45602	0.145387	NA
AMPH	0.0458	0.2277	0.201325	0.840444	NA
AMT	-0.001	0.1169	-0.008378	0.993315	NA
AMY1A	NA	NA	NA	NA	NA
AMY2B	-0.1741	0.2121	-0.82092	0.411692	0.991116
AMZ1	-0.0128	0.2302	-0.055782	0.955516	NA
AMZ2	0.3113	0.1576	1.975796	0.048178	NA
ANAPC1	-0.0085	0.2238	-0.038044	0.969653	NA
ANAPC10	-0.2145	0.2225	-0.964147	0.334972	NA
ANAPC11	0.1429	0.1506	0.948468	0.342891	NA
ANAPC13	0.0447	0.1584	0.28216	0.777821	NA
ANAPC15	-0.0808	0.135	-0.598519	0.549493	NA
ANAPC16	0.2161	0.1373	1.574127	0.115458	NA
ANAPC2	0.0312	0.1006	0.310485	0.756192	NA
ANAPC4	-0.0033	0.1413	-0.023523	0.981233	NA
ANAPC5	-0.1484	0.0807	-1.837239	0.066175	NA
ANAPC7	0.0846	0.1272	0.665001	0.50605	NA
ANGEL1	0.0347	0.1969	0.176257	0.860092	NA
ANGEL2	-0.0596	0.1288	-0.463117	0.643281	NA
ANGPT1	0.0651	0.2035	0.319634	0.749246	NA
ANGPT2	-0.2417	0.2229	-1.084361	0.278205	NA
ANGPT4	-0.0386	0.0398	-0.969535	0.332279	NA
ANGPTL1	0.3985	0.1987	2.005335	0.044927	NA
ANGPTL2	-0.3137	0.1632	-1.922679	0.05452	NA
ANGPTL3	0.1303	0.2206	0.59046	0.554882	0.991116
ANGPTL4	-0.2515	0.229	-1.097979	0.272214	0.991116
ANGPTL5	NA	NA	NA	NA	NA
ANGPTL6	-0.0136	0.0988	-0.137549	0.890597	NA
ANGPTL7	0.1379	0.2162	0.638162	0.523369	NA
ANK1	-0.3942	0.2137	-1.844397	0.065125	NA
ANK2	0.096	0.2166	0.443269	0.657571	NA
ANK3	0.0717	0.1276	0.561577	0.574404	NA
ANKDD1A	0.0285	0.0854	0.333109	0.739052	NA
ANKDD1B	4e-04	0.0945	0.004132	0.996703	NA
ANKEF1	0.1648	0.2302	0.71587	0.474072	NA
ANKFN1	0.0201	0.0398	0.504001	0.61426	NA
ANKFY1	0.0677	0.2058	0.329079	0.742096	NA
ANKH	-0.0666	0.1824	-0.364951	0.715148	0.991116
ANKHD1	-0.022	0.2196	-0.100269	0.920131	NA
ANKHD1-EIF4EBP3	0.1459	0.1222	1.194014	0.232473	NA
ANKIB1	0.4264	0.1942	2.195912	0.028098	NA
ANKK1	-0.0954	0.1304	-0.73191	0.464224	NA
ANKLE1	0.3217	0.2137	1.505079	0.132304	NA
ANKLE2	0.0206	0.1827	0.112806	0.910185	NA
ANKMY1	-0.1923	0.2276	-0.845169	0.398017	NA
ANKMY2	-0.1524	0.1288	-1.183583	0.236578	NA
ANKRA2	0.1075	0.1395	0.770784	0.440835	NA
ANKRD1	0.1406	0.0668	2.104267	0.035355	NA
ANKRD10	0.1396	0.2252	0.620086	0.535201	NA
ANKRD11	-0.1633	0.1617	-1.010282	0.31236	NA
ANKRD12	0.0264	0.143	0.184742	0.853431	NA
ANKRD13A	0.0513	0.1039	0.493863	0.621403	NA
ANKRD13B	-0.2422	0.1924	-1.258508	0.208208	NA
ANKRD13C	-0.1394	0.1293	-1.078491	0.280815	NA
ANKRD13D	-0.0452	0.226	-0.199911	0.84155	NA
ANKRD16	-0.0215	0.1238	-0.173867	0.86197	NA
ANKRD17	-0.0386	0.1054	-0.36631	0.714134	NA
ANKRD2	0.1404	0.1727	0.813268	0.416064	NA
ANKRD22	0.1105	0.148	0.746602	0.455304	NA
ANKRD23	0.2558	0.2265	1.129209	0.258809	NA
ANKRD24	-0.0053	0.2292	-0.023333	0.981385	NA
ANKRD26	0.2256	0.1516	1.488139	0.136714	NA
ANKRD27	-0.1448	0.2147	-0.674637	0.499907	NA
ANKRD28	0.0075	0.1343	0.055532	0.955715	NA
ANKRD29	0.072	0.1332	0.540624	0.588767	NA
ANKRD31	0.04	0.0939	0.425773	0.670273	NA
ANKRD32	-0.3545	0.2195	-1.615062	0.106297	NA
ANKRD33	-0.1539	0.2301	-0.668666	0.503709	NA
ANKRD33B	-0.1678	0.1726	-0.972401	0.330851	NA
ANKRD34A	0.0815	0.2276	0.35793	0.720396	NA
ANKRD34B	0.0936	0.149	0.627977	0.530019	NA
ANKRD34C	NA	NA	NA	NA	NA
ANKRD35	0.168	0.2214	0.758952	0.447881	NA
ANKRD37	-0.0854	0.2304	-0.370708	0.710855	NA
ANKRD39	-0.1393	0.156	-0.893239	0.371729	NA
ANKRD40	0.0064	0.0772	0.082731	0.934066	NA
ANKRD42	-0.0546	0.1753	-0.311205	0.755645	NA
ANKRD44	0.0197	0.173	0.113963	0.909267	NA
ANKRD45	0.0879	0.228	0.385481	0.699881	NA
ANKRD46	0.0411	0.1286	0.319925	0.749025	NA
ANKRD49	0.1917	0.1267	1.513345	0.130192	NA
ANKRD50	-0.0066	0.1562	-0.042352	0.966218	NA
ANKRD52	-0.0486	0.1865	-0.260361	0.794585	NA
ANKRD53	-0.1411	0.0987	-1.429995	0.152718	NA
ANKRD54	0.2042	0.1702	1.200059	0.230116	NA
ANKRD55	0.2201	0.2269	0.969772	0.33216	NA
ANKRD6	0.1597	0.2163	0.738514	0.460202	NA
ANKRD61	-0.0659	0.1509	-0.436842	0.662226	NA
ANKRD63	-0.0927	0.1009	-0.918321	0.358451	NA
ANKRD65	-0.0327	0.2248	-0.14553	0.884292	NA
ANKRD66	0.0342	0.1081	0.316586	0.751558	NA
ANKRD9	-0.3178	0.2277	-1.395841	0.162762	NA
ANKS1A	-0.1353	0.2019	-0.669918	0.50291	NA
ANKS1B	-0.0541	0.2166	-0.249617	0.802884	NA
ANKS3	0.3467	0.1913	1.812528	0.069905	NA
ANKS4B	0.004	0.1766	0.022394	0.982134	NA
ANKS6	0.3021	0.2188	1.381027	0.167271	NA
ANKUB1	-0.1534	0.2221	-0.690787	0.489699	NA
ANKZF1	0.0838	0.1628	0.514668	0.606785	NA
ANLN	-0.2534	0.2283	-1.110278	0.266879	NA
ANO1	-0.1385	0.1962	-0.705736	0.480352	NA
ANO10	-0.342	0.1101	-3.106261	0.001895	NA
ANO2	0.4263	0.2137	1.9953	0.04601	NA
ANO3	0.2194	0.2142	1.024111	0.305783	NA
ANO4	-0.1603	0.2205	-0.727087	0.467173	NA
ANO5	-0.1158	0.1194	-0.970071	0.332011	NA
ANO6	-0.1076	0.1617	-0.665538	0.505706	0.991116
ANO8	-0.0145	0.2048	-0.070921	0.943461	NA
ANO9	-0.0434	0.2276	-0.190917	0.848591	NA
ANP32A	0.1757	0.1309	1.341985	0.179601	0.990163
ANP32B	-0.0767	0.1104	-0.694952	0.487085	NA
ANP32E	-0.13	0.1424	-0.913306	0.361082	NA
ANPEP	-0.2939	0.1718	-1.710414	0.087189	0.908344
ANTXR1	-0.0638	0.2302	-0.276968	0.781805	NA
ANTXR2	-0.0353	0.2075	-0.170121	0.864915	NA
ANXA1	0.0563	0.1898	0.296426	0.766905	NA
ANXA10	0.1094	0.1491	0.73383	0.463053	NA
ANXA11	-0.0859	0.1245	-0.689685	0.490392	0.991116
ANXA13	-0.0754	0.2176	-0.346406	0.729037	NA
ANXA2	0.1638	0.1537	1.065563	0.286621	0.991116
ANXA3	0.2942	0.2289	1.285154	0.198739	NA
ANXA4	0.0046	0.1723	0.02684	0.978588	0.996145
ANXA5	5e-04	0.147	0.003146	0.99749	NA
ANXA6	0.0139	0.1309	0.106359	0.915298	0.991116
ANXA7	0.0535	0.1322	0.40519	0.685338	NA
ANXA9	0.0953	0.2237	0.426164	0.669988	0.991116
AOAH	-0.2377	0.2243	-1.059827	0.289223	NA
AOC1	0.2541	0.2208	1.150717	0.249849	NA
AOC3	-0.3448	0.1373	-2.512028	0.012004	NA
AOX1	0.301	0.1845	1.631767	0.102729	0.955614
AP1AR	-0.0895	0.1766	-0.507045	0.612123	NA
AP1B1	-0.128	0.1227	-1.04313	0.296888	0.991116
AP1G1	-0.0151	0.1227	-0.123131	0.902003	0.991116
AP1G2	0.0231	0.1076	0.214345	0.830278	NA
AP1M1	-0.0666	0.1315	-0.506438	0.612549	0.991116
AP1M2	-0.1044	0.2303	-0.45322	0.65039	NA
AP1S1	-0.0888	0.1544	-0.575245	0.565125	NA
AP1S2	0.2439	0.212	1.150083	0.25011	NA
AP1S3	0.1816	0.1641	1.106667	0.268438	NA
AP2A1	-0.0161	0.2301	-0.07006	0.944146	NA
AP2A2	NA	NA	NA	NA	NA
AP2B1	-0.1202	0.1281	-0.938786	0.347841	NA
AP2M1	-0.1681	0.0824	-2.039011	0.041449	0.819377
AP2S1	-0.158	0.1278	-1.237062	0.216064	NA
AP3B1	0.0015	0.0911	0.016578	0.986774	NA
AP3B2	0.0072	0.2107	0.034371	0.972581	NA
AP3D1	-0.1072	0.1369	-0.782992	0.433632	0.991116
AP3M1	0.0088	0.1447	0.060529	0.951734	NA
AP3M2	-0.2287	0.2234	-1.023572	0.306038	NA
AP3S1	-0.058	0.1592	-0.364502	0.715483	NA
AP3S2	-0.0821	0.1503	-0.546552	0.584687	NA
AP4B1	0.2404	0.1191	2.019559	0.043429	NA
AP4E1	-0.217	0.214	-1.014129	0.310521	NA
AP4M1	0.159	0.1928	0.825035	0.409352	NA
AP4S1	0.0901	0.1861	0.484209	0.628237	NA
AP5B1	0.0269	0.1579	0.170639	0.864508	NA
AP5M1	0.2549	0.1546	1.64884	0.09918	NA
AP5S1	0.0475	0.1478	0.32144	0.747877	NA
AP5Z1	0.0363	0.1579	0.230154	0.817972	NA
APAF1	-0.1348	0.2062	-0.653819	0.513228	NA
APBA1	-0.2971	0.2233	-1.330489	0.183357	NA
APBA2	0.286	0.1861	1.537007	0.124292	NA
APBA3	-0.0087	0.1493	-0.057928	0.953806	NA
APBB1	-0.0981	0.1946	-0.50398	NA	NA
APBB1IP	0.1443	0.2036	0.708918	0.478375	NA
APBB2	0.0035	0.171	0.020707	0.983479	NA
APBB3	0.3635	0.2101	1.730476	0.083545	NA
APC	-0.1338	0.17	-0.787382	0.431058	NA
APC2	0.1067	0.2305	0.463106	0.643288	NA
APCDD1	-0.2464	0.2101	-1.173267	0.240689	NA
APCDD1L	-0.1775	0.2218	-0.799937	0.423747	NA
APCS	-0.406	0.1928	-2.105722	0.035229	0.818208
APEH	0.0132	0.0987	0.133432	0.893852	0.991116
APEX1	-0.0383	0.1427	-0.268642	0.788205	NA
APEX2	-0.0302	0.1365	-0.221318	0.824845	NA
APH1A	-0.0802	0.0984	-0.815205	0.414955	NA
APH1B	-0.076	0.1445	-0.526219	0.598736	0.991116
API5	0.0717	0.1401	0.511395	0.609074	NA
APIP	-0.2028	0.1399	-1.449614	0.147166	NA
APITD1	0.1232	0.1905	0.64647	0.517975	NA
APITD1-CORT	NA	NA	NA	NA	NA
APLF	0.143	0.1599	0.894035	0.371303	NA
APLN	0.0723	0.1607	0.44959	0.653006	NA
APLNR	-0.1898	0.142	-1.336325	0.181443	0.990163
APLP1	-0.1166	0.074	-1.576372	0.11494	NA
APLP2	-0.0384	0.1467	-0.261711	0.793544	0.991116
APMAP	0.1432	0.1563	0.916723	0.359288	0.991116
APOA1	-0.4002	0.2218	-1.804193	0.071201	0.890014
APOA1BP	0.01	0.137	0.072662	0.942075	NA
APOA2	0.6841	0.2185	3.131538	0.001739	0.252936
APOA4	-0.8841	0.2296	-3.850074	0.000118	0.056601
APOA5	-0.3907	0.2158	-1.810504	0.070218	0.890014
APOB	-0.2214	0.1327	-1.668028	0.09531	0.92749
APOBEC1	0.1634	0.2173	0.75197	0.452069	NA
APOBEC2	0.1025	0.1748	0.586593	0.557477	NA
APOBEC3H	0.1255	0.224	0.560257	0.575304	NA
APOBEC4	0.0011	0.0398	0.027637	0.977952	NA
APOBR	-0.2415	0.2243	-1.076726	0.281603	NA
APOC1	0.0989	0.1885	0.524592	0.599867	0.991116
APOC2	0.0638	0.1415	0.450674	0.652224	0.991116
APOC3	-0.1344	0.2034	-0.660879	0.50869	0.991116
APOC4	0.2157	0.1397	1.544179	0.122545	0.977187
APOD	0.1448	0.2235	0.648048	0.516954	NA
APOE	0.046	0.1497	0.30733	0.758592	0.991116
APOF	-0.1378	0.1083	-1.272155	0.203318	0.991116
APOH	-0.0187	0.1468	-0.127669	0.898411	0.991116
APOL2	0.1077	0.1411	0.763506	0.445162	0.991116
APOL6	0.0678	0.2304	0.294184	0.768618	NA
APOLD1	-0.2242	0.2305	-0.972677	0.330714	NA
APOM	0.1319	0.2096	0.629312	0.529145	0.991116
APOO	-0.0199	0.1795	-0.111048	0.911578	NA
APOOL	0.0213	0.1522	0.139945	0.888703	NA
APOPT1	-0.1124	0.1616	-0.695409	0.486799	NA
APP	-0.0517	0.1818	-0.284376	0.776122	0.991116
APPBP2	0.0576	0.1171	0.492085	0.622659	NA
APPL1	0.0028	0.1766	0.015703	0.987471	NA
APPL2	0.1623	0.1229	1.320746	0.186586	NA
APRT	0.034	0.1395	0.243917	0.807295	NA
APTX	-0.0105	0.1669	-0.063078	0.949705	NA
AQP1	0.0254	0.1959	0.129911	0.896637	NA
AQP10	0.0202	0.1666	0.120954	0.903728	NA
AQP11	0.3204	0.167	1.918554	0.055041	NA
AQP12A	0.0207	0.0427	0.485333	0.62744	NA
AQP12B	0.0011	0.0398	0.027587	0.977991	NA
AQP2	0.0046	0.0556	0.082864	0.93396	NA
AQP3	-0.253	0.2064	-1.225971	0.22021	NA
AQP4	-0.0162	0.2021	-0.080316	0.935986	NA
AQP5	0.0011	0.0398	0.027587	0.977991	NA
AQP8	0.126	0.1382	0.911746	0.361903	NA
AQP9	-0.2596	0.1622	-1.600505	0.109487	0.968803
AQPEP	0.2382	0.2259	1.054441	0.291681	NA
AQR	-0.0406	0.0988	-0.410779	0.681235	NA
AR	-0.1756	0.23	-0.763354	0.445252	NA
ARAF	-0.1565	0.0768	-2.038472	0.041503	NA
ARAP1	0.1478	0.1192	1.239592	0.215126	NA
ARAP2	-0.1696	0.1847	-0.918487	0.358364	NA
ARAP3	0.2905	0.1914	1.517542	0.12913	NA
ARC	0.0829	0.1944	0.426435	0.669791	NA
ARCN1	-0.1768	0.1057	-1.672228	0.094479	0.92749
AREG	NA	NA	NA	NA	NA
AREL1	0.0989	0.1587	0.623102	0.533217	NA
ARF1	-0.0977	0.0718	-1.360824	0.173569	0.990163
ARF3	-0.2324	0.1861	-1.249068	0.21164	NA
ARF4	0.1851	0.1735	1.06658	0.286162	NA
ARF5	0.0766	0.1742	0.439716	0.660142	NA
ARF6	-0.0206	0.1539	-0.133933	0.893456	NA
ARFGAP1	0.0777	0.128	0.607104	0.543782	NA
ARFGAP2	0.1724	0.1459	1.181395	0.237446	0.991116
ARFGAP3	0.0346	0.192	0.180159	0.857028	NA
ARFGEF1	-0.1686	0.1354	-1.245269	0.213033	NA
ARFGEF2	0.0383	0.1891	0.202372	0.839626	NA
ARFIP1	-0.0312	0.2176	-0.143338	0.886024	NA
ARFIP2	0.1849	0.1999	0.924766	0.355088	NA
ARFRP1	0.0073	0.1277	0.057233	0.95436	NA
ARG1	-0.0722	0.128	-0.564172	0.572637	0.991116
ARG2	0.1931	0.2229	0.866499	0.386216	NA
ARGLU1	0.2181	0.2137	1.020749	0.307373	NA
ARHGAP1	0.0189	0.1168	0.161867	0.871411	NA
ARHGAP11A	-0.1528	0.2018	-0.757016	0.44904	NA
ARHGAP12	-0.0358	0.1094	-0.327458	0.743321	NA
ARHGAP15	-0.1095	0.2305	-0.474969	0.634809	NA
ARHGAP17	0.1965	0.1507	1.304201	0.192165	NA
ARHGAP18	0.0755	0.1653	0.456539	0.648002	NA
ARHGAP19	-0.1477	0.1712	-0.862811	0.388242	NA
ARHGAP20	0.1336	0.2304	0.580078	0.561862	NA
ARHGAP21	-0.1594	0.1152	-1.383137	0.166623	NA
ARHGAP22	-0.2628	0.2288	-1.148565	0.250735	NA
ARHGAP23	-0.0542	0.2075	-0.26099	0.7941	NA
ARHGAP24	0.242	0.2211	1.094506	0.273733	NA
ARHGAP25	-0.0696	0.1882	-0.370049	0.711346	NA
ARHGAP26	0.4071	0.2252	1.807884	0.070625	NA
ARHGAP27	0.0832	0.2026	0.410756	0.681252	NA
ARHGAP28	0.0496	0.1612	0.307549	0.758425	NA
ARHGAP29	0.1614	0.1758	0.918225	0.358501	NA
ARHGAP30	0.0177	0.2162	0.082007	0.934641	NA
ARHGAP31	-0.2012	0.2268	-0.886867	0.375151	NA
ARHGAP32	0.2973	0.1656	1.794965	0.072659	NA
ARHGAP33	0.0368	0.228	0.161306	0.871852	NA
ARHGAP35	-0.1267	0.1699	-0.745874	0.455744	0.991116
ARHGAP36	0.0011	0.0398	0.027587	0.977991	NA
ARHGAP39	-0.0431	0.2152	-0.200097	0.841405	NA
ARHGAP4	0.069	0.1621	0.425328	0.670598	NA
ARHGAP42	0.1199	0.1744	0.687142	0.491993	NA
ARHGAP44	-0.2925	0.2277	-1.284913	0.198823	NA
ARHGAP5	-0.0484	0.2053	-0.235669	0.81369	NA
ARHGAP6	-0.1137	0.2003	-0.567475	0.570391	NA
ARHGAP8	0.1353	0.2191	0.617492	0.53691	NA
ARHGAP9	0.2062	0.2084	0.989547	0.322396	NA
ARHGDIA	0.0153	0.1376	0.111411	0.91129	0.991116
ARHGDIB	-0.0496	0.1611	-0.307742	0.758278	NA
ARHGDIG	0.1774	0.211	0.840697	0.400518	NA
ARHGEF1	0.0908	0.1781	0.509841	0.610163	NA
ARHGEF10	0.1778	0.2009	0.885301	0.375994	NA
ARHGEF10L	-0.2895	0.1511	-1.915784	0.055393	NA
ARHGEF11	-0.1213	0.1334	-0.909413	0.363132	NA
ARHGEF15	-0.0993	0.1711	-0.580461	0.561604	NA
ARHGEF16	-0.0126	0.1638	-0.076892	0.93871	NA
ARHGEF17	0.1452	0.1789	0.811424	0.417122	NA
ARHGEF18	0.0399	0.2192	0.182164	0.855454	NA
ARHGEF19	-0.1363	0.218	-0.625239	0.531814	NA
ARHGEF2	-0.1117	0.1558	-0.717106	0.473309	NA
ARHGEF25	0.0435	0.2126	0.204713	0.837796	NA
ARHGEF26	-0.0317	0.2154	-0.146961	0.883163	NA
ARHGEF28	0.0678	0.2238	0.303073	0.761835	NA
ARHGEF3	-0.0853	0.1944	-0.438457	0.661055	NA
ARHGEF33	-0.03	0.2147	-0.1398	0.888818	NA
ARHGEF37	0.0423	0.2083	0.202879	0.83923	NA
ARHGEF38	-0.0195	0.0398	-0.48897	0.624863	NA
ARHGEF39	0.188	0.2066	0.910015	0.362815	NA
ARHGEF4	-0.1138	0.1557	-0.730929	0.464822	NA
ARHGEF40	-0.0239	0.1808	-0.132281	0.894762	NA
ARHGEF5	-0.0164	0.2069	-0.079408	0.936708	NA
ARHGEF6	0.1563	0.1567	0.997589	0.318479	NA
ARHGEF7	-0.0442	0.1493	-0.295966	0.767256	NA
ARHGEF9	-0.0315	0.1929	-0.163121	0.870423	NA
ARID1A	0.0534	0.1685	0.316862	0.751348	NA
ARID2	0.0507	0.1261	0.401925	0.687739	NA
ARID3A	-0.2175	0.229	-0.949742	0.342243	NA
ARID3B	0.107	0.2088	0.512233	0.608488	NA
ARID3C	0.3299	0.2272	1.452181	0.146451	NA
ARID4A	0.1394	0.1589	0.877295	0.380327	NA
ARID4B	0.2991	0.098	3.052563	0.002269	NA
ARID5A	-0.1507	0.2041	-0.738665	0.46011	NA
ARID5B	0.0731	0.1861	0.392592	0.694621	NA
ARIH1	-0.086	0.0973	-0.884293	0.376538	NA
ARIH2	-0.0997	0.1574	-0.633321	0.526524	NA
ARIH2OS	-0.1695	0.2224	-0.761956	0.446086	NA
ARL1	-0.2055	0.1154	-1.781067	0.074902	0.906735
ARL10	-0.1234	0.2286	-0.539632	0.589451	NA
ARL11	-0.0633	0.2267	-0.279175	0.780111	NA
ARL13B	0.1912	0.1472	1.298979	0.193951	NA
ARL14EP	0.0205	0.1576	0.130324	0.89631	NA
ARL15	-0.1228	0.2186	-0.561654	0.574351	NA
ARL16	0.1022	0.158	0.646487	0.517964	NA
ARL17B	0.0448	0.0451	0.992707	0.320853	NA
ARL2	0.134	0.191	0.701463	0.483014	NA
ARL2BP	-0.1285	0.1547	-0.830752	0.406114	NA
ARL3	-0.0718	0.1696	-0.423525	0.671912	NA
ARL4A	-0.1112	0.1817	-0.612045	0.540508	NA
ARL4C	0.0645	0.1598	0.403624	0.68649	NA
ARL5A	-0.0353	0.2162	-0.163449	0.870165	NA
ARL5B	0.1556	0.2118	0.734711	0.462515	NA
ARL6	0.1744	0.2283	0.763747	0.445018	NA
ARL6IP1	-0.0939	0.158	-0.594205	0.552375	0.991116
ARL6IP4	0.1766	0.1104	1.5994	0.109732	NA
ARL6IP5	-0.0407	0.1129	-0.360632	0.718375	0.991116
ARL6IP6	0.4874	0.1724	2.826966	0.004699	NA
ARL8A	-0.1641	0.1856	-0.884234	0.37657	NA
ARL8B	0.0791	0.1082	0.730455	0.465112	NA
ARL9	0.038	0.1661	0.228945	0.818912	NA
ARMC1	0.0645	0.1521	0.424038	0.671538	NA
ARMC10	0.0968	0.1209	0.800748	0.423278	NA
ARMC12	-0.4781	0.2295	-2.083136	0.037239	NA
ARMC2	0.0863	0.2304	0.374738	0.707855	NA
ARMC3	-0.0238	0.2294	-0.103813	0.917318	NA
ARMC4	0.0011	0.0398	0.027637	0.977952	NA
ARMC5	-0.0998	0.219	-0.455828	0.648514	NA
ARMC6	-0.2262	0.211	-1.072052	0.283697	NA
ARMC7	-0.0206	0.1377	-0.149891	0.880851	NA
ARMC8	0.1792	0.1296	1.382264	0.166891	NA
ARMC9	0.0304	0.2028	0.149838	0.880892	NA
ARMCX2	-0.2113	0.1797	-1.175779	0.239683	NA
ARMCX3	-0.0698	0.2276	-0.306509	0.759217	NA
ARMCX5	0.0011	0.0398	0.027587	0.977991	NA
ARMCX6	-0.0489	0.228	-0.214551	0.830118	NA
ARNT	-0.0332	0.1776	-0.186968	0.851686	NA
ARNT2	-0.2114	0.2303	-0.917787	0.35873	NA
ARNTL	0.4419	0.2021	2.186101	0.028808	NA
ARPC1A	-0.1116	0.0804	-1.387695	0.16523	NA
ARPC1B	0.0241	0.1246	0.193233	0.846776	0.991116
ARPC2	-0.2007	0.103	-1.949232	0.051268	NA
ARPC3	0.1151	0.1405	0.819364	0.412579	NA
ARPC4	-0.1208	0.095	-1.270769	0.203811	0.991116
ARPC4-TTLL3	0.0739	0.2273	0.325341	0.744923	NA
ARPC5	0.0064	0.1188	0.053821	0.957078	NA
ARPC5L	0.2004	0.1629	1.230177	0.218631	NA
ARPP19	-0.1878	0.1359	-1.382122	0.166934	0.990163
ARPP21	0.6052	0.193	3.135472	0.001716	NA
ARRB1	0.0029	0.1324	0.021795	0.982612	NA
ARRB2	0.0346	0.1664	0.207598	0.835543	NA
ARRDC1	-0.1617	0.1441	-1.122347	0.261715	NA
ARRDC2	0.2046	0.2276	0.89885	0.368733	NA
ARRDC3	0.0508	0.2286	0.22207	0.82426	NA
ARRDC4	-0.1333	0.221	-0.60317	0.546395	NA
ARRDC5	0.1631	0.161	1.012884	0.311115	NA
ARSA	0.0638	0.1755	0.36346	0.716261	NA
ARSB	-0.2424	0.2169	-1.117589	0.263743	NA
ARSE	0.2595	0.2288	1.133964	0.25681	NA
ARSG	0.1259	0.1765	0.713223	0.475708	NA
ARSI	0.1136	0.1345	0.844252	0.398529	NA
ARSJ	0.1353	0.1394	0.971016	0.33154	NA
ARSK	-0.1236	0.1456	-0.848376	0.396228	NA
ART1	NA	NA	NA	NA	NA
ART3	0.4288	0.2241	1.91339	0.055698	NA
ART4	0.2462	0.226	1.089287	0.276027	NA
ART5	0.0209	0.0398	0.523821	0.600403	NA
ARTN	0.1387	0.2304	0.602138	0.547082	NA
ARV1	-0.1391	0.1237	-1.124341	0.260868	NA
ARVCF	-0.0572	0.1364	-0.419031	0.675193	NA
ARX	NA	NA	NA	NA	NA
AS3MT	0.546	0.2268	2.407506	0.016062	NA
ASAH1	-0.1821	0.1323	-1.37622	0.168753	0.990163
ASAH2	-0.0992	0.134	-0.740528	0.45898	NA
ASAP1	-0.0662	0.1867	-0.354813	0.722729	NA
ASAP2	-0.1685	0.1991	-0.846468	0.397291	NA
ASAP3	0.1508	0.2303	0.654882	0.512543	NA
ASB1	0.1677	0.1242	1.350308	0.176917	NA
ASB10	0.4664	0.2112	2.208482	0.027211	NA
ASB11	NA	NA	NA	NA	NA
ASB12	NA	NA	NA	NA	NA
ASB13	-0.3406	0.1541	-2.210018	0.027104	NA
ASB14	-0.2999	0.2248	-1.333872	0.182246	NA
ASB15	0.1883	0.0833	2.260474	0.023792	NA
ASB17	0.0011	0.0398	0.027637	0.977952	NA
ASB18	NA	NA	NA	NA	NA
ASB2	0.591	0.2239	2.639953	0.008292	NA
ASB3	0.194	0.2069	0.937923	0.348284	NA
ASB4	0.1792	0.2156	0.831295	0.405807	NA
ASB5	-0.1194	0.2282	-0.523173	0.600854	NA
ASB6	0.0278	0.1244	0.223502	0.823145	NA
ASB7	0.0975	0.1173	0.831336	0.405784	NA
ASB8	0.0429	0.1022	0.419671	0.674726	NA
ASB9	0.0417	0.1448	0.288138	0.773241	NA
ASCC1	0.0561	0.1364	0.411214	0.680915	NA
ASCC2	-0.0427	0.1728	-0.247073	0.804852	NA
ASCC3	-0.1238	0.2094	-0.591114	0.554444	NA
ASCL1	0.031	0.1561	0.198611	0.842567	NA
ASCL2	0.1001	0.2304	0.434303	0.664068	NA
ASCL3	-0.0187	0.0398	-0.469252	0.63889	NA
ASF1A	-0.0666	0.1829	-0.364139	0.715754	NA
ASF1B	-0.1488	0.2036	-0.730943	0.464814	NA
ASGR1	-0.3819	0.0973	-3.925461	8.7e-05	0.056601
ASGR2	-0.3196	0.1358	-2.352639	0.018641	0.808458
ASH1L	0.0211	0.2011	0.104699	0.916615	NA
ASH2L	-0.0161	0.1299	-0.124131	0.901211	NA
ASIC1	0.096	0.2264	0.423966	0.671591	NA
ASIC2	0.0011	0.0398	0.027587	0.977991	NA
ASIC3	0.1767	0.1175	1.503762	0.132643	NA
ASIC4	-0.3901	0.2241	-1.74067	0.081741	NA
ASIC5	3e-04	0.0398	0.008213	0.993447	NA
ASIP	-0.2923	0.2304	-1.268603	0.204583	NA
ASL	-0.3548	0.1885	-1.882365	0.059786	0.866426
ASMT	0.0725	0.0923	0.785468	0.432179	NA
ASMTL	0.102	0.1783	0.572283	0.56713	NA
ASNA1	0.0184	0.1145	0.161066	0.872042	NA
ASNS	-0.4101	0.1961	-2.091258	0.036505	NA
ASNSD1	-0.0615	0.1496	-0.411283	0.680865	NA
ASPA	0.1157	0.228	0.507453	0.611837	NA
ASPDH	0.0661	0.1253	0.527317	0.597974	NA
ASPG	0.4086	0.1886	2.166617	0.030264	0.808458
ASPH	0.1177	0.2291	0.513798	0.607393	NA
ASPHD1	-0.0447	0.1098	-0.407415	0.683703	NA
ASPHD2	-0.2068	0.228	-0.906961	0.364428	NA
ASPM	0.5212	0.1803	2.890935	0.003841	NA
ASPN	-0.2398	0.2214	-1.083357	0.27865	NA
ASPRV1	-0.0022	0.044	-0.050589	NA	NA
ASPSCR1	-0.0136	0.0885	-0.153728	0.877825	NA
ASRGL1	-0.0629	0.2178	-0.288929	0.772636	NA
ASS1	0.0471	0.1533	0.307108	0.758761	0.991116
ASTE1	0.0956	0.1288	0.742167	0.457986	NA
ASTL	NA	NA	NA	NA	NA
ASTN1	-0.386	0.2294	-1.682768	0.09242	NA
ASTN2	-0.2367	0.2181	-1.085322	0.277779	NA
ASUN	0.3063	0.1468	2.086797	0.036906	NA
ASXL1	0.1562	0.1775	0.880169	0.378768	NA
ASXL2	0.1067	0.1981	0.538768	0.590047	NA
ASXL3	-0.1094	0.0722	-1.516568	0.129376	NA
ASZ1	0.0221	0.0455	0.48704	0.62623	NA
ATAD1	-0.0785	0.1517	-0.517595	0.604741	NA
ATAD2	-0.1017	0.1886	-0.538983	0.589899	NA
ATAD2B	0.218	0.1538	1.417989	0.156194	NA
ATAD3A	-0.0874	0.1683	-0.519541	0.603384	NA
ATAD5	0.1913	0.1853	1.032172	0.301992	NA
ATAT1	0.1841	0.2202	0.835763	0.403288	NA
ATCAY	0.0801	0.1486	0.538949	0.589922	NA
ATE1	-0.1756	0.122	-1.439135	0.150112	NA
ATF1	0.2099	0.1074	1.953243	0.050791	NA
ATF2	0.2297	0.1021	2.24925	0.024497	NA
ATF3	0.2095	0.2249	0.931363	0.351666	NA
ATF4	-0.1327	0.2163	-0.613392	0.539617	0.991116
ATF5	-0.23	0.1957	-1.175392	0.239838	0.991116
ATF6	-0.1434	0.1412	-1.015949	0.309654	NA
ATF6B	0.0397	0.1381	0.28781	0.773492	NA
ATF7	0.0299	0.1569	0.190841	0.84865	NA
ATF7IP	-0.0058	0.1913	-0.030061	0.976018	NA
ATF7IP2	-0.1535	0.1515	-1.013406	0.310866	NA
ATG10	-0.1717	0.135	-1.272202	0.203301	NA
ATG13	-0.2553	0.1624	-1.572026	0.115945	NA
ATG14	0.0491	0.1537	0.31958	0.749287	NA
ATG16L1	0.0091	0.1815	0.050141	0.96001	0.991116
ATG16L2	0.1157	0.2125	0.544372	0.586185	NA
ATG2A	-0.1253	0.182	-0.688771	0.490968	0.991116
ATG2B	0.065	0.1021	0.636999	0.524126	NA
ATG3	0.0577	0.1313	0.439677	0.660171	NA
ATG4A	-0.0295	0.1492	-0.197932	0.843099	NA
ATG4B	0.0147	0.0986	0.149002	0.881552	NA
ATG4C	0.0125	0.1382	0.090654	0.927768	NA
ATG4D	0.0291	0.1901	0.15311	0.878312	NA
ATG5	-0.0833	0.1369	-0.608193	0.543059	NA
ATG7	-0.0019	0.0931	-0.020288	0.983814	NA
ATG9A	-0.1221	0.151	-0.808581	0.418756	0.991116
ATG9B	-0.1314	0.1943	-0.676253	0.49888	NA
ATHL1	0.1278	0.2177	0.587197	0.557071	0.991116
ATIC	-0.0606	0.1338	-0.452674	0.650784	NA
ATL1	0.1952	0.2289	0.852892	0.393719	NA
ATL2	-0.1528	0.1636	-0.933619	0.3505	NA
ATL3	-0.1709	0.207	-0.825487	0.409095	NA
ATM	0.2441	0.1698	1.437986	0.150438	NA
ATMIN	-0.038	0.136	-0.279589	0.779793	NA
ATN1	-0.1792	0.1466	-1.222608	0.221478	NA
ATOH1	NA	NA	NA	NA	NA
ATOH7	0.0828	0.2206	0.375343	0.707406	NA
ATOH8	-0.3315	0.2305	-1.438211	0.150374	NA
ATOX1	-8e-04	0.173	-0.004451	0.996449	NA
ATP10A	0.0722	0.2218	0.325731	0.744628	NA
ATP10B	0.0317	0.2129	0.148923	0.881614	NA
ATP10D	-0.0569	0.1529	-0.372282	0.709683	NA
ATP11A	-0.051	0.1821	-0.279864	0.779582	NA
ATP11B	-0.1049	0.1221	-0.858738	0.390485	NA
ATP11C	-0.0635	0.1487	-0.426653	0.669632	0.991116
ATP12A	0.0242	0.0701	0.344731	NA	NA
ATP13A1	0.0442	0.1717	0.257124	0.797083	NA
ATP13A2	-0.1422	0.1438	-0.988951	0.322687	NA
ATP13A3	-0.0122	0.1308	-0.093411	0.925577	NA
ATP13A4	0.0389	0.0596	0.65323	0.513608	NA
ATP13A5	0.0011	0.0398	0.027637	0.977952	NA
ATP1A1	-0.3024	0.1334	-2.266451	0.023424	0.808458
ATP1A3	-0.0027	0.0464	-0.058495	0.953355	NA
ATP1A4	NA	NA	NA	NA	NA
ATP1B1	-0.3387	0.2103	-1.610363	0.107319	NA
ATP1B2	0.209	0.226	0.92492	0.355008	NA
ATP1B3	-0.3717	0.1856	-2.00227	0.045256	NA
ATP1B4	0.0347	0.0903	0.384868	0.700335	NA
ATP2A1	-0.1343	0.2298	-0.584304	0.559016	NA
ATP2A2	-0.0165	0.1827	-0.090266	0.928076	0.991116
ATP2A3	-0.4134	0.1917	-2.15599	0.031084	NA
ATP2B2	-0.3367	0.179	-1.880677	0.060016	0.866426
ATP2B3	0.0524	0.1866	0.280694	0.778945	NA
ATP2C1	-0.1893	0.1817	-1.041871	0.297472	NA
ATP2C2	0.2909	0.2021	1.439256	0.150078	NA
ATP4A	NA	NA	NA	NA	NA
ATP4B	0.0201	0.0398	0.504223	0.614105	NA
ATP5A1	-0.0963	0.131	-0.735267	0.462177	0.991116
ATP5B	-0.0709	0.121	-0.585767	0.558032	0.991116
ATP5C1	0.0809	0.108	0.748795	0.453981	0.991116
ATP5D	-0.1035	0.1709	-0.605798	0.544649	NA
ATP5E	-0.2366	0.2285	-1.035305	0.300526	NA
ATP5F1	0.0893	0.1105	0.808159	0.418999	0.991116
ATP5G1	-0.0168	0.1868	-0.089848	0.928408	0.991116
ATP5G2	-0.0091	0.1451	-0.062371	0.950267	NA
ATP5G3	-0.1461	0.1463	-0.998711	0.317935	0.991116
ATP5H	0.0307	0.1341	0.22867	0.819125	0.991116
ATP5I	-0.0375	0.2052	-0.182914	0.854865	0.991116
ATP5J	0.1341	0.1957	0.685199	0.493219	0.991116
ATP5J2	0.1346	0.1852	0.726711	0.467403	NA
ATP5J2-PTCD1	0.1062	0.2093	0.507584	0.611745	NA
ATP5L	0.0688	0.1941	0.354535	0.722938	0.991116
ATP5O	0.0311	0.1238	0.251252	0.801619	NA
ATP5S	0.0016	0.1643	0.00983	0.992157	NA
ATP5SL	-0.0776	0.0861	-0.901158	0.367504	NA
ATP6AP1	-0.066	0.1064	-0.620188	0.535134	NA
ATP6AP1L	0.1923	0.2243	0.857037	0.391424	NA
ATP6AP2	-0.1806	0.1562	-1.156464	0.247492	NA
ATP6V0A1	-0.0644	0.1404	-0.458941	0.646277	NA
ATP6V0A4	0.1063	0.2304	0.461194	0.644659	NA
ATP6V0B	0.0691	0.1176	0.588035	0.556509	NA
ATP6V0C	-0.0378	0.102	-0.370867	0.710737	0.991116
ATP6V0D1	-0.1818	0.0952	-1.909479	0.0562	0.850876
ATP6V0D2	0.1838	0.1523	1.206945	0.227453	NA
ATP6V0E1	0.0355	0.1269	0.279858	0.779586	NA
ATP6V0E2	0.2352	0.1563	1.504942	0.132339	NA
ATP6V1A	-0.095	0.1539	-0.617669	0.536794	NA
ATP6V1B1	0.2719	0.2119	1.282955	0.199508	NA
ATP6V1B2	0.0576	0.0796	0.723716	0.46924	NA
ATP6V1C1	-0.1441	0.1188	-1.213114	0.225086	NA
ATP6V1C2	0.1196	0.2278	0.52486	0.599681	NA
ATP6V1D	0.0423	0.1287	0.328954	0.74219	NA
ATP6V1E1	-0.0767	0.1426	-0.537916	0.590635	0.991116
ATP6V1E2	-0.0535	0.1179	-0.454056	0.649788	NA
ATP6V1F	0.0589	0.1335	0.441528	0.658831	NA
ATP6V1G1	0.1233	0.1745	0.706413	0.479931	0.991116
ATP6V1G2	-0.0605	0.2064	-0.293107	0.76944	NA
ATP6V1G3	-0.0942	0.1745	-0.539732	0.589382	NA
ATP6V1H	-0.1024	0.1153	-0.888094	0.37449	NA
ATP7A	-0.0393	0.2234	-0.175962	0.860324	NA
ATP7B	-0.1597	0.2135	-0.748078	0.454413	NA
ATP8A1	0.106	0.1787	0.593395	0.552917	NA
ATP8A2	0.1804	0.2181	0.827414	0.408002	NA
ATP8B1	-0.3468	0.1869	-1.855829	0.063478	NA
ATP8B2	0.1782	0.1568	1.13626	0.255848	NA
ATP8B3	0.0473	0.1868	0.253365	0.799986	NA
ATP8B4	0.0022	0.2029	0.010687	0.991473	NA
ATP9A	-0.0503	0.2089	-0.240946	0.809597	NA
ATP9B	-0.1213	0.1087	-1.116312	0.264289	NA
ATPAF1	0.0457	0.1254	0.364281	0.715648	NA
ATPAF2	-0.0034	0.1069	-0.031577	0.974809	NA
ATPIF1	0.1543	0.1635	0.94337	0.345492	NA
ATR	0.0279	0.1307	0.213357	0.831048	NA
ATRAID	-0.0105	0.2015	-0.052143	0.958415	NA
ATRIP	-0.0508	0.1062	-0.478433	0.632342	NA
ATRN	-0.2057	0.1718	-1.197163	0.231243	0.991116
ATRNL1	0.012	0.2063	0.058044	0.953714	NA
ATRX	0.1234	0.1774	0.695412	0.486797	NA
ATXN1	-0.1103	0.1909	-0.577719	0.563454	NA
ATXN10	0.2266	0.1238	1.830523	0.067172	0.890014
ATXN1L	0.0977	0.1418	0.689006	0.49082	NA
ATXN2	0.2109	0.1307	1.613604	0.106613	NA
ATXN2L	0.1039	0.2052	0.506009	0.61285	NA
ATXN7	0.0777	0.2106	0.369178	0.711995	NA
ATXN7L1	0.0457	0.225	0.202933	0.839188	NA
ATXN7L2	0.1765	0.2222	0.794116	0.427128	NA
ATXN7L3	-0.0025	0.1434	-0.017726	0.985858	NA
ATXN7L3B	0.1999	0.1375	1.454068	0.145927	NA
AUH	0.0045	0.1222	0.036465	0.970912	NA
AUNIP	-0.2598	0.2225	-1.167639	0.242952	NA
AUP1	0.0173	0.1228	0.141016	0.887857	0.991116
AURKA	-0.2003	0.2121	-0.944213	0.345061	NA
AURKAIP1	-0.1631	0.1506	-1.083342	0.278656	NA
AURKB	-0.1354	0.1849	-0.732199	0.464047	NA
AURKC	0.0653	0.1984	0.329347	0.741893	NA
AUTS2	-0.0187	0.2213	-0.084634	0.932552	NA
AVEN	-0.1641	0.1436	-1.142623	0.253195	NA
AVIL	-0.0552	0.2303	-0.239559	0.810672	NA
AVL9	-0.077	0.0862	-0.893391	0.371648	NA
AVP	-0.047	0.1285	-0.365646	0.714629	NA
AVPI1	-0.1221	0.2299	-0.531024	0.595402	NA
AVPR1A	4e-04	0.0398	0.010322	0.991765	NA
AVPR1B	NA	NA	NA	NA	NA
AVPR2	-0.1086	0.1859	-0.584029	0.559201	NA
AWAT1	0.0209	0.0398	0.523821	0.600403	NA
AWAT2	-0.1221	0.115	-1.062333	0.288085	NA
AXDND1	NA	NA	NA	NA	NA
AXIN1	0.0158	0.1219	0.129487	0.896973	NA
AXIN2	0.0692	0.1836	0.376817	0.706309	NA
AXL	-0.203	0.1996	-1.016711	0.309291	NA
AZGP1	0.2916	0.1292	2.256197	0.024058	0.808458
AZI1	0.1089	0.1751	0.622018	0.53393	NA
AZI2	0.2478	0.108	2.294589	0.021757	NA
AZIN1	-0.067	0.1732	-0.386722	0.698962	NA
B2M	0.0443	0.1543	0.28705	0.774074	0.991116
B3GALNT1	0.4354	0.2178	1.998855	0.045624	NA
B3GALNT2	-0.105	0.1953	-0.537746	0.590753	NA
B3GALT1	-0.0373	0.1508	-0.247301	0.804675	NA
B3GALT2	0.1138	0.1198	0.949965	0.34213	NA
B3GALT4	0.4044	0.23	1.75833	0.078691	NA
B3GALT5	-0.0467	0.2262	-0.206241	0.836603	NA
B3GALT6	0.0043	0.1828	0.023635	0.981144	NA
B3GALTL	0.0738	0.1885	0.39131	0.695568	NA
B3GAT1	-0.0414	0.0947	-0.437601	0.661675	NA
B3GAT2	0.0216	0.0462	0.466218	0.641059	NA
B3GAT3	-0.0013	0.0854	-0.015055	0.987988	NA
B3GNT1	-0.2345	0.1686	-1.391135	0.164184	NA
B3GNT2	0.0614	0.1826	0.336136	0.736769	NA
B3GNT3	-0.0996	0.1864	-0.534312	0.593126	NA
B3GNT4	-0.0404	0.2074	-0.194718	0.845614	NA
B3GNT5	-0.0096	0.2292	-0.042073	0.96644	NA
B3GNT6	0.167	0.1216	1.373922	0.169466	NA
B3GNT7	-0.3447	0.2291	-1.504599	0.132427	NA
B3GNT8	0.1512	0.2203	0.686122	0.492636	NA
B3GNT9	0.076	0.1944	0.391127	0.695703	NA
B3GNTL1	0.0068	0.1541	0.044426	0.964565	NA
B4GALNT1	0.3354	0.2304	1.455886	0.145424	NA
B4GALNT2	4e-04	0.0398	0.01101	0.991215	NA
B4GALNT3	-0.0279	0.1185	-0.235415	0.813887	NA
B4GALNT4	-0.4228	0.2277	-1.857379	0.063257	NA
B4GALT1	-0.1703	0.2138	-0.796547	0.425714	NA
B4GALT2	-0.2005	0.1387	-1.446156	0.148133	NA
B4GALT3	0.3105	0.1851	1.677634	0.093419	NA
B4GALT4	0.0368	0.2255	0.163026	0.870498	NA
B4GALT6	-0.1613	0.2004	-0.805007	0.420816	NA
B4GALT7	-0.1774	0.0975	-1.819917	0.068772	NA
B9D1	0.0916	0.1621	0.565243	0.571909	NA
B9D2	-0.0627	0.1393	-0.449832	0.652832	NA
BAALC	0.1242	0.1409	0.881467	0.378065	NA
BAAT	0.0842	0.0995	0.846518	0.397264	0.991116
BACE1	-0.0657	0.1637	-0.401398	0.688127	NA
BACE2	-0.3725	0.1712	-2.176591	0.029511	NA
BACH2	0.0486	0.2304	0.21085	0.833004	NA
BAD	0.0728	0.1281	0.56827	0.569852	NA
BAG2	0.0368	0.1831	0.20096	0.84073	NA
BAG3	-0.541	0.2071	-2.611722	0.009009	NA
BAG4	0.0472	0.1732	0.272448	0.785278	NA
BAG5	-0.1129	0.1723	-0.655158	0.512366	NA
BAG6	-0.0664	0.079	-0.840206	0.400793	0.991116
BAHCC1	0.0075	0.2067	0.036464	0.970912	NA
BAHD1	-0.0961	0.1315	-0.731089	0.464725	NA
BAI1	-0.2611	0.2066	-1.263776	0.206311	NA
BAI2	0.1172	0.1846	0.63503	0.525409	NA
BAI3	-0.3217	0.2134	-1.507353	0.13172	NA
BAIAP2	0.1053	0.1862	0.565546	0.571702	NA
BAIAP2L1	0.0012	0.1095	0.010524	0.991603	NA
BAIAP2L2	0.032	0.2231	0.143621	0.8858	NA
BAIAP3	0.2597	0.2302	1.12817	0.259248	NA
BAK1	-0.0404	0.1999	-0.201873	0.840016	NA
BAMBI	-0.1784	0.2009	-0.888216	0.374425	NA
BANF1	0.0356	0.168	0.211918	0.832171	NA
BANF2	NA	NA	NA	NA	NA
BANK1	0.317	0.1697	1.868234	0.061729	NA
BANP	0.2986	0.1823	1.638361	0.101346	NA
BAP1	-0.1281	0.1282	-0.998974	0.317807	NA
BARD1	-0.0036	0.2183	-0.016425	0.986895	NA
BARHL1	0.0373	0.0746	0.500765	0.616536	NA
BARHL2	NA	NA	NA	NA	NA
BARX1	0.1379	0.123	1.120357	0.262562	NA
BARX2	0.1429	0.1898	0.752747	0.451602	NA
BATF	-0.008	0.219	-0.036432	0.970938	NA
BATF2	-0.1504	0.2142	-0.702115	0.482608	NA
BATF3	0.1634	0.224	0.729759	0.465538	NA
BAX	0.1651	0.1976	0.835394	0.403496	NA
BAZ1A	0.3641	0.2241	1.624295	0.104313	NA
BAZ1B	-0.0378	0.2023	-0.186615	0.851963	NA
BAZ2A	0.3151	0.1888	1.669253	0.095067	NA
BAZ2B	0.2908	0.1602	1.815529	0.069443	NA
BBC3	0.0534	0.2125	0.251315	0.801571	NA
BBIP1	0.2364	0.1752	1.349249	0.177257	NA
BBOX1	0.0173	0.2008	0.08611	0.931379	0.991116
BBS1	0.1424	0.2075	0.686569	0.492355	NA
BBS10	0.2264	0.1579	1.43434	0.151475	NA
BBS12	0.3298	0.1959	1.683547	0.092269	NA
BBS2	0.0632	0.1176	0.537695	0.590788	NA
BBS4	0.1943	0.1928	1.007688	0.313604	NA
BBS5	-0.1936	0.1638	-1.182533	0.236994	NA
BBS7	0.097	0.1947	0.498169	0.618365	NA
BBX	0.0181	0.1472	0.122715	0.902333	NA
BCAM	-0.1867	0.1299	-1.436777	0.150781	NA
BCAN	0.2791	0.2302	1.212619	0.225275	NA
BCAP29	0.0187	0.143	0.130499	0.896172	NA
BCAP31	-0.0644	0.1478	-0.435674	0.663073	0.991116
BCAR1	0.0304	0.1508	0.201331	0.84044	NA
BCAR3	-0.1657	0.1839	-0.900958	0.367611	NA
BCAS1	-0.1569	0.2107	-0.744559	0.456538	NA
BCAS2	0.1826	0.1476	1.236924	0.216115	NA
BCAS3	-0.1004	0.1162	-0.864382	0.387378	NA
BCAS4	0.1397	0.2251	0.620647	0.534832	NA
BCAT1	0.0458	0.1814	0.252781	0.800438	NA
BCAT2	-0.0131	0.1926	-0.067812	0.945935	NA
BCCIP	-0.0479	0.1206	-0.396684	0.691601	NA
BCDIN3D	-0.0068	0.2116	-0.032108	0.974386	NA
BCHE	0.4314	0.204	2.114596	0.034464	NA
BCKDHA	0.0159	0.1264	0.125856	0.899846	0.991116
BCKDHB	0.1577	0.1004	1.570299	0.116346	NA
BCKDK	0.0073	0.0887	0.082646	0.934133	NA
BCL10	0.0991	0.14	0.707686	0.47914	NA
BCL11A	0.3514	0.1826	1.923848	0.054374	NA
BCL2	-0.0517	0.2045	-0.252868	0.80037	NA
BCL2A1	0.2167	0.1951	1.110976	0.266579	NA
BCL2L1	-0.4672	0.2147	-2.176283	0.029534	NA
BCL2L10	0.0075	0.2119	0.035531	0.971656	NA
BCL2L11	-0.1132	0.2263	-0.500428	0.616773	NA
BCL2L12	0.2838	0.2214	1.281452	0.200035	NA
BCL2L13	-0.0625	0.1438	-0.434724	0.663763	NA
BCL2L14	0.1647	0.2216	0.743069	0.45744	NA
BCL2L15	0.339	0.2175	1.558561	0.1191	NA
BCL3	0.2935	0.2289	1.281869	0.199889	NA
BCL6	-0.0257	0.1506	-0.170405	0.864692	NA
BCL6B	-0.2411	0.224	-1.076631	0.281645	NA
BCL7A	-0.1313	0.1389	-0.94474	0.344791	NA
BCL7B	0.073	0.1119	0.652412	0.514136	NA
BCL7C	-0.0224	0.1722	-0.130121	0.896471	NA
BCL9	-0.0281	0.1949	-0.14424	0.885311	NA
BCL9L	-0.0574	0.2029	-0.282636	0.777456	NA
BCLAF1	-0.0611	0.1424	-0.429024	0.667906	0.991116
BCMO1	0.0228	0.1342	0.170263	0.864804	NA
BCO2	-0.0935	0.1927	-0.485191	0.627541	NA
BCOR	0.1228	0.1504	0.816522	0.414202	NA
BCORL1	-0.1885	0.1944	-0.970127	0.331983	NA
BCR	-0.2614	0.2294	-1.13989	0.254332	NA
BCS1L	-0.1034	0.1248	-0.828426	0.407429	NA
BDH1	-0.2386	0.1665	-1.433149	0.151815	0.990163
BDH2	0.1679	0.1417	1.184452	0.236234	NA
BDKRB1	-0.0721	0.0811	-0.889453	0.37376	NA
BDKRB2	-0.1841	0.2087	-0.882011	0.377771	NA
BDNF	0.0549	0.1575	0.348394	0.727544	NA
BDP1	0.2731	0.161	1.69642	0.089806	NA
BEAN1	-0.1144	0.2255	-0.507443	0.611844	NA
BECN1	0.004	0.0947	0.04271	0.965933	NA
BEGAIN	-0.0878	0.1778	-0.493879	0.621392	NA
BEND2	NA	NA	NA	NA	NA
BEND3	0.0929	0.1795	0.517541	0.604779	NA
BEND4	0.1823	0.1654	1.102111	0.270413	NA
BEND5	-0.0167	0.2134	-0.078333	0.937563	NA
BEND6	0.094	0.1141	0.823977	0.409953	NA
BEND7	-0.0675	0.0979	-0.689377	0.490586	NA
BEST1	-0.1199	0.2261	-0.530085	0.596053	NA
BEST2	-0.0032	0.0689	-0.046802	0.962671	NA
BEST3	-0.2152	0.2283	-0.942559	0.345907	NA
BEST4	0.0632	0.1891	0.334027	0.738359	NA
BET1	0.1504	0.2004	0.75068	0.452845	NA
BET1L	0.168	0.2015	0.833767	0.404412	NA
BEX2	-0.0915	0.1936	-0.472599	0.6365	NA
BFAR	-0.1955	0.1485	-1.316577	0.187981	NA
BFSP1	0.1699	0.2249	0.755461	0.449973	NA
BFSP2	0.0011	0.0398	0.027587	0.977991	NA
BGLAP	0.1437	0.2268	0.633903	0.526144	NA
BGN	-0.0351	0.1465	-0.239522	0.810701	0.991116
BHLHA15	-0.3837	0.2178	-1.761366	0.078177	NA
BHLHA9	-8e-04	0.0421	-0.018776	0.98502	NA
BHLHB9	-0.1227	0.2244	-0.546813	0.584507	NA
BHLHE22	-0.0815	0.1966	-0.414451	0.678544	NA
BHLHE40	-0.2505	0.2206	-1.135736	0.256067	0.991116
BHLHE41	-0.1947	0.2301	-0.846155	0.397466	NA
BHMT	0.0509	0.1632	0.312193	0.754894	0.991116
BHMT2	0.1845	0.1491	1.237198	0.216014	0.991116
BICC1	0.2355	0.2295	1.026152	0.30482	NA
BICD1	-0.3822	0.2291	-1.668526	0.095211	NA
BICD2	0.1726	0.1407	1.226695	0.219937	NA
BID	-0.1326	0.1477	-0.897879	0.36925	NA
BIK	-0.1062	0.181	-0.587092	0.557142	NA
BIN1	-0.1003	0.2071	-0.484116	0.628304	NA
BIN2	0.0908	0.1797	0.505375	0.613296	NA
BIN3	-0.0208	0.1086	-0.191713	0.847967	NA
BIRC2	0.0919	0.1123	0.817611	0.413579	NA
BIRC5	-0.0969	0.205	-0.472794	0.63636	NA
BIRC6	0.0757	0.1375	0.550834	0.581748	NA
BIRC7	0.0725	0.1748	0.414702	0.67836	NA
BIVM	0.2021	0.1111	1.818297	0.069019	NA
BLCAP	0.0967	0.1484	0.651894	0.51447	NA
BLID	0.0294	0.0676	0.435474	0.663218	NA
BLK	0.0947	0.2077	0.455891	0.648469	NA
BLM	-0.1802	0.2304	-0.782404	0.433977	NA
BLMH	-0.0563	0.1513	-0.372248	0.709708	NA
BLNK	-0.1355	0.1795	-0.75495	0.450279	NA
BLOC1S1	-0.0246	0.1702	-0.144587	0.885037	NA
BLOC1S2	0.1654	0.1747	0.946956	0.343661	NA
BLOC1S3	-0.1898	0.2191	-0.866322	0.386313	NA
BLOC1S4	0.033	0.1551	0.212584	0.831651	NA
BLOC1S5	0.0305	0.1655	0.184441	0.853667	NA
BLOC1S6	0.1576	0.1504	1.047647	0.294801	NA
BLVRA	0.1366	0.1721	0.793939	0.427231	NA
BLVRB	0.1575	0.1019	1.546013	0.122101	0.977187
BLZF1	-0.0089	0.1819	-0.048835	0.961051	NA
BMF	-0.3025	0.2226	-1.359127	0.174106	NA
BMI1	NA	NA	NA	NA	NA
BMP1	0.1106	0.2178	0.508017	0.611441	NA
BMP10	-0.2025	0.2302	-0.879347	0.379213	NA
BMP15	-0.0191	0.0398	-0.479042	0.631909	NA
BMP2	-0.3166	0.2023	-1.565115	0.117556	NA
BMP2K	0.1671	0.1378	1.212798	0.225207	NA
BMP3	-0.0848	0.103	-0.823134	0.410432	NA
BMP4	-0.058	0.1897	-0.305568	0.759934	NA
BMP5	-0.4533	0.2288	-1.981094	0.047581	NA
BMP6	-0.0681	0.2271	-0.299731	0.764383	NA
BMP7	-0.1203	0.2238	-0.537719	0.590771	NA
BMP8B	-0.2862	0.1974	-1.449725	0.147135	NA
BMPER	-0.1009	0.1916	-0.526361	0.598637	NA
BMPR1A	-0.1848	0.229	-0.806805	0.419779	NA
BMPR1B	0.5107	0.2295	2.225724	0.026033	NA
BMS1	0.0153	0.1437	0.106141	0.91547	NA
BMX	0.1432	0.1873	0.764314	0.44468	NA
BNC1	0.3591	0.2303	1.559224	0.118943	NA
BNC2	0.0586	0.2193	0.267011	0.789461	NA
BNIP1	0.2845	0.1565	1.817116	0.069199	NA
BNIP2	-0.1434	0.1497	-0.957879	0.338124	NA
BNIP3	-0.5001	0.2013	-2.484322	0.01298	NA
BNIP3L	0.037	0.1666	0.221972	0.824335	0.991116
BNIPL	0.1811	0.209	0.866577	0.386174	NA
BOC	0.2607	0.2226	1.171035	0.241585	NA
BOD1	0.0232	0.119	0.194741	0.845596	NA
BOD1L1	-0.0158	0.2191	-0.071908	0.942675	NA
BOK	0.1711	0.1519	1.125808	0.260247	NA
BOLA1	0.0072	0.1561	0.046237	0.963122	NA
BOLA2	0.0038	0.1839	0.020532	0.983619	NA
BOLA3	-0.0186	0.1741	-0.107119	0.914695	NA
BOLL	0.0348	0.0694	0.5013	0.61616	NA
BOP1	-0.0195	0.1272	-0.153648	0.877887	NA
BORA	-0.0566	0.1994	-0.284128	0.776312	NA
BPGM	-0.1794	0.1098	-1.634497	0.102154	NA
BPHL	0.3644	0.1843	1.977	0.048042	0.844689
BPI	0.0027	0.1148	0.023466	0.981279	NA
BPIFA1	0.0011	0.0398	0.027637	0.977952	NA
BPIFA2	NA	NA	NA	NA	NA
BPIFA3	-0.0321	0.0563	-0.571064	0.567956	NA
BPIFB1	NA	NA	NA	NA	NA
BPIFB2	0.0218	0.0429	0.507917	0.611511	NA
BPIFB3	-0.0582	0.1576	-0.369129	0.712032	NA
BPIFB4	0.0711	0.0696	1.021804	0.306874	NA
BPIFB6	NA	NA	NA	NA	NA
BPIFC	-0.0613	0.2264	-0.270721	0.786605	NA
BPNT1	-0.0705	0.1407	-0.501106	0.616297	NA
BPTF	0.0327	0.1541	0.212155	0.831986	NA
BRAF	-0.0904	0.1672	-0.541039	0.588481	NA
BRAP	0.1859	0.1375	1.352477	0.176223	NA
BRAT1	0.1743	0.1775	0.98242	0.325893	NA
BRCA1	-0.0508	0.1862	-0.272813	0.784997	NA
BRCA2	0.5788	0.153	3.78284	0.000155	NA
BRCC3	0.0426	0.1127	0.377783	0.705592	NA
BRD1	-0.0446	0.1746	-0.25536	0.798445	NA
BRD2	0.033	0.164	0.201398	0.840387	0.991116
BRD3	-0.1759	0.2112	-0.832701	0.405013	NA
BRD4	-0.0916	0.1819	-0.503623	0.614526	NA
BRD7	-0.0089	0.146	-0.06089	0.951447	NA
BRD8	0.1468	0.149	0.984967	0.32464	NA
BRD9	-0.0416	0.0779	-0.53423	0.593183	NA
BRDT	NA	NA	NA	NA	NA
BRE	0.056	0.1112	0.503356	0.614714	NA
BRF1	-0.1627	0.0755	-2.154096	0.031233	NA
BRF2	0.0083	0.1494	0.05562	0.955645	NA
BRI3	4e-04	0.1978	0.001824	0.998545	NA
BRI3BP	0.0789	0.226	0.3493	0.726864	NA
BRICD5	0.3095	0.229	1.351431	0.176557	NA
BRINP1	0.0925	0.1541	0.600219	0.54836	NA
BRIP1	0.1273	0.2064	0.616566	0.537521	NA
BRIX1	0.0565	0.132	0.428126	0.668559	NA
BRK1	0.1629	0.1185	1.374341	0.169336	0.990163
BRMS1	-0.2107	0.1403	-1.502427	0.132987	NA
BRMS1L	-0.0263	0.1826	-0.14411	0.885414	NA
BROX	-0.0692	0.1618	-0.427621	0.668927	NA
BRPF1	0.1982	0.1423	1.393177	0.163566	NA
BRPF3	-0.0552	0.1592	-0.346453	0.729002	NA
BRS3	NA	NA	NA	NA	NA
BRSK1	-0.1329	0.2169	-0.612669	0.540095	NA
BRSK2	0.0049	0.1557	0.031286	0.975041	NA
BRWD1	0.0784	0.191	0.410217	0.681647	NA
BRWD3	-8e-04	0.186	-0.00424	0.996617	NA
BSCL2	0.0118	0.1616	0.073079	0.941743	0.991116
BSDC1	0.0095	0.1854	0.051068	0.959271	NA
BSG	-0.14	0.143	-0.979076	0.327542	0.991116
BSN	0.0139	0.2305	0.060223	0.951978	NA
BSND	-0.0049	0.0747	-0.065367	0.947882	NA
BSPRY	-0.1611	0.2171	-0.742008	0.458083	NA
BST1	-0.5297	0.2306	-2.297382	0.021597	NA
BST2	-0.146	0.1798	-0.812103	0.416732	0.991116
BSX	NA	NA	NA	NA	NA
BTAF1	0.0945	0.1449	0.652064	0.51436	NA
BTBD10	-0.1788	0.226	-0.791087	0.428893	NA
BTBD11	0.0961	0.1854	0.518505	0.604106	NA
BTBD16	0.3265	0.2105	1.550879	0.120931	NA
BTBD17	0.1354	0.1255	1.079037	0.280571	NA
BTBD18	0.0227	0.2225	0.101979	0.918774	NA
BTBD19	-0.1356	0.209	-0.648664	0.516556	NA
BTBD2	0.1247	0.1305	0.955655	0.339246	NA
BTBD3	0.0847	0.1745	0.485236	0.627509	NA
BTBD6	0.1012	0.1267	0.798654	0.424491	NA
BTBD7	-0.1108	0.2118	-0.523424	0.600679	NA
BTBD8	0.0715	0.2217	0.322673	0.746943	NA
BTBD9	-0.2101	0.1171	-1.793805	0.072844	NA
BTC	0.0017	0.1258	0.01348	0.989245	NA
BTD	-0.1247	0.1458	-0.854957	0.392575	NA
BTF3	0.0951	0.1317	0.72234	0.470085	NA
BTF3L4	0.0076	0.1142	0.066682	0.946835	NA
BTG1	0.0167	0.194	0.086011	0.931457	NA
BTG2	0.0043	0.2092	0.020715	0.983473	NA
BTG3	0.1007	0.1758	0.572707	0.566843	NA
BTG4	NA	NA	NA	NA	NA
BTK	-0.0612	0.1655	-0.369727	0.711586	NA
BTLA	0.1448	0.1963	0.737717	0.460686	NA
BTN1A1	-0.097	0.1845	-0.525942	0.598929	NA
BTN2A1	-0.0471	0.1248	-0.377349	0.705914	NA
BTN2A2	-0.1933	0.1675	-1.153997	0.248502	NA
BTNL8	NA	NA	NA	NA	NA
BTNL9	0.3156	0.1968	1.603574	0.108808	NA
BTRC	-0.23	0.1895	-1.213597	0.224902	NA
BUB1	-0.2636	0.2281	-1.155604	0.247843	NA
BUB1B	-0.164	0.2303	-0.712221	0.476328	NA
BUB3	0.0685	0.1077	0.636188	0.524654	NA
BUD13	-0.2082	0.2064	-1.008982	0.312983	NA
BUD31	0.1644	0.1282	1.28286	0.199541	NA
BVES	-0.0962	0.2084	-0.461662	0.644324	NA
BYSL	0.1923	0.1492	1.289056	0.197378	NA
BZRAP1	0.1983	0.2216	0.895043	0.370764	NA
BZW1	-0.1338	0.1022	-1.309457	0.19038	0.990163
BZW2	-0.0245	0.1397	-0.175388	0.860775	NA
C10orf107	-0.1413	0.2275	-0.621305	0.534399	NA
C10orf11	-0.047	0.1837	-0.256111	0.797865	NA
C10orf111	-0.0427	0.2219	-0.192526	0.84733	NA
C10orf113	NA	NA	NA	NA	NA
C10orf118	-0.0093	0.2199	-0.042159	0.966372	NA
C10orf12	0.0554	0.2026	0.273453	0.784505	NA
C10orf120	-0.0776	0.2301	-0.337247	0.735931	NA
C10orf131	NA	NA	NA	NA	NA
C10orf137	0.2855	0.1515	1.884619	0.059481	NA
C10orf2	0.0726	0.1577	0.46033	0.645279	NA
C10orf32	-0.1312	0.16	-0.819553	0.412471	NA
C10orf35	0.299	0.2146	1.393504	0.163468	NA
C10orf53	0.0833	0.0848	0.981796	0.326201	NA
C10orf54	-0.0358	0.1823	-0.19613	0.844509	NA
C10orf55	0.0011	0.0398	0.027587	0.977991	NA
C10orf62	-0.0654	0.2298	-0.284443	0.776071	NA
C10orf67	NA	NA	NA	NA	NA
C10orf68	-0.0187	0.0398	-0.469252	0.63889	NA
C10orf71	0.0191	0.04	0.477631	0.632913	NA
C10orf76	0.0321	0.1057	0.303708	0.76135	NA
C10orf82	-0.0035	0.0682	-0.050733	0.959538	NA
C10orf88	0.091	0.1852	0.491253	0.623248	NA
C10orf90	-0.1111	0.1709	-0.650328	0.51548	NA
C10orf99	NA	NA	NA	NA	NA
C11orf1	0.1983	0.1744	1.137251	0.255434	NA
C11orf16	-0.0793	0.1288	-0.615827	0.538009	NA
C11orf24	-0.1475	0.1814	-0.813271	0.416063	NA
C11orf30	-0.0015	0.2191	-0.006982	0.994429	NA
C11orf31	0.0134	0.1991	0.067457	0.946218	NA
C11orf34	0.3298	0.1508	2.186923	0.028748	NA
C11orf35	0.0638	0.2305	0.276857	0.78189	NA
C11orf42	0.0412	0.2204	0.187161	0.851535	NA
C11orf48	-0.0484	0.1628	-0.297399	0.766162	NA
C11orf49	0.0813	0.2273	0.357586	0.720653	NA
C11orf52	-0.0049	0.1584	-0.030805	0.975425	NA
C11orf53	0.1509	0.1457	1.035929	0.300235	NA
C11orf54	0.1118	0.1477	0.756585	0.449298	0.991116
C11orf57	0.0583	0.1075	0.541845	0.587925	NA
C11orf58	-0.0563	0.1288	-0.437281	0.661908	NA
C11orf63	0.0594	0.2133	0.278674	0.780495	NA
C11orf65	3e-04	0.0398	0.008213	0.993447	NA
C11orf68	0.0404	0.1112	0.363169	0.716479	NA
C11orf70	-0.0563	0.2282	-0.246668	0.805166	NA
C11orf71	0.2295	0.2109	1.088149	0.276529	NA
C11orf73	0.0134	0.1625	0.082274	0.934429	NA
C11orf74	0.2446	0.2137	1.144954	0.252228	NA
C11orf80	-0.091	0.2244	-0.405552	0.685072	NA
C11orf82	0.0394	0.1236	0.319087	0.74966	NA
C11orf83	-0.1102	0.1681	-0.655717	0.512006	NA
C11orf84	-0.0139	0.2083	-0.066521	0.946963	NA
C11orf85	0.1589	0.2105	0.755043	0.450223	NA
C11orf86	0.1041	0.1624	0.640764	0.521676	NA
C11orf87	0.2756	0.2195	1.255615	0.209256	NA
C11orf88	0.0011	0.0398	0.027637	0.977952	NA
C11orf91	NA	NA	NA	NA	NA
C11orf93	0.1279	0.2262	0.56545	0.571768	NA
C11orf94	0.0807	0.1161	0.694596	0.487309	NA
C11orf95	-0.0497	0.228	-0.217816	0.827572	NA
C11orf96	0.1442	0.2254	0.639777	0.522317	NA
C12orf10	0.0493	0.1439	0.342688	0.731833	NA
C12orf23	-0.1312	0.1271	-1.031822	0.302155	NA
C12orf29	0.1015	0.2221	0.457129	0.647578	NA
C12orf39	0.1268	0.1904	0.666148	0.505317	NA
C12orf4	-0.0235	0.1767	-0.133227	0.894014	NA
C12orf40	0.1772	0.2027	0.874073	0.382079	NA
C12orf43	-0.177	0.2292	-0.772083	0.440066	NA
C12orf44	0.1075	0.1648	0.65238	0.514156	NA
C12orf45	0.3228	0.1573	2.052381	0.040133	NA
C12orf49	-0.1815	0.1258	-1.442706	0.149103	NA
C12orf5	-0.1271	0.1811	-0.701679	0.482879	NA
C12orf50	0.0398	0.0398	1.000233	0.317198	NA
C12orf52	0.0469	0.2062	0.227391	0.82012	NA
C12orf54	NA	NA	NA	NA	NA
C12orf56	0.3081	0.1756	1.754393	0.079363	NA
C12orf57	0.0155	0.1684	0.091971	0.926721	NA
C12orf60	-0.0187	0.0398	-0.469252	0.63889	NA
C12orf61	0.1259	0.2301	0.546972	0.584398	NA
C12orf65	-0.1645	0.214	-0.768544	0.442164	NA
C12orf66	-0.127	0.2035	-0.62404	0.532602	NA
C12orf68	0.0319	0.078	0.408807	0.682682	NA
C12orf71	NA	NA	NA	NA	NA
C12orf73	-0.1004	0.1714	-0.58558	0.558158	NA
C12orf74	0.1217	0.1286	0.946505	0.343891	NA
C12orf75	0.1079	0.2212	0.487773	0.625711	NA
C12orf76	-0.1487	0.1931	-0.770236	0.44116	NA
C14orf1	-0.0533	0.2067	-0.257887	0.796494	NA
C14orf105	-0.1952	0.2054	-0.950327	0.341946	NA
C14orf119	-8e-04	0.1687	-0.004826	0.99615	NA
C14orf132	-0.1895	0.2299	-0.824116	0.409874	NA
C14orf142	0.0628	0.2063	0.304241	0.760945	NA
C14orf159	-0.3924	0.2007	-1.955726	0.050497	NA
C14orf166	-0.0329	0.119	-0.276669	0.782034	NA
C14orf166B	-0.0195	0.0398	-0.48916	0.624728	NA
C14orf169	-0.0085	0.1578	-0.053829	0.957072	NA
C14orf178	0.0389	0.1211	0.320762	0.748391	NA
C14orf180	-0.0822	0.2255	-0.364273	0.715654	NA
C14orf182	0.0486	0.127	0.383137	0.701618	NA
C14orf183	3e-04	0.0398	0.008213	0.993447	NA
C14orf2	0.034	0.1357	0.250302	0.802353	NA
C14orf28	0.0841	0.2073	0.405625	0.685018	NA
C14orf37	0.0011	0.0398	0.027587	0.977991	NA
C14orf39	0.2965	0.1997	1.484989	0.137547	NA
C14orf79	0.0186	0.2263	0.082206	0.934483	NA
C14orf80	0.2928	0.1874	1.562047	0.118277	NA
C14orf93	0.1037	0.1564	0.662918	0.507383	NA
C15orf26	0.0383	0.0682	0.561992	0.574121	NA
C15orf27	0.4619	0.2253	2.050154	0.040349	NA
C15orf38	-0.3269	0.1907	-1.714145	0.086502	NA
C15orf39	-0.2039	0.2301	-0.8862	0.37551	NA
C15orf40	0.1388	0.1874	0.740384	0.459067	NA
C15orf41	0.1833	0.1417	1.293396	0.195874	NA
C15orf43	0.0715	0.1808	0.395373	0.692567	NA
C15orf48	0.3829	0.2156	1.775856	0.075757	NA
C15orf52	0.1582	0.2232	0.708893	0.478391	NA
C15orf57	-0.1036	0.1174	-0.882181	0.377679	NA
C15orf59	0.0693	0.0839	0.825279	0.409213	NA
C15orf60	0.0711	0.1134	0.626644	0.530893	NA
C15orf61	-0.0582	0.143	-0.407041	0.683978	NA
C15orf62	0.0528	0.1787	0.295448	0.767652	NA
C15orf65	0.2215	0.229	0.967012	0.333538	NA
C16orf11	0.0404	0.0967	0.418061	0.675903	NA
C16orf13	0.0029	0.2033	0.014431	0.988486	NA
C16orf45	0.0422	0.23	0.183652	0.854287	NA
C16orf46	-0.0077	0.2272	-0.033828	0.973014	NA
C16orf47	0.143	0.1574	0.908591	0.363566	NA
C16orf52	-0.0778	0.1937	-0.40135	0.688162	NA
C16orf58	-0.1921	0.1846	-1.040743	0.297995	NA
C16orf59	0.229	0.1935	1.183159	0.236746	NA
C16orf62	-0.1008	0.1021	-0.986745	0.323768	NA
C16orf70	0.0892	0.1404	0.634821	0.525545	NA
C16orf72	-0.0555	0.0984	-0.563754	0.572922	NA
C16orf74	-0.0996	0.1543	-0.645165	0.518821	NA
C16orf78	NA	NA	NA	NA	NA
C16orf80	0.0642	0.1472	0.435814	0.662972	NA
C16orf82	0.004	0.0424	0.094578	0.92465	NA
C16orf86	-0.0739	0.0823	-0.898646	0.368841	NA
C16orf87	-0.0514	0.1745	-0.294504	0.768373	NA
C16orf89	0.2647	0.1957	1.352405	0.176246	NA
C16orf90	-0.0851	0.2266	-0.375706	0.707135	NA
C16orf91	0.0432	0.136	0.317341	0.750985	NA
C16orf92	NA	NA	NA	NA	NA
C16orf93	-0.3387	0.227	-1.49187	0.135733	NA
C16orf95	0.0791	0.145	0.545527	0.585391	NA
C16orf96	-0.2262	0.228	-0.99216	0.32112	NA
C17orf100	0.3412	0.2128	1.603443	0.108837	NA
C17orf102	NA	NA	NA	NA	NA
C17orf103	-0.0142	0.2304	-0.061845	0.950687	NA
C17orf104	0.2305	0.2192	1.051645	0.292962	NA
C17orf105	-0.255	0.1399	-1.822685	0.068351	NA
C17orf107	0.2775	0.1941	1.429516	0.152856	NA
C17orf47	-0.1036	0.0804	-1.288806	0.197466	NA
C17orf49	0.0083	0.1604	0.051565	0.958876	NA
C17orf50	0.0299	0.2001	0.149444	0.881203	NA
C17orf53	0.0081	0.1923	0.042322	0.966242	NA
C17orf58	0.4069	0.2193	1.855435	0.063534	NA
C17orf59	-0.1633	0.1637	-0.99737	0.318585	NA
C17orf62	-0.105	0.1886	-0.556599	0.577801	NA
C17orf64	0.0838	0.2126	0.393958	0.693612	NA
C17orf66	-9e-04	0.043	-0.019915	0.984111	NA
C17orf67	0.2125	0.2301	0.923602	0.355693	NA
C17orf70	0.0376	0.1673	0.224921	0.822041	NA
C17orf72	0.12	0.2193	0.54724	0.584214	NA
C17orf74	-6e-04	0.0785	-0.007699	0.993857	NA
C17orf75	-0.2184	0.1542	-1.416034	0.156765	NA
C17orf78	0.0773	0.0921	0.840035	0.400889	NA
C17orf80	0.256	0.1388	1.844492	0.065112	NA
C17orf89	0.0881	0.1857	0.474596	0.635075	NA
C17orf96	-0.0432	0.086	-0.50277	0.615126	NA
C17orf97	NA	NA	NA	NA	NA
C17orf98	0.1252	0.2142	0.584401	0.55895	NA
C18orf21	0.1573	0.1656	0.949586	0.342323	NA
C18orf25	0.1556	0.0978	1.59168	0.111457	NA
C18orf42	-0.1506	0.2173	-0.693237	0.488161	NA
C18orf54	-0.038	0.2191	-0.173274	0.862436	NA
C18orf63	0.023	0.1808	0.126925	0.899	NA
C18orf8	-0.0518	0.1446	-0.358519	0.719955	NA
C19orf10	-0.3093	0.0823	-3.75854	0.000171	NA
C19orf12	-0.0041	0.2156	-0.019148	0.984723	NA
C19orf24	0.1245	0.1884	0.660673	0.508822	NA
C19orf25	-0.0093	0.0828	-0.11213	0.91072	NA
C19orf26	-0.01	0.1978	-0.050798	0.959486	NA
C19orf33	-0.1723	0.2304	-0.748039	0.454437	NA
C19orf38	0.0117	0.2066	0.056834	0.954677	NA
C19orf40	0.3122	0.1675	1.864107	0.062307	NA
C19orf43	0.0169	0.1992	0.084913	0.932331	NA
C19orf44	-0.2251	0.1881	-1.19654	0.231486	NA
C19orf45	-0.006	0.1535	-0.039042	0.968857	NA
C19orf47	0.1556	0.1581	0.984463	0.324888	NA
C19orf52	0.0288	0.1271	0.226641	0.820703	NA
C19orf53	0.0788	0.1918	0.411056	0.681031	NA
C19orf54	0.3724	0.1685	2.21051	0.02707	NA
C19orf55	0.4132	0.2037	2.029044	0.042454	NA
C19orf57	-0.1613	0.1424	-1.133137	0.257157	NA
C19orf59	0.1412	0.2205	0.640132	0.522087	NA
C19orf60	-0.0232	0.1795	-0.129407	0.897036	NA
C19orf66	0.0558	0.1942	0.287307	0.773877	NA
C19orf67	0.0705	0.0966	0.729355	0.465785	NA
C19orf69	0.4252	0.223	1.906323	0.056608	NA
C19orf70	0.0794	0.1813	0.437894	0.661463	NA
C19orf71	0.0402	0.2286	0.175822	0.860434	NA
C19orf77	0.2285	0.2275	1.004414	0.315179	NA
C19orf80	0.2204	0.23	0.958442	0.33784	NA
C19orf81	-0.1749	0.1209	-1.447091	0.147871	NA
C1D	0.1729	0.1685	1.025983	0.3049	NA
C1GALT1	0.0109	0.2304	0.04736	0.962227	NA
C1GALT1C1	-0.1495	0.1289	-1.159988	0.246054	NA
C1QA	0.0553	0.1725	0.320431	0.748641	0.991116
C1QB	-0.0744	0.1846	-0.402762	0.687123	NA
C1QBP	0.0396	0.1457	0.271952	0.785659	NA
C1QC	0.0603	0.183	0.32968	0.741642	0.991116
C1QL1	-0.0954	0.2194	-0.43467	0.663802	NA
C1QL2	0.0011	0.0398	0.027587	0.977991	NA
C1QL3	0.0348	0.0631	0.551159	0.581524	NA
C1QL4	-0.001	0.0433	-0.022269	0.982234	NA
C1QTNF1	-0.2201	0.1505	-1.462075	0.143721	NA
C1QTNF2	-0.2797	0.1772	-1.578876	0.114365	NA
C1QTNF3	0.2414	0.2104	1.147046	0.251363	NA
C1QTNF4	0.0356	0.0769	0.463856	0.642751	NA
C1QTNF5	0.079	0.1744	0.45284	0.650664	NA
C1QTNF6	0.1415	0.2047	0.691267	0.489398	NA
C1QTNF7	0.0657	0.1969	0.333734	0.73858	NA
C1QTNF9	-0.1687	0.1482	-1.138575	0.25488	NA
C1R	-0.2956	0.1729	-1.70947	0.087364	0.908344
C1RL	0.0529	0.2243	0.235843	0.813554	NA
C1S	-0.1674	0.174	-0.962153	0.335973	0.991116
C1orf100	-0.3074	0.2306	-1.333261	0.182446	NA
C1orf101	0.2368	0.1894	1.250632	0.211069	NA
C1orf105	0.1961	0.2251	0.870786	0.383871	NA
C1orf106	-0.0837	0.1167	-0.717095	0.473316	NA
C1orf109	0.1667	0.2097	0.795232	0.426479	NA
C1orf111	-0.0051	0.1582	-0.032522	0.974056	NA
C1orf112	0.0844	0.089	0.948386	0.342933	NA
C1orf115	-0.0959	0.228	-0.420489	0.674128	NA
C1orf116	0.0741	0.2263	0.327519	0.743275	NA
C1orf122	0.0298	0.2165	0.137844	0.890364	NA
C1orf123	-0.0366	0.1368	-0.267393	0.789167	NA
C1orf127	0.5295	0.1992	2.657794	0.007865	NA
C1orf131	-0.0909	0.1304	-0.69762	0.485415	NA
C1orf141	0.17	0.1624	1.047193	0.295011	NA
C1orf146	0.0011	0.0398	0.027637	0.977952	NA
C1orf158	0.0624	0.0829	0.752565	0.451711	NA
C1orf159	NA	NA	NA	NA	NA
C1orf162	-0.1943	0.2178	-0.892025	0.37238	NA
C1orf168	0.1608	0.1253	1.283199	0.199422	NA
C1orf172	0.0257	0.1624	0.158256	0.874255	NA
C1orf173	0.0574	0.1783	0.322034	0.747427	NA
C1orf174	-0.0042	0.1173	-0.035874	0.971382	NA
C1orf177	-0.2749	0.2253	-1.220057	0.222443	NA
C1orf185	-0.1393	0.0928	-1.502158	0.133056	NA
C1orf186	-0.1053	0.0806	-1.307443	0.191062	NA
C1orf189	0.2017	0.2006	1.005809	0.314508	NA
C1orf192	-0.01	0.227	-0.044129	0.964801	NA
C1orf194	-0.1189	0.2225	-0.534316	0.593123	NA
C1orf195	0.1222	0.0839	1.455853	0.145433	NA
C1orf198	5e-04	0.2302	0.001992	0.998411	NA
C1orf21	-0.2262	0.2171	-1.042066	0.297381	NA
C1orf210	-0.0606	0.1624	-0.372927	0.709203	NA
C1orf216	0.1192	0.1784	0.668084	0.50408	NA
C1orf226	0.2827	0.1733	1.631283	0.102831	NA
C1orf228	0.2046	0.2231	0.917088	0.359096	NA
C1orf233	0.1433	0.2297	0.623723	0.53281	NA
C1orf234	NA	NA	NA	NA	NA
C1orf27	-0.1321	0.1188	-1.111836	0.266209	NA
C1orf35	0.0072	0.1891	0.037896	0.969771	NA
C1orf43	0.0955	0.132	0.723965	0.469087	NA
C1orf50	0.0212	0.1437	0.147679	0.882596	NA
C1orf51	0.0309	0.23	0.134493	0.893013	NA
C1orf52	-0.0451	0.1359	-0.33194	0.739934	NA
C1orf53	-0.0211	0.1333	-0.158011	0.874448	NA
C1orf54	0.0933	0.2077	0.449418	0.65313	NA
C1orf64	0.2733	0.2159	1.265925	0.20554	NA
C1orf68	-0.0018	0.0418	-0.043757	NA	NA
C1orf74	-0.1467	0.1271	-1.154044	0.248482	NA
C1orf85	0.0395	0.1356	0.290983	0.771064	NA
C1orf86	0.0358	0.2155	0.165956	0.868191	NA
C1orf87	0.0011	0.0398	0.027637	0.977952	NA
C1orf94	0.1724	0.1643	1.04941	0.293989	NA
C1orf95	-0.102	0.2067	-0.493358	0.621759	NA
C2	-0.278	0.2149	-1.293512	0.195834	0.991116
C20orf112	-0.0594	0.1701	-0.349128	0.726993	NA
C20orf141	0.1519	0.1447	1.049595	0.293904	NA
C20orf144	0.1222	0.1338	0.913041	0.361221	NA
C20orf166	0.042	0.0508	0.826987	0.408244	NA
C20orf173	NA	NA	NA	NA	NA
C20orf194	0.0348	0.1479	0.235274	0.813996	NA
C20orf195	0.0652	0.2002	0.325603	0.744725	NA
C20orf196	0.0977	0.2025	0.482627	0.629361	NA
C20orf201	-0.004	0.0809	-0.04947	0.960545	NA
C20orf202	-0.0465	0.0866	-0.53678	0.59142	NA
C20orf24	0.0307	0.1604	0.191591	0.848063	0.991116
C20orf26	0.0678	0.2303	0.29433	0.768506	NA
C20orf27	-0.0896	0.1189	-0.753502	0.451149	NA
C20orf85	NA	NA	NA	NA	NA
C20orf96	0.0592	0.2211	0.267907	0.788771	NA
C21orf2	0.0789	0.189	0.417404	0.676383	NA
C21orf33	0.1756	0.1235	1.42184	0.155073	NA
C21orf58	0.2244	0.2265	0.990846	0.321761	NA
C21orf59	-0.004	0.1184	-0.033593	0.973202	NA
C21orf62	0.4179	0.2292	1.822747	0.068342	NA
C21orf91	0.2581	0.2201	1.172641	0.24094	NA
C22orf15	-0.1867	0.2299	-0.812323	0.416606	NA
C22orf23	0.0204	0.2302	0.088492	0.929486	NA
C22orf26	-0.0291	0.2239	-0.129761	0.896756	NA
C22orf29	0.1241	0.208	0.596774	0.550658	NA
C22orf31	0.3299	0.2304	1.431951	0.152158	NA
C22orf39	0.0548	0.1877	0.291643	0.77056	NA
C22orf46	-0.0361	0.0666	-0.542992	0.587135	NA
C2CD2	-0.2064	0.1788	-1.1544	0.248336	NA
C2CD2L	0.2608	0.1902	1.370658	0.170482	NA
C2CD3	-0.1515	0.1422	-1.065416	0.286688	NA
C2CD4C	-0.255	0.2296	-1.110663	0.266713	NA
C2orf15	0.1186	0.2301	0.515519	0.60619	NA
C2orf16	-0.038	0.1892	-0.201154	0.840578	NA
C2orf40	0.0754	0.1566	0.481408	0.630226	NA
C2orf42	0.0488	0.1852	0.263357	0.792275	NA
C2orf43	-0.1001	0.1157	-0.864762	0.387169	NA
C2orf44	0.3499	0.2263	1.54595	0.122117	NA
C2orf47	0.0709	0.122	0.581239	0.561079	NA
C2orf49	-0.0648	0.2118	-0.30586	0.759711	NA
C2orf50	0.0292	0.092	0.317935	0.750534	NA
C2orf53	-0.0184	0.0432	-0.42682	0.669511	NA
C2orf54	0.3915	0.193	2.028406	0.042519	NA
C2orf57	NA	NA	NA	NA	NA
C2orf61	0.1071	0.0979	1.093808	0.274039	NA
C2orf62	-0.03	0.2239	-0.133814	0.893549	NA
C2orf68	0.2256	0.2291	0.984789	0.324728	NA
C2orf69	-0.1362	0.2294	-0.59357	0.5528	NA
C2orf70	-0.0302	0.0535	-0.564417	0.572471	NA
C2orf71	NA	NA	NA	NA	NA
C2orf72	-0.2198	0.1959	-1.121757	0.261966	NA
C2orf73	0.0324	0.1738	0.186481	0.852068	NA
C2orf74	NA	NA	NA	NA	NA
C2orf78	0.4985	0.2097	2.377461	0.017432	NA
C2orf80	0.2184	0.2149	1.016276	0.309498	NA
C2orf81	0.1986	0.23	0.863559	0.38783	NA
C2orf88	-0.1108	0.2212	-0.501003	0.616369	NA
C3	-0.2227	0.197	-1.130703	0.25818	0.991116
C3AR1	-0.0218	0.2173	-0.100234	0.920159	NA
C3orf14	0.1391	0.2123	0.655095	0.512406	NA
C3orf17	0.2001	0.113	1.771593	0.076462	NA
C3orf18	0.0494	0.1808	0.273177	0.784717	NA
C3orf20	0.1826	0.228	0.800709	0.4233	NA
C3orf30	NA	NA	NA	NA	NA
C3orf33	0.3627	0.1484	2.443626	0.01454	NA
C3orf36	-0.0157	0.134	-0.116995	0.906864	NA
C3orf37	0.0784	0.1343	0.583704	0.55942	NA
C3orf38	0.2145	0.1454	1.475839	0.139987	NA
C3orf43	0.123	0.1536	0.800913	0.423182	NA
C3orf52	0.038	0.1853	0.205276	0.837356	NA
C3orf56	NA	NA	NA	NA	NA
C3orf58	0.5108	0.23	2.22066	0.026374	NA
C3orf62	0.0609	0.2271	0.268137	0.788594	NA
C3orf67	-0.0608	0.2125	-0.286221	0.774709	NA
C3orf70	-0.1359	0.1295	-1.049886	0.29377	NA
C3orf80	-0.2242	0.2207	-1.015656	0.309793	NA
C3orf83	0.2004	0.1909	1.049674	0.293868	NA
C3orf84	-0.0848	0.1666	-0.508885	0.610833	NA
C4A	-0.058	0.1689	-0.343259	0.731404	0.991116
C4B	0.4217	0.2272	1.856625	0.063365	NA
C4BPA	-0.2025	0.1806	-1.121243	0.262184	0.991116
C4BPB	-0.027	0.2198	-0.122726	0.902324	0.991116
C4orf17	0.0028	0.0553	0.050266	0.95991	NA
C4orf19	0.1344	0.1324	1.014929	0.31014	NA
C4orf21	0.213	0.1712	1.244046	0.213482	NA
C4orf22	-0.0809	0.0557	-1.452454	0.146375	NA
C4orf27	0.1012	0.1084	0.933576	0.350523	NA
C4orf29	0.2304	0.2041	1.129115	0.258849	NA
C4orf3	0.0128	0.1236	0.103242	0.917771	NA
C4orf32	-0.0796	0.1976	-0.402845	0.687062	NA
C4orf33	0.3852	0.2193	1.756721	0.078965	NA
C4orf36	0.078	0.1272	0.61311	0.539804	NA
C4orf45	0.0011	0.0398	0.027637	0.977952	NA
C4orf47	0.1544	0.2116	0.729467	0.465716	NA
C4orf48	-0.3073	0.2215	-1.387467	0.165299	NA
C4orf51	-0.0339	0.1631	-0.208087	0.835161	NA
C5	-0.2434	0.1784	-1.36462	0.172372	0.990163
C5AR1	-0.1964	0.2188	-0.897745	0.369322	NA
C5AR2	0.0491	0.1917	0.256366	0.797668	NA
C5orf15	-0.2094	0.1549	-1.351297	0.1766	0.990163
C5orf20	NA	NA	NA	NA	NA
C5orf22	0.0072	0.2069	0.034576	0.972418	NA
C5orf24	0.1833	0.1607	1.140611	0.254032	NA
C5orf28	0.0058	0.2064	0.028108	0.977576	NA
C5orf30	-0.1591	0.2283	-0.697093	0.485745	NA
C5orf34	0.1805	0.1825	0.988892	0.322716	NA
C5orf42	0.1445	0.1759	0.821801	0.41119	NA
C5orf45	-0.0409	0.2	-0.204783	0.837742	NA
C5orf46	0.1227	0.0659	1.861306	0.062701	NA
C5orf47	-0.0187	0.0398	-0.469252	0.63889	NA
C5orf48	-0.2182	0.1655	-1.318551	0.187319	NA
C5orf49	-0.0862	0.1057	-0.816034	0.414481	NA
C5orf52	0.0985	0.2275	0.432865	0.665113	NA
C5orf58	NA	NA	NA	NA	NA
C5orf63	0.166	0.2046	0.811156	0.417276	NA
C6	-0.281	0.2107	-1.333228	0.182457	0.990163
C6orf1	0.144	0.2178	0.661328	0.508402	NA
C6orf106	-0.3229	0.1698	-1.901532	0.057232	NA
C6orf118	NA	NA	NA	NA	NA
C6orf120	-0.0052	0.1347	-0.038386	0.96938	NA
C6orf132	-0.1544	0.1941	-0.795339	0.426416	NA
C6orf136	-0.07	0.1847	-0.379121	0.704598	NA
C6orf141	0.4618	0.2154	2.143755	0.032052	NA
C6orf15	4e-04	0.0398	0.009248	0.992621	NA
C6orf163	0.2233	0.1954	1.142505	0.253244	NA
C6orf165	0.3555	0.1992	1.784145	0.0744	NA
C6orf195	NA	NA	NA	NA	NA
C6orf203	-0.0092	0.143	-0.064199	0.948812	NA
C6orf211	-0.1342	0.1563	-0.858942	0.390372	NA
C6orf222	0.0968	0.0903	1.072349	0.283563	NA
C6orf226	0.443	0.2248	1.970493	0.048782	NA
C6orf25	0.3462	0.1846	1.875815	0.060681	NA
C6orf47	-0.2163	0.1443	-1.498956	0.133885	NA
C6orf48	0.0393	0.0595	0.659383	0.50965	NA
C6orf52	-0.0039	0.0699	-0.055557	0.955695	NA
C6orf57	0.0342	0.1716	0.199435	0.841922	NA
C6orf70	0.1806	0.2007	0.899826	0.368213	NA
C6orf89	-0.1389	0.0975	-1.424152	0.154403	0.990163
C7	-0.0072	0.1772	-0.040907	0.96737	NA
C7orf10	0.0128	0.1622	0.078967	0.937059	NA
C7orf25	0.0974	0.1579	0.61652	0.537551	NA
C7orf26	0.1971	0.1285	1.533668	0.125111	NA
C7orf31	0.1721	0.2303	0.746965	0.455085	NA
C7orf34	0.0011	0.0398	0.027587	0.977991	NA
C7orf41	0.0439	0.2305	0.190318	0.84906	NA
C7orf43	0.1502	0.1757	0.854977	0.392564	NA
C7orf49	-0.3298	0.1941	-1.699057	0.089308	NA
C7orf50	-0.0937	0.136	-0.689309	0.490629	NA
C7orf55	0.2741	0.2048	1.338184	0.180836	NA
C7orf57	0.154	0.1716	0.897029	0.369703	NA
C7orf60	-0.0259	0.1654	-0.156286	0.875807	NA
C7orf61	0.0438	0.1501	0.292086	0.770221	NA
C7orf62	NA	NA	NA	NA	NA
C7orf63	0.0047	0.2138	0.021818	0.982593	NA
C7orf72	NA	NA	NA	NA	NA
C8A	-0.3321	0.2032	-1.634586	0.102136	0.955614
C8B	-0.1997	0.1991	-1.003095	0.315815	0.991116
C8G	-0.2552	0.1468	-1.738255	0.082166	0.908344
C8orf22	0.0602	0.0648	0.929423	0.35267	NA
C8orf33	0.0784	0.1339	0.585387	0.558287	NA
C8orf34	-0.0187	0.0398	-0.469252	0.63889	NA
C8orf37	0.1291	0.1983	0.651015	0.515037	NA
C8orf4	0.0864	0.2174	0.397218	0.691207	0.991116
C8orf46	0.0209	0.0398	0.523821	0.600403	NA
C8orf47	0.0434	0.2286	0.189965	0.849336	NA
C8orf48	0.213	0.2098	1.015278	0.309973	NA
C8orf58	0.1638	0.2055	0.797179	0.425347	NA
C8orf59	0.1566	0.1589	0.985067	0.324591	NA
C8orf76	0.0052	0.1327	0.039515	0.968479	NA
C8orf82	-0.2329	0.1898	-1.22677	0.219909	NA
C9	-0.0761	0.1807	-0.421062	0.67371	0.991116
C9orf114	0.1132	0.1226	0.923144	0.355932	NA
C9orf116	0.1437	0.2298	0.625132	0.531884	NA
C9orf117	-0.1419	0.2232	-0.635953	0.524807	NA
C9orf123	0.1822	0.1317	1.384154	0.166311	NA
C9orf131	-0.0486	0.0886	-0.549029	0.582985	NA
C9orf135	-0.2067	0.2289	-0.90317	0.366436	NA
C9orf139	NA	NA	NA	NA	NA
C9orf142	-0.025	0.2126	-0.117771	0.906249	NA
C9orf152	-0.0575	0.2276	-0.252552	0.800615	NA
C9orf153	-0.0023	0.0545	-0.042569	0.966045	NA
C9orf156	-0.0291	0.2108	-0.138157	0.890116	NA
C9orf16	-0.0281	0.1925	-0.145824	0.884061	NA
C9orf163	0.1332	0.2242	0.594285	0.552322	NA
C9orf169	-0.0048	0.1683	-0.028519	0.977248	NA
C9orf171	-0.0421	0.1023	-0.411044	0.68104	NA
C9orf172	0.0019	0.1069	0.017587	0.985968	NA
C9orf173	0.1547	0.2281	0.678038	0.497748	NA
C9orf24	-0.1251	0.2293	-0.545365	0.585502	NA
C9orf3	0.0241	0.1977	0.121714	0.903126	NA
C9orf40	0.4811	0.2246	2.142472	0.032156	NA
C9orf41	0.0089	0.1888	0.047202	0.962353	NA
C9orf43	0.3634	0.2295	1.583839	0.11323	NA
C9orf47	0.071	0.0885	0.801956	0.422578	NA
C9orf50	0.1873	0.2248	0.832933	0.404882	NA
C9orf57	0.0377	0.1007	0.374119	0.708316	NA
C9orf64	0.0845	0.146	0.578959	0.562617	NA
C9orf66	3e-04	0.0398	0.006946	0.994458	NA
C9orf69	-0.1087	0.1374	-0.791033	0.428924	NA
C9orf72	0.2279	0.1252	1.820536	0.068677	NA
C9orf78	0.1458	0.092	1.584442	0.113093	NA
C9orf84	0.1125	0.07	1.607117	NA	NA
C9orf85	-0.0769	0.1836	-0.418884	0.675301	NA
C9orf89	0.1256	0.162	0.775343	0.438137	NA
C9orf9	0.0362	0.2242	0.161348	0.871819	NA
C9orf91	-0.2666	0.2253	-1.183154	0.236748	NA
C9orf92	NA	NA	NA	NA	NA
C9orf96	0.2758	0.2303	1.19792	0.230948	NA
CA1	0.31	0.1995	1.55405	0.120172	NA
[truncated: 14,341 more rows]

## Sheet: 51
NMR, female, breeder vs non-breeder, kidney
Genes	log2FoldChange	lfcSE	stat	pvalue	padj
A1BG	0.0343	0.1472	0.232929	0.815816	NA
A1CF	0.2243	0.1518	1.477648	0.139502	0.756739
A2M	0.0628	0.1458	0.430547	0.666797	0.946087
A3GALT2	-0.0341	0.1483	-0.230236	0.817908	0.973191
A4GALT	-0.0482	0.1348	-0.357383	0.720805	0.956183
AAAS	-0.0108	0.0714	-0.151131	0.879873	0.984849
AACS	0.0719	0.1255	0.572598	0.566917	0.921381
AADAC	-0.248	0.1481	-1.674396	0.094053	0.713514
AADACL2	-0.007	0.0183	-0.38366	0.701231	NA
AADACL4	-0.2098	0.1276	-1.643574	0.100264	NA
AADAT	0.2868	0.1501	1.911246	0.055973	0.666644
AAED1	-0.1442	0.1038	-1.389116	0.164797	0.781231
AAGAB	-0.0282	0.0638	-0.4418	0.658634	0.943937
AAMDC	0.1278	0.0908	1.407575	0.159257	0.771919
AAMP	0.0744	0.072	1.033102	0.301556	0.836624
AANAT	0.0777	0.1518	0.511586	0.608941	0.932302
AAR2	-0.0822	0.0916	-0.896642	0.36991	0.857699
AARD	-0.0146	0.0181	-0.80829	0.418923	NA
AARS	0.0388	0.0764	0.507575	0.611751	0.93378
AARS2	0.1046	0.0862	1.214185	0.224677	0.809501
AARSD1	0.0139	0.0559	0.248272	0.803924	0.971087
AASDH	0.0723	0.1091	0.662997	0.507332	0.902045
AASDHPPT	0.0979	0.1032	0.949134	0.342552	0.848428
AASS	0.0814	0.1498	0.543475	0.586803	0.925143
AATF	0.0022	0.0806	0.026725	0.978679	0.997536
AATK	-0.1815	0.1242	-1.460578	0.144131	0.76203
ABAT	0.0967	0.1511	0.640165	0.522066	0.906914
ABCA1	0.018	0.1435	0.125365	0.900235	0.986946
ABCA12	0.2112	0.1373	1.537802	0.124097	NA
ABCA13	0.2208	0.1505	1.466561	0.142496	0.76203
ABCA2	0.0547	0.1211	0.451683	0.651498	0.941245
ABCA3	-0.041	0.0937	-0.437732	0.661581	0.944737
ABCA4	-0.1204	0.1377	-0.874162	0.38203	0.863997
ABCA5	-0.052	0.1063	-0.489097	0.624773	0.937445
ABCA6	-0.0186	0.1501	-0.124009	0.901308	0.987368
ABCA7	-0.1989	0.1235	-1.61063	0.10726	0.719705
ABCA8	NA	NA	NA	NA	NA
ABCA9	NA	NA	NA	NA	NA
ABCB1	0.2514	0.1425	1.764157	0.077706	0.695757
ABCB10	0.0029	0.1412	0.020501	0.983644	0.997536
ABCB11	0.0904	0.1496	0.604006	0.54584	0.915147
ABCB4	NA	NA	NA	NA	NA
ABCB6	0.0021	0.1084	0.01937	0.984546	0.997536
ABCB7	-0.0481	0.1225	-0.392503	0.694686	0.952664
ABCB8	0.0092	0.112	0.081734	0.934858	0.99171
ABCB9	-0.0026	0.1408	-0.018289	0.985408	0.997536
ABCC1	-0.0288	0.1299	-0.22164	0.824594	0.974328
ABCC10	-0.0654	0.1375	-0.475899	0.634146	0.938298
ABCC11	0.3197	0.1273	2.510832	0.012045	0.464063
ABCC12	0.0091	0.0179	0.507282	0.611957	NA
ABCC2	0.176	0.1518	1.159288	0.246339	0.816686
ABCC3	-0.1249	0.1204	-1.037992	0.299274	0.836624
ABCC4	0.0192	0.1463	0.13121	0.895609	0.986336
ABCC5	-0.08	0.1405	-0.569441	0.569057	0.921654
ABCC6	0.0386	0.1456	0.26505	0.790971	0.966533
ABCC8	0.0607	0.1519	0.39975	0.68934	0.951898
ABCC9	-0.0359	0.1489	-0.240854	0.809668	0.97166
ABCD1	-0.0887	0.1	-0.886899	0.375133	0.85915
ABCD2	-0.0752	0.065	-1.157072	0.247243	NA
ABCD3	-0.0135	0.1422	-0.094761	0.924505	0.990855
ABCD4	-0.0163	0.1292	-0.125832	0.899865	0.986946
ABCE1	-0.0157	0.0581	-0.269754	0.78735	0.966337
ABCF1	0.0505	0.0851	0.593255	0.55301	0.917188
ABCF2	0.039	0.0723	0.540073	0.589147	0.925395
ABCF3	0.0825	0.0684	1.207094	0.227396	0.809501
ABCG1	-0.0561	0.1362	-0.411746	0.680525	0.951039
ABCG2	0.121	0.147	0.823642	0.410143	0.875767
ABCG4	-0.2604	0.1344	-1.938277	0.052589	0.666392
ABCG8	-0.0796	0.0603	-1.321372	0.186377	NA
ABHD1	0.1027	0.1074	0.956335	0.338903	0.848428
ABHD10	0.0011	0.1209	0.008771	0.993002	0.998748
ABHD11	0.1319	0.0891	1.479961	0.138884	0.756716
ABHD12	0.0567	0.0885	0.640584	0.521793	0.906734
ABHD12B	0.093	0.1258	0.739744	0.459455	0.892625
ABHD13	0.0344	0.0679	0.506456	0.612537	0.934412
ABHD14A	0.2264	0.1049	2.158227	0.03091	0.610814
ABHD14B	0.2276	0.1336	1.704143	0.088354	0.712235
ABHD15	0.1782	0.1512	1.178293	0.23868	0.8138
ABHD16A	0.0456	0.0707	0.644885	0.519002	0.905598
ABHD16B	-0.0291	0.0363	-0.801032	0.423113	NA
ABHD17A	0.143	0.0882	1.622409	0.104716	0.717286
ABHD17B	0.2278	0.1313	1.734438	0.08284	0.699156
ABHD17C	-0.1755	0.0908	-1.932419	0.053308	0.666392
ABHD2	-0.1887	0.1405	-1.34319	0.179211	0.787342
ABHD3	0.4184	0.1183	3.535109	0.000408	0.176265
ABHD4	-0.0394	0.0793	-0.496428	0.619592	0.936243
ABHD5	0.0997	0.098	1.017335	0.308994	0.836624
ABHD6	-0.0472	0.0975	-0.483884	0.628468	0.937769
ABHD8	-0.0628	0.1021	-0.615334	0.538334	0.912404
ABI1	0.0013	0.0474	0.027119	0.978365	0.997536
ABI2	0.1431	0.0787	1.81843	0.068998	0.684232
ABI3	-0.2828	0.138	-2.049316	0.040431	0.639283
ABI3BP	-0.325	0.1516	-2.143481	0.032075	0.615504
ABL1	-0.0209	0.0842	-0.247634	0.804417	0.971087
ABL2	-0.1994	0.1337	-1.492085	0.135677	0.754949
ABLIM1	-0.0799	0.1461	-0.546785	0.584527	0.925143
ABLIM2	-0.3418	0.1322	-2.586463	0.009697	0.440598
ABLIM3	0.0725	0.1341	0.541018	0.588495	0.925395
ABR	-0.1264	0.0961	-1.315459	0.188356	0.789289
ABRA	-0.0598	0.0901	-0.663852	0.506785	NA
ABRACL	-0.1438	0.1343	-1.070762	0.284276	0.829958
ABT1	-0.1562	0.1145	-1.364054	0.172551	0.78242
ABTB1	0.0493	0.0886	0.556802	0.577662	0.924156
ABTB2	0.1664	0.1419	1.172338	0.241062	0.814437
ACAA1	0.1114	0.1469	0.757891	0.448516	0.890942
ACAA2	0.0674	0.1429	0.472052	0.63689	0.938298
ACACA	0.1334	0.1311	1.017156	0.309079	0.836624
ACACB	-0.1359	0.1462	-0.929598	0.352579	0.851062
ACAD10	0.0536	0.123	0.435947	0.662875	0.94503
ACAD11	0.1917	0.1383	1.385675	0.165846	0.781443
ACAD8	0.0416	0.0949	0.438324	0.661151	0.944545
ACAD9	0.0053	0.0724	0.072813	0.941955	0.99363
ACADL	0.0645	0.137	0.470908	0.637707	0.938298
ACADM	0.0678	0.1388	0.488504	0.625193	0.937445
ACADS	0.0546	0.0968	0.563722	0.572943	0.923193
ACADSB	0.0341	0.1494	0.228019	0.819632	0.973564
ACADVL	-0.0612	0.0794	-0.770424	0.441049	0.887231
ACAN	-0.1815	0.1379	-1.316124	0.188132	NA
ACAP1	0.2764	0.1516	1.823329	0.068254	0.683565
ACAP2	0.0893	0.0733	1.2182	0.223148	0.807598
ACAP3	-0.0437	0.1348	-0.324001	0.745938	0.959867
ACAT1	0.0652	0.1082	0.602848	0.54661	0.915147
ACAT2	0.0821	0.151	0.543817	0.586567	0.925143
ACBD3	0.0176	0.0529	0.333003	0.739132	0.959557
ACBD4	-0.0159	0.113	-0.140831	0.888003	0.985871
ACBD6	-0.0731	0.0821	-0.890341	0.373283	NA
ACBD7	-0.0093	0.1418	-0.06589	0.947465	0.994209
ACCS	0.1308	0.1251	1.046074	0.295527	0.836037
ACCSL	0.0101	0.1042	0.09663	0.923021	NA
ACD	0.0176	0.098	0.179467	0.857571	0.97983
ACE	0.0984	0.1436	0.68531	0.493148	0.898892
ACE2	-0.0139	0.1515	-0.091762	0.926887	0.990855
ACER1	-0.0652	0.0562	-1.159882	0.246097	NA
ACER2	0.114	0.1513	0.753578	0.451103	0.890942
ACER3	0.0377	0.1387	0.271537	0.785978	0.966337
ACIN1	-0.0293	0.1017	-0.287713	0.773566	0.963929
ACKR2	-0.413	0.1481	-2.788749	0.005291	0.382253
ACKR3	0.0349	0.1309	0.266314	0.789997	0.966418
ACKR4	0.0056	0.1231	0.045898	0.963391	0.996166
ACLY	0.0245	0.1055	0.232105	0.816457	0.972762
ACMSD	0.2988	0.1511	1.978073	0.04792	0.6575
ACN9	0.2077	0.119	1.745155	0.080958	0.699156
ACO1	0.1347	0.1225	1.099152	0.271702	0.828276
ACO2	-0.089	0.0922	-0.96523	0.33443	0.846892
ACOT1	-0.0085	0.1229	-0.06914	0.944879	NA
ACOT11	-0.3975	0.1509	-2.634509	0.008426	0.437019
ACOT12	0.1683	0.1514	1.112091	0.266099	0.826666
ACOT13	0.188	0.0918	2.046548	0.040703	0.639283
ACOT6	0.0707	0.149	0.474746	0.634968	0.938298
ACOT7	-0.037	0.0823	-0.449183	0.653299	0.942241
ACOT8	0.0662	0.0936	0.707367	0.479338	0.894797
ACOT9	0.051	0.0626	0.814281	0.415484	0.877961
ACOX1	0.0942	0.1487	0.633158	0.52663	0.909138
ACOX2	0.3076	0.1365	2.253443	0.024231	0.574941
ACOX3	0.0292	0.127	0.229719	0.81831	0.973242
ACOXL	0.0443	0.0572	0.775279	0.438175	NA
ACP1	0.0644	0.0688	0.935971	0.349288	0.851062
ACP2	0.1509	0.096	1.572284	0.115885	0.730541
ACP5	0.165	0.1377	1.198421	0.230753	0.812196
ACP6	0.0685	0.1113	0.61559	0.538165	0.912263
ACPL2	0.0741	0.111	0.66775	0.504293	0.901042
ACPP	-0.0887	0.1333	-0.665334	0.505837	0.901702
ACPT	-0.2326	0.1288	-1.805792	0.070951	0.685965
ACR	0.1064	0.0782	1.361249	0.173435	NA
ACRBP	0.027	0.1517	0.178177	0.858584	0.97983
ACRC	0.2016	0.1178	1.711758	0.086941	NA
ACRV1	0.0798	0.1277	0.624853	0.532068	NA
ACSBG1	-0.0079	0.0904	-0.08684	0.930799	NA
ACSBG2	-0.0788	0.1518	-0.51911	0.603684	0.930803
ACSF2	0.3277	0.1395	2.348125	0.018868	0.526291
ACSF3	0.0685	0.1144	0.598931	0.549219	0.915147
ACSL1	0.1816	0.1475	1.231523	0.218127	0.804019
ACSL3	0.0236	0.1251	0.188983	0.850106	0.97976
ACSL4	0.0167	0.087	0.192214	0.847574	0.979516
ACSL5	-0.0669	0.1314	-0.508893	0.610827	0.93321
ACSL6	-0.0072	0.0742	-0.097608	0.922243	NA
ACSM1	0.1897	0.1481	1.281249	0.200106	0.795529
ACSM2A	0.2358	0.1442	1.63538	0.101969	0.717215
ACSM3	0.1357	0.1275	1.063926	0.287362	0.831446
ACSM4	0.0037	0.1514	0.024407	0.980528	0.997536
ACSM5	0.0894	0.1467	0.609727	0.542042	0.914262
ACSS1	-0.2336	0.1046	-2.232911	0.025555	0.580012
ACSS2	0.0949	0.1417	0.669972	0.502876	0.900883
ACSS3	-0.0222	0.1296	-0.171725	0.863653	0.981241
ACTA1	-0.1481	0.1433	-1.033567	0.301339	0.836624
ACTA2	-0.3838	0.1487	-2.580442	0.009867	0.441788
ACTB	-0.1597	0.0967	-1.651277	0.098682	0.717215
ACTC1	-0.1753	0.1301	-1.346761	0.178057	0.786498
ACTG1	-0.2347	0.1189	-1.974489	0.048326	0.65954
ACTG2	-0.3713	0.1094	-3.393476	0.00069	0.204825
ACTL10	-0.028	0.0989	-0.28334	0.776916	NA
ACTL6A	0.0221	0.0813	0.271873	0.78572	0.966337
ACTL6B	0.1104	0.0926	1.191821	0.233331	NA
ACTL7A	0.0726	0.1186	0.612293	0.540344	NA
ACTL7B	0.2354	0.1239	1.899114	0.05755	NA
ACTL8	0.0091	0.0179	0.507282	0.611957	NA
ACTN2	0.2444	0.1489	1.641366	0.100721	0.717215
ACTN3	0.1246	0.1356	0.91866	0.358273	0.85356
ACTN4	-0.0771	0.0651	-1.183534	0.236598	0.8138
ACTR10	0.0604	0.0548	1.101151	0.270831	0.828276
ACTR1A	0.0856	0.0628	1.363359	0.172769	0.78242
ACTR1B	0.068	0.0608	1.118492	0.263357	0.825464
ACTR2	-0.0415	0.0802	-0.517771	0.604618	0.93123
ACTR3	0.0849	0.0918	0.924419	0.355268	0.852823
ACTR3B	-0.0245	0.1035	-0.237098	0.812581	0.972056
ACTR5	0.0061	0.0592	0.103744	0.917373	0.989339
ACTR6	-0.049	0.0786	-0.623732	0.532803	0.910888
ACTR8	0.1294	0.0645	2.005052	0.044957	0.646943
ACTRT1	NA	NA	NA	NA	NA
ACTRT2	-0.1012	0.0806	-1.255231	0.209395	NA
ACTRT3	-0.1515	0.149	-1.016581	0.309353	0.836624
ACVR1	-0.0601	0.1117	-0.53808	0.590522	0.925446
ACVR1B	-0.1473	0.1399	-1.052864	0.292403	0.834311
ACVR1C	-0.0908	0.1501	-0.60489	0.545252	0.915147
ACVR2A	0.0546	0.0713	0.765659	0.443879	0.889332
ACVRL1	-0.0463	0.096	-0.481941	0.629848	0.938072
ACY1	0.1705	0.1507	1.131344	0.25791	0.823257
ACY3	NA	NA	NA	NA	NA
ACYP1	-0.0072	0.1166	-0.062029	0.95054	0.994554
ACYP2	0.0305	0.1289	0.236402	0.81312	0.972187
ADA	0.1312	0.1062	1.235079	0.216801	0.803821
ADAD1	-0.1934	0.1462	-1.322411	0.186031	0.788888
ADAD2	0.2799	0.1052	2.661614	0.007777	0.427787
ADAL	0.0308	0.0778	0.395549	0.692438	0.952338
ADAM10	-0.0431	0.0533	-0.807792	0.41921	0.878812
ADAM11	-0.1136	0.1518	-0.748393	0.454223	0.89107
ADAM12	-0.0424	0.1491	-0.28421	0.776249	0.963929
ADAM15	-0.0987	0.0962	-1.026688	0.304567	0.836624
ADAM17	0.0737	0.1069	0.689624	0.490431	0.898308
ADAM18	-0.0371	0.038	-0.97602	0.329055	NA
ADAM19	-0.0944	0.1323	-0.713592	0.475479	0.894797
ADAM2	-0.0154	0.045	-0.341698	0.732578	NA
ADAM21	-0.0993	0.0756	-1.313117	0.189143	NA
ADAM22	0.1102	0.1419	0.776472	0.43747	0.885535
ADAM23	0.214	0.1396	1.533083	0.125255	0.746029
ADAM28	-0.0225	0.0531	-0.424278	0.671363	NA
ADAM29	NA	NA	NA	NA	NA
ADAM32	-0.1025	0.0756	-1.355373	0.175299	NA
ADAM33	-0.1124	0.1481	-0.758725	0.448017	0.890942
ADAM9	-0.0426	0.0872	-0.489038	0.624815	0.937445
ADAMDEC1	0	0.0597	-0.000106	0.999915	NA
ADAMTS1	0.1232	0.1236	0.997162	0.318686	0.842672
ADAMTS10	-0.1056	0.1457	-0.724399	0.468821	0.893817
ADAMTS12	0.0932	0.1503	0.620354	0.535025	0.911518
ADAMTS13	-0.2243	0.1464	-1.531818	0.125567	0.746424
ADAMTS14	-0.194	0.1273	-1.524169	0.127467	0.747053
ADAMTS15	-0.1956	0.1411	-1.3867	0.165533	0.781443
ADAMTS16	0.0432	0.1517	0.284814	0.775787	0.963929
ADAMTS17	-0.1904	0.1478	-1.28819	0.19768	0.795529
ADAMTS18	-0.2485	0.1486	-1.67174	0.094576	0.713514
ADAMTS19	0.0823	0.1518	0.542146	0.587718	0.925395
ADAMTS2	-0.2036	0.146	-1.394259	0.16324	0.777462
ADAMTS20	0.0733	0.1409	0.519965	0.603088	0.93051
ADAMTS3	0.079	0.1318	0.599623	0.548758	0.915147
ADAMTS4	0.3849	0.1082	3.557329	NA	NA
ADAMTS6	-0.2286	0.1157	-1.976352	0.048115	NA
ADAMTS7	-0.0887	0.1404	-0.632055	0.527351	0.909397
ADAMTS8	-0.0812	0.1507	-0.539115	0.589807	0.925395
ADAMTS9	0.0403	0.1139	0.354239	0.72316	0.956726
ADAMTSL1	-0.3295	0.148	-2.225685	0.026035	0.580012
ADAMTSL2	-0.1957	0.1459	-1.341868	0.179639	0.787416
ADAMTSL3	-0.0742	0.1519	-0.488549	0.625161	0.937445
ADAMTSL4	-0.1105	0.1454	-0.760151	0.447164	0.890942
ADAMTSL5	0.0926	0.1457	0.635237	0.525274	0.908529
ADAP1	0.0423	0.1493	0.283483	0.776807	0.963929
ADAP2	0.2679	0.1389	1.928574	0.053784	0.666392
ADAR	0.0182	0.087	0.208621	0.834744	0.976509
ADARB1	-0.1522	0.1304	-1.167394	0.243051	0.814437
ADARB2	0.2638	0.1462	1.804216	0.071197	0.685965
ADAT1	0.0884	0.1488	0.594334	0.552289	0.917054
ADAT2	0.078	0.1223	0.638188	0.523351	0.907464
ADAT3	0.2209	0.122	1.810276	0.070253	0.684232
ADC	-0.0831	0.1493	-0.55639	0.577944	0.924156
ADCK1	-0.0605	0.0984	-0.614611	0.538811	0.912404
ADCK2	-0.045	0.106	-0.42441	0.671267	0.947327
ADCK3	-0.2203	0.0977	-2.254381	0.024172	0.574941
ADCK4	-0.0389	0.0612	-0.636656	0.524349	0.90773
ADCK5	0.0699	0.1106	0.632265	0.527214	0.909281
ADCY1	0.0172	0.1516	0.113323	0.909775	0.988539
ADCY10	0.4584	0.1497	3.061491	0.002202	0.281459
ADCY2	-0.0882	0.1292	-0.682792	0.494738	0.898892
ADCY3	0.128	0.1207	1.060039	0.289127	0.832003
ADCY5	-0.3824	0.1308	-2.923183	0.003465	0.327823
ADCY6	-0.1337	0.0789	-1.694858	0.090102	0.712235
ADCY7	-0.1896	0.1507	-1.258399	0.208248	0.798141
ADCY8	-0.1699	0.1134	-1.497686	0.134215	NA
ADCY9	0.0391	0.1266	0.308998	0.757323	0.961478
ADCYAP1	0.0471	0.1514	0.311479	0.755437	0.961185
ADCYAP1R1	-0.0187	0.1061	-0.176379	0.859996	0.98025
ADD1	-0.0678	0.0777	-0.873651	0.382308	0.864014
ADD2	0.0032	0.079	0.04109	0.967224	NA
ADD3	0.004	0.0913	0.043464	0.965331	0.996275
ADGB	-0.0924	0.1281	-0.721035	0.470888	NA
ADH5	0.0411	0.1234	0.333385	0.738844	0.959557
ADHFE1	0.1971	0.14	1.407116	0.159393	0.771919
ADI1	0.1312	0.0811	1.617165	0.105843	0.719705
ADIPOQ	-0.0247	0.0618	-0.400473	0.688808	0.951898
ADIPOR1	0.0401	0.0785	0.510565	0.609656	0.932612
ADIPOR2	-0.1438	0.096	-1.497197	0.134342	0.754949
ADIRF	0.052	0.0458	1.133754	0.256898	NA
ADK	0.1827	0.0946	1.931322	0.053443	0.666392
ADM2	0.0667	0.1461	0.456816	0.647803	0.939435
ADM5	0.088	0.1499	0.586968	0.557225	0.918107
ADNP	-0.0722	0.0743	-0.971732	0.331184	0.845765
ADNP2	-0.0827	0.1015	-0.814516	0.415349	0.877961
ADO	0.0465	0.0651	0.713395	0.475602	0.894797
ADORA1	-0.3141	0.1342	-2.3407	0.019248	0.528429
ADORA2A	0.1334	0.1383	0.964533	0.334779	0.846892
ADORA2B	0.2883	0.1279	2.25364	0.024219	0.574941
ADORA3	0.1275	0.1446	0.881936	0.377811	0.861064
ADPGK	-0.1122	0.1005	-1.115718	0.264543	0.825464
ADPRH	-0.074	0.0998	-0.741519	0.458379	0.89176
ADPRHL1	-6e-04	0.0457	-0.013805	0.988986	NA
ADPRHL2	-0.0249	0.085	-0.292396	0.769984	0.963929
ADPRM	0.0204	0.0918	0.222322	0.824064	0.974328
ADRA1A	0.089	0.1492	0.596346	0.550944	0.916729
ADRA1B	-0.0358	0.1409	-0.254312	0.799255	0.970087
ADRA1D	-0.1232	0.1515	-0.813157	0.416128	0.878524
ADRA2A	-0.2141	0.1485	-1.441806	0.149357	0.767063
ADRA2B	0.0805	0.1454	0.553584	0.579864	0.924756
ADRB1	-0.0551	0.1343	-0.41009	0.68174	NA
ADRB2	0.2351	0.1511	1.556522	0.119584	0.735901
ADRB3	0.044	0.0794	0.554021	0.579564	NA
ADRBK1	0.0599	0.072	0.831301	0.405804	0.874853
ADRBK2	0.0539	0.1308	0.411965	0.680365	0.950945
ADRM1	0.0331	0.0873	0.379514	0.704306	0.953141
ADSL	0.083	0.0812	1.021644	0.306949	0.836624
ADSS	0.0713	0.0754	0.945476	0.344416	0.848826
ADSSL1	-0.1185	0.1038	-1.142025	0.253443	0.821176
ADTRP	0.297	0.1518	1.95631	0.050429	0.663813
AEBP1	-0.0452	0.1173	-0.385518	0.699854	0.953141
AEBP2	0.0154	0.0775	0.198338	0.84278	0.978422
AEN	0.0072	0.1108	0.064807	0.948328	0.994235
AES	-0.0247	0.0775	-0.318426	0.750162	0.960551
AFAP1	-0.0267	0.093	-0.286877	0.774207	0.963929
AFAP1L1	-0.0532	0.0971	-0.548529	0.583329	0.925143
AFAP1L2	0.0864	0.1221	0.707564	0.479216	0.894797
AFF1	-0.1691	0.1441	-1.173941	0.240419	0.814437
AFF2	0.0472	0.1518	0.311224	0.75563	0.961185
AFF3	-0.4368	0.1513	-2.887554	0.003882	0.339556
AFF4	-0.1558	0.1182	-1.318473	0.187345	0.788888
AFG3L2	-0.1033	0.0948	-1.090026	0.275702	0.828667
AFM	0.0164	0.1477	0.110971	0.91164	0.988687
AFMID	0.1726	0.151	1.143037	0.253023	0.821176
AFP	0.0829	0.0428	1.937103	0.052733	NA
AFTPH	0.0622	0.0851	0.730786	0.46491	0.892987
AGA	-0.0554	0.0815	-0.680289	0.496321	0.899399
AGAP1	-0.1898	0.1379	-1.376124	0.168783	0.782102
AGAP2	0.069	0.1512	0.456476	0.648048	0.939435
AGAP3	0.0452	0.088	0.513158	0.60784	0.931644
AGBL1	-0.0453	0.1198	-0.378122	0.70534	NA
AGBL2	0.0417	0.144	0.28945	0.772237	0.963929
AGBL4	0.0629	0.1152	0.54605	0.585031	NA
AGBL5	-0.0352	0.0732	-0.480378	0.630959	0.938075
AGER	-0.0375	0.1296	-0.289734	0.77202	0.963929
AGFG1	0.0335	0.0763	0.439655	0.660187	0.944324
AGFG2	0.097	0.1518	0.638707	0.523014	0.907342
AGGF1	0.0779	0.0577	1.349396	0.17721	0.786498
AGK	-0.0616	0.079	-0.779966	0.435411	0.885345
AGL	-0.0928	0.0751	-1.23444	0.217039	0.803821
AGMAT	0.0506	0.146	0.346664	0.728844	0.958069
AGMO	0.0061	0.1138	0.053214	0.957561	NA
AGO1	0.0461	0.0937	0.492635	0.62227	0.937252
AGO2	-0.0339	0.1362	-0.248515	0.803736	0.971087
AGO3	-0.0548	0.1516	-0.361611	0.717642	0.955802
AGO4	0.1273	0.0976	1.304935	0.191915	0.79038
AGPAT1	-0.0805	0.0819	-0.982345	0.32593	0.845765
AGPAT2	-0.1941	0.1276	-1.520497	0.128386	0.748632
AGPAT3	-0.0304	0.1399	-0.217329	0.827952	0.97506
AGPAT4	-0.0096	0.1484	-0.064744	0.948378	0.994235
AGPAT5	-0.1294	0.129	-1.003793	0.315479	0.840477
AGPAT6	0.0055	0.1086	0.050931	0.959381	0.996068
AGPAT9	0.1459	0.1277	1.142996	0.25304	0.821176
AGPS	0.061	0.0826	0.738751	0.460058	0.892625
AGR2	-0.29	0.1518	-1.910072	0.056124	0.666644
AGRN	-0.0301	0.0929	-0.324265	0.745738	0.959867
AGRP	0.0146	0.107	0.136827	0.891167	NA
AGT	-0.0599	0.1513	-0.395687	0.692336	0.952338
AGTPBP1	0.081	0.1307	0.619186	0.535794	0.911549
AGTR1	-0.0658	0.1191	-0.552811	0.580393	0.924756
AGTR2	-0.0519	0.0761	-0.682401	0.494986	NA
AGTRAP	0.0035	0.0946	0.037318	0.970232	0.996527
AGXT	0.2619	0.1434	1.826861	0.067721	0.683565
AGXT2	0.1949	0.1504	1.296495	0.194805	0.794562
AHCTF1	-0.0152	0.0984	-0.154921	0.876884	0.984445
AHCY	0.098	0.1302	0.752624	0.451676	0.890942
AHCYL1	-0.0703	0.0929	-0.756833	0.44915	0.890942
AHCYL2	-0.0343	0.14	-0.245236	0.806274	0.971087
AHDC1	-0.18	0.1076	-1.672417	0.094442	0.713514
AHI1	-0.1451	0.0927	-1.564752	0.117641	0.733551
AHNAK	0.02	0.1224	0.163309	0.870275	0.983777
AHNAK2	-1e-04	0.1304	-0.000737	0.999412	0.999761
AHR	-0.1271	0.1244	-1.021707	0.306919	0.836624
AHRR	-0.1845	0.1507	-1.224188	0.220881	0.804407
AHSA1	0.0807	0.1028	0.784872	0.432528	0.885041
AHSA2	0.2298	0.1494	1.53864	0.123892	0.7434
AHSG	0.059	0.1319	0.44728	0.654673	0.942669
AHSP	-0.0403	0.0938	-0.430035	0.66717	NA
AICDA	0.0091	0.0179	0.507282	0.611957	NA
AIDA	0.0381	0.0735	0.518339	0.604222	0.93123
AIF1	0.3947	0.1518	2.599825	0.009327	0.440598
AIF1L	-0.0849	0.1495	-0.568092	0.569973	0.921654
AIFM1	-0.0359	0.1025	-0.350276	0.726131	0.957192
AIFM2	0.0165	0.0823	0.200892	0.840783	0.977608
AIFM3	-0.0814	0.1518	-0.536462	0.591639	0.926448
AIG1	0.0887	0.082	1.082178	0.279173	0.828667
AIM1	-0.0682	0.0978	-0.696915	0.485856	0.89619
AIM1L	-0.0164	0.1518	-0.107834	0.914127	0.988687
AIMP1	-0.0236	0.0865	-0.272178	0.785485	0.966337
AIMP2	-0.0566	0.0929	-0.609246	0.542361	0.914447
AIP	0.0393	0.0664	0.592169	0.553737	0.917619
AIRE	-0.1233	0.1429	-0.862476	0.388426	0.865171
AJAP1	-0.2335	0.1403	-1.664531	0.096006	NA
AJUBA	0.0447	0.0907	0.492298	0.622508	0.937252
AK1	-0.1657	0.1151	-1.439794	0.149926	0.767063
AK2	0.0837	0.0907	0.923389	0.355805	0.852823
AK3	0.0022	0.1408	0.015349	0.987754	0.998077
AK4	0.2456	0.1506	1.630703	0.102953	0.717215
AK5	0.2867	0.1144	2.50606	0.012209	0.466357
AK7	0.0286	0.1517	0.188614	0.850396	0.97976
AK8	0.1847	0.128	1.44325	0.14895	0.767063
AK9	-0.0246	0.1076	-0.228765	0.819052	0.973439
AKAP1	-0.0931	0.0754	-1.233666	0.217328	0.803821
AKAP10	0.0415	0.0672	0.616806	0.537363	0.911918
AKAP11	-0.0154	0.0988	-0.155601	0.876348	0.984445
AKAP12	-0.2124	0.1199	-1.771343	0.076504	0.694505
AKAP13	-0.1817	0.1394	-1.30382	0.192295	0.791364
AKAP14	0.143	0.1407	1.016052	0.309605	NA
AKAP17A	-0.0753	0.0841	-0.895668	0.37043	0.857699
AKAP2	-0.2534	0.1447	-1.751774	0.079813	0.697485
AKAP3	-0.0479	0.0462	-1.036295	0.300064	NA
AKAP4	NA	NA	NA	NA	NA
AKAP5	-0.0491	0.1517	-0.323826	0.74607	0.959867
AKAP6	-0.224	0.1241	-1.804713	0.07112	0.685965
AKAP7	0.1177	0.1221	0.964082	0.335005	0.846946
AKAP8	-0.0945	0.0739	-1.278787	0.200972	0.796369
AKAP8L	0.0329	0.1087	0.302282	0.762437	0.96293
AKAP9	-0.0931	0.0905	-1.02958	0.303207	0.836624
AKIRIN1	0.0564	0.0753	0.749393	0.453621	0.891029
AKIRIN2	0.1096	0.1112	0.986157	0.324056	0.844899
AKNA	0.0983	0.1386	0.709436	0.478054	0.894797
AKNAD1	0.0231	0.1076	0.214678	0.830018	NA
AKR1A1	0.1933	0.1338	1.444368	0.148636	0.767063
AKR1B1	0.1646	0.1204	1.367339	NA	NA
AKR1B10	0.2897	0.1428	2.029079	0.04245	0.640818
AKR1B15	0.0638	0.117	0.5459	0.585134	NA
AKR1C3	0.0026	0.0357	0.071876	0.9427	NA
AKR1C4	0.1369	0.1518	0.901665	0.367235	0.856987
AKR1D1	0.012	0.1	0.119841	0.904609	0.987855
AKR1E2	0.0019	0.025	0.074993	0.94022	NA
AKR7A2	0.1626	0.1329	1.223768	0.22104	0.804407
AKT1	-0.0832	0.0762	-1.091811	0.274916	0.828667
AKT2	-0.0204	0.081	-0.251927	0.801098	0.970594
AKT3	-0.1345	0.1096	-1.227498	0.219635	0.804407
AKTIP	-0.0272	0.0792	-0.343537	0.731195	0.958551
ALAD	-0.0204	0.1365	-0.149606	0.881075	0.984849
ALAS1	0.1167	0.1071	1.089535	0.275918	0.828667
ALAS2	0.05	0.1518	0.32923	0.741982	0.959867
ALB	-0.0432	0.0522	-0.827172	0.408139	0.874865
ALCAM	-0.1333	0.1087	-1.225889	0.22024	0.804407
ALDH16A1	-0.0566	0.1347	-0.420434	0.674168	0.949016
ALDH18A1	-0.1518	0.094	-1.614773	0.10636	0.719705
ALDH1A1	0.2184	0.1494	1.461484	0.143883	0.76203
ALDH1A2	-0.1651	0.1514	-1.090567	0.275464	0.828667
ALDH1A3	-0.2972	0.1517	-1.959944	0.050002	0.663813
ALDH1L1	0.0729	0.13	0.561084	0.57474	0.923653
ALDH1L2	0.0623	0.1232	0.505771	0.613018	0.934451
ALDH2	0.08	0.1385	0.577534	0.563579	0.919679
ALDH3A1	0.0343	0.097	0.35409	0.723271	NA
ALDH3A2	-0.0476	0.132	-0.360424	0.71853	0.955843
ALDH3B1	0.2127	0.1178	1.804512	0.071151	0.685965
ALDH4A1	0.2495	0.1388	1.797464	0.072262	0.68989
ALDH5A1	-0.1165	0.1307	-0.891208	0.372818	0.857699
ALDH6A1	0.0372	0.1476	0.252157	0.80092	0.970594
ALDH7A1	0.2014	0.1395	1.444414	0.148623	0.767063
ALDH8A1	0.1671	0.1474	1.133375	0.257057	0.823051
ALDH9A1	0.1403	0.1334	1.051976	0.29281	0.83444
ALDOA	-0.0997	0.0744	-1.340689	0.180022	0.787416
ALDOB	0.1563	0.1493	1.046898	0.295147	0.835458
ALDOC	-0.1057	0.1502	-0.703524	0.481729	0.895305
ALG1	0.0482	0.08	0.602916	0.546565	0.915147
ALG10	-0.116	0.1383	-0.838561	0.401716	0.872433
ALG11	-0.1479	0.1455	-1.016852	0.309224	0.836624
ALG12	-0.0187	0.0785	-0.238628	0.811394	0.971834
ALG13	0.2938	0.1088	2.699788	0.006938	0.418829
ALG14	0.0272	0.0849	0.320376	0.748683	0.960452
ALG2	-0.0541	0.0778	-0.695812	0.486547	0.89619
ALG3	0.1649	0.0949	1.737096	0.08237	0.699156
ALG5	-0.0502	0.0809	-0.61985	0.535357	0.911518
ALG6	0.0645	0.0684	0.942913	0.345725	0.849092
ALG8	0.0304	0.0858	0.35412	0.723249	0.956726
ALG9	0.0415	0.0788	0.525893	0.598962	0.929539
ALK	0.3608	0.1513	2.384403	0.017107	0.508328
ALKBH1	0.1317	0.087	1.513366	0.130187	0.750599
ALKBH2	0.1009	0.0779	1.294602	0.195457	0.795443
ALKBH3	0.0215	0.0998	0.21543	0.829432	0.975366
ALKBH4	0.1014	0.1088	0.931559	0.351564	0.851062
ALKBH6	-0.0613	0.0839	-0.730665	0.464984	0.892987
ALKBH7	0.0238	0.1076	0.221061	0.825045	0.97443
ALKBH8	0.2579	0.107	2.410058	0.01595	0.501187
ALLC	NA	NA	NA	NA	NA
ALMS1	-0.0592	0.0758	-0.781983	0.434225	0.885041
ALOX12	-0.0807	0.1347	-0.599392	0.548911	0.915147
ALOX12B	-0.0182	0.1455	-0.125372	0.900229	0.986946
ALOX15	0.1493	0.1255	1.189465	0.234257	NA
ALOX15B	0.0503	0.065	0.773438	0.439263	NA
ALOX5	0.1141	0.1497	0.761878	0.446133	0.89082
ALOX5AP	0.1308	0.1366	0.957726	0.338201	0.848428
ALOXE3	0.0489	0.0802	0.610066	0.541818	NA
ALPI	-0.3154	0.1155	-2.730226	0.006329	NA
ALPK1	0.054	0.1312	0.411148	0.680964	0.951039
ALPK2	-0.1074	0.1518	-0.707115	0.479495	0.894797
ALPK3	-0.2012	0.1512	-1.33037	0.183396	0.787506
ALPL	0.2831	0.151	1.875022	0.06079	0.672129
ALS2	0.0998	0.0892	1.118108	0.263521	0.825464
ALS2CL	-0.0922	0.1344	-0.685529	0.49301	0.898892
ALS2CR11	-0.0202	0.0694	-0.291503	0.770667	NA
ALS2CR12	-0.0622	0.1443	-0.431377	0.666194	0.946087
ALX1	0.1293	0.1487	0.869877	0.384368	0.864524
ALX3	0.0091	0.0179	0.507282	0.611957	NA
ALX4	7e-04	0.0181	0.036746	0.970687	NA
ALYREF	-0.0046	0.0825	-0.05554	0.955708	0.995282
AMACR	0.031	0.07	0.442915	0.657827	0.943937
AMBN	0.1011	0.1253	0.806439	0.41999	NA
AMBP	0.6001	0.1419	4.22993	2.3e-05	0.04527
AMBRA1	-0.0153	0.071	-0.215749	0.829183	0.97536
AMD1	0.0941	0.1008	0.933214	0.350709	0.851062
AMDHD1	0.1056	0.1477	0.715269	0.474443	0.894797
AMDHD2	-0.0877	0.0998	-0.878324	0.379768	0.862189
AMER1	-0.1576	0.0986	-1.599162	0.109785	0.724678
AMER2	-0.0146	0.0428	-0.340888	0.733188	NA
AMER3	-0.0206	0.0889	-0.231532	0.816902	NA
AMFR	-0.0403	0.0827	-0.487453	0.625937	0.937769
AMH	0.0704	0.1088	0.64708	0.51758	NA
AMHR2	0.0404	0.1395	0.289873	0.771913	NA
AMICA1	0.2377	0.1518	1.565701	0.117419	0.733192
AMIGO1	-0.0853	0.0855	-0.997723	0.318414	0.842672
AMIGO2	-0.2304	0.0931	-2.473368	0.013385	0.476893
AMIGO3	0.0943	0.13	0.725013	0.468444	0.893817
AMMECR1	-0.1082	0.1235	-0.875776	0.381152	0.863285
AMMECR1L	-0.0927	0.1179	-0.785896	0.431928	0.885041
AMN	0.1541	0.1508	1.021641	0.306951	0.836624
AMN1	0.1175	0.0987	1.190094	0.234009	0.8138
AMOT	0.0309	0.1094	0.282644	0.77745	0.963929
AMOTL1	-0.1993	0.1461	-1.363932	0.172589	0.78242
AMOTL2	0.0049	0.1019	0.047922	0.961779	0.996079
AMPD1	0.1205	0.1497	0.804742	0.420969	0.878859
AMPD2	0.0452	0.1141	0.396106	0.692027	0.9523
AMPD3	-0.169	0.1048	-1.61288	0.106771	0.719705
AMPH	-0.3546	0.147	-2.411913	0.015869	0.501187
AMT	0.2634	0.1307	2.015538	0.043848	0.643259
AMY1A	NA	NA	NA	NA	NA
AMY2B	0.128	0.1517	0.843739	0.398815	0.870727
AMZ1	0.0138	0.1514	0.091403	0.927172	0.990855
AMZ2	0.293	0.1124	2.607465	0.009122	0.440598
ANAPC1	-0.0105	0.0732	-0.143524	0.885877	0.985693
ANAPC10	-0.024	0.1373	-0.174954	0.861116	0.980732
ANAPC11	0.1669	0.066	2.529289	0.011429	0.457344
ANAPC13	0.0724	0.0934	0.775555	0.438012	0.885535
ANAPC15	0.0837	0.0785	1.065747	0.286538	0.831388
ANAPC16	0.0614	0.0702	0.874611	0.381785	0.863732
ANAPC2	-0.0134	0.0689	-0.194266	0.845968	0.979227
ANAPC4	-0.054	0.0696	-0.776895	0.437221	0.885535
ANAPC5	0.0737	0.0703	1.049037	0.294161	0.835081
ANAPC7	0.0157	0.0661	0.237842	0.812003	0.97193
ANGEL1	0.0314	0.0902	0.348093	0.72777	0.958069
ANGEL2	0.1516	0.0929	1.631257	0.102836	0.717215
ANGPT1	-0.046	0.1119	-0.41082	0.681204	0.951039
ANGPT2	-0.0848	0.1366	-0.621284	0.534413	0.911518
ANGPT4	NA	NA	NA	NA	NA
ANGPTL1	-0.3207	0.1476	-2.173278	0.029759	0.602887
ANGPTL2	-0.1144	0.1259	-0.90892	0.363393	0.854617
ANGPTL3	0.0641	0.1263	0.5075	0.611804	NA
ANGPTL4	-0.014	0.1106	-0.126437	0.899386	0.986858
ANGPTL5	-0.0418	0.0484	-0.863722	0.387741	NA
ANGPTL6	-0.0195	0.1238	-0.157893	0.874541	0.984303
ANGPTL7	0.246	0.1146	2.146136	0.031862	NA
ANK1	0.2978	0.1518	1.961463	0.049825	0.663723
ANK2	-0.0997	0.1507	-0.661815	0.50809	0.902148
ANK3	0.0668	0.1014	0.659231	0.509748	0.9028
ANKDD1A	-0.1052	0.1154	-0.912128	0.361701	NA
ANKDD1B	0.0513	0.0934	0.549592	0.582599	NA
ANKEF1	0.0561	0.1465	0.38247	0.702113	0.953141
ANKFN1	-0.0509	0.0774	-0.657407	0.510919	NA
ANKFY1	-0.1158	0.1254	-0.922747	0.356139	0.852823
ANKH	-0.0569	0.1144	-0.497661	0.618723	0.936231
ANKHD1	-0.2538	0.1441	-1.761652	0.078128	0.696959
ANKHD1-EIF4EBP3	0.119	0.0721	1.649744	0.098995	0.717215
ANKIB1	0.1016	0.0723	1.405333	0.159922	0.772873
ANKK1	-0.2073	0.1512	-1.371283	0.170287	0.782102
ANKLE1	0.218	0.1429	1.525505	0.127133	0.747053
ANKLE2	-0.1091	0.0935	-1.167537	0.242994	0.814437
ANKMY1	0.0197	0.1501	0.13152	0.895364	0.986336
ANKMY2	-0.0115	0.0778	-0.147388	0.882826	0.985252
ANKRA2	0.1132	0.0841	1.345998	0.178303	0.786498
ANKRD1	-0.0249	0.1028	-0.242067	0.808728	NA
ANKRD10	0.1404	0.1361	1.031083	0.302502	0.836624
ANKRD11	-0.0451	0.0885	-0.50958	0.610346	0.932895
ANKRD12	0.0482	0.1059	0.454715	0.649314	0.94002
ANKRD13A	-0.082	0.074	-1.107379	0.26813	0.826666
ANKRD13B	0.042	0.1478	0.284297	0.776183	0.963929
ANKRD13C	-0.0779	0.0633	-1.231184	0.218254	0.804019
ANKRD13D	-0.047	0.134	-0.351004	0.725585	0.957072
ANKRD16	1e-04	0.0758	0.00095	0.999242	0.999761
ANKRD17	-0.0629	0.0527	-1.193719	0.232588	0.8138
ANKRD2	0.0453	0.1341	0.337447	0.73578	0.959104
ANKRD22	0.138	0.0963	1.433245	NA	NA
ANKRD23	0.051	0.1441	0.353717	0.723551	0.956726
ANKRD24	-0.0884	0.1507	-0.586531	0.557519	0.918107
ANKRD26	0.1685	0.1085	1.552613	0.120516	0.737025
ANKRD27	-0.1136	0.1349	-0.841779	0.399912	0.871238
ANKRD28	0.0206	0.0797	0.258603	0.795941	0.968928
ANKRD29	-0.155	0.1347	-1.150302	0.250019	NA
ANKRD31	0.027	0.0661	0.408607	0.682828	NA
ANKRD32	-0.0423	0.0934	-0.452576	0.650854	0.940917
ANKRD33	0.135	0.1512	0.892974	0.371871	0.857699
ANKRD33B	0.157	0.1453	1.080015	0.280136	0.82907
ANKRD34A	-0.1798	0.1409	-1.276154	0.201901	0.797151
ANKRD34B	0.1469	0.1354	1.084748	0.278033	0.828667
ANKRD34C	NA	NA	NA	NA	NA
ANKRD35	-0.1516	0.1238	-1.224411	0.220797	0.804407
ANKRD37	0.4532	0.1517	2.987092	0.002816	0.307901
ANKRD39	-0.0304	0.0995	-0.30563	0.759887	0.962045
ANKRD40	0.0341	0.06	0.568626	0.56961	0.921654
ANKRD42	-0.0426	0.1082	-0.393718	0.693789	0.952628
ANKRD44	0.1371	0.117	1.17226	0.241093	0.814437
ANKRD45	0.0104	0.1165	0.089215	0.928911	0.990855
ANKRD46	-0.0381	0.0554	-0.688109	0.491384	0.898467
ANKRD49	0.1073	0.1072	1.001447	0.316611	0.841343
ANKRD50	-0.1072	0.1217	-0.881036	0.378298	0.861595
ANKRD52	-0.2238	0.1086	-2.061321	0.039272	0.636814
ANKRD53	-0.0448	0.1435	-0.312122	0.754948	0.961185
ANKRD54	0.1414	0.1035	1.365527	0.172088	0.78242
ANKRD55	0.387	0.1493	2.592009	0.009542	0.440598
ANKRD6	0.0893	0.1128	0.791437	0.428689	0.884065
ANKRD61	0.0421	0.0857	0.491623	0.622986	NA
ANKRD63	0.0155	0.0943	0.164036	0.869703	NA
ANKRD65	-0.0191	0.1055	-0.180777	0.856543	NA
ANKRD66	0.0021	0.0649	0.031746	0.974674	NA
ANKRD9	-0.0337	0.1283	-0.262376	0.793031	0.967453
ANKS1A	-0.1298	0.1274	-1.018822	0.308287	0.836624
ANKS1B	0.0306	0.1063	0.288102	0.773268	0.963929
ANKS3	0.0427	0.092	0.463755	0.642823	0.938298
ANKS4B	0.2228	0.1467	1.518588	0.128866	0.748681
ANKS6	0.0711	0.0862	0.824568	0.409617	0.875461
ANKUB1	-0.0895	0.1401	-0.63871	0.523012	NA
ANKZF1	0.1159	0.0758	1.528882	0.126294	0.746917
ANLN	-0.2473	0.151	-1.637333	0.101561	0.717215
ANO1	-0.1205	0.1351	-0.892419	0.372169	0.857699
ANO10	-0.0054	0.1172	-0.046497	0.962914	0.996079
ANO2	0.2932	0.1464	2.002783	0.045201	0.646943
ANO3	-0.3254	0.1487	-2.187858	0.02868	0.598457
ANO4	-0.2441	0.1013	-2.40834	0.016025	0.501187
ANO5	0.134	0.1481	0.905216	0.365351	0.85603
ANO6	-0.05	0.0963	-0.519284	0.603563	0.930803
ANO8	-0.1682	0.1353	-1.242944	0.213888	0.801538
ANO9	0.1085	0.11	0.986835	0.323724	0.844899
ANP32A	0.0485	0.0717	0.676838	0.498509	0.900078
ANP32B	0.0299	0.0724	0.413469	0.679263	0.950945
ANP32E	0.0249	0.0735	0.33939	0.734316	0.958574
ANPEP	0.2796	0.1476	1.894487	0.05816	0.666644
ANTXR1	-0.4777	0.1398	-3.416632	0.000634	0.204825
ANTXR2	-0.212	0.1283	-1.652752	0.098381	0.717215
ANXA1	0.0387	0.1226	0.315683	0.752243	0.960877
ANXA10	-0.1203	0.1388	-0.866957	0.385966	0.865104
ANXA11	0.0735	0.0906	0.810776	0.417494	0.878812
ANXA13	0.1744	0.1498	1.164087	0.244389	0.81479
ANXA2	-0.1518	0.1103	-1.375946	0.168838	0.782102
ANXA3	-0.0245	0.073	-0.335799	0.737022	0.959253
ANXA4	-0.0281	0.0671	-0.419028	0.675196	0.949203
ANXA5	0.0539	0.0681	0.790978	0.428957	0.884065
ANXA6	-0.0084	0.0919	-0.090923	0.927554	0.990855
ANXA7	0.18	0.0945	1.904627	0.056829	0.666644
ANXA9	-0.0649	0.1217	-0.533118	0.593952	0.927038
AOAH	0.0048	0.1482	0.032298	0.974234	0.997518
AOC1	0.0025	0.0901	0.027403	NA	NA
AOC3	-0.2836	0.1058	-2.679356	0.007376	0.427327
AOX1	0.1708	0.1194	1.429922	0.152739	0.768232
AP1AR	0.0861	0.0931	0.924579	0.355185	0.852823
AP1B1	0.0562	0.1354	0.415244	0.677963	0.950945
AP1G1	0.0304	0.0865	0.351194	0.725443	0.957072
AP1G2	0.0574	0.085	0.674922	0.499725	0.900691
AP1M1	-0.0039	0.0954	-0.041371	0.967	0.996305
AP1M2	-0.1727	0.1376	-1.255312	0.209366	0.800375
AP1S1	0.1116	0.1082	1.031611	0.302254	0.836624
AP1S2	0.3596	0.1482	2.427113	0.01522	0.493335
AP1S3	-0.0908	0.1166	-0.779102	0.43592	0.885345
AP2A1	0.1381	0.1508	0.915721	0.359813	0.854238
AP2A2	NA	NA	NA	NA	NA
AP2B1	0.0151	0.0911	0.165308	0.868702	0.982974
AP2M1	0.1126	0.0932	1.20731	0.227313	0.809501
AP2S1	0.1158	0.0898	1.290208	0.196978	0.795529
AP3B1	-0.1825	0.0656	-2.781308	0.005414	0.382253
AP3B2	0.0389	0.1349	0.28806	0.773301	0.963929
AP3D1	-0.0309	0.0751	-0.41212	0.680251	0.950945
AP3M1	-0.0049	0.0574	-0.085387	0.931954	0.991023
AP3M2	-0.2376	0.1287	-1.845642	0.064944	0.681043
AP3S1	0.104	0.1145	0.907852	0.363956	0.855373
AP3S2	0.1359	0.0786	1.729403	0.083737	0.700418
AP4B1	-0.0016	0.1017	-0.016097	0.987157	0.998077
AP4E1	0.0163	0.1299	0.125156	0.9004	0.986985
AP4M1	0.1565	0.1202	1.302502	0.192745	0.792117
AP4S1	0.0193	0.0846	0.227785	0.819813	0.973564
AP5B1	0.146	0.0847	1.723837	0.084737	0.703428
AP5M1	0.081	0.0938	0.863455	0.387887	0.865171
AP5S1	0.1188	0.0698	1.702597	0.088644	0.712235
AP5Z1	-0.0751	0.0879	-0.854174	0.393008	0.867815
APAF1	-0.0346	0.1145	-0.30235	0.762385	0.96293
APBA1	-0.2364	0.1294	-1.826921	0.067712	0.683565
APBA2	-0.0266	0.1475	-0.180522	0.856743	0.97983
APBA3	0.0587	0.0865	0.67855	0.497423	0.899688
APBB1	-0.18	0.0885	-2.033382	0.042014	0.639283
APBB1IP	0.0508	0.1418	0.358156	0.720227	0.955925
APBB2	-0.0847	0.0932	-0.908956	0.363373	0.854617
APBB3	0.0876	0.1211	0.723173	0.469574	0.893817
APC	-0.0197	0.0871	-0.22559	0.821521	0.973722
APC2	-0.1435	0.1212	-1.184072	0.236384	0.8138
APCDD1	-0.1357	0.1459	-0.930427	0.35215	0.851062
APCDD1L	-0.2222	0.1518	-1.463441	0.143347	0.76203
APCS	-0.089	0.1012	-0.879822	0.378956	NA
APEH	0.0592	0.0748	0.792337	0.428164	0.884065
APEX1	-0.032	0.0825	-0.388418	0.697707	0.953141
APEX2	0.0581	0.1032	0.563076	0.573383	0.923441
APH1A	-0.042	0.0739	-0.567926	0.570085	0.921654
APH1B	-0.0039	0.0948	-0.041169	0.967161	0.996305
API5	-0.0144	0.0764	-0.188806	0.850245	0.97976
APIP	-0.1828	0.1031	-1.7726	0.076295	0.694505
APITD1	0.1148	0.1098	1.045675	0.295711	0.836037
APITD1-CORT	NA	NA	NA	NA	NA
APLF	-0.0134	0.0804	-0.167332	0.867109	0.982656
APLN	0.2207	0.1493	1.478079	0.139387	0.756739
APLNR	0.1565	0.1391	1.12515	0.260526	0.823296
APLP1	-0.0406	0.1316	-0.308422	0.757761	0.961544
APLP2	-0.0859	0.0697	-1.232672	0.217698	0.803821
APMAP	0.1818	0.1193	1.523728	0.127577	0.747053
APOA1	0.4809	0.1477	3.256701	0.001127	0.238306
APOA1BP	-0.0112	0.077	-0.144807	0.884863	0.985385
APOA2	0.0052	0.0601	0.085644	0.93175	NA
APOA4	0.2059	0.1472	1.398636	0.161922	0.774804
APOA5	0.0905	0.0804	1.125421	0.260411	NA
APOB	0.3153	0.1503	2.097706	0.035931	0.63385
APOBEC1	-0.1173	0.1131	-1.037426	0.299538	NA
APOBEC2	0.2547	0.1518	1.677659	0.093414	0.713514
APOBEC3H	0.0657	0.135	0.486553	0.626575	0.937769
APOBEC4	0.0286	0.0574	0.497927	0.618535	NA
APOBR	-0.0983	0.1516	-0.648187	0.516864	0.905254
APOC1	0.0557	0.1513	0.36816	0.712754	0.954563
APOC2	0.3914	0.1518	2.577913	0.00994	0.441788
APOC3	0.4605	0.1512	3.045179	0.002325	0.281459
APOC4	0.0528	0.0857	0.616861	0.537327	NA
APOD	0.2349	0.095	2.471461	0.013456	0.476893
APOE	0.3935	0.1449	2.716071	0.006606	0.416043
APOF	0.003	0.1512	0.01994	0.984091	0.997536
APOH	0.1668	0.1506	1.107843	0.26793	0.826666
APOL2	0.056	0.1093	0.511976	0.608668	NA
APOL6	-0.1031	0.1333	-0.7738	0.439049	0.88566
APOLD1	-0.2327	0.1474	-1.578122	0.114538	0.729764
APOM	0.2125	0.1517	1.400448	0.161379	0.774682
APOO	-0.0492	0.0917	-0.536276	0.591768	0.926543
APOOL	0.054	0.0868	0.621877	0.534023	0.911493
APOPT1	-0.0156	0.0854	-0.183097	0.854722	0.97976
APP	-0.0472	0.0692	-0.682509	0.494917	0.898892
APPBP2	0.0029	0.0761	0.037575	0.970027	0.996527
APPL1	0.0725	0.0841	0.862014	0.38868	0.865171
APPL2	0.012	0.102	0.118064	0.906017	0.987864
APRT	0.0974	0.0859	1.133434	0.257032	0.823051
APTX	-0.0364	0.0997	-0.365222	0.714945	0.955139
AQP1	0.0899	0.1186	0.757375	0.448825	0.890942
AQP10	0.1437	0.1515	0.948761	0.342742	0.848428
AQP11	0.2957	0.1488	1.98735	0.046884	0.651096
AQP12A	NA	NA	NA	NA	NA
AQP12B	0.0022	0.0257	0.086484	0.931081	NA
AQP2	0.1384	0.1515	0.913633	0.36091	0.854238
AQP3	0.058	0.1516	0.382648	0.701981	0.953141
AQP4	-0.279	0.1334	-2.09105	0.036524	NA
AQP5	0.1805	0.1464	1.233074	0.217548	0.803821
AQP8	-0.0224	0.0913	-0.244982	0.80647	NA
AQP9	0.0043	0.0375	0.114037	0.909208	NA
AQPEP	0.2179	0.1421	1.533729	0.125096	0.745801
AQR	-0.1214	0.074	-1.639663	0.101075	0.717215
AR	0.1634	0.1502	1.088141	0.276533	0.828667
ARAF	0.006	0.0584	0.101868	0.918861	0.989811
ARAP1	0.1097	0.1105	0.992659	0.320876	0.844466
ARAP2	0.1827	0.1424	1.282883	0.199533	0.795529
ARAP3	0.1045	0.1246	0.838819	0.401571	0.872433
ARC	-0.0815	0.1359	-0.600161	0.548399	0.915147
ARCN1	0.0832	0.0837	0.994346	0.320055	0.843945
AREG	-0.0946	0.0819	-1.155211	0.248004	NA
AREL1	-0.0453	0.1051	-0.430767	0.666638	0.946087
ARF1	0.0169	0.0484	0.350034	0.726313	0.957192
ARF3	-0.0789	0.1135	-0.695643	0.486652	0.89619
ARF4	0.1414	0.0872	1.62174	0.104859	0.717286
ARF5	0.0432	0.0803	0.53823	0.590419	0.925395
ARF6	-0.0446	0.0901	-0.495381	0.620331	0.93662
ARFGAP1	0.0803	0.0941	0.853513	0.393375	0.867815
ARFGAP2	0.0683	0.0859	0.794282	0.427031	0.883838
ARFGAP3	0.0898	0.0565	1.589702	0.111902	0.727786
ARFGEF1	-0.0589	0.0817	-0.721047	0.470881	0.893817
ARFGEF2	-0.0909	0.114	-0.797396	0.425221	0.881796
ARFIP1	-0.1237	0.1027	-1.204283	0.22848	0.809501
ARFIP2	0.0118	0.0477	0.247896	0.804215	0.971087
ARFRP1	-0.0033	0.0868	-0.037975	0.969707	0.996527
ARG1	0.5476	0.1516	3.611687	0.000304	0.162611
ARG2	0.4557	0.1382	3.29672	0.000978	0.238306
ARGLU1	0.0125	0.1253	0.099862	0.920454	0.990057
ARHGAP1	0.0135	0.0669	0.202185	0.839772	0.976847
ARHGAP11A	-0.2709	0.1507	-1.797302	0.072288	0.68989
ARHGAP12	-0.0256	0.0677	-0.378272	0.705229	0.953141
ARHGAP15	0.0394	0.1464	0.269161	0.787806	0.966418
ARHGAP17	0.0394	0.0862	0.45708	0.647614	0.939435
ARHGAP18	0.0313	0.1191	0.262719	0.792767	0.967217
ARHGAP19	-0.0819	0.0811	-1.00906	0.312946	0.838564
ARHGAP20	-0.2199	0.1426	-1.542506	0.122951	0.742966
ARHGAP21	-0.0792	0.1042	-0.759922	0.447301	0.890942
ARHGAP22	0.0335	0.1496	0.224077	0.822697	0.973785
ARHGAP23	-0.3214	0.1265	-2.54011	0.011082	0.457113
ARHGAP24	-0.1402	0.1305	-1.074238	0.282716	0.829958
ARHGAP25	0.0997	0.1219	0.817947	0.413388	0.877267
ARHGAP26	0.0696	0.1237	0.562995	0.573438	0.923441
ARHGAP27	0.0223	0.1434	0.155772	0.876213	0.984445
ARHGAP28	-0.222	0.1128	-1.967315	0.049147	0.661827
ARHGAP29	0.027	0.1336	0.202287	0.839692	0.976847
ARHGAP30	0.2764	0.1505	1.836137	0.066337	0.683229
ARHGAP31	-0.1002	0.1364	-0.734163	0.462849	0.892879
ARHGAP32	-0.1163	0.0568	-2.045853	0.040771	0.639283
ARHGAP33	0.0222	0.1514	0.146534	0.8835	0.985252
ARHGAP35	-0.0995	0.1072	-0.928244	0.353281	0.851846
ARHGAP36	0.0041	0.0297	0.136649	0.891308	NA
ARHGAP39	-0.1494	0.1172	-1.274543	0.202471	0.797151
ARHGAP4	-0.0151	0.1417	-0.10628	0.91536	0.988971
ARHGAP42	0.0613	0.0901	0.680087	0.496449	0.899399
ARHGAP44	-0.1573	0.1181	-1.331165	0.183135	0.787506
ARHGAP5	-0.2225	0.1222	-1.820654	0.06866	0.683565
ARHGAP6	-0.241	0.091	-2.647661	0.008105	0.434872
ARHGAP8	0.1731	0.1515	1.142268	0.253342	0.821176
ARHGAP9	-0.0282	0.1514	-0.186134	0.85234	0.97976
ARHGDIA	0.0571	0.0749	0.76341	0.445219	0.889985
ARHGDIB	0.0744	0.1449	0.513248	0.607778	0.931644
ARHGDIG	-0.1287	0.1518	-0.847786	0.396557	0.869511
ARHGEF1	0.0454	0.115	0.39479	0.692998	0.95238
ARHGEF10	0.163	0.1228	1.327238	0.18443	0.788888
ARHGEF10L	0.0471	0.1123	0.419007	0.675211	0.949203
ARHGEF11	-0.1042	0.0788	-1.322201	0.186101	0.788888
ARHGEF15	-0.0348	0.1005	-0.346346	0.729083	0.958069
ARHGEF16	0.1418	0.0917	1.547286	0.121794	0.741539
ARHGEF17	-0.2337	0.0944	-2.475995	0.013287	0.476893
ARHGEF18	-0.2996	0.1391	-2.153552	0.031275	0.611835
ARHGEF19	-0.2436	0.1475	-1.651422	0.098652	0.717215
ARHGEF2	-0.0251	0.1141	-0.220404	0.825557	0.974605
ARHGEF25	-0.2304	0.1442	-1.597831	0.110081	0.724678
ARHGEF26	-0.3104	0.1433	-2.166683	0.030259	0.605802
ARHGEF28	-0.1264	0.0954	-1.324579	0.185311	0.788888
ARHGEF3	-0.0896	0.1041	-0.860958	0.389261	0.865171
ARHGEF33	-0.1888	0.1341	-1.408022	0.159125	0.771919
ARHGEF37	0.0707	0.1313	0.53853	0.590211	0.925395
ARHGEF38	-0.0812	0.1516	-0.535719	0.592153	0.926824
ARHGEF39	0.0963	0.0956	1.008044	0.313433	0.839243
ARHGEF4	-0.0393	0.09	-0.436507	0.662469	0.945016
ARHGEF40	-0.1042	0.1053	-0.989614	0.322363	0.844899
ARHGEF5	-0.0898	0.1188	-0.755818	0.449758	0.890942
ARHGEF6	-0.1625	0.096	-1.693102	0.090436	0.712235
ARHGEF7	-0.0394	0.086	-0.457419	0.64737	0.939435
ARHGEF9	-0.097	0.1053	-0.920781	0.357165	0.852823
ARID1A	-0.1015	0.0965	-1.051512	0.293024	0.83444
ARID2	-0.0889	0.0797	-1.116211	0.264332	0.825464
ARID3A	-0.3143	0.1395	-2.253594	0.024222	0.574941
ARID3B	-0.086	0.1101	-0.780667	0.434999	0.885279
ARID3C	0.0307	0.1511	0.202952	0.839172	0.976847
ARID4A	0.0922	0.0952	0.968394	0.332848	0.845765
ARID4B	0.0541	0.0866	0.625067	0.531927	0.910546
ARID5A	-0.094	0.1282	-0.733382	0.463326	0.892956
ARID5B	0.055	0.107	0.513815	0.607381	0.931515
ARIH1	-0.0707	0.0578	-1.223967	0.220965	0.804407
ARIH2	-0.046	0.083	-0.554576	0.579185	0.924342
ARIH2OS	-0.3258	0.139	-2.34306	0.019126	0.528057
ARL1	0.0432	0.0938	0.460968	0.644822	0.9383
ARL10	-0.0536	0.1245	-0.430529	0.666811	0.946087
ARL11	0.1327	0.139	0.954681	0.339739	NA
ARL13B	0.0614	0.0891	0.689259	0.490661	0.898308
ARL14EP	0.1726	0.1048	1.646393	0.099683	0.717215
ARL15	-0.1485	0.1021	-1.454608	0.145778	0.763292
ARL16	0.0291	0.0952	0.306057	0.759561	0.961941
ARL17B	0.0079	0.0592	0.13352	0.893782	NA
ARL2	0.0756	0.0917	0.824618	0.409589	0.875461
ARL2BP	0.0205	0.0725	0.282981	0.777192	0.963929
ARL3	0.1026	0.0894	1.148325	0.250835	0.818788
ARL4A	-0.0986	0.1077	-0.915043	0.360169	0.854238
ARL4C	-0.0838	0.1178	-0.711982	0.476476	0.894797
ARL5A	0.1264	0.1287	0.982121	0.32604	0.845765
ARL5B	0.034	0.136	0.249838	0.802713	0.970716
ARL6	-0.1336	0.1126	-1.186657	0.235363	0.8138
ARL6IP1	0.1262	0.1245	1.013526	0.310809	0.837473
ARL6IP4	-0.0438	0.0815	-0.536767	0.591429	NA
ARL6IP5	0.1059	0.0846	1.250684	0.21105	0.800375
ARL6IP6	0.0554	0.1046	0.529969	0.596133	0.927802
ARL8A	-0.0606	0.0775	-0.781644	0.434424	0.885041
ARL8B	-0.0103	0.058	-0.177899	0.858802	0.97996
ARL9	0.1139	0.1303	0.873847	0.382202	NA
ARMC1	0.076	0.0802	0.947431	0.343419	0.848428
ARMC10	0.0729	0.0619	1.177282	0.239083	0.8138
ARMC12	-0.0562	0.1449	-0.388209	0.697861	0.953141
ARMC2	-0.1199	0.1438	-0.834239	0.404147	0.874323
ARMC3	0.1264	0.1489	0.849186	0.395778	0.869511
ARMC4	0.101	0.1087	0.92848	0.353159	NA
ARMC5	-0.0646	0.1313	-0.492354	0.622469	0.937252
ARMC6	0.0139	0.1177	0.118223	0.905891	0.987864
ARMC7	0.1714	0.131	1.307768	0.190952	0.790136
ARMC8	0.0724	0.0663	1.092061	0.274806	0.828667
ARMC9	0.0344	0.0965	0.357019	0.721078	0.956389
ARMCX2	-0.329	0.1483	-2.218808	0.0265	0.582853
ARMCX3	-0.122	0.0632	-1.929552	0.053662	0.666392
ARMCX5	-0.2347	0.0938	-2.502128	0.012345	NA
ARMCX6	-0.2541	0.1311	-1.938747	0.052532	0.666392
ARNT	-0.1195	0.117	-1.021809	0.306872	0.836624
ARNT2	-0.3381	0.1491	-2.267954	0.023332	0.568157
ARNTL	0.0209	0.1257	0.166318	0.867907	0.982974
ARPC1A	0.0325	0.0805	0.404512	0.685836	0.951898
ARPC1B	0.1519	0.1047	1.449929	0.147078	0.765018
ARPC2	-0.0516	0.0544	-0.949995	0.342115	0.848428
ARPC3	0.1286	0.0859	1.497052	0.13438	0.754949
ARPC4	0.0122	0.0857	0.141957	0.887114	0.985795
ARPC4-TTLL3	0.2894	0.142	2.037741	0.041576	0.639283
ARPC5	0.0656	0.0767	0.855545	0.392249	0.867516
ARPC5L	0.0173	0.1184	0.145809	0.884072	0.985385
ARPP19	0.0622	0.0963	0.646549	0.517924	0.905254
ARPP21	0.0084	0.1365	0.061374	0.951061	NA
ARRB1	0.0833	0.1484	0.561401	0.574524	0.923653
ARRB2	-0.0274	0.1015	-0.269771	0.787337	0.966337
ARRDC1	-0.0821	0.0862	-0.951857	0.34117	0.848428
ARRDC2	-0.1853	0.1516	-1.222044	0.221691	0.805023
ARRDC3	-0.018	0.1165	-0.154644	0.877102	0.984445
ARRDC4	0.0667	0.1432	0.465522	0.641557	0.938298
ARRDC5	0.0958	0.1027	0.932573	0.351041	NA
ARSA	0.1247	0.1283	0.971498	0.3313	0.845765
ARSB	-0.1204	0.1267	-0.95038	0.341919	0.848428
ARSE	0.0343	0.1515	0.226196	0.821049	0.973722
ARSG	-0.141	0.1067	-1.321673	0.186277	0.788888
ARSI	0.0017	0.0421	0.039527	0.96847	NA
ARSJ	0.1691	0.12	1.408704	0.158923	0.771919
ARSK	-0.0695	0.0766	-0.906802	0.364512	0.85603
ART1	0.0019	0.0315	0.060081	0.952091	NA
ART3	-0.0999	0.1436	-0.695983	0.486439	0.89619
ART4	0.0802	0.1377	0.582722	0.560081	0.918183
ART5	-0.0216	0.0789	-0.273901	0.784161	NA
ARTN	-0.0339	0.1334	-0.253992	0.799501	0.970087
ARV1	-0.0951	0.0783	-1.214272	0.224644	0.809501
ARVCF	0.0631	0.0999	0.63151	0.527707	0.909532
ARX	-0.0769	0.0691	-1.113353	0.265557	NA
AS3MT	-0.1143	0.1517	-0.753548	0.45112	0.890942
ASAH1	0.0456	0.0974	0.468113	0.639704	0.938298
ASAH2	-0.0297	0.0972	-0.305699	0.759834	NA
ASAP1	0.092	0.1162	0.791436	0.428689	0.884065
ASAP2	-0.1743	0.109	-1.59992	0.109616	0.724678
ASAP3	0.0122	0.095	0.128798	0.897518	0.986672
ASB1	0.016	0.0927	0.172212	0.863271	0.98118
ASB10	-0.038	0.14	-0.271727	0.785832	NA
ASB11	-0.1042	0.1096	-0.951101	0.341553	NA
ASB12	0.0031	0.0243	0.127465	0.898573	NA
ASB13	-0.0179	0.0963	-0.185818	0.852588	0.97976
ASB14	0.0763	0.1489	0.512642	0.608201	0.931824
ASB15	0.0672	0.0632	1.063714	0.287458	NA
ASB17	0.0091	0.0179	0.507282	0.611957	NA
ASB18	NA	NA	NA	NA	NA
ASB2	-0.1044	0.1344	-0.776634	0.437375	0.885535
ASB3	0.1163	0.1437	0.809244	0.418375	0.878812
ASB4	0.0955	0.1279	0.746055	0.455634	0.891153
ASB5	-0.0169	0.1377	-0.122758	0.902298	0.987531
ASB6	-0.004	0.0818	-0.048618	0.961224	0.996079
ASB7	0.0436	0.0766	0.568959	0.569384	0.921654
ASB8	-0.0057	0.0799	-0.071723	0.942822	0.993656
ASB9	0.1781	0.1504	1.184641	0.236159	0.8138
ASCC1	-0.0187	0.0787	-0.23768	0.81213	0.97193
ASCC2	0.0161	0.102	0.157941	0.874503	0.984303
ASCC3	-0.1113	0.1287	-0.864813	0.387141	0.865171
ASCL1	0.0035	0.0323	0.107042	0.914756	NA
ASCL2	0.0761	0.1514	0.5028	0.615105	0.935528
ASCL3	0.0257	0.0685	0.375696	0.707143	NA
ASF1A	0.1193	0.0877	1.360142	0.173785	0.78242
ASF1B	-0.0479	0.1333	-0.359229	0.719424	0.955925
ASGR1	-0.0781	0.1298	-0.602021	0.54716	NA
ASGR2	0.062	0.1498	0.413502	0.679239	0.950945
ASH1L	-0.1523	0.1281	-1.189165	0.234375	0.8138
ASH2L	-0.0523	0.0829	-0.631422	0.527765	0.909532
ASIC1	-0.0705	0.1515	-0.465098	0.641861	0.938298
ASIC2	NA	NA	NA	NA	NA
ASIC3	0.0364	0.0222	1.639447	0.10112	NA
ASIC4	-0.1573	0.1518	-1.036792	0.299833	0.836624
ASIC5	0.0091	0.0179	0.507282	0.611957	NA
ASIP	-0.0074	0.1511	-0.048715	0.961146	0.996079
ASL	0.2603	0.139	1.872067	0.061197	0.673916
ASMT	-0.0127	0.0666	-0.19079	0.84869	NA
ASMTL	-0.0333	0.1129	-0.295039	0.767964	0.963491
ASNA1	0.1955	0.0665	2.942083	0.00326	0.324958
ASNS	-0.3358	0.1498	-2.241699	0.024981	0.574941
ASNSD1	0.0133	0.0745	0.178379	0.858425	0.97983
ASPA	0.0484	0.1518	0.318826	0.749859	0.960452
ASPDH	0.3765	0.1513	2.488487	0.012829	0.472138
ASPG	0.2148	0.1504	1.428079	0.153269	0.768232
ASPH	-0.0703	0.1405	-0.500141	0.616976	0.936231
ASPHD1	0.0468	0.0656	0.713902	0.475288	NA
ASPHD2	-0.1357	0.1272	-1.066989	0.285977	0.831297
ASPM	-0.06	0.1493	-0.401609	0.687972	0.951898
ASPN	0.0188	0.1491	0.126201	0.899573	0.986858
ASPRV1	3e-04	0.0306	0.010484	NA	NA
ASPSCR1	0.0477	0.0894	0.533179	0.593909	0.927038
ASRGL1	-0.0281	0.1515	-0.185438	0.852886	0.97976
ASS1	0.1477	0.1297	1.139028	0.254692	0.821884
ASTE1	0.0798	0.087	0.91721	0.359033	0.854148
ASTL	NA	NA	NA	NA	NA
ASTN1	-0.4023	0.1408	-2.856945	0.004277	0.360152
ASTN2	-0.1687	0.1507	-1.11973	0.262829	0.825129
ASUN	0.0917	0.0836	1.0969	0.272685	0.828376
ASXL1	0.0562	0.1011	0.556365	0.577962	0.924156
ASXL2	-0.0978	0.1218	-0.802997	0.421976	0.879182
ASXL3	-0.0092	0.1266	-0.072753	0.942003	NA
ASZ1	-0.0543	0.0531	-1.023036	0.306291	NA
ATAD1	-0.0874	0.0628	-1.39248	0.163777	0.778895
ATAD2	-0.0702	0.1226	-0.572816	0.566769	0.921381
ATAD2B	0.0169	0.1221	0.138139	0.890131	0.986046
ATAD3A	-0.1065	0.0905	-1.176696	0.239317	0.8138
ATAD5	-0.0854	0.1305	-0.654238	0.512958	0.90406
ATAT1	0.1211	0.1367	0.886131	0.375547	0.85968
ATCAY	-0.2923	0.1459	-2.004174	0.045051	0.646943
ATE1	-0.0719	0.0772	-0.931056	0.351824	0.851062
ATF1	0.0461	0.0873	0.528349	0.597257	0.928275
ATF2	0.0639	0.0734	0.871204	0.383643	0.864014
ATF3	0.1477	0.1513	0.976337	0.328898	0.845765
ATF4	-0.0506	0.109	-0.464526	0.642271	0.938298
ATF5	-0.094	0.1398	-0.672507	0.501261	0.900691
ATF6	-0.0378	0.0629	-0.601896	0.547244	0.915147
ATF6B	-0.0356	0.0733	-0.485262	0.627491	0.937769
ATF7	-0.0127	0.0893	-0.142034	0.887053	0.985795
ATF7IP	-0.1601	0.0981	-1.631667	0.10275	0.717215
ATF7IP2	0.0353	0.0873	0.403859	0.686316	0.951898
ATG10	-0.2011	0.1021	-1.970114	0.048825	0.660747
ATG13	-0.0884	0.0703	-1.258395	0.208249	0.798141
ATG14	-0.0081	0.1143	-0.070828	0.943535	0.993656
ATG16L1	0.1076	0.0803	1.340768	0.179996	0.787416
ATG16L2	0.1052	0.1384	0.75993	0.447297	0.890942
ATG2A	-0.0239	0.0818	-0.292668	0.769776	0.963929
ATG2B	-0.0226	0.0877	-0.257875	0.796504	0.969145
ATG3	0.1282	0.0759	1.689141	0.091192	0.71251
ATG4A	0.1607	0.091	1.764621	0.077627	0.695517
ATG4B	-0.1102	0.0698	-1.578483	0.114455	0.729764
ATG4C	0.1395	0.0878	1.588439	0.112187	0.727786
ATG4D	0.0355	0.0917	0.386702	0.698977	0.953141
ATG5	0.0777	0.1026	0.757515	0.448741	0.890942
ATG7	0.0276	0.0603	0.45731	0.647448	0.939435
ATG9A	0.0037	0.0702	0.052526	0.958109	0.995923
ATG9B	-0.1586	0.1291	-1.22898	0.219079	NA
ATHL1	0.043	0.1373	0.313045	0.754247	0.961185
ATIC	-0.0058	0.0658	-0.087472	0.930296	0.990855
ATL1	-0.1258	0.1192	-1.055198	0.291335	0.833369
ATL2	0.1503	0.1017	1.47847	0.139282	0.756739
ATL3	-0.1415	0.1205	-1.174419	0.240227	0.814437
ATM	0.054	0.1223	0.441838	0.658606	0.943937
ATMIN	-0.1279	0.094	-1.359928	0.173853	0.78242
ATN1	-0.0397	0.0879	-0.451874	0.65136	0.941245
ATOH1	NA	NA	NA	NA	NA
ATOH7	0.2521	0.1489	1.69386	0.090292	0.712235
ATOH8	-0.1471	0.1375	-1.069738	0.284737	0.829958
ATOX1	0.218	0.0998	2.184568	0.028921	0.599459
ATP10A	-0.123	0.1212	-1.01471	0.310244	0.836876
ATP10B	0.0982	0.1518	0.647059	0.517594	0.905254
ATP10D	-0.1492	0.1131	-1.319649	0.186952	0.788888
ATP11A	0.0203	0.1244	0.163542	0.870092	0.983651
ATP11B	-0.0112	0.0896	-0.125416	0.900194	0.986946
ATP11C	0.1525	0.1217	1.252866	0.210255	0.800375
ATP12A	-0.004	0.0606	-0.066223	NA	NA
ATP13A1	-0.0426	0.0923	-0.461115	0.644716	0.9383
ATP13A2	-0.0312	0.0827	-0.377102	0.706098	0.953141
ATP13A3	-0.0514	0.0753	-0.683276	0.494433	0.898892
ATP13A4	-0.0589	0.0892	-0.660204	0.509123	NA
ATP13A5	-0.0329	0.1168	-0.282	0.777943	NA
ATP1A1	-0.2832	0.1147	-2.470006	0.013511	0.476893
ATP1A3	0.1208	0.1173	1.029716	0.303144	NA
ATP1A4	0.005	0.051	0.099048	0.9211	NA
ATP1B1	-0.1689	0.0913	-1.85101	0.064168	0.681043
ATP1B2	-0.0058	0.1368	-0.042143	0.966384	0.996275
ATP1B3	-0.0011	0.1013	-0.010907	0.991298	0.998527
ATP1B4	-0.0077	0.0179	-0.429303	0.667702	NA
ATP2A1	0.1695	0.1515	1.118926	0.263172	0.825441
ATP2A2	-0.1505	0.072	-2.092062	0.036433	0.63385
ATP2A3	-0.372	0.1291	-2.882555	0.003945	0.340596
ATP2B2	-0.0202	0.1308	-0.154552	0.877175	0.984445
ATP2B3	0.004	0.1464	0.027668	0.977927	0.997536
ATP2C1	-0.259	0.085	-3.048084	0.002303	0.281459
ATP2C2	-0.1184	0.1439	-0.822518	0.410782	0.876115
ATP4A	-0.2631	0.1428	-1.842803	0.065358	0.681043
ATP4B	-0.0077	0.0179	-0.429303	0.667702	NA
ATP5A1	-0.0576	0.0933	-0.618043	0.536547	0.911828
ATP5B	-0.0698	0.0933	-0.748555	0.454125	0.891029
ATP5C1	-0.0631	0.0804	-0.784515	0.432738	0.885041
ATP5D	-0.0407	0.1105	-0.368554	0.71246	0.954538
ATP5E	-1e-04	0.1357	-0.000463	0.999631	0.999761
ATP5F1	-0.0318	0.0904	-0.351491	0.72522	0.957072
ATP5G1	-0.0049	0.1098	-0.044228	0.964723	0.996275
ATP5G2	-0.0317	0.0857	-0.370197	0.711236	0.954077
ATP5G3	-0.0811	0.0905	-0.896091	0.370204	0.857699
ATP5H	0.061	0.0874	0.69844	0.484902	0.896038
ATP5I	0.0179	0.1158	0.154807	0.876973	0.984445
ATP5J	0.105	0.1062	0.988187	0.323061	0.844899
ATP5J2	0.1333	0.1191	1.119138	0.263081	0.825441
ATP5J2-PTCD1	-0.0911	0.1331	-0.684637	0.493573	0.898892
ATP5L	0.1135	0.0957	1.18601	0.235618	0.8138
ATP5O	-0.03	0.0884	-0.338972	0.734631	0.958669
ATP5S	0.1157	0.0931	1.242539	0.214038	0.801538
ATP5SL	0.1489	0.067	2.223628	0.026173	0.5807
ATP6AP1	-0.0522	0.0862	-0.605652	0.544746	0.915147
ATP6AP1L	0.0219	0.1516	0.144182	0.885357	0.985458
ATP6AP2	0.0524	0.0912	0.574508	0.565624	0.920701
ATP6V0A1	-0.0118	0.1115	-0.105959	0.915615	0.989089
ATP6V0A4	-0.2594	0.1001	-2.592076	0.00954	0.440598
ATP6V0B	0.0312	0.0837	0.372723	0.709354	0.953521
ATP6V0C	0.0616	0.0797	0.772856	0.439608	0.886013
ATP6V0D1	0.0644	0.0862	0.747026	0.455048	0.891102
ATP6V0D2	-0.1776	0.117	-1.517585	0.129119	0.748968
ATP6V0E1	0.0129	0.0725	0.178369	0.858433	0.97983
ATP6V0E2	-0.0546	0.0873	-0.625139	0.53188	0.910546
ATP6V1A	-0.0158	0.0773	-0.2039	0.838431	0.976847
ATP6V1B1	6e-04	0.1492	0.004214	0.996638	0.999761
ATP6V1B2	0.0349	0.103	0.339365	0.734335	0.958574
ATP6V1C1	0.0186	0.0785	0.236721	0.812873	0.972142
ATP6V1C2	-0.1064	0.1128	-0.94307	0.345645	0.849092
ATP6V1D	-0.0689	0.0923	-0.746683	0.455255	0.891102
ATP6V1E1	0.1094	0.1137	0.961912	0.336094	0.848198
ATP6V1E2	-0.0796	0.1232	-0.645897	0.518346	NA
ATP6V1F	0.0808	0.0927	0.871726	0.383358	0.864014
ATP6V1G1	0.2086	0.1179	1.769702	0.076777	0.694505
ATP6V1G2	-0.3733	0.1459	-2.55874	0.010505	0.448765
ATP6V1G3	-0.1403	0.113	-1.241212	0.214527	0.801538
ATP6V1H	0.053	0.0976	0.542898	0.5872	0.925192
ATP7A	-0.194	0.143	-1.35692	0.174807	0.783963
ATP7B	-0.1013	0.1517	-0.667839	0.504236	0.901042
ATP8A1	0.0641	0.1168	0.548296	0.583489	0.925143
ATP8A2	-0.055	0.1368	-0.402043	0.687652	0.951898
ATP8B1	-0.2351	0.1418	-1.657233	0.097472	0.717215
ATP8B2	0.003	0.1318	0.022567	0.981996	0.997536
ATP8B3	0.0119	0.1505	0.079112	0.936943	0.991826
ATP8B4	-0.02	0.1514	-0.132027	0.894963	0.986336
ATP9A	-0.1021	0.1151	-0.887116	0.375016	0.859027
ATP9B	-0.0152	0.0741	-0.205423	0.837241	0.976847
ATPAF1	-0.1042	0.0977	-1.067016	0.285965	0.831297
ATPAF2	0.042	0.0952	0.441525	0.658833	0.943937
ATPIF1	0.2429	0.1248	1.945307	0.051738	0.666392
ATR	0.0165	0.1102	0.149326	0.881297	0.984902
ATRAID	0.0512	0.0736	0.695508	0.486737	0.89619
ATRIP	-0.0178	0.0675	-0.263681	0.792025	0.967161
ATRN	-0.2225	0.1146	-1.941976	0.05214	0.666392
ATRNL1	-0.4595	0.1507	-3.049638	0.002291	0.281459
ATRX	-0.0721	0.0871	-0.827298	0.408068	0.874865
ATXN1	-0.099	0.0724	-1.366475	0.17179	0.78242
ATXN10	-0.0276	0.0587	-0.469732	0.638547	0.938298
ATXN1L	-0.1127	0.0748	-1.506719	0.131883	0.7545
ATXN2	0.148	0.0769	1.925189	0.054206	0.666392
ATXN2L	0.0611	0.1262	0.483872	0.628477	0.937769
ATXN7	-0.0699	0.1314	-0.531878	0.59481	0.927663
ATXN7L1	0.023	0.1453	0.158657	0.873939	NA
ATXN7L2	-0.0257	0.138	-0.18666	0.851927	0.97976
ATXN7L3	-0.0667	0.082	-0.8126	0.416447	0.878524
ATXN7L3B	-0.0932	0.0652	-1.42998	0.152723	0.768232
AUH	-0.0625	0.0807	-0.774146	0.438844	0.885659
AUNIP	0.0423	0.1489	0.283929	0.776465	0.963929
AUP1	0.1716	0.0785	2.185798	0.02883	0.598507
AURKA	-0.025	0.1461	-0.171349	0.863949	0.981241
AURKAIP1	-0.0671	0.0897	-0.748698	0.454039	0.891029
AURKB	-0.115	0.1205	-0.954178	0.339994	NA
AURKC	-0.0943	0.1033	-0.912805	0.361345	NA
AUTS2	-0.1832	0.1363	-1.343842	0.178999	0.787342
AVEN	0.1095	0.0723	1.514366	0.129933	0.750478
AVIL	0.1179	0.1518	0.777081	0.437111	0.885535
AVL9	0.0434	0.0587	0.738788	0.460036	0.892625
AVP	0.038	0.0376	1.009715	0.312632	NA
AVPI1	0.1385	0.1469	0.943277	0.345539	0.849092
AVPR1A	-0.1329	0.1469	-0.904737	0.365605	0.85603
AVPR1B	NA	NA	NA	NA	NA
AVPR2	-0.055	0.1462	-0.376086	0.706853	0.953141
AWAT1	NA	NA	NA	NA	NA
AWAT2	0.0194	0.041	0.472535	0.636545	NA
AXDND1	0.0025	0.0357	0.070823	0.943538	NA
AXIN1	0.0562	0.0826	0.680048	0.496474	0.899399
AXIN2	-0.2463	0.1232	-1.998467	0.045666	0.648973
AXL	-0.1976	0.1027	-1.924275	0.05432	0.666392
AZGP1	0.3356	0.1275	2.632071	0.008487	0.437019
AZI1	-0.0883	0.1238	-0.713204	0.475719	0.894797
AZI2	0.0299	0.0898	0.33345	0.738794	0.959557
AZIN1	-0.0656	0.0582	-1.128531	0.259096	0.823296
B2M	0.07	0.1144	0.611686	0.540746	0.913325
B3GALNT1	-0.1838	0.126	-1.459008	0.144563	0.76203
B3GALNT2	-0.0013	0.1189	-0.01062	0.991527	0.998527
B3GALT1	-0.1364	0.1424	-0.958301	0.337911	NA
B3GALT2	0.214	0.1514	1.413653	0.157464	0.771919
B3GALT4	0.1363	0.1516	0.898774	0.368773	0.857699
B3GALT5	-0.1359	0.1329	-1.022497	0.306546	NA
B3GALT6	-0.0038	0.1201	-0.031484	0.974884	0.997536
B3GALTL	-0.014	0.0831	-0.16886	0.865907	0.982034
B3GAT1	0.0367	0.0905	0.406055	0.684702	NA
B3GAT2	0.0216	0.0455	0.475977	0.63409	NA
B3GAT3	-0.0227	0.0713	-0.318315	0.750246	0.960551
B3GNT1	-0.0068	0.0877	-0.07713	0.93852	0.992633
B3GNT2	-0.2001	0.0929	-2.153576	0.031273	0.611835
B3GNT3	-0.1775	0.1433	-1.238488	0.215535	0.802912
B3GNT4	-0.0354	0.136	-0.260373	0.794576	0.968301
B3GNT5	-0.1211	0.1391	-0.870434	0.384063	0.864269
B3GNT6	0.0842	0.1414	0.59561	0.551436	NA
B3GNT7	-0.0192	0.1204	-0.159371	0.873376	0.984303
B3GNT8	0.1972	0.1375	1.434406	0.151456	0.768232
B3GNT9	-0.0892	0.1415	-0.630143	0.528601	0.909681
B3GNTL1	-0.0176	0.0626	-0.281647	0.778214	0.964155
B4GALNT1	0.3748	0.138	2.715366	0.00662	0.416043
B4GALNT2	-0.0196	0.1506	-0.130254	0.896365	0.986336
B4GALNT3	-0.3929	0.1492	-2.634143	0.008435	0.437019
B4GALNT4	-0.1615	0.1275	-1.266416	0.205364	0.797589
B4GALT1	-0.1147	0.1033	-1.110433	0.266812	0.826666
B4GALT2	-0.0108	0.0765	-0.141469	0.8875	0.985871
B4GALT3	0.0087	0.0947	0.092268	0.926485	0.990855
B4GALT4	-0.2057	0.1168	-1.762203	0.078035	0.696959
B4GALT6	-0.1943	0.1098	-1.769453	0.076818	0.694505
B4GALT7	0.002	0.0552	0.035875	0.971382	0.996697
B9D1	0.0688	0.0949	0.725168	0.468349	0.893817
B9D2	0.0369	0.0807	0.457032	0.647648	0.939435
BAALC	-0.4953	0.1498	-3.305823	0.000947	0.238306
BAAT	0.145	0.1477	0.981834	0.326181	0.845765
BACE1	-0.0867	0.079	-1.097172	0.272566	0.828376
BACE2	0.0138	0.1519	0.091165	0.927362	0.990855
BACH2	0.0159	0.1513	0.105072	0.916319	0.989298
BAD	0.0017	0.0861	0.019605	0.984358	0.997536
BAG2	0.0287	0.1184	0.242116	0.80869	0.971518
BAG3	0.0134	0.0851	0.157653	0.87473	0.984303
BAG4	-0.0112	0.1177	-0.094754	0.92451	0.990855
BAG5	-0.0716	0.0885	-0.809004	0.418513	0.878812
BAG6	0.0105	0.0556	0.189054	0.85005	0.97976
BAHCC1	-0.212	0.1222	-1.735483	0.082655	0.699156
BAHD1	0.0326	0.06	0.543388	0.586863	0.925143
BAI1	-0.3775	0.1518	-2.486888	0.012887	0.472138
BAI2	-0.1039	0.1345	-0.772201	0.439996	0.886663
BAI3	-0.0167	0.1343	-0.124	0.901316	0.987368
BAIAP2	-0.1304	0.0925	-1.409769	0.158608	0.771919
BAIAP2L1	0.0141	0.084	0.168315	0.866335	0.982272
BAIAP2L2	0.0954	0.1514	0.629896	0.528763	0.909681
BAIAP3	-0.0821	0.1134	-0.723901	0.469127	0.893817
BAK1	-0.2287	0.1025	-2.230166	0.025736	0.580012
BAMBI	-0.2267	0.0958	-2.365913	0.017986	0.516555
BANF1	0.1488	0.1062	1.401156	0.161167	0.774682
BANF2	4e-04	0.0182	0.019501	0.984441	NA
BANK1	-0.0714	0.1503	-0.475245	0.634613	0.938298
BANP	-0.0093	0.1347	-0.068959	0.945022	0.994081
BAP1	-0.0292	0.0777	-0.375521	0.707273	0.953141
BARD1	0.1157	0.1172	0.986634	0.323822	0.844899
BARHL1	5e-04	0.0187	0.027552	0.978019	NA
BARHL2	NA	NA	NA	NA	NA
BARX1	0.0251	0.0694	0.361951	0.717389	NA
BARX2	-0.1236	0.1395	-0.885931	0.375655	0.85968
BATF	0.1331	0.1065	1.249686	0.211414	NA
BATF2	-0.3519	0.1512	-2.326983	0.019966	0.534195
BATF3	0.0222	0.1504	0.147655	0.882615	0.985252
BAX	-0.033	0.1247	-0.264835	0.791137	0.966533
BAZ1A	0.1765	0.1397	1.263552	0.206391	0.797589
BAZ1B	-0.0789	0.1221	-0.646236	0.518126	0.905309
BAZ2A	0	0.0954	0.000299	0.999761	0.999761
BAZ2B	0.0197	0.0948	0.208237	0.835044	0.976512
BBC3	0.0272	0.1287	0.211054	0.832845	0.975751
BBIP1	0.1411	0.1025	1.3768	0.168574	0.782102
BBOX1	-0.2751	0.1445	-1.903701	0.056949	0.666644
BBS1	-0.15	0.1274	-1.177515	0.23899	0.8138
BBS10	0.0564	0.0981	0.574612	0.565554	0.920697
BBS12	0.021	0.1115	0.188101	0.850797	0.97976
BBS2	0.0302	0.1039	0.290607	0.771352	0.963929
BBS4	0.1124	0.108	1.041454	0.297665	0.836037
BBS5	-0.042	0.0853	-0.492788	0.622163	0.937252
BBS7	-0.1539	0.0961	-1.600644	0.109456	0.724503
BBX	-0.0375	0.066	-0.568603	0.569626	0.921654
BCAM	-0.0588	0.1423	-0.413057	0.679565	0.950945
BCAN	0.2562	0.1324	1.934565	0.053044	0.666392
BCAP29	0.0925	0.0693	1.334815	0.181937	0.787506
BCAP31	0.1046	0.069	1.516097	0.129495	0.749784
BCAR1	0.1218	0.0863	1.411636	0.158057	0.771919
BCAR3	-0.2128	0.0919	-2.316376	0.020538	0.53851
BCAS1	-0.1325	0.1517	-0.873242	0.382531	0.864014
BCAS2	0.0268	0.1162	0.230421	0.817765	0.973137
BCAS3	-0.0563	0.0859	-0.655148	0.512373	0.904033
BCAS4	-0.0632	0.1442	-0.438567	0.660975	0.944545
BCAT1	-0.1398	0.124	-1.127638	0.259473	NA
BCAT2	-0.2458	0.1032	-2.381961	0.017221	0.509703
BCCIP	0.13	0.0883	1.472206	0.140965	0.760801
BCDIN3D	0.0796	0.123	0.647208	0.517497	0.905254
BCHE	-0.0649	0.1178	-0.551106	0.581561	0.925085
BCKDHA	0.0166	0.0719	0.230387	0.817791	0.973137
BCKDHB	-0.0347	0.1169	-0.296879	0.766559	0.963491
BCKDK	0.0455	0.0632	0.720284	0.47135	0.893817
BCL10	0.1117	0.0769	1.451902	0.146529	0.764017
BCL11A	-0.1732	0.1454	-1.190759	0.233748	0.8138
BCL2	-0.1142	0.1299	-0.879274	0.379253	0.862097
BCL2A1	0.317	0.1487	2.131146	0.033077	0.616305
BCL2L1	-0.0574	0.0882	-0.651625	0.514643	0.904809
BCL2L10	0.0388	0.1187	0.326593	0.743976	0.959867
BCL2L11	-0.2062	0.1515	-1.360462	0.173684	0.78242
BCL2L12	-0.1163	0.1288	-0.902989	0.366532	0.856706
BCL2L13	0.0588	0.1051	0.559092	0.576099	0.924156
BCL2L14	-0.3141	0.1187	-2.647199	0.008116	0.434872
BCL2L15	0.029	0.1511	0.192048	0.847704	0.979516
BCL3	0.4907	0.1511	3.247146	0.001166	0.238306
BCL6	0.0149	0.1518	0.098119	0.921837	0.990679
BCL6B	-0.174	0.1357	-1.282198	0.199773	0.795529
BCL7A	-0.259	0.1092	-2.371061	0.017737	0.513769
BCL7B	-0.0251	0.0849	-0.295178	0.767858	0.963491
BCL7C	0.0953	0.0888	1.073256	0.283156	0.829958
BCL9	-0.0635	0.0822	-0.773126	0.439448	0.885992
BCL9L	-0.1511	0.0945	-1.59848	0.109936	0.724678
BCLAF1	-0.0027	0.0898	-0.030074	0.976008	0.997536
BCMO1	0.1088	0.1241	0.87696	0.380509	0.862742
BCO2	0.1756	0.14	1.254444	0.209681	NA
BCOR	-0.0115	0.0869	-0.131859	0.895096	0.986336
BCORL1	0.1088	0.1306	0.833404	0.404617	0.874381
BCR	-0.2691	0.151	-1.782711	0.074633	0.693403
BCS1L	-0.0452	0.0868	-0.521389	0.602096	0.93025
BDH1	0.1087	0.1013	1.073307	0.283133	0.829958
BDH2	0.2736	0.1308	2.091816	0.036455	0.63385
BDKRB1	-0.1225	0.083	-1.476013	0.13994	NA
BDKRB2	0.0562	0.1406	0.399609	0.689444	0.951898
BDNF	0.0888	0.0745	1.191875	0.23331	NA
BDP1	0.007	0.1111	0.062749	0.949966	0.99442
BEAN1	0.0487	0.1393	0.349796	0.726492	0.957192
BECN1	-0.0127	0.0455	-0.278116	0.780923	0.965526
BEGAIN	-0.1428	0.1393	-1.024958	0.305383	NA
BEND2	NA	NA	NA	NA	NA
BEND3	0.0295	0.1121	0.262904	0.792625	0.967165
BEND4	-0.1001	0.1459	-0.686201	0.492586	0.8986
BEND5	-0.0143	0.1012	-0.141068	0.887816	0.985871
BEND6	-0.094	0.1461	-0.643321	0.520016	0.905852
BEND7	0.1246	0.0925	1.347008	0.177978	0.786498
BEST1	-0.0182	0.1517	-0.119626	0.90478	0.987855
BEST2	NA	NA	NA	NA	NA
BEST3	-0.2079	0.1515	-1.372241	0.169988	0.782102
BEST4	0.1312	0.151	0.868761	0.384978	0.865104
BET1	0.0693	0.0943	0.734152	0.462856	0.892879
BET1L	-0.0201	0.0699	-0.287386	0.773816	0.963929
BEX2	-0.0495	0.1063	-0.465256	0.641748	0.938298
BFAR	0.1215	0.0919	1.321292	0.186404	0.788888
BFSP1	-0.2564	0.1346	-1.905287	0.056743	NA
BFSP2	3e-04	0.0861	0.00313	0.997503	NA
BGLAP	-0.0171	0.1424	-0.120136	0.904375	0.987855
BGN	-0.0757	0.1109	-0.682878	0.494684	0.898892
BHLHA15	0.159	0.1518	1.046978	0.29511	0.835458
BHLHA9	NA	NA	NA	NA	NA
BHLHB9	-0.2142	0.1318	-1.625152	0.10413	0.717223
BHLHE22	0.0545	0.1337	0.407735	0.683468	0.951191
BHLHE40	0.0979	0.1282	0.763664	0.445068	0.889985
BHLHE41	-0.2101	0.1494	-1.40683	0.159478	0.771919
BHMT	0.2917	0.136	2.145143	0.031941	0.615053
BHMT2	0.1297	0.1487	0.8719	0.383263	0.864014
BICC1	-0.0586	0.1411	-0.415689	0.677637	0.95074
BICD1	-0.1817	0.1516	-1.198252	0.230819	0.812196
BICD2	-0.12	0.0839	-1.430985	0.152434	0.768232
BID	0.0993	0.1112	0.892951	0.371883	0.857699
BIK	0.0531	0.1492	0.355794	0.721995	0.956726
BIN1	0.0992	0.129	0.768861	0.441976	0.888075
BIN2	0.2106	0.1488	1.414985	0.157073	0.771919
BIN3	0.0806	0.0652	1.234616	0.216973	0.803821
BIRC2	0.0485	0.0826	0.587369	0.556956	0.918107
BIRC5	-0.0637	0.1332	-0.477972	0.63267	0.938298
BIRC6	-0.0527	0.0951	-0.5544	0.579305	0.924342
BIRC7	-0.1749	0.1474	-1.187134	0.235175	0.8138
BIVM	0.1	0.0669	1.495709	0.13473	0.754949
BLCAP	-0.0763	0.0588	-1.29851	0.194112	0.79426
BLID	0.0032	0.0526	0.061737	0.950773	NA
BLK	-0.3532	0.1463	-2.41352	0.015799	0.501187
BLM	-0.087	0.1513	-0.574658	0.565523	0.920697
BLMH	0.025	0.0897	0.278565	0.780579	0.965335
BLNK	-0.225	0.0921	-2.442085	0.014603	0.488777
BLOC1S1	0.0899	0.0869	1.034351	0.300972	0.836624
BLOC1S2	0.1796	0.0843	2.131473	0.03305	0.616305
BLOC1S3	-0.1747	0.1516	-1.152478	0.249125	0.816877
BLOC1S4	0.0891	0.1139	0.782631	0.433844	0.885041
BLOC1S5	-0.0528	0.0712	-0.74274	0.457639	0.891354
BLOC1S6	-0.0054	0.0554	-0.09755	0.922289	0.990855
BLVRA	0.1475	0.1357	1.08711	0.276988	0.828667
BLVRB	0.2355	0.1333	1.766749	0.07727	0.694505
BLZF1	-0.0061	0.1035	-0.058945	0.952996	0.994554
BMF	-0.171	0.1173	-1.45723	0.145053	0.76205
BMI1	NA	NA	NA	NA	NA
BMP1	0.0025	0.1209	0.020419	0.983709	0.997536
BMP10	-0.0077	0.0179	-0.429303	0.667702	NA
BMP15	-0.173	0.0937	-1.845159	0.065014	NA
BMP2	-0.019	0.1347	-0.141177	0.88773	0.985871
BMP2K	-0.0321	0.0824	-0.38983	0.696663	0.953141
BMP3	0.0328	0.1444	0.227186	0.820279	0.973722
BMP4	-0.1422	0.1305	-1.089818	0.275793	0.828667
BMP5	0.0273	0.1508	0.181096	0.856292	0.97983
BMP6	-0.4658	0.1481	-3.143975	0.001667	0.268973
BMP7	-0.3113	0.1194	-2.607252	0.009127	0.440598
BMP8B	0.055	0.0498	1.104507	0.269373	NA
BMPER	-0.0146	0.151	-0.09647	0.923147	0.990855
BMPR1A	-0.3597	0.1454	-2.47334	0.013386	0.476893
BMPR1B	-0.2277	0.1502	-1.515933	0.129536	0.749784
BMS1	-0.0138	0.0636	-0.217125	0.828111	0.97506
BMX	-0.0252	0.1244	-0.202221	0.839744	0.976847
BNC1	-0.1079	0.1511	-0.714426	0.474964	0.894797
BNC2	-0.0018	0.1516	-0.011722	0.990648	0.998418
BNIP1	-0.0903	0.0916	-0.985602	0.324329	0.844899
BNIP2	-0.2273	0.1251	-1.816656	0.06927	0.684232
BNIP3	0.1516	0.1395	1.086666	0.277185	0.828667
BNIP3L	0.0537	0.1079	0.49762	0.618752	0.936231
BNIPL	0.0095	0.1506	0.063277	0.949546	0.99442
BOC	-0.1057	0.1305	-0.809824	0.418041	0.878812
BOD1	0.116	0.1012	1.145939	0.25182	0.820293
BOD1L1	-0.1614	0.1312	-1.230517	0.218503	0.804019
BOK	0.1808	0.1238	1.460183	0.14424	0.76203
BOLA1	0.1704	0.0851	2.002899	0.045188	0.646943
BOLA2	0.0642	0.1039	0.618018	0.536563	0.911828
BOLA3	0.0663	0.1206	0.549685	0.582536	0.925143
BOLL	0.017	0.0911	0.186175	0.852307	NA
BOP1	0.0362	0.0714	0.506396	0.612579	0.934412
BORA	0.0814	0.1161	0.700852	0.483395	0.895451
BPGM	0.0051	0.0703	0.072883	0.941899	0.99363
BPHL	0.1848	0.1496	1.23563	0.216596	0.803821
BPI	5e-04	0.0208	0.025318	0.979801	NA
BPIFA1	0.1405	0.1203	1.168327	0.242675	0.814437
BPIFA2	-0.0077	0.0179	-0.429303	0.667702	NA
BPIFA3	0.0806	0.0582	1.383546	0.166497	NA
BPIFB1	0.0145	0.0814	0.178587	0.858262	0.97983
BPIFB2	-0.013	0.0323	-0.402669	0.687192	NA
BPIFB3	-0.0379	0.0655	-0.579254	0.562418	NA
BPIFB4	0.0046	0.0408	0.111937	0.910873	NA
BPIFB6	NA	NA	NA	NA	NA
BPIFC	-0.0767	0.1454	-0.527351	0.59795	0.928648
BPNT1	0.2009	0.0889	2.259866	0.02383	0.572754
BPTF	-0.1742	0.0968	-1.800435	0.071792	0.689733
BRAF	-0.1251	0.122	-1.025339	0.305203	0.836624
BRAP	-0.0277	0.0685	-0.404559	0.685802	0.951898
BRAT1	0.0198	0.1196	0.165568	0.868497	0.982974
BRCA1	-0.0711	0.1232	-0.577067	0.563894	0.919777
BRCA2	0.1388	0.1203	1.15358	0.248673	0.816686
BRCC3	0.0347	0.0518	0.670062	0.502818	0.900883
BRD1	-0.0192	0.0663	-0.290188	0.771673	0.963929
BRD2	0.0036	0.0918	0.038921	0.968953	0.996379
BRD3	-0.1661	0.1075	-1.544686	0.122422	0.742287
BRD4	-0.1018	0.0919	-1.107093	0.268254	0.826666
BRD7	-0.0601	0.098	-0.612943	0.539914	0.912746
BRD8	-6e-04	0.0839	-0.007658	0.99389	0.998923
BRD9	-0.0701	0.0779	-0.900091	0.368072	0.857169
BRDT	0.0014	0.0543	0.025347	0.979778	NA
BRE	-8e-04	0.071	-0.011687	0.990675	0.998418
BRF1	-0.0597	0.0468	-1.277314	0.201492	0.796861
BRF2	0.0199	0.1059	0.188067	0.850824	0.97976
BRI3	0.1027	0.1011	1.01566	0.309792	0.836624
BRI3BP	-0.3122	0.1478	-2.112381	0.034654	0.629571
BRICD5	0.0993	0.1324	0.750105	0.453192	0.890942
BRINP1	-0.1558	0.1498	-1.039942	0.298367	0.836624
BRIP1	-0.0329	0.1486	-0.221511	0.824694	0.974328
BRIX1	-0.0333	0.0885	-0.375636	0.707187	0.953141
BRK1	0.0427	0.0886	0.481437	0.630206	0.938072
BRMS1	0.0251	0.086	0.291323	0.770804	0.963929
BRMS1L	0.1161	0.1154	1.005631	0.314593	0.839916
BROX	-0.09	0.0852	-1.055567	0.291166	0.833238
BRPF1	-0.0637	0.0792	-0.804164	0.421302	0.878859
BRPF3	-0.0117	0.084	-0.139803	0.888816	0.985887
BRS3	-0.0077	0.0179	-0.429303	0.667702	NA
BRSK1	-0.1431	0.1374	-1.041337	0.297719	0.836037
BRSK2	-0.0426	0.1503	-0.283121	0.777084	0.963929
BRWD1	-0.1171	0.1271	-0.921308	0.35689	0.852823
BRWD3	-0.0408	0.1029	-0.396478	0.691752	0.952285
BSCL2	0.0447	0.1034	0.432624	0.665288	0.946087
BSDC1	-0.0376	0.0903	-0.416575	0.676989	0.950323
BSG	0.2101	0.1286	1.634428	0.102169	0.717215
BSN	-0.051	0.144	-0.354057	0.723296	0.956726
BSND	-0.1874	0.12	-1.560656	0.118605	0.734159
BSPRY	-0.0054	0.0813	-0.066218	0.947204	0.994209
BST1	0.0992	0.1514	0.655128	0.512385	0.904033
BST2	-0.0873	0.1417	-0.616093	0.537833	0.912263
BSX	NA	NA	NA	NA	NA
BTAF1	-0.0159	0.0748	-0.212587	0.831649	0.975705
BTBD10	-0.1472	0.149	-0.987879	0.323212	0.844899
BTBD11	-0.0369	0.1321	-0.279525	0.779842	0.964732
BTBD16	0.0132	0.1401	0.094529	0.924689	NA
BTBD17	0.0352	0.1342	0.261899	0.793399	NA
BTBD18	-0.0831	0.1413	-0.588314	0.556321	0.918107
BTBD19	-0.1338	0.1446	-0.925323	0.354798	NA
BTBD2	0.0578	0.0593	0.974763	0.329678	0.845765
BTBD3	0.0879	0.1063	0.82757	0.407914	0.874865
BTBD6	0.0272	0.0613	0.444174	0.656917	0.943885
BTBD7	-0.263	0.1395	-1.8849	0.059443	0.668868
BTBD8	-0.1591	0.1517	-1.04882	0.294261	0.835081
BTBD9	-0.0892	0.0846	-1.054663	0.291579	0.833389
BTC	0.0198	0.1507	0.131593	0.895307	0.986336
BTD	0.1003	0.1346	0.744668	0.456472	0.891354
BTF3	0.1537	0.0731	2.103107	0.035456	0.63385
BTF3L4	-0.0736	0.0965	-0.763349	0.445255	0.889985
BTG1	0.1194	0.1076	1.109532	0.267201	0.826666
BTG2	0.1336	0.1406	0.949704	0.342263	0.848428
BTG3	-0.1446	0.1295	-1.116731	0.26411	0.825464
BTG4	0.0548	0.0441	1.243273	0.213767	NA
BTK	0.2061	0.1513	1.362275	0.173111	0.78242
BTLA	0.3283	0.1471	2.232406	0.025588	0.580012
BTN1A1	-0.0379	0.0927	-0.409024	0.682522	0.951191
BTN2A1	0.1217	0.084	1.449061	0.14732	NA
BTN2A2	-0.0301	0.1006	-0.299119	0.76485	NA
BTNL8	7e-04	0.0179	0.038989	0.968899	NA
BTNL9	0.1099	0.1441	0.763022	0.445451	0.890113
BTRC	-0.2034	0.1237	-1.644644	0.100043	0.717215
BUB1	-0.1164	0.1503	-0.774537	0.438614	0.885589
BUB1B	-0.0596	0.1519	-0.392405	0.694759	0.952664
BUB3	0.0461	0.0586	0.786971	0.431299	0.884923
BUD13	0.0201	0.0839	0.239876	0.810426	0.97166
BUD31	0.1073	0.0821	1.307074	0.191187	0.790136
BVES	-0.0547	0.1367	-0.39989	0.689237	0.951898
BYSL	0.0972	0.0818	1.188721	0.234549	0.8138
BZRAP1	-0.0875	0.1314	-0.66571	0.505597	0.901702
BZW1	-0.1865	0.1075	-1.73511	0.082721	0.699156
BZW2	4e-04	0.0837	0.004357	0.996524	0.999761
C10orf107	0.0269	0.1027	0.261912	0.79339	0.967628
C10orf11	0.251	0.1143	2.196358	0.028066	0.595411
C10orf111	0.0749	0.1379	0.543461	0.586812	0.925143
C10orf113	NA	NA	NA	NA	NA
C10orf118	-0.169	0.1269	-1.331297	0.183091	0.787506
C10orf12	-0.2609	0.1438	-1.814453	0.069608	0.684232
C10orf120	-0.1338	0.1359	-0.984279	0.324979	NA
C10orf131	-0.0077	0.0179	-0.429303	0.667702	NA
C10orf137	-0.0461	0.0961	-0.479659	0.63147	0.938075
C10orf2	0.0029	0.0799	0.036129	0.971179	0.996697
C10orf32	-0.0656	0.1215	-0.539864	0.589291	0.925395
C10orf35	0.0339	0.0997	0.340327	0.733611	0.958574
C10orf53	0.0609	0.1232	0.494733	0.620789	NA
C10orf54	-0.1035	0.1018	-1.016162	0.309552	0.836624
C10orf55	-0.0213	0.1116	-0.190854	0.84864	NA
C10orf62	0.3075	0.1501	2.04928	0.040435	0.639283
C10orf67	NA	NA	NA	NA	NA
C10orf68	7e-04	0.0179	0.038989	0.968899	NA
C10orf71	NA	NA	NA	NA	NA
C10orf76	0.0091	0.0571	0.159357	0.873387	0.984303
C10orf82	-0.1196	0.1352	-0.884291	0.376539	NA
C10orf88	0.1825	0.1193	1.529522	0.126135	0.746917
C10orf90	-0.4228	0.1338	-3.160435	0.001575	0.26043
C10orf99	-0.1195	0.081	-1.475554	0.140064	NA
C11orf1	0.129	0.1137	1.134567	0.256557	0.82298
C11orf16	-0.0767	0.0973	-0.78797	0.430714	NA
C11orf24	-0.0296	0.119	-0.248387	0.803835	0.971087
C11orf30	-0.3165	0.1304	-2.426889	0.015229	0.493335
C11orf31	0.0065	0.1302	0.050291	0.959891	0.996079
C11orf34	-0.055	0.1511	-0.364093	0.715789	0.955535
C11orf35	-0.1063	0.1464	-0.726265	0.467676	0.893687
C11orf42	-0.0424	0.1496	-0.283391	0.776877	0.963929
C11orf48	0.1033	0.1054	0.980579	0.326801	0.845765
C11orf49	0.0086	0.0929	0.092812	0.926053	0.990855
C11orf52	0.0101	0.0957	0.106012	0.915573	0.989089
C11orf53	0.0392	0.1443	0.272026	0.785602	NA
C11orf54	0.2197	0.1482	1.48274	0.138143	0.756273
C11orf57	-0.0093	0.0707	-0.131794	0.895147	0.986336
C11orf58	0.0335	0.0671	0.499804	0.617213	0.936231
C11orf63	-0.1027	0.1212	-0.847528	0.396701	0.869511
C11orf65	0.1597	0.077	2.074865	0.037999	NA
C11orf68	-0.005	0.0621	-0.080329	0.935976	0.991826
C11orf70	0.0129	0.1429	0.089913	0.928357	0.990855
C11orf71	0.0784	0.1517	0.516846	0.605264	0.93123
C11orf73	0.0554	0.0771	0.718539	0.472425	0.894611
C11orf74	0.0082	0.137	0.05948	0.95257	0.994554
C11orf80	0.1153	0.1467	0.785655	0.43207	0.885041
C11orf82	-0.09	0.0938	-0.958916	0.337601	NA
C11orf83	0.1493	0.0941	1.586997	0.112513	0.728122
C11orf84	0.0446	0.0868	0.514276	0.607059	0.931442
C11orf85	-0.0617	0.1444	-0.427241	0.669204	0.94684
C11orf86	0.0253	0.138	0.183494	0.854411	0.97976
C11orf87	0.1035	0.1337	0.774182	0.438823	0.885659
C11orf88	-0.0114	0.0484	-0.235887	0.813521	NA
C11orf91	0.0243	0.0653	0.372387	0.709605	NA
C11orf93	0.0455	0.1517	0.29996	0.764208	0.96322
C11orf94	0.0138	0.1316	0.104488	0.916782	NA
C11orf95	-0.0744	0.1456	-0.510982	0.609364	0.93255
C11orf96	0.2382	0.1441	1.65288	0.098355	0.717215
C12orf10	0.1072	0.0797	1.344744	0.178708	0.787058
C12orf23	0.0922	0.057	1.616571	0.105971	0.719705
C12orf29	0.1471	0.1384	1.062966	0.287797	0.831586
C12orf39	0.003	0.0967	0.031401	0.97495	0.997536
C12orf4	-0.145	0.0938	-1.546597	0.121961	0.741721
C12orf40	-0.0907	0.1008	-0.899272	0.368508	0.857596
C12orf43	0.1287	0.1371	0.938279	0.348101	0.850398
C12orf44	0.087	0.0971	0.896107	0.370195	0.857699
C12orf45	0.0576	0.1188	0.485138	0.627579	0.937769
C12orf49	0.0092	0.0784	0.117043	0.906826	0.98794
C12orf5	0.0084	0.0903	0.092776	0.926081	0.990855
C12orf50	7e-04	0.0179	0.038989	0.968899	NA
C12orf52	0.1418	0.0996	1.423108	0.154705	0.768443
C12orf54	NA	NA	NA	NA	NA
C12orf56	0.0448	0.083	0.540387	0.58893	NA
C12orf57	0.1372	0.1059	1.295266	0.195229	0.795443
C12orf60	-0.0077	0.0179	-0.429303	0.667702	NA
C12orf61	-0.083	0.1516	-0.54776	0.583857	0.925143
C12orf65	-0.2286	0.1265	-1.807532	0.070679	0.68593
C12orf66	-0.1899	0.1202	-1.578832	0.114374	0.729764
C12orf68	0.223	0.1378	1.619166	0.105412	NA
C12orf71	NA	NA	NA	NA	NA
C12orf73	0.1788	0.1177	1.518733	0.12883	0.748681
C12orf74	-0.0571	0.149	-0.383614	0.701265	0.953141
C12orf75	0.0784	0.1086	0.721658	0.470505	0.893817
C12orf76	0.0737	0.1389	0.530817	0.595546	0.927743
C14orf1	0.192	0.0855	2.246004	0.024704	0.574941
C14orf105	-0.1068	0.1198	-0.891719	0.372543	0.857699
C14orf119	-0.004	0.0777	-0.051452	0.958965	0.996061
C14orf132	0.055	0.1426	0.385823	0.699628	0.953141
C14orf142	0.2436	0.1267	1.921803	0.054631	0.666644
C14orf159	-0.0395	0.1185	-0.333711	0.738598	NA
C14orf166	0.0475	0.0691	0.686314	0.492515	0.8986
C14orf166B	0.1032	0.115	0.897693	0.369349	NA
C14orf169	0.0194	0.1037	0.18747	0.851292	0.97976
C14orf178	0.0202	0.0532	0.37903	0.704666	NA
C14orf180	-0.0861	0.126	-0.68366	0.49419	0.898892
C14orf182	0.0091	0.0179	0.507282	0.611957	NA
C14orf183	0.0353	0.0367	0.961168	0.336468	NA
C14orf2	0.0424	0.098	0.432523	0.665361	0.946087
C14orf28	0.1955	0.1463	1.335985	0.181554	0.787506
C14orf37	0.0196	0.1517	0.128957	0.897392	0.986622
C14orf39	0.025	0.1405	0.178318	0.858473	0.97983
C14orf79	0.0471	0.1153	0.408076	0.683218	0.951191
C14orf80	-0.083	0.0905	-0.917445	0.35891	0.854148
C14orf93	0.0768	0.1141	0.673149	0.500852	0.900691
C15orf26	0.0619	0.0494	1.253799	0.209915	NA
C15orf27	0.1103	0.1286	0.857644	0.391089	0.865766
C15orf38	-3e-04	0.1366	-0.002276	0.998184	0.999761
C15orf39	-0.1479	0.1398	-1.057686	0.290199	0.832003
C15orf40	0.1423	0.0773	1.84075	0.065658	0.681043
C15orf41	0.175	0.1292	1.354364	0.17562	0.784935
C15orf43	-0.1249	0.1164	-1.072901	0.283316	0.829958
C15orf48	0.2032	0.0927	2.191424	0.028421	0.597328
C15orf52	-0.0363	0.1475	-0.246244	0.805493	0.971087
C15orf57	-0.0254	0.0883	-0.287229	0.773937	0.963929
C15orf59	-0.1261	0.1459	-0.864423	0.387355	0.865171
C15orf60	0.0065	0.0598	0.10837	0.913702	NA
C15orf61	-0.0812	0.0999	-0.812832	0.416314	0.878524
C15orf62	0.1277	0.0983	1.298943	0.193964	0.793973
C15orf65	0.2067	0.1281	1.613352	0.106668	0.719705
C16orf11	0.1077	0.1231	0.874831	0.381666	0.863732
C16orf13	0.0539	0.1139	0.473547	0.635823	0.938298
C16orf45	-0.0161	0.1504	-0.106741	0.914994	0.98897
C16orf46	0.0624	0.1418	0.44029	0.659727	0.944258
C16orf47	NA	NA	NA	NA	NA
C16orf52	-0.1639	0.1243	-1.318703	0.187268	0.788888
C16orf58	-0.0659	0.0869	-0.758666	0.448053	0.890942
C16orf59	-0.0092	0.1079	-0.085133	0.932156	0.991083
C16orf62	-0.0437	0.0616	-0.709447	0.478047	0.894797
C16orf70	0.0449	0.0832	0.539762	0.589361	0.925395
C16orf72	0.0304	0.0756	0.402817	0.687083	0.951898
C16orf74	-0.3517	0.1387	-2.5358	0.011219	0.457113
C16orf78	NA	NA	NA	NA	NA
C16orf80	0.0185	0.0692	0.267224	0.789297	0.966418
C16orf82	0.0691	0.0634	1.089479	0.275943	NA
C16orf86	0.0692	0.0599	1.153921	0.248532	NA
C16orf87	-0.0585	0.13	-0.449791	0.652861	0.94201
C16orf89	0.0125	0.1023	0.122324	0.902642	NA
C16orf90	-0.1033	0.1501	-0.688622	0.491061	0.898308
C16orf91	0.0954	0.0754	1.264076	0.206203	0.797589
C16orf92	NA	NA	NA	NA	NA
C16orf93	-0.112	0.1519	-0.737832	0.460616	0.892625
C16orf95	0.0678	0.0904	0.749947	0.453286	NA
C16orf96	-0.0899	0.1514	-0.593834	0.552623	0.917188
C17orf100	0.1423	0.1399	1.01752	0.308906	0.836624
C17orf102	NA	NA	NA	NA	NA
C17orf103	-0.243	0.1481	-1.640584	0.100884	0.717215
C17orf104	0.0977	0.1337	0.731185	0.464666	0.892987
C17orf105	0.4174	0.1383	3.019252	0.002534	0.292017
C17orf107	0.0953	0.1367	0.697364	0.485575	NA
C17orf47	0.0275	0.0596	0.460236	0.645347	NA
C17orf49	0.0636	0.0859	0.740633	0.458916	0.89204
C17orf50	-0.1983	0.1468	-1.350887	0.176732	0.786498
C17orf53	-0.1994	0.1324	-1.505979	0.132073	NA
C17orf58	0.0834	0.0851	0.98057	0.326805	0.845765
C17orf59	-0.1016	0.0924	-1.100283	0.271209	0.828276
C17orf62	0.0271	0.1148	0.235665	0.813692	0.972236
C17orf64	0.0176	0.1295	0.136019	0.891806	NA
C17orf66	-0.0044	0.0854	-0.051065	0.959274	NA
C17orf67	0.0565	0.0869	0.649959	0.515718	NA
C17orf70	-0.0068	0.0905	-0.075464	0.939846	0.992951
C17orf72	0.0822	0.1272	0.646529	0.517937	0.905254
C17orf74	5e-04	0.0257	0.020789	0.983414	NA
C17orf75	-0.0057	0.0815	-0.06958	0.944528	0.993715
C17orf78	0.0188	0.0308	0.60974	0.542034	NA
C17orf80	0.0013	0.0908	0.014598	0.988353	0.998282
C17orf89	0.0096	0.1077	0.089016	0.929069	0.990855
C17orf96	0.0247	0.0511	0.483493	0.628745	NA
C17orf97	0.0176	0.0326	0.540263	0.589016	NA
C17orf98	0.081	0.1515	0.534286	0.593144	0.92699
C18orf21	0.0355	0.1045	0.33939	0.734316	0.958574
C18orf25	0.029	0.0514	0.564388	0.57249	0.923005
C18orf42	-0.1175	0.1517	-0.774776	0.438472	0.885568
C18orf54	0.0826	0.1441	0.57354	0.566279	0.921214
C18orf63	-0.0094	0.0696	-0.135265	0.892402	NA
C18orf8	0.0204	0.0935	0.218033	0.827403	0.97506
C19orf10	0.0174	0.0799	0.2174	0.827897	0.97506
C19orf12	-0.1204	0.0956	-1.259673	0.207787	0.798141
C19orf24	0.0157	0.1069	0.146671	0.883392	0.985252
C19orf25	0.0167	0.0789	0.211438	0.832545	0.975705
C19orf26	-0.0464	0.1506	-0.307755	0.758269	0.961544
C19orf33	0.0539	0.1489	0.361896	0.71743	0.955802
C19orf38	0.0781	0.1266	0.617128	0.53715	0.911918
C19orf40	0.0934	0.0936	0.997121	0.318706	0.842672
C19orf43	0.0483	0.1146	0.421634	0.673292	0.948177
C19orf44	-0.0207	0.1125	-0.183658	0.854282	0.97976
C19orf45	0.0362	0.0849	0.42564	0.67037	NA
C19orf47	0.1053	0.0886	1.188621	0.234589	0.8138
C19orf52	-0.029	0.0665	-0.436117	0.662752	0.945016
C19orf53	0.219	0.0874	2.505936	0.012213	0.466357
C19orf54	0.0319	0.1163	0.274103	0.784005	0.96619
C19orf55	0.0693	0.1097	0.632261	0.527216	0.909281
C19orf57	-0.1045	0.0817	-1.279485	0.200726	0.795911
C19orf59	0.0982	0.118	0.832634	0.405051	NA
C19orf60	0.1145	0.1255	0.912053	0.361741	0.854238
C19orf66	0.0191	0.1441	0.132388	0.894677	0.986336
C19orf67	0.1415	0.1146	1.234837	0.216891	NA
C19orf69	0.2226	0.1465	1.519976	0.128517	0.748632
C19orf70	0.1012	0.0956	1.057766	0.290162	0.832003
C19orf71	0.1872	0.1419	1.319284	0.187074	0.788888
C19orf77	0.2086	0.145	1.438715	0.150231	0.767063
C19orf80	0.0451	0.0996	0.452333	0.651029	NA
C19orf81	-0.0109	0.1014	-0.107801	0.914154	NA
C1D	0.1057	0.1166	0.90644	0.364703	0.85603
C1GALT1	-0.1892	0.1467	-1.289413	0.197254	0.795529
C1GALT1C1	-0.0762	0.075	-1.016159	0.309554	0.836624
C1QA	0.2597	0.1496	1.735815	0.082597	0.699156
C1QB	0.1464	0.1503	0.974066	0.330024	0.845765
C1QBP	0.0267	0.0851	0.313411	0.753968	0.961185
C1QC	0.2019	0.1516	1.332226	0.182786	0.787506
C1QL1	-0.2902	0.1427	-2.033936	0.041958	0.639283
C1QL2	-0.069	0.1104	-0.625208	0.531835	0.910546
C1QL3	0.0044	0.1357	0.032051	0.974432	NA
C1QL4	-0.1599	0.1499	-1.066679	0.286117	0.831297
C1QTNF1	-0.2037	0.1293	-1.574597	0.11535	0.730189
C1QTNF2	-0.2481	0.1495	-1.659364	0.097042	0.716898
C1QTNF3	0.112	0.1128	0.992997	0.320711	NA
C1QTNF4	-0.1453	0.1466	-0.991591	0.321397	NA
C1QTNF5	-0.1098	0.122	-0.899539	0.368366	0.857559
C1QTNF6	-0.2562	0.1495	-1.713665	0.08659	0.708828
C1QTNF7	0.0204	0.1491	0.136599	0.891347	0.98629
C1QTNF9	0.0658	0.1327	0.495838	0.620009	0.936263
C1R	0.1651	0.1184	1.394875	0.163053	0.777462
C1RL	0.2644	0.1519	1.741057	0.081674	0.699156
C1S	0.2158	0.147	1.467629	0.142205	0.76203
C1orf100	0.2742	0.1515	1.809741	0.070336	0.684475
C1orf101	0.0651	0.1233	0.528015	0.597489	0.928463
C1orf105	0.1831	0.1509	1.213443	0.224961	0.809501
C1orf106	0.035	0.1381	0.253509	0.799875	0.970213
C1orf109	-0.0745	0.1268	-0.587357	0.556964	0.918107
C1orf111	-0.1189	0.1131	-1.051821	0.292882	NA
C1orf112	-1e-04	0.0846	-0.001091	0.99913	0.999761
C1orf115	0.0907	0.15	0.604417	0.545566	0.915147
C1orf116	-0.1781	0.1265	-1.407942	0.159148	0.771919
C1orf122	-0.1236	0.1146	-1.078413	0.28085	0.829455
C1orf123	0.0036	0.054	0.065918	0.947443	0.994209
C1orf127	-0.0455	0.1474	-0.308787	0.757484	0.961478
C1orf131	0.0585	0.0827	0.70755	0.479225	0.894797
C1orf141	0.0838	0.0609	1.375014	0.169127	NA
C1orf146	-0.0078	0.0385	-0.203113	0.839046	NA
C1orf158	NA	NA	NA	NA	NA
C1orf159	NA	NA	NA	NA	NA
C1orf162	0.0519	0.1514	0.342695	0.731828	0.958574
C1orf168	0.0584	0.1507	0.387595	0.698316	0.953141
C1orf172	0.0407	0.0614	0.663717	0.506872	0.901874
C1orf173	-0.0982	0.1202	-0.816488	0.414221	NA
C1orf174	0.0178	0.0912	0.195009	0.845386	0.97899
C1orf177	0.0412	0.1234	0.334037	0.738351	NA
C1orf185	-0.0309	0.1273	-0.242736	0.80821	NA
C1orf186	0.004	0.0411	0.097581	0.922265	NA
C1orf189	0.1116	0.138	0.80832	0.418907	0.878812
C1orf192	0.0696	0.1505	0.462438	0.643767	0.938298
C1orf194	-0.0974	0.1357	-0.718268	0.472592	NA
C1orf195	-0.0066	0.0691	-0.095706	0.923754	NA
C1orf198	-0.1257	0.1403	-0.8959	0.370306	0.857699
C1orf21	-0.0658	0.1132	-0.581522	0.560889	0.918586
C1orf210	0.2342	0.11	2.128848	0.033267	0.616812
C1orf216	-0.2077	0.0903	-2.300756	0.021405	0.551658
C1orf226	-0.1773	0.0908	-1.951557	0.050991	0.663813
C1orf228	0.2088	0.1385	1.507383	0.131712	0.7545
C1orf233	0.0629	0.1453	0.432991	0.665021	0.946087
C1orf234	NA	NA	NA	NA	NA
C1orf27	0.0432	0.0775	0.557334	0.5773	0.924156
C1orf35	-0.0547	0.1229	-0.444936	0.656366	0.943652
C1orf43	0.0195	0.055	0.355642	0.722108	0.956726
C1orf50	0.0316	0.0803	0.393792	0.693734	0.952628
C1orf51	0.0598	0.1508	0.396627	0.691642	0.952285
C1orf52	0.0324	0.0789	0.410211	0.681651	0.951158
C1orf53	0.1103	0.1092	1.010006	0.312492	NA
C1orf54	0.2301	0.1333	1.725872	0.08437	0.702203
C1orf64	0.125	0.1512	0.827096	0.408183	0.874865
C1orf68	1e-04	0.0193	0.006416	NA	NA
C1orf74	-0.0279	0.0984	-0.283828	0.776542	0.963929
C1orf85	-0.0368	0.0798	-0.461365	0.644537	0.9383
C1orf86	0.0804	0.1154	0.696649	0.486023	0.89619
C1orf87	0.0353	0.037	0.953369	0.340403	NA
C1orf94	-0.0343	0.1162	-0.294722	0.768206	NA
C1orf95	-0.1536	0.1036	-1.48236	0.138245	0.756273
C2	0.0025	0.1488	0.016468	0.986861	0.997999
C20orf112	-0.056	0.0842	-0.664907	0.50611	0.901702
C20orf141	0.0491	0.108	0.454929	0.64916	NA
C20orf144	0.055	0.0835	0.658873	0.509978	NA
C20orf166	0.0045	0.0406	0.111187	0.911468	NA
C20orf173	7e-04	0.0179	0.038989	0.968899	NA
C20orf194	-0.0322	0.0894	-0.35982	0.718982	0.955925
C20orf195	-0.0331	0.1425	-0.232565	0.816099	NA
C20orf196	0.0525	0.113	0.464366	0.642386	0.938298
C20orf201	-0.0373	0.0776	-0.480085	0.631167	NA
C20orf202	-0.0077	0.0179	-0.429303	0.667702	NA
C20orf24	0.1859	0.1017	1.827982	0.067552	0.683565
C20orf26	0.126	0.1518	0.830055	0.406508	0.874865
C20orf27	-0.0332	0.0955	-0.347817	0.727977	0.958069
C20orf85	NA	NA	NA	NA	NA
C20orf96	-0.1028	0.1464	-0.70196	0.482704	0.895451
C21orf2	0.0612	0.1018	0.600712	0.548032	0.915147
C21orf33	0.0984	0.1067	0.92183	0.356617	0.852823
C21orf58	0.0263	0.1388	0.189615	0.849611	0.97976
C21orf59	0.0632	0.0904	0.699317	0.484354	0.896038
C21orf62	0.0767	0.1436	0.533786	0.59349	0.92699
C21orf91	0.1192	0.1442	0.827131	0.408163	0.874865
C22orf15	-0.2725	0.1348	-2.020739	0.043307	0.643259
C22orf23	-0.0239	0.0984	-0.2426	0.808315	0.971518
C22orf26	-0.23	0.1497	-1.535703	0.124611	0.744715
C22orf29	0.1017	0.099	1.027787	0.30405	0.836624
C22orf31	-0.2752	0.1337	-2.058242	0.039567	0.637754
C22orf39	0.087	0.0945	0.92075	0.357181	0.852823
C22orf46	0.1072	0.0949	1.129085	0.258862	NA
C2CD2	-0.2061	0.1487	-1.385858	0.16579	0.781443
C2CD2L	0.0742	0.1285	0.577554	0.563565	0.919679
C2CD3	-0.078	0.1016	-0.767729	0.442648	0.888311
C2CD4C	-0.3876	0.1374	-2.820676	0.004792	NA
C2orf15	-0.071	0.1476	-0.480814	0.630649	0.938075
C2orf16	-0.0551	0.1378	-0.399967	0.689181	0.951898
C2orf40	-0.291	0.1499	-1.940872	0.052274	0.666392
C2orf42	-0.0341	0.0978	-0.349043	0.727057	0.957668
C2orf43	0.05	0.0624	0.802145	0.422469	0.879182
C2orf44	0.135	0.1405	0.960782	0.336662	0.848298
C2orf47	-0.0056	0.075	-0.074321	0.940755	0.993447
C2orf49	-0.1341	0.0998	-1.344458	0.1788	0.78721
C2orf50	-0.0621	0.0997	-0.623041	0.533257	NA
C2orf53	-0.0077	0.0179	-0.429303	0.667702	NA
C2orf54	0.0618	0.0642	0.963224	0.335435	NA
C2orf57	0.0175	0.0179	0.975575	0.329275	NA
C2orf61	-0.0494	0.0831	-0.595266	0.551666	NA
C2orf62	-0.4756	0.14	-3.39849	0.000678	0.204825
C2orf68	-0.025	0.131	-0.190588	0.848848	0.97976
C2orf69	0.0772	0.1197	0.6453	0.518733	0.905594
C2orf70	0.0434	0.0463	0.93762	0.34844	NA
C2orf71	0.0064	0.1028	0.062371	0.950268	NA
C2orf72	0.106	0.1493	0.709722	0.477877	0.894797
C2orf73	0.0074	0.1473	0.050569	0.959669	0.996068
C2orf74	-0.0072	0.0181	-0.39477	0.693013	NA
C2orf78	0.0853	0.1478	0.577054	0.563903	0.919777
C2orf80	0.1042	0.1382	0.754038	0.450827	0.890942
C2orf81	0.0271	0.1459	0.18577	0.852625	0.97976
C2orf88	0.1535	0.1492	1.028911	0.303522	0.836624
C3	0.2113	0.1517	1.392597	0.163742	0.778895
C3AR1	0.2176	0.149	1.460778	0.144076	0.76203
C3orf14	-0.0097	0.1517	-0.063761	0.949161	0.99442
C3orf17	0.0921	0.0888	1.037101	0.299689	0.836624
C3orf18	-0.1557	0.1288	-1.208564	0.226831	0.809501
C3orf20	0.1501	0.1517	0.9895	0.322419	0.844899
C3orf30	NA	NA	NA	NA	NA
C3orf33	0.0075	0.0883	0.085502	0.931862	0.991004
C3orf36	0.142	0.1483	0.957884	0.338121	0.848428
C3orf37	0.1446	0.0955	1.512992	0.130282	0.750599
C3orf38	0.0212	0.1003	0.211721	0.832325	0.975705
C3orf43	-0.0284	0.0993	-0.28591	0.774947	NA
C3orf52	0.1426	0.1471	0.969401	0.332345	0.845765
C3orf56	NA	NA	NA	NA	NA
C3orf58	0.0857	0.1201	0.713562	0.475498	0.894797
C3orf62	-0.401	0.1429	-2.80562	0.005022	0.382253
C3orf67	0.2312	0.1252	1.846275	0.064852	0.681043
C3orf70	0.0295	0.1045	0.282451	0.777598	0.963929
C3orf80	0.1807	0.1455	1.242339	0.214112	NA
C3orf83	0.0354	0.1138	0.310809	0.755946	0.961223
C3orf84	-0.0313	0.1062	-0.294871	0.768093	NA
C4A	0.2826	0.139	2.032906	0.042062	0.639283
C4B	0.0618	0.1121	0.550707	0.581834	NA
C4BPA	0.2443	0.147	1.661955	0.096522	0.716567
C4BPB	-0.1742	0.0942	-1.848728	0.064497	NA
C4orf17	-0.0122	0.0294	-0.414857	0.678247	NA
C4orf19	0.1617	0.1032	1.567295	0.117046	0.732498
C4orf21	0.1415	0.1057	1.338171	0.180841	0.787416
C4orf22	0.1051	0.1179	0.891871	0.372462	NA
C4orf27	-0.0407	0.0854	-0.476821	0.633489	0.938298
C4orf29	0.2865	0.1517	1.888906	0.058904	0.667649
C4orf3	-0.0516	0.1008	-0.511509	0.608995	0.932302
C4orf32	0.1983	0.1328	1.493548	0.135294	0.754949
C4orf33	0.1196	0.1461	0.818571	0.413031	0.877267
C4orf36	-0.0277	0.1368	-0.20283	0.839268	NA
C4orf45	0.0091	0.0179	0.507282	0.611957	NA
C4orf47	0.0324	0.1291	0.250637	0.802095	0.970594
C4orf48	-0.1798	0.1514	-1.187563	0.235006	0.8138
C4orf51	0.1993	0.1077	1.850134	0.064294	NA
C5	-0.2774	0.1518	-1.826678	0.067748	0.683565
C5AR1	0.1146	0.1514	0.757076	0.449004	0.890942
C5AR2	0.1468	0.138	1.064231	0.287224	0.831446
C5orf15	-0.0306	0.0974	-0.314664	0.753017	0.961123
C5orf20	NA	NA	NA	NA	NA
C5orf22	-0.1014	0.1321	-0.767804	0.442603	0.888311
C5orf24	0.2891	0.1167	2.477943	0.013214	0.476893
C5orf28	0.1608	0.1377	1.167849	0.242868	0.814437
C5orf30	0.0837	0.1073	0.780196	0.435275	0.885345
C5orf34	-0.0254	0.1105	-0.230021	0.818075	0.973219
C5orf42	-0.0385	0.1179	-0.326453	0.744082	0.959867
C5orf45	-0.0173	0.1273	-0.136236	0.891635	0.98629
C5orf46	-0.0231	0.0211	-1.093367	0.274233	NA
C5orf47	-0.0502	0.0534	-0.939791	0.347325	NA
C5orf48	0.0344	0.1362	0.252879	0.800362	NA
C5orf49	-0.169	0.1449	-1.166608	0.243369	NA
C5orf52	-0.3315	0.1481	-2.238181	0.025209	0.577334
C5orf58	-0.0108	0.021	-0.517534	0.604783	NA
C5orf63	-0.1695	0.0962	-1.761615	0.078134	0.696959
C6	-0.1649	0.1468	-1.123811	0.261093	0.823494
C6orf1	0.0946	0.1178	0.803033	0.421956	0.879182
C6orf106	0.0116	0.111	0.104506	0.916768	0.989326
C6orf118	-0.1197	0.0969	-1.23603	0.216447	NA
C6orf120	-0.0358	0.0732	-0.489271	0.62465	0.937445
C6orf132	-0.0656	0.1014	-0.64691	0.51769	0.905254
C6orf136	0.0269	0.1112	0.241543	0.809135	0.97166
C6orf141	0.0998	0.1484	0.672551	0.501233	0.900691
C6orf15	-0.0823	0.0711	-1.15753	0.247056	NA
C6orf163	0.0277	0.1036	0.26682	0.789607	NA
C6orf165	-0.2123	0.1389	-1.528712	0.126336	0.746917
C6orf195	NA	NA	NA	NA	NA
C6orf203	-0.0051	0.0892	-0.057395	0.954231	0.994554
C6orf211	-0.0308	0.1153	-0.266952	0.789506	0.966418
C6orf222	0.0345	0.1387	0.248875	0.803457	NA
C6orf226	0.1398	0.145	0.963892	0.3351	0.847029
C6orf25	-0.0143	0.1246	-0.114393	0.908926	NA
C6orf47	-0.1064	0.0967	-1.100504	0.271113	0.828276
C6orf48	9e-04	0.0312	0.027687	0.977912	NA
C6orf52	0.0241	0.0555	0.435188	0.663426	NA
C6orf57	0.079	0.1012	0.781326	0.434611	0.885041
C6orf70	0.1173	0.1233	0.951199	0.341503	0.848428
C6orf89	0.0489	0.1013	0.48287	0.629188	0.938072
C7	-0.0805	0.1381	-0.583118	0.559814	0.918107
C7orf10	0.1393	0.1504	0.926065	0.354412	0.852823
C7orf25	0.0707	0.0814	0.867563	0.385634	0.865104
C7orf26	0.0207	0.0828	0.249857	0.802698	0.970716
C7orf31	-0.0013	0.1518	-0.008832	0.992953	0.998748
C7orf34	0.0231	0.056	0.412049	0.680303	NA
C7orf41	0.0799	0.1229	0.65022	0.51555	0.904933
C7orf43	0.137	0.1069	1.281622	0.199975	0.795529
C7orf49	-0.0781	0.1378	-0.566917	0.570771	NA
C7orf50	0.0719	0.0773	0.930487	0.352119	0.851062
C7orf55	0.0733	0.1037	0.706615	0.479806	0.894797
C7orf57	0.2564	0.1227	2.088758	0.03673	0.636708
C7orf60	0.0052	0.101	0.051235	0.959138	0.996068
C7orf61	0.0997	0.0946	1.053341	0.292185	NA
C7orf62	NA	NA	NA	NA	NA
C7orf63	0.0576	0.1123	0.512915	0.608011	0.93171
C7orf72	7e-04	0.0182	0.03752	0.97007	NA
C8A	-0.04	0.0373	-1.07132	0.284026	NA
C8B	0.2229	0.1501	1.484611	0.137647	0.756273
C8G	0.1354	0.1518	0.891788	0.372507	0.857699
C8orf22	-0.1117	0.0669	-1.66978	0.094963	NA
C8orf33	-0.043	0.0671	-0.641296	0.521331	0.906498
C8orf34	-0.018	0.0758	-0.237179	0.812518	NA
C8orf37	-0.1179	0.1094	-1.077126	0.281424	0.829958
C8orf4	0.0717	0.1432	0.500932	0.616419	0.936231
C8orf46	-0.0922	0.0788	-1.17039	0.241844	NA
C8orf47	-0.0925	0.151	-0.612815	0.539998	0.912746
C8orf48	-0.081	0.1487	-0.544411	0.586159	0.925143
C8orf58	-0.0924	0.0793	-1.164383	0.244269	0.81479
C8orf59	0.0327	0.1032	0.317269	0.751039	0.960745
C8orf76	0.0509	0.0657	0.775135	0.43826	0.885548
C8orf82	0.0277	0.1273	0.217315	0.827963	0.97506
C9	0.0515	0.0999	0.515575	0.606151	NA
C9orf114	0.025	0.0809	0.309344	0.75706	0.961478
C9orf116	0.1391	0.1217	1.142552	0.253225	0.821176
C9orf117	-0.0968	0.138	-0.701851	0.482772	0.895451
C9orf123	0.0314	0.0861	0.364868	0.71521	0.955209
C9orf131	0.1098	0.0872	1.259867	0.207717	NA
C9orf135	-0.1342	0.1501	-0.893844	0.371405	0.857699
C9orf139	7e-04	0.0179	0.038989	0.968899	NA
C9orf142	0.0522	0.1275	0.409861	0.681908	0.951191
C9orf152	-0.0757	0.1402	-0.540274	0.589008	0.925395
C9orf153	0.027	0.05	0.538715	0.590084	NA
C9orf156	-0.1641	0.1241	-1.322537	0.185989	0.788888
C9orf16	0.0409	0.1202	0.340408	0.733549	0.958574
C9orf163	-0.0458	0.1285	-0.356378	0.721557	NA
C9orf169	0.0324	0.1433	0.225856	0.821313	0.973722
C9orf171	-0.0579	0.1341	-0.432123	0.665652	NA
C9orf172	-0.2323	0.1099	-2.11369	0.034542	NA
C9orf173	-0.1315	0.143	-0.919166	0.358009	NA
C9orf24	0.0271	0.1489	0.182049	0.855544	0.97983
C9orf3	-0.174	0.1322	-1.316231	0.188097	0.788888
C9orf40	0.0638	0.1464	0.435911	0.662901	0.94503
C9orf41	0.3273	0.1266	2.58455	0.009751	0.440598
C9orf43	0.1784	0.1518	1.175003	0.239993	0.814386
C9orf47	0.0096	0.0615	0.155606	0.876343	NA
C9orf50	-0.0345	0.1308	-0.26369	0.792019	NA
C9orf57	-5e-04	0.0356	-0.012927	0.989686	NA
C9orf64	0.1256	0.092	1.365181	0.172196	0.78242
C9orf66	0.0711	0.0949	0.749535	0.453535	NA
C9orf69	-0.0736	0.0891	-0.82599	0.40881	0.874933
C9orf72	0.2056	0.1058	1.943066	0.052008	0.666392
C9orf78	0.1326	0.0625	2.121041	0.033918	0.623032
C9orf84	0.1115	0.1195	0.932579	NA	NA
C9orf85	-0.0125	0.1133	-0.110188	0.91226	0.988687
C9orf89	-0.1034	0.0843	-1.226039	0.220184	0.804407
C9orf9	0.1204	0.1426	0.844249	0.39853	0.870525
C9orf91	-0.1045	0.1466	-0.713093	0.475788	0.894797
C9orf92	NA	NA	NA	NA	NA
C9orf96	-0.038	0.1517	-0.250444	0.802244	0.970612
CA1	0.2619	0.1273	2.057288	0.039659	0.637754
[truncated: 14,341 more rows]

## Sheet: 52
NMR, female, breeder vs non-breeder, cerebellum
Genes	log2FoldChange	lfcSE	stat	pvalue	padj
A1BG	-0.0269	0.1144	-0.235135	0.814104	0.999389
A1CF	0.0476	0.0298	1.598355	0.109964	0.999389
A2M	0.5663	0.0852	6.647556	0	0
A3GALT2	-0.0636	0.0554	-1.146709	0.251502	0.999389
A4GALT	0.0828	0.1096	0.755991	0.449654	0.999389
AAAS	-0.0116	0.0684	-0.169107	0.865712	0.999389
AACS	-0.0617	0.084	-0.734567	0.462603	0.999389
AADAC	0.1932	0.0618	3.125599	0.001774	0.530264
AADACL2	-1e-04	0.0115	-0.010671	0.991486	0.999389
AADACL4	0.1622	0.1146	1.414856	0.157111	0.999389
AADAT	-0.0186	0.0781	-0.23867	0.811361	0.999389
AAED1	-0.0818	0.1094	-0.747978	0.454474	0.999389
AAGAB	0.0082	0.0713	0.115305	0.908203	0.999389
AAMDC	-0.1109	0.0979	-1.132839	0.257282	0.999389
AAMP	0.0139	0.0904	0.15317	0.878265	0.999389
AANAT	0.0528	0.0676	0.781397	0.434569	0.999389
AAR2	0.0557	0.0705	0.790196	0.429413	0.999389
AARD	0.0116	0.1079	0.107035	0.914762	0.999389
AARS	-0.0023	0.0462	-0.048743	0.961124	0.999389
AARS2	-0.1107	0.0963	-1.148995	0.250558	0.999389
AARSD1	-8e-04	0.0759	-0.01012	0.991926	0.999389
AASDH	0.0793	0.1036	0.765766	0.443816	0.999389
AASDHPPT	-0.0276	0.0716	-0.385562	0.699821	0.999389
AASS	0.0761	0.116	0.655565	0.512104	0.999389
AATF	-0.0576	0.0787	-0.732303	0.463984	0.999389
AATK	-0.0879	0.1005	-0.873898	0.382174	0.999389
ABAT	0.0869	0.1075	0.808448	0.418833	0.999389
ABCA1	0.0443	0.1133	0.390932	0.695848	0.999389
ABCA12	0.0953	0.0808	1.179467	0.238212	0.999389
ABCA13	-0.0801	0.1158	-0.691859	0.489026	0.999389
ABCA2	-0.0684	0.0883	-0.775457	0.438069	0.999389
ABCA3	0.0424	0.0816	0.519636	0.603318	0.999389
ABCA4	-0.0329	0.0916	-0.359404	0.719293	0.999389
ABCA5	-0.0437	0.1036	-0.421968	0.673048	0.999389
ABCA6	-0.0159	0.1153	-0.138281	0.890018	0.999389
ABCA7	-0.0487	0.0943	-0.516194	0.605719	0.999389
ABCA8	NA	NA	NA	NA	NA
ABCA9	NA	NA	NA	NA	NA
ABCB1	0.1853	0.0942	1.968437	0.049018	0.999389
ABCB10	0.1489	0.1019	1.461439	0.143895	0.999389
ABCB11	0.137	0.0447	3.06907	0.002147	0.581944
ABCB4	0.0153	0.0133	1.15049	0.249942	0.999389
ABCB6	0.0239	0.0512	0.468035	0.639759	0.999389
ABCB7	0.0459	0.1143	0.401344	0.688167	0.999389
ABCB8	-0.0037	0.0962	-0.038785	0.969061	0.999389
ABCB9	-0.1217	0.0863	-1.410296	0.158452	0.999389
ABCC1	0.0389	0.076	0.512645	0.6082	0.999389
ABCC10	-0.0612	0.0854	-0.717117	0.473302	0.999389
ABCC11	0.0635	0.063	1.007631	0.313632	0.999389
ABCC12	-0.0459	0.062	-0.740243	0.459153	0.999389
ABCC2	0.0349	0.1132	0.308748	0.757513	0.999389
ABCC3	0.0633	0.1161	0.544929	0.585803	0.999389
ABCC4	0.1909	0.1161	1.644162	0.100143	0.999389
ABCC5	0.086	0.065	1.32269	0.185939	0.999389
ABCC6	-0.0248	0.0921	-0.269008	0.787924	0.999389
ABCC8	-0.054	0.0701	-0.770567	0.440963	0.999389
ABCC9	0.0236	0.1054	0.223695	0.822995	0.999389
ABCD1	-0.0486	0.1068	-0.455387	0.648831	0.999389
ABCD2	-0.0098	0.099	-0.098879	0.921234	0.999389
ABCD3	0.0729	0.0771	0.946311	0.34399	0.999389
ABCD4	-0.0134	0.0933	-0.144118	0.885407	0.999389
ABCE1	0.0123	0.0626	0.19669	0.844071	0.999389
ABCF1	0.0199	0.045	0.443316	0.657537	0.999389
ABCF2	0.0665	0.0631	1.054071	0.29185	0.999389
ABCF3	0.1022	0.0646	1.583196	0.113377	0.999389
ABCG1	0.0628	0.0892	0.70347	0.481763	0.999389
ABCG2	0.2032	0.1051	1.933959	0.053118	0.999389
ABCG4	0.1206	0.0552	2.183622	0.02899	0.999389
ABCG8	0.0915	0.0705	1.29737	0.194504	0.999389
ABHD1	0.102	0.1036	0.983826	0.325201	0.999389
ABHD10	-0.0361	0.0855	-0.421641	0.673287	0.999389
ABHD11	0.043	0.0683	0.6288	0.52948	0.999389
ABHD12	-0.078	0.0781	-0.999212	0.317692	0.999389
ABHD12B	0.0056	0.0983	0.056705	0.95478	0.999389
ABHD13	-0.0024	0.0741	-0.032723	0.973895	0.999389
ABHD14A	-0.0177	0.0737	-0.239935	0.810381	0.999389
ABHD14B	-0.0848	0.1137	-0.745769	0.455807	0.999389
ABHD15	0.115	0.1067	1.077511	0.281252	0.999389
ABHD16A	-0.078	0.0764	-1.021956	0.306802	0.999389
ABHD16B	-0.0373	0.0502	-0.744519	0.456563	0.999389
ABHD17A	-0.0209	0.0614	-0.339965	0.733883	0.999389
ABHD17B	-0.0603	0.0873	-0.690768	0.489711	0.999389
ABHD17C	-0.0225	0.0809	-0.278345	0.780747	0.999389
ABHD2	0.3308	0.1113	2.971143	0.002967	0.691455
ABHD3	-0.1335	0.0965	-1.383072	0.166643	0.999389
ABHD4	0.0375	0.0703	0.533037	0.594008	0.999389
ABHD5	-0.0525	0.0771	-0.680472	0.496206	0.999389
ABHD6	0.0212	0.0994	0.213557	0.830892	0.999389
ABHD8	-0.1712	0.104	-1.64648	0.099665	0.999389
ABI1	0.052	0.0554	0.938337	0.348071	0.999389
ABI2	0.0639	0.0659	0.96871	0.33269	0.999389
ABI3	-0.1664	0.112	-1.485239	0.13748	0.999389
ABI3BP	0.0522	0.0641	0.814719	0.415233	0.999389
ABL1	-0.0057	0.0753	-0.075275	0.939996	0.999389
ABL2	0.0375	0.1159	0.323763	0.746117	0.999389
ABLIM1	0.1023	0.1124	0.910109	0.362765	0.999389
ABLIM2	-0.1245	0.0852	-1.460636	0.144115	0.999389
ABLIM3	-0.0241	0.0835	-0.289236	0.772401	0.999389
ABR	-0.0255	0.0846	-0.301188	0.763271	0.999389
ABRA	-0.0918	0.0931	-0.986033	0.324117	0.999389
ABRACL	-0.1018	0.115	-0.885525	0.375874	0.999389
ABT1	-0.0497	0.0974	-0.509837	0.610166	0.999389
ABTB1	-0.0375	0.1015	-0.369126	0.712034	0.999389
ABTB2	-0.0247	0.0743	-0.33254	0.739482	0.999389
ACAA1	-0.0043	0.0817	-0.052817	0.957878	0.999389
ACAA2	0.0528	0.0811	0.651242	0.514891	0.999389
ACACA	0.0277	0.1059	0.262083	0.793257	0.999389
ACACB	0.0974	0.1151	0.845901	0.397608	0.999389
ACAD10	-0.0326	0.0573	-0.569919	0.568733	0.999389
ACAD11	-0.0849	0.0699	-1.215558	0.224153	0.999389
ACAD8	-0.0133	0.0656	-0.203023	0.839117	0.999389
ACAD9	0.0652	0.0737	0.884242	0.376566	0.999389
ACADL	-0.0059	0.0941	-0.062249	0.950365	0.999389
ACADM	0.0226	0.0913	0.247661	0.804397	0.999389
ACADS	-0.0573	0.0809	-0.708313	0.478751	0.999389
ACADSB	0.1744	0.1011	1.724997	0.084528	0.999389
ACADVL	0.011	0.0539	0.204234	0.838171	0.999389
ACAN	0.0627	0.1148	0.546247	0.584896	0.999389
ACAP1	0.1033	0.0865	1.19381	0.232552	0.999389
ACAP2	9e-04	0.0806	0.010818	0.991368	0.999389
ACAP3	0.0825	0.0914	0.902948	0.366554	0.999389
ACAT1	0.0084	0.0704	0.118881	0.90537	0.999389
ACAT2	0.0145	0.0865	0.167391	0.867063	0.999389
ACBD3	0.0173	0.0596	0.290728	0.771259	0.999389
ACBD4	-0.0317	0.0767	-0.413672	0.679114	0.999389
ACBD6	0.0193	0.078	0.246768	0.805088	0.999389
ACBD7	0.0363	0.113	0.320873	0.748306	0.999389
ACCS	0.0019	0.108	0.017902	0.985717	0.999389
ACCSL	0.0513	0.1108	0.462456	0.643754	0.999389
ACD	-0.0914	0.0963	-0.948778	0.342733	0.999389
ACE	0.1307	0.1115	1.171964	0.241211	0.999389
ACE2	-0.008	0.0683	-0.11768	0.906321	0.999389
ACER1	-0.001	0.0282	-0.03561	0.971593	0.999389
ACER2	0.1328	0.1145	1.160163	0.245983	0.999389
ACER3	-0.0078	0.0897	-0.087341	0.9304	0.999389
ACIN1	0.0151	0.1008	0.149632	0.881055	0.999389
ACKR2	-0.0032	0.0874	-0.036232	0.971097	0.999389
ACKR3	-0.1057	0.1158	-0.912511	0.3615	0.999389
ACKR4	0.1132	0.0634	1.786758	0.073977	0.999389
ACLY	0.052	0.0653	0.796893	0.425513	0.999389
ACMSD	0.2882	0.0848	3.40095	0.000672	0.263962
ACN9	-0.0613	0.1134	-0.540087	0.589137	0.999389
ACO1	-0.0807	0.0721	-1.118874	0.263194	0.999389
ACO2	0.0264	0.043	0.613133	0.539789	0.999389
ACOT1	0.0623	0.1089	0.571775	0.567475	0.999389
ACOT11	0.1468	0.1146	1.280791	0.200267	0.999389
ACOT12	-0.002	0.1152	-0.017477	0.986056	0.999389
ACOT13	-0.1262	0.0784	-1.610992	0.107182	0.999389
ACOT6	0.1943	0.1097	1.772252	0.076353	0.999389
ACOT7	0.0142	0.0919	0.154685	0.87707	0.999389
ACOT8	0.174	0.0845	2.058101	0.03958	0.999389
ACOT9	-0.0053	0.0513	-0.102515	0.918348	0.999389
ACOX1	0.048	0.0986	0.486846	0.626367	0.999389
ACOX2	0.1431	0.1137	1.258552	0.208192	0.999389
ACOX3	0.0343	0.0751	0.456115	0.648307	0.999389
ACOXL	-0.0125	0.0264	-0.474266	0.63531	0.999389
ACP1	-0.0245	0.0633	-0.387002	0.698755	0.999389
ACP2	-0.0625	0.0552	-1.133957	0.256813	0.999389
ACP5	-0.0644	0.1161	-0.554543	0.579207	0.999389
ACP6	0.1073	0.0964	1.112644	0.265862	0.999389
ACPL2	-0.0283	0.1023	-0.276066	0.782497	0.999389
ACPP	0.1582	0.0773	2.04556	0.0408	0.999389
ACPT	-0.065	0.107	-0.607713	0.543378	0.999389
ACR	0.0209	0.0674	0.309526	0.756922	0.999389
ACRBP	-0.0371	0.1143	-0.324682	0.745422	0.999389
ACRC	0.0824	0.1161	0.710039	0.47768	0.999389
ACRV1	-0.1507	0.1132	-1.331419	0.183051	0.999389
ACSBG1	0.0607	0.0787	0.77038	0.441074	0.999389
ACSBG2	0.0189	0.1152	0.163931	0.869786	0.999389
ACSF2	0.0598	0.0908	0.658402	0.51028	0.999389
ACSF3	0.1011	0.0579	1.747505	0.08055	0.999389
ACSL1	0.0544	0.0699	0.778714	0.436148	0.999389
ACSL3	-0.0216	0.069	-0.31245	0.754698	0.999389
ACSL4	0.0443	0.0777	0.569902	0.568744	0.999389
ACSL5	0.1365	0.1123	1.216022	0.223976	0.999389
ACSL6	-0.0144	0.0782	-0.183906	0.854088	0.999389
ACSM1	0.141	0.0395	3.568319	0.000359	0.186649
ACSM2A	0.0182	0.0127	1.42562	0.153978	0.999389
ACSM3	-0.038	0.1019	-0.372535	0.709495	0.999389
ACSM4	0.0594	0.1161	0.511883	0.608733	0.999389
ACSM5	0.1282	0.0366	3.499131	0.000467	0.22494
ACSS1	0.0724	0.0771	0.93946	0.347495	0.999389
ACSS2	-0.0414	0.0903	-0.458225	0.64679	0.999389
ACSS3	-0.013	0.1141	-0.114247	0.909042	0.999389
ACTA1	0.09	0.1116	0.806265	0.42009	0.999389
ACTA2	0.0569	0.1147	0.495927	0.619946	0.999389
ACTB	0.0537	0.0537	1.000244	0.317193	0.999389
ACTC1	-0.1116	0.1108	-1.006742	0.314059	0.999389
ACTG1	0.0707	0.0719	0.983341	0.325439	0.999389
ACTG2	0.042	0.0969	0.433554	0.664612	0.999389
ACTL10	0.0023	0.0748	0.030309	0.975821	0.999389
ACTL6A	0.0118	0.1	0.118246	0.905873	0.999389
ACTL6B	-0.0882	0.0643	-1.372529	0.169899	0.999389
ACTL7A	-0.0123	0.082	-0.149656	0.881036	0.999389
ACTL7B	0.0765	0.103	0.742415	0.457836	0.999389
ACTL8	-0.0686	0.0527	-1.302316	0.192808	0.999389
ACTN2	-0.1259	0.1155	-1.089983	0.275721	0.999389
ACTN3	-0.0806	0.0909	-0.887357	0.374887	0.999389
ACTN4	0.0343	0.0613	0.55963	0.575732	0.999389
ACTR10	0.0232	0.0593	0.391666	0.695305	0.999389
ACTR1A	0.0191	0.0597	0.319408	0.749417	0.999389
ACTR1B	0.0317	0.0523	0.606433	0.544227	0.999389
ACTR2	0.1034	0.0631	1.637544	0.101517	0.999389
ACTR3	-0.001	0.0719	-0.01373	0.989045	0.999389
ACTR3B	-0.0043	0.079	-0.054251	0.956735	0.999389
ACTR5	0.0397	0.0558	0.710885	0.477155	0.999389
ACTR6	-0.026	0.0818	-0.317877	0.750579	0.999389
ACTR8	-0.0245	0.0561	-0.43686	0.662213	0.999389
ACTRT1	NA	NA	NA	NA	NA
ACTRT2	NA	NA	NA	NA	NA
ACTRT3	0.0203	0.1161	0.174803	0.861234	0.999389
ACVR1	0.0445	0.0748	0.595127	0.551759	0.999389
ACVR1B	0.0763	0.0977	0.781705	0.434388	0.999389
ACVR1C	0.0748	0.1156	0.647311	0.517431	0.999389
ACVR2A	0.0018	0.0809	0.022098	0.98237	0.999389
ACVRL1	0.2134	0.102	2.091959	0.036442	0.999389
ACY1	0.0238	0.0801	0.296789	0.766627	0.999389
ACY3	NA	NA	NA	NA	NA
ACYP1	-0.1165	0.1029	-1.131874	0.257687	0.999389
ACYP2	-0.1328	0.1149	-1.155247	0.247989	0.999389
ADA	-0.1257	0.0853	-1.473829	0.140528	0.999389
ADAD1	-0.005	0.1156	-0.043526	0.965282	0.999389
ADAD2	-0.0257	0.0653	-0.394189	0.693442	0.999389
ADAL	0.0356	0.0812	0.438017	0.661374	0.999389
ADAM10	0.0762	0.0642	1.186183	0.23555	0.999389
ADAM11	-0.0338	0.0814	-0.41561	0.677696	0.999389
ADAM12	-0.0464	0.114	-0.40708	0.683949	0.999389
ADAM15	-0.0726	0.0934	-0.777596	0.436807	0.999389
ADAM17	-0.0491	0.0994	-0.494225	0.621147	0.999389
ADAM18	-5e-04	0.0475	-0.011219	0.991049	0.999389
ADAM19	-0.0266	0.0954	-0.27867	0.780498	0.999389
ADAM2	0.0148	0.0219	0.674986	0.499685	0.999389
ADAM21	0.1251	0.1025	1.220095	0.222429	0.999389
ADAM22	0.0461	0.115	0.400845	0.688534	0.999389
ADAM23	-0.0502	0.073	-0.687633	0.491684	0.999389
ADAM28	-4e-04	0.0109	-0.039307	0.968646	0.999389
ADAM29	NA	NA	NA	NA	NA
ADAM32	NA	NA	NA	NA	NA
ADAM33	0.0048	0.1138	0.042095	0.966423	0.999389
ADAM9	-0.0139	0.0712	-0.195479	0.845018	0.999389
ADAMDEC1	NA	NA	NA	NA	NA
ADAMTS1	-0.1346	0.104	-1.29369	0.195773	0.999389
ADAMTS10	-0.0913	0.1038	-0.879592	0.37908	0.999389
ADAMTS12	0.0913	0.0444	2.054295	0.039947	0.999389
ADAMTS13	-0.003	0.1086	-0.02808	0.977599	0.999389
ADAMTS14	-0.004	0.0872	-0.04606	0.963263	0.999389
ADAMTS15	0.005	0.1141	0.043629	0.9652	0.999389
ADAMTS16	-0.0804	0.1118	-0.719389	0.471902	0.999389
ADAMTS17	-0.0304	0.1113	-0.273241	0.784668	0.999389
ADAMTS18	-0.0534	0.0834	-0.639962	0.522197	0.999389
ADAMTS19	-0.0095	0.1154	-0.081898	0.934728	0.999389
ADAMTS2	-0.094	0.1046	-0.898158	0.369101	0.999389
ADAMTS20	-0.0563	0.0955	-0.589952	0.555223	0.999389
ADAMTS3	-0.0383	0.0963	-0.397775	0.690796	0.999389
ADAMTS4	-0.1984	0.1161	-1.708046	0.087628	0.999389
ADAMTS6	0.0709	0.1059	0.66941	0.503234	0.999389
ADAMTS7	-0.0957	0.1104	-0.86678	0.386063	0.999389
ADAMTS8	-0.0303	0.1146	-0.264154	0.791662	0.999389
ADAMTS9	-0.094	0.108	-0.870685	0.383926	0.999389
ADAMTSL1	0.083	0.102	0.813624	0.41586	0.999389
ADAMTSL2	-0.0614	0.116	-0.529526	0.59644	0.999389
ADAMTSL3	-0.0729	0.0983	-0.742156	0.457993	0.999389
ADAMTSL4	-0.1516	0.0922	-1.644406	0.100092	0.999389
ADAMTSL5	-0.1017	0.1162	-0.875395	0.381359	0.999389
ADAP1	-0.022	0.0912	-0.240752	0.809748	0.999389
ADAP2	-0.0132	0.1159	-0.114041	0.909205	0.999389
ADAR	0.033	0.0465	0.708727	0.478494	0.999389
ADARB1	0.1215	0.1096	1.108737	0.267544	0.999389
ADARB2	0.1371	0.1051	1.304788	0.191965	0.999389
ADAT1	0.0839	0.0989	0.848167	0.396345	0.999389
ADAT2	-0.072	0.0893	-0.80641	0.420007	0.999389
ADAT3	0.0768	0.1101	0.696885	0.485875	0.999389
ADC	-0.0472	0.0788	-0.598653	0.549405	0.999389
ADCK1	0.0264	0.0819	0.322357	0.747183	0.999389
ADCK2	0.0701	0.0826	0.84823	0.39631	0.999389
ADCK3	-0.0627	0.0662	-0.947084	0.343596	0.999389
ADCK4	0.0285	0.0688	0.414404	0.678578	0.999389
ADCK5	-0.0493	0.0519	-0.95145	0.341376	0.999389
ADCY1	0.0522	0.116	0.449644	0.652967	0.999389
ADCY10	-0.0134	0.115	-0.117	0.90686	0.999389
ADCY2	-0.1115	0.1109	-1.005158	0.314821	0.999389
ADCY3	0.0347	0.0727	0.4765	0.633718	0.999389
ADCY5	0.0501	0.0847	0.591653	0.554083	0.999389
ADCY6	0.0373	0.0465	0.80307	0.421934	0.999389
ADCY7	0.0109	0.1162	0.093946	0.925152	0.999389
ADCY8	0.0687	0.0972	0.706505	0.479874	0.999389
ADCY9	0.0815	0.0699	1.16648	0.24342	0.999389
ADCYAP1	0.0043	0.1004	0.042796	0.965864	0.999389
ADCYAP1R1	0.0343	0.1104	0.310965	0.755827	0.999389
ADD1	0.0118	0.0491	0.240106	0.810248	0.999389
ADD2	0.0599	0.0885	0.677726	0.497946	0.999389
ADD3	-0.0301	0.0698	-0.431609	0.666026	0.999389
ADGB	0.0744	0.0601	1.238709	0.215453	0.999389
ADH5	-0.0106	0.0699	-0.151535	0.879554	0.999389
ADHFE1	0.08	0.0813	0.984374	0.324931	0.999389
ADI1	-0.0804	0.0944	-0.852376	0.394005	0.999389
ADIPOQ	0.0454	0.0386	1.175458	0.239812	0.999389
ADIPOR1	-0.022	0.0456	-0.483015	0.629085	0.999389
ADIPOR2	-0.0081	0.0675	-0.1201	0.904404	0.999389
ADIRF	NA	NA	NA	NA	NA
ADK	0.0238	0.0703	0.338507	0.734982	0.999389
ADM2	-0.0274	0.1005	-0.272256	0.785425	0.999389
ADM5	-0.0597	0.1135	-0.526264	0.598705	0.999389
ADNP	0.0538	0.06	0.897005	0.369716	0.999389
ADNP2	0.0499	0.0698	0.715204	0.474483	0.999389
ADO	-0.0053	0.0599	-0.08832	0.929622	0.999389
ADORA1	-0.0099	0.0649	-0.152903	0.878475	0.999389
ADORA2A	-0.1044	0.115	-0.90749	0.364148	0.999389
ADORA2B	0.0074	0.0937	0.078794	0.937197	0.999389
ADORA3	-0.0523	0.1156	-0.452207	0.65112	0.999389
ADPGK	0.0526	0.0705	0.746793	0.455188	0.999389
ADPRH	0.0333	0.0932	0.357611	0.720635	0.999389
ADPRHL1	-0.0712	0.1143	-0.623021	0.533271	0.999389
ADPRHL2	-0.0122	0.0638	-0.190678	0.848778	0.999389
ADPRM	0.0331	0.086	0.385254	0.700049	0.999389
ADRA1A	0.173	0.1133	1.527121	0.126731	0.999389
ADRA1B	-0.0099	0.1162	-0.085119	0.932167	0.999389
ADRA1D	0.0238	0.1068	0.222996	0.823539	0.999389
ADRA2A	-0.1446	0.1151	-1.256684	0.208868	0.999389
ADRA2B	0.0601	0.1143	0.525697	0.599099	0.999389
ADRB1	-0.0743	0.107	-0.69412	0.487607	0.999389
ADRB2	0.0457	0.1162	0.393406	0.69402	0.999389
ADRB3	-0.0499	0.0716	-0.696694	0.485994	0.999389
ADRBK1	-0.0233	0.0443	-0.525249	0.59941	0.999389
ADRBK2	0.0305	0.0953	0.319907	0.749039	0.999389
ADRM1	-0.0188	0.0834	-0.225224	0.821805	0.999389
ADSL	-0.04	0.068	-0.588449	0.556231	0.999389
ADSS	-0.0167	0.0744	-0.224101	0.822679	0.999389
ADSSL1	-0.2003	0.0945	-2.12019	0.03399	0.999389
ADTRP	0.0523	0.0712	0.735142	0.462253	0.999389
AEBP1	0.0481	0.1162	0.414262	0.678683	0.999389
AEBP2	0.0072	0.0797	0.089996	0.92829	0.999389
AEN	0.105	0.0673	1.558768	0.119051	0.999389
AES	-0.0885	0.0877	-1.008865	0.313039	0.999389
AFAP1	-0.0238	0.0611	-0.389107	0.697197	0.999389
AFAP1L1	-0.0402	0.1158	-0.347508	0.72821	0.999389
AFAP1L2	-0.0097	0.0666	-0.145148	0.884594	0.999389
AFF1	0.1061	0.1081	0.981734	0.326231	0.999389
AFF2	-0.0497	0.1039	-0.47899	0.631946	0.999389
AFF3	0.0619	0.1072	0.577455	0.563632	0.999389
AFF4	0.0857	0.1085	0.789861	0.429609	0.999389
AFG3L2	-0.0462	0.0748	-0.617251	0.537069	0.999389
AFM	-0.0058	0.0109	-0.527257	0.598015	0.999389
AFMID	0.0476	0.108	0.440654	0.659463	0.999389
AFP	0.0179	0.0127	1.415313	0.156977	0.999389
AFTPH	0.0448	0.0545	0.821033	0.411627	0.999389
AGA	0.0727	0.0991	0.733192	0.463441	0.999389
AGAP1	0.1413	0.1129	1.251756	0.210659	0.999389
AGAP2	0.0042	0.0916	0.045574	0.96365	0.999389
AGAP3	0.0079	0.0613	0.128596	0.897677	0.999389
AGBL1	-0.0789	0.1156	-0.682336	0.495027	0.999389
AGBL2	-0.1018	0.1114	-0.914015	0.360709	0.999389
AGBL4	-0.0354	0.0951	-0.37194	0.709938	0.999389
AGBL5	0.0282	0.07	0.402422	0.687374	0.999389
AGER	-0.0054	0.1087	-0.049682	0.960376	0.999389
AGFG1	-0.0174	0.0672	-0.258359	0.79613	0.999389
AGFG2	0.0556	0.1113	0.499946	0.617113	0.999389
AGGF1	0.013	0.0643	0.201692	0.840157	0.999389
AGK	-0.0167	0.05	-0.333279	0.738924	0.999389
AGL	0.0329	0.0776	0.424274	0.671366	0.999389
AGMAT	0.0688	0.0749	0.91855	0.358331	0.999389
AGMO	-0.0748	0.0918	-0.814804	0.415185	0.999389
AGO1	0.0115	0.0642	0.178557	0.858285	0.999389
AGO2	-0.0038	0.116	-0.032655	0.973949	0.999389
AGO3	0.01	0.1133	0.087834	0.930009	0.999389
AGO4	-0.0256	0.066	-0.388393	0.697725	0.999389
AGPAT1	-0.0283	0.0693	-0.408777	0.682704	0.999389
AGPAT2	-0.159	0.1138	-1.3964	0.162594	0.999389
AGPAT3	0.1251	0.0828	1.509728	0.131113	0.999389
AGPAT4	-0.1057	0.0893	-1.183461	0.236627	0.999389
AGPAT5	0.1339	0.0777	1.723486	0.084801	0.999389
AGPAT6	0.0266	0.0637	0.41796	0.675976	0.999389
AGPAT9	-0.0379	0.1089	-0.348102	0.727764	0.999389
AGPS	0.0075	0.0719	0.104803	0.916532	0.999389
AGR2	0.0829	0.0896	0.925973	0.35446	0.999389
AGRN	0.0356	0.0879	0.40486	0.68558	0.999389
AGRP	0.0105	0.0395	0.26671	0.789693	0.999389
AGT	-0.0147	0.0988	-0.148717	0.881777	0.999389
AGTPBP1	0.0141	0.0659	0.214451	0.830195	0.999389
AGTR1	-0.1249	0.1161	-1.07562	0.282097	0.999389
AGTR2	-4e-04	0.0109	-0.039307	0.968646	0.999389
AGTRAP	-0.0019	0.1041	-0.018528	0.985218	0.999389
AGXT	0.0645	0.0372	1.734762	0.082783	0.999389
AGXT2	0.0413	0.0773	0.534572	0.592946	0.999389
AHCTF1	-0.0389	0.0807	-0.482325	0.629575	0.999389
AHCY	-0.0268	0.0854	-0.313673	0.75377	0.999389
AHCYL1	0.0544	0.0431	1.26433	0.206111	0.999389
AHCYL2	0.1774	0.0789	2.247771	0.024591	0.999389
AHDC1	0.0595	0.0874	0.681542	0.495529	0.999389
AHI1	0.0462	0.1045	0.441927	0.658542	0.999389
AHNAK	0.1205	0.0829	1.453462	0.146095	0.999389
AHNAK2	-0.113	0.1094	-1.033534	0.301354	0.999389
AHR	-0.0044	0.1012	-0.043573	0.965245	0.999389
AHRR	0.0058	0.1162	0.04956	0.960473	0.999389
AHSA1	0.0225	0.058	0.387571	0.698333	0.999389
AHSA2	0.0421	0.0976	0.431044	0.666436	0.999389
AHSG	0.3868	0.1145	3.377842	0.000731	0.278138
AHSP	0.0037	0.1024	0.035743	0.971488	0.999389
AICDA	-0.0066	0.0162	-0.409724	0.682008	0.999389
AIDA	0.0575	0.0519	1.107073	0.268262	0.999389
AIF1	0.0969	0.1147	0.845196	0.398001	0.999389
AIF1L	0.0896	0.1155	0.77573	0.437909	0.999389
AIFM1	0.0307	0.0757	0.404946	0.685517	0.999389
AIFM2	0.0801	0.1145	0.699464	0.484262	0.999389
AIFM3	0.0095	0.1034	0.092028	0.926676	0.999389
AIG1	-0.0431	0.0765	-0.563323	0.573215	0.999389
AIM1	0.1755	0.0944	1.858643	0.063078	0.999389
AIM1L	0.0372	0.0837	0.444306	0.656821	0.999389
AIMP1	0.0293	0.0751	0.390028	0.696516	0.999389
AIMP2	0.0375	0.0783	0.479005	0.631935	0.999389
AIP	-0.0682	0.0792	-0.86062	0.389448	0.999389
AIRE	0.0062	0.0961	0.064772	0.948356	0.999389
AJAP1	-0.097	0.1078	-0.899669	0.368296	0.999389
AJUBA	0.1418	0.1152	1.231723	0.218053	0.999389
AK1	0.0238	0.1055	0.225762	0.821387	0.999389
AK2	0.0171	0.1001	0.17063	0.864515	0.999389
AK3	0.128	0.0949	1.349097	0.177306	0.999389
AK4	0.0335	0.0841	0.397923	0.690687	0.999389
AK5	-0.0709	0.0901	-0.787087	0.431231	0.999389
AK7	0.133	0.1105	1.203844	0.22865	0.999389
AK8	0.1386	0.1161	1.194069	0.232451	0.999389
AK9	0.0814	0.1018	0.799602	0.423941	0.999389
AKAP1	0.1079	0.0594	1.81615	0.069347	0.999389
AKAP10	-0.0267	0.0523	-0.509977	0.610067	0.999389
AKAP11	0.014	0.0799	0.175103	0.860998	0.999389
AKAP12	-0.029	0.092	-0.315242	0.752578	0.999389
AKAP13	-0.0327	0.1161	-0.281627	0.778229	0.999389
AKAP14	-0.0744	0.1159	-0.641455	0.521227	0.999389
AKAP17A	-0.1182	0.1047	-1.128931	0.258927	0.999389
AKAP2	0.0084	0.0735	0.114007	0.909232	0.999389
AKAP3	-0.0197	0.0293	-0.673246	0.500791	0.999389
AKAP4	NA	NA	NA	NA	NA
AKAP5	-0.0692	0.1136	-0.60961	0.54212	0.999389
AKAP6	-0.0099	0.0733	-0.134674	0.892869	0.999389
AKAP7	-0.0139	0.097	-0.14354	0.885863	0.999389
AKAP8	0.021	0.0649	0.323622	0.746224	0.999389
AKAP8L	0.0086	0.0709	0.120819	0.903835	0.999389
AKAP9	-0.0394	0.089	-0.442961	0.657794	0.999389
AKIRIN1	-0.0285	0.0662	-0.430998	0.66647	0.999389
AKIRIN2	-0.0021	0.0583	-0.036766	0.970671	0.999389
AKNA	-0.0205	0.0923	-0.222183	0.824171	0.999389
AKNAD1	0.0248	0.0975	0.254253	0.7993	0.999389
AKR1A1	-0.0845	0.0731	-1.154709	0.24821	0.999389
AKR1B1	-0.0741	0.073	-1.014741	0.31023	0.999389
AKR1B10	0.0031	0.0892	0.034821	0.972222	0.999389
AKR1B15	-0.0548	0.0684	-0.801749	0.422698	0.999389
AKR1C3	-0.0276	0.0445	-0.620139	0.535166	0.999389
AKR1C4	0.0903	0.0748	1.207295	0.227318	0.999389
AKR1D1	0.0384	0.0186	2.066825	0.038751	0.999389
AKR1E2	0.0331	0.0527	0.628385	0.529752	0.999389
AKR7A2	-0.0613	0.066	-0.929186	0.352793	0.999389
AKT1	-0.0379	0.055	-0.689493	0.490513	0.999389
AKT2	0.1078	0.0689	1.563901	0.117841	0.999389
AKT3	0.0292	0.0559	0.522496	0.601325	0.999389
AKTIP	-0.0346	0.0714	-0.484961	0.627704	0.999389
ALAD	0.0407	0.0803	0.506884	0.612236	0.999389
ALAS1	0.0515	0.0591	0.872377	0.383003	0.999389
ALAS2	0.0274	0.1108	0.247013	0.804899	0.999389
ALB	0.0431	0.0196	2.19699	0.028021	0.999389
ALCAM	-0.0818	0.1089	-0.751095	0.452595	0.999389
ALDH16A1	-0.1191	0.1072	-1.111113	0.26652	0.999389
ALDH18A1	0.036	0.0722	0.499004	0.617776	0.999389
ALDH1A1	0.1347	0.0868	1.551224	0.120848	0.999389
ALDH1A2	0.027	0.0884	0.305343	0.760105	0.999389
ALDH1A3	-0.0098	0.1011	-0.096712	0.922955	0.999389
ALDH1L1	-0.0592	0.0666	-0.889288	0.373848	0.999389
ALDH1L2	0.0637	0.0974	0.654524	0.512774	0.999389
ALDH2	0.0296	0.078	0.379143	0.704582	0.999389
ALDH3A1	-0.0506	0.1125	-0.449922	0.652767	0.999389
ALDH3A2	0.0506	0.0952	0.531069	0.595371	0.999389
ALDH3B1	-0.0786	0.1126	-0.698478	0.484878	0.999389
ALDH4A1	0.0969	0.0741	1.308259	0.190785	0.999389
ALDH5A1	0.0919	0.077	1.19443	0.23231	0.999389
ALDH6A1	0.1177	0.0972	1.210487	0.226092	0.999389
ALDH7A1	0.0825	0.0746	1.105566	0.268914	0.999389
ALDH8A1	-0.0644	0.1151	-0.559091	0.576099	0.999389
ALDH9A1	0.0305	0.0778	0.392206	0.694906	0.999389
ALDOA	-0.0465	0.0708	-0.656752	0.511341	0.999389
ALDOB	0.4687	0.1028	4.561238	5e-06	0.006387
ALDOC	-0.0656	0.0954	-0.687448	0.491801	0.999389
ALG1	-0.0651	0.0775	-0.839022	0.401457	0.999389
ALG10	0.0205	0.1159	0.176738	0.859714	0.999389
ALG11	0.1012	0.1146	0.883121	0.377171	0.999389
ALG12	0.0238	0.0633	0.376205	0.706765	0.999389
ALG13	-0.037	0.1157	-0.319636	0.749244	0.999389
ALG14	0.0013	0.0925	0.013829	0.988966	0.999389
ALG2	-0.0188	0.0808	-0.233366	0.815477	0.999389
ALG3	0.0214	0.0873	0.245027	0.806435	0.999389
ALG5	-0.0913	0.0842	-1.084606	0.278096	0.999389
ALG6	0.0081	0.0578	0.140613	0.888176	0.999389
ALG8	0.0845	0.0767	1.101949	0.270484	0.999389
ALG9	-0.0446	0.0754	-0.591603	0.554116	0.999389
ALK	-0.0523	0.115	-0.454852	0.649216	0.999389
ALKBH1	0.0733	0.0902	0.812658	0.416414	0.999389
ALKBH2	-0.0944	0.0953	-0.990661	0.321851	0.999389
ALKBH3	0.0547	0.0703	0.778823	0.436084	0.999389
ALKBH4	7e-04	0.0989	0.007247	0.994218	0.999389
ALKBH6	-0.0538	0.057	-0.943025	0.345668	0.999389
ALKBH7	-0.0569	0.0881	-0.645824	0.518393	0.999389
ALKBH8	-0.1691	0.0939	-1.800963	0.071709	0.999389
ALLC	NA	NA	NA	NA	NA
ALMS1	-0.0019	0.0699	-0.026585	0.97879	0.999389
ALOX12	0.0045	0.08	0.055698	0.955583	0.999389
ALOX12B	-0.0753	0.1042	-0.722432	0.470029	0.999389
ALOX15	-0.0455	0.091	-0.500404	0.616791	0.999389
ALOX15B	-0.0058	0.0109	-0.527257	0.598015	0.999389
ALOX5	-0.1172	0.1153	-1.016581	0.309353	0.999389
ALOX5AP	-0.0596	0.1009	-0.590883	0.554599	0.999389
ALOXE3	4e-04	0.1159	0.003623	0.997109	0.999872
ALPI	-0.1896	0.1067	-1.777205	0.075535	0.999389
ALPK1	0.0466	0.0834	0.55868	0.57638	0.999389
ALPK2	0.1676	0.1083	1.546878	0.121893	0.999389
ALPK3	-0.04	0.1138	-0.350946	0.725629	0.999389
ALPL	-0.0286	0.0958	-0.298831	0.765069	0.999389
ALS2	0.0778	0.1012	0.7692	0.441775	0.999389
ALS2CL	0.1619	0.1138	1.422799	0.154795	0.999389
ALS2CR11	0.0163	0.0423	0.384513	0.700598	0.999389
ALS2CR12	0.1278	0.1113	1.148505	0.25076	0.999389
ALX1	-0.0017	0.0281	-0.060241	0.951964	0.999389
ALX3	0.0952	0.0909	1.046977	0.29511	0.999389
ALX4	0.0019	0.0281	0.067993	0.945791	0.999389
ALYREF	-0.0225	0.0885	-0.254659	0.798987	0.999389
AMACR	0.0384	0.0679	0.565419	0.571789	0.999389
AMBN	-0.0057	0.1071	-0.052966	0.957759	0.999389
AMBP	0.0518	0.0218	2.377645	0.017424	0.999389
AMBRA1	0.0242	0.0598	0.405086	0.685414	0.999389
AMD1	0.0709	0.0773	0.917515	0.358873	0.999389
AMDHD1	0.1018	0.0575	1.770453	0.076652	0.999389
AMDHD2	-0.0164	0.0731	-0.223905	0.822831	0.999389
AMER1	0.0497	0.0859	0.579296	0.562389	0.999389
AMER2	-0.0202	0.1156	-0.174636	0.861365	0.999389
AMER3	0.0613	0.0984	0.622647	0.533517	0.999389
AMFR	0.04	0.0419	0.952865	0.340659	0.999389
AMH	-0.0068	0.1162	-0.058577	0.953289	0.999389
AMHR2	0.1211	0.1041	1.162739	0.244936	0.999389
AMICA1	-0.1468	0.108	-1.359445	0.174005	0.999389
AMIGO1	0.0341	0.0555	0.615141	0.538461	0.999389
AMIGO2	0.0895	0.1161	0.771113	0.44064	0.999389
AMIGO3	0.0482	0.0711	0.677261	0.498241	0.999389
AMMECR1	0.2023	0.1154	1.752691	0.079655	0.999389
AMMECR1L	0.0722	0.0987	0.731119	0.464706	0.999389
AMN	-0.0922	0.0864	-1.067687	0.285662	0.999389
AMN1	0.0743	0.0931	0.797609	0.425097	0.999389
AMOT	0.0617	0.0991	0.622871	0.533369	0.999389
AMOTL1	0.1511	0.1151	1.312542	0.189337	0.999389
AMOTL2	-0.0273	0.0907	-0.30045	0.763834	0.999389
AMPD1	-0.0664	0.1161	-0.572426	0.567034	0.999389
AMPD2	-0.0619	0.0867	-0.714215	0.475094	0.999389
AMPD3	0.0996	0.1141	0.873402	0.382444	0.999389
AMPH	-0.0245	0.082	-0.29825	0.765512	0.999389
AMT	0.0302	0.0639	0.472342	0.636683	0.999389
AMY1A	NA	NA	NA	NA	NA
AMY2B	-0.0942	0.091	-1.035124	0.300611	0.999389
AMZ1	0.1358	0.1148	1.182934	0.236835	0.999389
AMZ2	0.073	0.0776	0.939784	0.347329	0.999389
ANAPC1	0.0896	0.0844	1.060814	0.288775	0.999389
ANAPC10	-0.0986	0.115	-0.857709	0.391053	0.999389
ANAPC11	-0.0855	0.095	-0.899753	0.368252	0.999389
ANAPC13	-0.0806	0.0859	-0.939284	0.347585	0.999389
ANAPC15	-0.005	0.0921	-0.053942	0.956981	0.999389
ANAPC16	0.1828	0.0824	2.21819	0.026542	0.999389
ANAPC2	0.0159	0.0454	0.349694	0.726568	0.999389
ANAPC4	0.0286	0.0859	0.333522	0.73874	0.999389
ANAPC5	0.0108	0.0655	0.165123	0.868847	0.999389
ANAPC7	-0.0222	0.0531	-0.417834	0.676068	0.999389
ANGEL1	-0.0495	0.0547	-0.906001	0.364935	0.999389
ANGEL2	0.0713	0.0829	0.860838	0.389327	0.999389
ANGPT1	-0.046	0.0983	-0.468284	0.639581	0.999389
ANGPT2	0.2011	0.1161	1.731515	0.08336	0.999389
ANGPT4	0.0049	0.0109	0.448643	0.653689	0.999389
ANGPTL1	0.0812	0.1101	0.73707	0.46108	0.999389
ANGPTL2	0.1239	0.0866	1.429812	0.152771	0.999389
ANGPTL3	0.1917	0.0432	4.437189	9e-06	0.009716
ANGPTL4	-0.0797	0.1041	-0.76601	0.443671	0.999389
ANGPTL5	-0.0695	0.0436	-1.593	0.11116	0.999389
ANGPTL6	-0.1075	0.0936	-1.148918	0.25059	0.999389
ANGPTL7	0.0398	0.0485	0.820877	0.411716	0.999389
ANK1	0.0237	0.1121	0.211693	0.832346	0.999389
ANK2	-0.0297	0.0935	-0.317057	0.7512	0.999389
ANK3	-0.0351	0.0787	-0.445278	0.656119	0.999389
ANKDD1A	-0.0172	0.1162	-0.147916	0.882409	0.999389
ANKDD1B	-0.0255	0.0899	-0.283948	0.77645	0.999389
ANKEF1	-0.016	0.0717	-0.222871	0.823636	0.999389
ANKFN1	0.0667	0.1	0.666688	0.504972	0.999389
ANKFY1	0.1	0.113	0.884586	0.37638	0.999389
ANKH	0.0139	0.0691	0.201493	0.840313	0.999389
ANKHD1	0.0205	0.116	0.176327	0.860037	0.999389
ANKHD1-EIF4EBP3	0.0351	0.0712	0.493286	0.62181	0.999389
ANKIB1	-0.0633	0.0809	-0.781992	0.434219	0.999389
ANKK1	-0.073	0.0949	-0.769218	0.441764	0.999389
ANKLE1	0.2953	0.109	2.70918	0.006745	0.999389
ANKLE2	0.0384	0.0891	0.430784	0.666625	0.999389
ANKMY1	0.1527	0.1055	1.448252	0.147547	0.999389
ANKMY2	-0.0918	0.064	-1.434831	0.151335	0.999389
ANKRA2	-0.1445	0.0797	-1.812146	0.069964	0.999389
ANKRD1	0.0027	0.0334	0.079538	0.936605	0.999389
ANKRD10	-0.0772	0.0616	-1.252165	0.21051	0.999389
ANKRD11	-0.0752	0.1117	-0.673416	0.500683	0.999389
ANKRD12	0.0129	0.0873	0.14824	0.882153	0.999389
ANKRD13A	-0.024	0.0716	-0.334437	0.73805	0.999389
ANKRD13B	0.0604	0.0978	0.617601	0.536839	0.999389
ANKRD13C	0.0917	0.056	1.636579	0.101719	0.999389
[truncated: 15,737 more rows]

## Sheet: 53
NMR, female, breeder vs non-breeder, hypothalamus
[truncated: 16,340 more rows]

[truncated: 34 more sheets: 54, 55, 56, 57, 58, 59, 60, 61, 62, 63, 64, 65, 66, 67, 68, 69, 70, 71, 72, 73 …]
