# Supplementary material for: Naked mole-rat transcriptome signatures of socially suppressed sexual maturation and links of reproduction to aging
Source: BMC Biol. 2018 Aug 2;16:77. doi: 10.1186/s12915-018-0546-z (PMC6090939; doi:10.1186/s12915-018-0546-z)
Supplement: Supplementary file 7 — Gene annotation track for guinea pig. (GFF 19536 kb) [file 12915_2018_546_MOESM7_ESM.gff]

chrM	Genbank	exon	2721	3680	.	+	1	gene_id=ND1;
chrM	Genbank	exon	3887	4930	.	+	1	gene_id=ND2;
chrM	Genbank	exon	5329	6870	.	+	1	gene_id=COX1;
chrM	Genbank	exon	7018	7701	.	+	1	gene_id=COX2;
chrM	Genbank	exon	7770	7973	.	+	1	gene_id=ATP8;
chrM	Genbank	exon	7931	8611	.	+	1	gene_id=ATP6;
chrM	Genbank	exon	8611	9394	.	+	1	gene_id=COX3;
chrM	Genbank	exon	9463	9808	.	+	1	gene_id=ND3;
chrM	Genbank	exon	9879	10175	.	+	1	gene_id=ND4L;
chrM	Genbank	exon	10169	11546	.	+	1	gene_id=ND4;
chrM	Genbank	exon	11748	13559	.	+	1	gene_id=ND5;
chrM	Genbank	exon	13556	14086	.	+	1	gene_id=ND6;
chrM	Genbank	exon	14164	15303	.	+	1	gene_id=CYTB;
scaffold_143	splign	exon	260718	260882	1	+	0	gene_id=UTP11L;
scaffold_143	splign	exon	263986	264047	1	+	0	gene_id=UTP11L;
scaffold_143	splign	exon	265827	265929	1	+	0	gene_id=UTP11L;
scaffold_143	splign	exon	266422	266535	1	+	0	gene_id=UTP11L;
scaffold_143	splign	exon	267011	267104	1	+	0	gene_id=UTP11L;
scaffold_143	splign	exon	267311	267441	1	+	0	gene_id=UTP11L;
scaffold_143	splign	exon	269528	269638	1	+	0	gene_id=UTP11L;
scaffold_143	splign	exon	270365	270740	1	+	0	gene_id=UTP11L;
scaffold_143	splign	CDS	260820	260882	1	+	0	gene_id=UTP11L;
scaffold_143	splign	CDS	263986	264047	1	+	0	gene_id=UTP11L;
scaffold_143	splign	CDS	265827	265929	1	+	0	gene_id=UTP11L;
scaffold_143	splign	CDS	266422	266535	1	+	0	gene_id=UTP11L;
scaffold_143	splign	CDS	267011	267104	1	+	0	gene_id=UTP11L;
scaffold_143	splign	CDS	267311	267441	1	+	0	gene_id=UTP11L;
scaffold_143	splign	CDS	269528	269638	1	+	0	gene_id=UTP11L;
scaffold_143	splign	CDS	270365	270448	1	+	0	gene_id=UTP11L;
scaffold_33	splign	exon	22679465	22679736	1	-	0	gene_id=CXorf22;
scaffold_33	splign	exon	22675979	22676130	1	-	0	gene_id=CXorf22;
scaffold_33	splign	exon	22665476	22665591	1	-	0	gene_id=CXorf22;
scaffold_33	splign	exon	22663042	22663180	1	-	0	gene_id=CXorf22;
scaffold_33	splign	exon	22660639	22660867	1	-	0	gene_id=CXorf22;
scaffold_33	splign	exon	22660037	22660197	1	-	0	gene_id=CXorf22;
scaffold_33	splign	exon	22658859	22658986	1	-	0	gene_id=CXorf22;
scaffold_33	splign	exon	22656397	22656632	1	-	0	gene_id=CXorf22;
scaffold_33	splign	exon	22649271	22649460	1	-	0	gene_id=CXorf22;
scaffold_33	splign	exon	22648377	22648590	1	-	0	gene_id=CXorf22;
scaffold_33	splign	exon	22645520	22645561	1	-	0	gene_id=CXorf22;
scaffold_33	splign	CDS	22679465	22679659	1	-	0	gene_id=CXorf22;
scaffold_33	splign	CDS	22675979	22676130	1	-	0	gene_id=CXorf22;
scaffold_33	splign	CDS	22665476	22665591	1	-	0	gene_id=CXorf22;
scaffold_33	splign	CDS	22663042	22663180	1	-	0	gene_id=CXorf22;
scaffold_33	splign	CDS	22660639	22660867	1	-	0	gene_id=CXorf22;
scaffold_33	splign	CDS	22660037	22660197	1	-	0	gene_id=CXorf22;
scaffold_33	splign	CDS	22658859	22658986	1	-	0	gene_id=CXorf22;
scaffold_33	splign	CDS	22656397	22656632	1	-	0	gene_id=CXorf22;
scaffold_33	splign	CDS	22649271	22649460	1	-	0	gene_id=CXorf22;
scaffold_33	splign	CDS	22648377	22648590	1	-	0	gene_id=CXorf22;
scaffold_33	splign	CDS	22645520	22645561	1	-	0	gene_id=CXorf22;
scaffold_13	splign	exon	17332783	17332905	1	-	0	gene_id=THTPA;
scaffold_13	splign	exon	17331588	17332312	1	-	0	gene_id=THTPA;
scaffold_13	splign	CDS	17331627	17332307	1	-	0	gene_id=THTPA;
scaffold_17	splign	exon	1799613	1799734	1	+	0	gene_id=MRPL22;
scaffold_17	splign	exon	1800507	1800648	1	+	0	gene_id=MRPL22;
scaffold_17	splign	exon	1800729	1800777	1	+	0	gene_id=MRPL22;
scaffold_17	splign	exon	1808852	1808981	1	+	0	gene_id=MRPL22;
scaffold_17	splign	exon	1812516	1812581	1	+	0	gene_id=MRPL22;
scaffold_17	splign	exon	1813248	1813325	1	+	0	gene_id=MRPL22;
scaffold_17	splign	exon	1815595	1815664	1	+	0	gene_id=MRPL22;
scaffold_17	splign	exon	1822197	1822467	1	+	0	gene_id=MRPL22;
scaffold_17	splign	CDS	1800621	1800648	1	+	0	gene_id=MRPL22;
scaffold_17	splign	CDS	1800729	1800777	1	+	0	gene_id=MRPL22;
scaffold_17	splign	CDS	1808852	1808981	1	+	0	gene_id=MRPL22;
scaffold_17	splign	CDS	1812516	1812581	1	+	0	gene_id=MRPL22;
scaffold_17	splign	CDS	1813248	1813325	1	+	0	gene_id=MRPL22;
scaffold_17	splign	CDS	1815595	1815664	1	+	0	gene_id=MRPL22;
scaffold_17	splign	CDS	1822197	1822408	1	+	0	gene_id=MRPL22;
scaffold_15	splign	exon	20517706	20517791	1	+	0	gene_id=SLC29A3;
scaffold_15	splign	exon	20520637	20520935	1	+	0	gene_id=SLC29A3;
scaffold_15	splign	exon	20536322	20536404	1	+	0	gene_id=SLC29A3;
scaffold_15	splign	exon	20542843	20543069	1	+	0	gene_id=SLC29A3;
scaffold_15	splign	exon	20546817	20546979	1	+	0	gene_id=SLC29A3;
scaffold_15	splign	exon	20550312	20551619	1	+	0	gene_id=SLC29A3;
scaffold_15	splign	CDS	20517791	20517791	1	+	0	gene_id=SLC29A3;
scaffold_15	splign	CDS	20520637	20520935	1	+	0	gene_id=SLC29A3;
scaffold_15	splign	CDS	20536322	20536404	1	+	0	gene_id=SLC29A3;
scaffold_15	splign	CDS	20542843	20543069	1	+	0	gene_id=SLC29A3;
scaffold_15	splign	CDS	20546817	20546979	1	+	0	gene_id=SLC29A3;
scaffold_15	splign	CDS	20550312	20550966	1	+	0	gene_id=SLC29A3;
scaffold_103	splign	exon	2765141	2765345	1	+	0	gene_id=PDE2A;
scaffold_103	splign	exon	2796900	2796989	1	+	0	gene_id=PDE2A;
scaffold_103	splign	exon	2800308	2800396	1	+	0	gene_id=PDE2A;
scaffold_103	splign	exon	2806972	2807081	1	+	0	gene_id=PDE2A;
scaffold_103	splign	exon	2807889	2807944	1	+	0	gene_id=PDE2A;
scaffold_103	splign	exon	2812800	2812859	1	+	0	gene_id=PDE2A;
scaffold_103	splign	exon	2813494	2813647	1	+	0	gene_id=PDE2A;
scaffold_103	splign	exon	2813862	2813914	1	+	0	gene_id=PDE2A;
scaffold_103	splign	exon	2814110	2814184	1	+	0	gene_id=PDE2A;
scaffold_103	splign	exon	2814282	2814323	1	+	0	gene_id=PDE2A;
scaffold_103	splign	exon	2814816	2814884	1	+	0	gene_id=PDE2A;
scaffold_103	splign	exon	2815111	2815241	1	+	0	gene_id=PDE2A;
scaffold_103	splign	exon	2815942	2816053	1	+	0	gene_id=PDE2A;
scaffold_103	splign	exon	2816483	2816522	1	+	0	gene_id=PDE2A;
scaffold_103	splign	exon	2816630	2816693	1	+	0	gene_id=PDE2A;
scaffold_103	splign	exon	2817090	2817162	1	+	0	gene_id=PDE2A;
scaffold_103	splign	exon	2817291	2817468	1	+	0	gene_id=PDE2A;
scaffold_103	splign	exon	2817886	2817998	0.991	+	0	gene_id=PDE2A;
scaffold_103	splign	exon	2818583	2818660	1	+	0	gene_id=PDE2A;
scaffold_103	splign	exon	2819576	2819698	0.992	+	0	gene_id=PDE2A;
scaffold_103	splign	exon	2820158	2820228	1	+	0	gene_id=PDE2A;
scaffold_103	splign	exon	2820502	2820624	0.992	+	0	gene_id=PDE2A;
scaffold_103	splign	exon	2820999	2821086	1	+	0	gene_id=PDE2A;
scaffold_103	splign	exon	2821278	2821325	1	+	0	gene_id=PDE2A;
scaffold_103	splign	exon	2822235	2822309	1	+	0	gene_id=PDE2A;
scaffold_103	splign	exon	2822454	2822553	1	+	0	gene_id=PDE2A;
scaffold_103	splign	exon	2822788	2822900	1	+	0	gene_id=PDE2A;
scaffold_103	splign	exon	2823246	2823284	1	+	0	gene_id=PDE2A;
scaffold_103	splign	exon	2823416	2823522	1	+	0	gene_id=PDE2A;
scaffold_103	splign	exon	2823818	2825161	0.999	+	0	gene_id=PDE2A;
scaffold_103	splign	CDS	2765220	2765345	1	+	0	gene_id=PDE2A;
scaffold_103	splign	CDS	2796900	2796989	1	+	0	gene_id=PDE2A;
scaffold_103	splign	CDS	2800308	2800396	1	+	0	gene_id=PDE2A;
scaffold_103	splign	CDS	2806972	2807081	1	+	0	gene_id=PDE2A;
scaffold_103	splign	CDS	2807889	2807944	1	+	0	gene_id=PDE2A;
scaffold_103	splign	CDS	2812800	2812859	1	+	0	gene_id=PDE2A;
scaffold_103	splign	CDS	2813494	2813647	1	+	0	gene_id=PDE2A;
scaffold_103	splign	CDS	2813862	2813914	1	+	0	gene_id=PDE2A;
scaffold_103	splign	CDS	2814110	2814184	1	+	0	gene_id=PDE2A;
scaffold_103	splign	CDS	2814282	2814323	1	+	0	gene_id=PDE2A;
scaffold_103	splign	CDS	2814816	2814884	1	+	0	gene_id=PDE2A;
scaffold_103	splign	CDS	2815111	2815241	1	+	0	gene_id=PDE2A;
scaffold_103	splign	CDS	2815942	2816053	1	+	0	gene_id=PDE2A;
scaffold_103	splign	CDS	2816483	2816522	1	+	0	gene_id=PDE2A;
scaffold_103	splign	CDS	2816630	2816693	1	+	0	gene_id=PDE2A;
scaffold_103	splign	CDS	2817090	2817162	1	+	0	gene_id=PDE2A;
scaffold_103	splign	CDS	2817291	2817468	1	+	0	gene_id=PDE2A;
scaffold_103	splign	CDS	2817886	2817998	0.991	+	0	gene_id=PDE2A;
scaffold_103	splign	CDS	2818583	2818660	1	+	0	gene_id=PDE2A;
scaffold_103	splign	CDS	2819576	2819698	0.992	+	0	gene_id=PDE2A;
scaffold_103	splign	CDS	2820158	2820228	1	+	0	gene_id=PDE2A;
scaffold_103	splign	CDS	2820502	2820624	0.992	+	0	gene_id=PDE2A;
scaffold_103	splign	CDS	2820999	2821086	1	+	0	gene_id=PDE2A;
scaffold_103	splign	CDS	2821278	2821325	1	+	0	gene_id=PDE2A;
scaffold_103	splign	CDS	2822235	2822309	1	+	0	gene_id=PDE2A;
scaffold_103	splign	CDS	2822454	2822553	1	+	0	gene_id=PDE2A;
scaffold_103	splign	CDS	2822788	2822900	1	+	0	gene_id=PDE2A;
scaffold_103	splign	CDS	2823246	2823284	1	+	0	gene_id=PDE2A;
scaffold_103	splign	CDS	2823416	2823522	1	+	0	gene_id=PDE2A;
scaffold_103	splign	CDS	2823818	2824028	0.999	+	0	gene_id=PDE2A;
scaffold_65	splign	exon	3026571	3026732	1	-	0	gene_id=CDC27;
scaffold_65	splign	exon	3006054	3006129	1	-	0	gene_id=CDC27;
scaffold_65	splign	exon	3002744	3002891	1	-	0	gene_id=CDC27;
scaffold_65	splign	exon	3001154	3001279	1	-	0	gene_id=CDC27;
scaffold_65	splign	exon	2993040	2993137	1	-	0	gene_id=CDC27;
scaffold_65	splign	exon	2991729	2991883	1	-	0	gene_id=CDC27;
scaffold_65	splign	exon	2991427	2991638	1	-	0	gene_id=CDC27;
scaffold_65	splign	exon	2990433	2990547	1	-	0	gene_id=CDC27;
scaffold_65	splign	exon	2986978	2987093	1	-	0	gene_id=CDC27;
scaffold_65	splign	exon	2981907	2982006	1	-	0	gene_id=CDC27;
scaffold_65	splign	exon	2980434	2980641	1	-	0	gene_id=CDC27;
scaffold_65	splign	exon	2980050	2980222	1	-	0	gene_id=CDC27;
scaffold_65	splign	exon	2976887	2977039	1	-	0	gene_id=CDC27;
scaffold_65	splign	exon	2974408	2974616	1	-	0	gene_id=CDC27;
scaffold_65	splign	exon	2972135	2972252	1	-	0	gene_id=CDC27;
scaffold_65	splign	exon	2970168	2970296	1	-	0	gene_id=CDC27;
scaffold_65	splign	exon	2959701	2959775	1	-	0	gene_id=CDC27;
scaffold_65	splign	exon	2958701	2958857	1	-	0	gene_id=CDC27;
scaffold_65	splign	exon	2954761	2957038	0.999	-	0	gene_id=CDC27;
scaffold_65	splign	CDS	3026571	3026597	1	-	0	gene_id=CDC27;
scaffold_65	splign	CDS	3006054	3006129	1	-	0	gene_id=CDC27;
scaffold_65	splign	CDS	3002744	3002891	1	-	0	gene_id=CDC27;
scaffold_65	splign	CDS	3001154	3001279	1	-	0	gene_id=CDC27;
scaffold_65	splign	CDS	2993040	2993137	1	-	0	gene_id=CDC27;
scaffold_65	splign	CDS	2991729	2991883	1	-	0	gene_id=CDC27;
scaffold_65	splign	CDS	2991427	2991638	1	-	0	gene_id=CDC27;
scaffold_65	splign	CDS	2990433	2990547	1	-	0	gene_id=CDC27;
scaffold_65	splign	CDS	2986978	2987093	1	-	0	gene_id=CDC27;
scaffold_65	splign	CDS	2981907	2982006	1	-	0	gene_id=CDC27;
scaffold_65	splign	CDS	2980434	2980641	1	-	0	gene_id=CDC27;
scaffold_65	splign	CDS	2980050	2980222	1	-	0	gene_id=CDC27;
scaffold_65	splign	CDS	2976887	2977039	1	-	0	gene_id=CDC27;
scaffold_65	splign	CDS	2974408	2974616	1	-	0	gene_id=CDC27;
scaffold_65	splign	CDS	2972135	2972252	1	-	0	gene_id=CDC27;
scaffold_65	splign	CDS	2970168	2970296	1	-	0	gene_id=CDC27;
scaffold_65	splign	CDS	2959701	2959775	1	-	0	gene_id=CDC27;
scaffold_65	splign	CDS	2958701	2958857	1	-	0	gene_id=CDC27;
scaffold_65	splign	CDS	2956956	2957038	0.999	-	0	gene_id=CDC27;
scaffold_304	splign	exon	42323	42421	1	-	0	gene_id=CCDC94;
scaffold_304	splign	exon	41653	41753	1	-	0	gene_id=CCDC94;
scaffold_304	splign	exon	40264	40408	1	-	0	gene_id=CCDC94;
scaffold_304	splign	exon	39729	39863	1	-	0	gene_id=CCDC94;
scaffold_304	splign	exon	39176	39357	0.989	-	0	gene_id=CCDC94;
scaffold_304	splign	exon	37766	37880	1	-	0	gene_id=CCDC94;
scaffold_304	splign	exon	36506	36638	1	-	0	gene_id=CCDC94;
scaffold_304	splign	exon	35145	35439	1	-	0	gene_id=CCDC94;
scaffold_304	splign	CDS	42323	42346	1	-	0	gene_id=CCDC94;
scaffold_304	splign	CDS	41653	41753	1	-	0	gene_id=CCDC94;
scaffold_304	splign	CDS	40264	40408	1	-	0	gene_id=CCDC94;
scaffold_304	splign	CDS	39729	39863	1	-	0	gene_id=CCDC94;
scaffold_304	splign	CDS	39176	39357	0.989	-	0	gene_id=CCDC94;
scaffold_304	splign	CDS	37766	37880	1	-	0	gene_id=CCDC94;
scaffold_304	splign	CDS	36506	36638	1	-	0	gene_id=CCDC94;
scaffold_304	splign	CDS	35327	35439	1	-	0	gene_id=CCDC94;
scaffold_42	splign	exon	2767511	2767787	0.996	-	0	gene_id=AAED1;
scaffold_42	splign	exon	2765291	2765345	0.964	-	0	gene_id=AAED1;
scaffold_42	splign	exon	2765046	2765137	0.858	-	0	gene_id=AAED1;
scaffold_42	splign	exon	2752537	2752668	1	-	0	gene_id=AAED1;
scaffold_42	splign	exon	2749318	2750097	0.999	-	0	gene_id=AAED1;
scaffold_42	splign	CDS	2767511	2767761	0.996	-	0	gene_id=AAED1;
scaffold_42	splign	CDS	2765291	2765345	0.964	-	0	gene_id=AAED1;
scaffold_42	splign	CDS	2765046	2765137	0.858	-	0	gene_id=AAED1;
scaffold_42	splign	CDS	2752537	2752668	1	-	0	gene_id=AAED1;
scaffold_42	splign	CDS	2749970	2750097	0.999	-	0	gene_id=AAED1;
scaffold_13	splign	exon	29201975	29202141	1	-	0	gene_id=EIF4E2;
scaffold_13	splign	exon	29196521	29196635	1	-	0	gene_id=EIF4E2;
scaffold_13	splign	exon	29194964	29195098	1	-	0	gene_id=EIF4E2;
scaffold_13	splign	exon	29191422	29191526	1	-	0	gene_id=EIF4E2;
scaffold_13	splign	exon	29189349	29189501	1	-	0	gene_id=EIF4E2;
scaffold_13	splign	exon	29189117	29189253	1	-	0	gene_id=EIF4E2;
scaffold_13	splign	exon	29187207	29187462	1	-	0	gene_id=EIF4E2;
scaffold_13	splign	CDS	29201975	29201994	1	-	0	gene_id=EIF4E2;
scaffold_13	splign	CDS	29196521	29196635	1	-	0	gene_id=EIF4E2;
scaffold_13	splign	CDS	29194964	29195098	1	-	0	gene_id=EIF4E2;
scaffold_13	splign	CDS	29191422	29191526	1	-	0	gene_id=EIF4E2;
scaffold_13	splign	CDS	29189349	29189501	1	-	0	gene_id=EIF4E2;
scaffold_13	splign	CDS	29189117	29189253	1	-	0	gene_id=EIF4E2;
scaffold_13	splign	CDS	29187390	29187462	1	-	0	gene_id=EIF4E2;
scaffold_133	splign	exon	2632235	2632739	0.994	-	0	gene_id=EBNA1BP2;
scaffold_133	splign	exon	2632068	2632151	0.988	-	0	gene_id=EBNA1BP2;
scaffold_133	splign	exon	2631675	2631844	1	-	0	gene_id=EBNA1BP2;
scaffold_133	splign	exon	2630965	2631088	1	-	0	gene_id=EBNA1BP2;
scaffold_133	splign	exon	2629866	2629955	1	-	0	gene_id=EBNA1BP2;
scaffold_133	splign	exon	2626687	2626762	1	-	0	gene_id=EBNA1BP2;
scaffold_133	splign	exon	2626392	2626485	1	-	0	gene_id=EBNA1BP2;
scaffold_133	splign	exon	2624835	2624997	1	-	0	gene_id=EBNA1BP2;
scaffold_133	splign	exon	2623554	2624711	0.999	-	0	gene_id=EBNA1BP2;
scaffold_133	splign	CDS	2632235	2632300	0.994	-	0	gene_id=EBNA1BP2;
scaffold_133	splign	CDS	2632068	2632151	0.988	-	0	gene_id=EBNA1BP2;
scaffold_133	splign	CDS	2631675	2631844	1	-	0	gene_id=EBNA1BP2;
scaffold_133	splign	CDS	2630965	2631088	1	-	0	gene_id=EBNA1BP2;
scaffold_133	splign	CDS	2629866	2629955	1	-	0	gene_id=EBNA1BP2;
scaffold_133	splign	CDS	2626687	2626762	1	-	0	gene_id=EBNA1BP2;
scaffold_133	splign	CDS	2626392	2626485	1	-	0	gene_id=EBNA1BP2;
scaffold_133	splign	CDS	2624835	2624997	1	-	0	gene_id=EBNA1BP2;
scaffold_133	splign	CDS	2624661	2624711	0.999	-	0	gene_id=EBNA1BP2;
scaffold_7	splign	exon	44604212	44604559	1	+	0	gene_id=TRAK1;
scaffold_7	splign	exon	44621139	44621215	1	+	0	gene_id=TRAK1;
scaffold_7	splign	exon	44625535	44625651	1	+	0	gene_id=TRAK1;
scaffold_7	splign	exon	44627470	44627570	1	+	0	gene_id=TRAK1;
scaffold_7	splign	exon	44628026	44628134	1	+	0	gene_id=TRAK1;
scaffold_7	splign	exon	44628977	44629055	1	+	0	gene_id=TRAK1;
scaffold_7	splign	exon	44629773	44629903	1	+	0	gene_id=TRAK1;
scaffold_7	splign	exon	44630498	44630572	1	+	0	gene_id=TRAK1;
scaffold_7	splign	exon	44630993	44631130	1	+	0	gene_id=TRAK1;
scaffold_7	splign	exon	44634524	44634600	1	+	0	gene_id=TRAK1;
scaffold_7	splign	exon	44635521	44635760	1	+	0	gene_id=TRAK1;
scaffold_7	splign	exon	44636572	44636888	1	+	0	gene_id=TRAK1;
scaffold_7	splign	exon	44642058	44642213	1	+	0	gene_id=TRAK1;
scaffold_7	splign	exon	44648862	44648964	1	+	0	gene_id=TRAK1;
scaffold_7	splign	exon	44650926	44653213	0.999	+	0	gene_id=TRAK1;
scaffold_7	splign	CDS	44604496	44604559	1	+	0	gene_id=TRAK1;
scaffold_7	splign	CDS	44621139	44621215	1	+	0	gene_id=TRAK1;
scaffold_7	splign	CDS	44625535	44625651	1	+	0	gene_id=TRAK1;
scaffold_7	splign	CDS	44627470	44627570	1	+	0	gene_id=TRAK1;
scaffold_7	splign	CDS	44628026	44628134	1	+	0	gene_id=TRAK1;
scaffold_7	splign	CDS	44628977	44629055	1	+	0	gene_id=TRAK1;
scaffold_7	splign	CDS	44629773	44629903	1	+	0	gene_id=TRAK1;
scaffold_7	splign	CDS	44630498	44630572	1	+	0	gene_id=TRAK1;
scaffold_7	splign	CDS	44630993	44631130	1	+	0	gene_id=TRAK1;
scaffold_7	splign	CDS	44634524	44634600	1	+	0	gene_id=TRAK1;
scaffold_7	splign	CDS	44635521	44635760	1	+	0	gene_id=TRAK1;
scaffold_7	splign	CDS	44636572	44636888	1	+	0	gene_id=TRAK1;
scaffold_7	splign	CDS	44642058	44642213	1	+	0	gene_id=TRAK1;
scaffold_7	splign	CDS	44648862	44648964	1	+	0	gene_id=TRAK1;
scaffold_7	splign	CDS	44650926	44651715	0.999	+	0	gene_id=TRAK1;
scaffold_3	splign	exon	3231474	3231851	1	-	0	gene_id=COL3A1;
scaffold_3	splign	exon	3221116	3221318	1	-	0	gene_id=COL3A1;
scaffold_3	splign	exon	3220851	3220898	1	-	0	gene_id=COL3A1;
scaffold_3	splign	exon	3220300	3220413	1	-	0	gene_id=COL3A1;
scaffold_3	splign	exon	3218846	3218923	1	-	0	gene_id=COL3A1;
scaffold_3	splign	exon	3217142	3217195	1	-	0	gene_id=COL3A1;
scaffold_3	splign	exon	3216631	3216684	1	-	0	gene_id=COL3A1;
scaffold_3	splign	exon	3215876	3215929	1	-	0	gene_id=COL3A1;
scaffold_3	splign	exon	3215113	3215166	1	-	0	gene_id=COL3A1;
scaffold_3	splign	exon	3214894	3214947	1	-	0	gene_id=COL3A1;
scaffold_3	splign	exon	3214189	3214242	1	-	0	gene_id=COL3A1;
scaffold_3	splign	exon	3213991	3214035	1	-	0	gene_id=COL3A1;
scaffold_3	splign	exon	3213799	3213852	1	-	0	gene_id=COL3A1;
scaffold_3	splign	exon	3213352	3213396	1	-	0	gene_id=COL3A1;
scaffold_3	splign	exon	3212963	3213017	0.982	-	0	gene_id=COL3A1;
scaffold_3	splign	exon	3212434	3212532	1	-	0	gene_id=COL3A1;
scaffold_3	splign	exon	3211837	3211881	1	-	0	gene_id=COL3A1;
scaffold_3	splign	exon	3211611	3211709	1	-	0	gene_id=COL3A1;
scaffold_3	splign	exon	3211354	3211407	1	-	0	gene_id=COL3A1;
scaffold_3	splign	exon	3211126	3211233	1	-	0	gene_id=COL3A1;
scaffold_3	splign	exon	3210862	3210915	1	-	0	gene_id=COL3A1;
scaffold_3	splign	exon	3210180	3210278	1	-	0	gene_id=COL3A1;
scaffold_3	splign	exon	3209776	3209829	1	-	0	gene_id=COL3A1;
scaffold_3	splign	exon	3209529	3209627	1	-	0	gene_id=COL3A1;
scaffold_3	splign	exon	3209109	3209162	1	-	0	gene_id=COL3A1;
scaffold_3	splign	exon	3208938	3208991	1	-	0	gene_id=COL3A1;
scaffold_3	splign	exon	3208566	3208619	1	-	0	gene_id=COL3A1;
scaffold_3	splign	exon	3207984	3208037	1	-	0	gene_id=COL3A1;
scaffold_3	splign	exon	3207649	3207693	1	-	0	gene_id=COL3A1;
scaffold_3	splign	exon	3206919	3207017	1	-	0	gene_id=COL3A1;
scaffold_3	splign	exon	3206634	3206741	1	-	0	gene_id=COL3A1;
scaffold_3	splign	exon	3206354	3206407	1	-	0	gene_id=COL3A1;
scaffold_3	splign	exon	3204604	3204657	1	-	0	gene_id=COL3A1;
scaffold_3	splign	exon	3204448	3204501	1	-	0	gene_id=COL3A1;
scaffold_3	splign	exon	3203737	3203790	1	-	0	gene_id=COL3A1;
scaffold_3	splign	exon	3203064	3203171	1	-	0	gene_id=COL3A1;
scaffold_3	splign	exon	3202730	3202783	1	-	0	gene_id=COL3A1;
scaffold_3	splign	exon	3202419	3202472	1	-	0	gene_id=COL3A1;
scaffold_3	splign	exon	3202115	3202276	1	-	0	gene_id=COL3A1;
scaffold_3	splign	exon	3201889	3201996	1	-	0	gene_id=COL3A1;
scaffold_3	splign	exon	3200804	3200911	1	-	0	gene_id=COL3A1;
scaffold_3	splign	exon	3200026	3200079	1	-	0	gene_id=COL3A1;
scaffold_3	splign	exon	3199837	3199944	1	-	0	gene_id=COL3A1;
scaffold_3	splign	exon	3199315	3199368	1	-	0	gene_id=COL3A1;
scaffold_3	splign	exon	3198827	3198934	1	-	0	gene_id=COL3A1;
scaffold_3	splign	exon	3198473	3198526	1	-	0	gene_id=COL3A1;
scaffold_3	splign	exon	3198267	3198374	1	-	0	gene_id=COL3A1;
scaffold_3	splign	exon	3197188	3197476	1	-	0	gene_id=COL3A1;
scaffold_3	splign	exon	3196061	3196248	1	-	0	gene_id=COL3A1;
scaffold_3	splign	exon	3195480	3195722	1	-	0	gene_id=COL3A1;
scaffold_3	splign	exon	3193748	3194842	1	-	0	gene_id=COL3A1;
scaffold_3	splign	CDS	3231474	3231558	1	-	0	gene_id=COL3A1;
scaffold_3	splign	CDS	3221116	3221318	1	-	0	gene_id=COL3A1;
scaffold_3	splign	CDS	3220851	3220898	1	-	0	gene_id=COL3A1;
scaffold_3	splign	CDS	3220300	3220413	1	-	0	gene_id=COL3A1;
scaffold_3	splign	CDS	3218846	3218923	1	-	0	gene_id=COL3A1;
scaffold_3	splign	CDS	3217142	3217195	1	-	0	gene_id=COL3A1;
scaffold_3	splign	CDS	3216631	3216684	1	-	0	gene_id=COL3A1;
scaffold_3	splign	CDS	3215876	3215929	1	-	0	gene_id=COL3A1;
scaffold_3	splign	CDS	3215113	3215166	1	-	0	gene_id=COL3A1;
scaffold_3	splign	CDS	3214894	3214947	1	-	0	gene_id=COL3A1;
scaffold_3	splign	CDS	3214189	3214242	1	-	0	gene_id=COL3A1;
scaffold_3	splign	CDS	3213991	3214035	1	-	0	gene_id=COL3A1;
scaffold_3	splign	CDS	3213799	3213852	1	-	0	gene_id=COL3A1;
scaffold_3	splign	CDS	3213352	3213396	1	-	0	gene_id=COL3A1;
scaffold_3	splign	CDS	3212963	3213017	0.982	-	0	gene_id=COL3A1;
scaffold_3	splign	CDS	3212434	3212532	1	-	0	gene_id=COL3A1;
scaffold_3	splign	CDS	3211837	3211881	1	-	0	gene_id=COL3A1;
scaffold_3	splign	CDS	3211611	3211709	1	-	0	gene_id=COL3A1;
scaffold_3	splign	CDS	3211354	3211407	1	-	0	gene_id=COL3A1;
scaffold_3	splign	CDS	3211126	3211233	1	-	0	gene_id=COL3A1;
scaffold_3	splign	CDS	3210862	3210915	1	-	0	gene_id=COL3A1;
scaffold_3	splign	CDS	3210180	3210278	1	-	0	gene_id=COL3A1;
scaffold_3	splign	CDS	3209776	3209829	1	-	0	gene_id=COL3A1;
scaffold_3	splign	CDS	3209529	3209627	1	-	0	gene_id=COL3A1;
scaffold_3	splign	CDS	3209109	3209162	1	-	0	gene_id=COL3A1;
scaffold_3	splign	CDS	3208938	3208991	1	-	0	gene_id=COL3A1;
scaffold_3	splign	CDS	3208566	3208619	1	-	0	gene_id=COL3A1;
scaffold_3	splign	CDS	3207984	3208037	1	-	0	gene_id=COL3A1;
scaffold_3	splign	CDS	3207649	3207693	1	-	0	gene_id=COL3A1;
scaffold_3	splign	CDS	3206919	3207017	1	-	0	gene_id=COL3A1;
scaffold_3	splign	CDS	3206634	3206741	1	-	0	gene_id=COL3A1;
scaffold_3	splign	CDS	3206354	3206407	1	-	0	gene_id=COL3A1;
scaffold_3	splign	CDS	3204604	3204657	1	-	0	gene_id=COL3A1;
scaffold_3	splign	CDS	3204448	3204501	1	-	0	gene_id=COL3A1;
scaffold_3	splign	CDS	3203737	3203790	1	-	0	gene_id=COL3A1;
scaffold_3	splign	CDS	3203064	3203171	1	-	0	gene_id=COL3A1;
scaffold_3	splign	CDS	3202730	3202783	1	-	0	gene_id=COL3A1;
scaffold_3	splign	CDS	3202419	3202472	1	-	0	gene_id=COL3A1;
scaffold_3	splign	CDS	3202115	3202276	1	-	0	gene_id=COL3A1;
scaffold_3	splign	CDS	3201889	3201996	1	-	0	gene_id=COL3A1;
scaffold_3	splign	CDS	3200804	3200911	1	-	0	gene_id=COL3A1;
scaffold_3	splign	CDS	3200026	3200079	1	-	0	gene_id=COL3A1;
scaffold_3	splign	CDS	3199837	3199944	1	-	0	gene_id=COL3A1;
scaffold_3	splign	CDS	3199315	3199368	1	-	0	gene_id=COL3A1;
scaffold_3	splign	CDS	3198827	3198934	1	-	0	gene_id=COL3A1;
scaffold_3	splign	CDS	3198473	3198526	1	-	0	gene_id=COL3A1;
scaffold_3	splign	CDS	3198267	3198374	1	-	0	gene_id=COL3A1;
scaffold_3	splign	CDS	3197188	3197476	1	-	0	gene_id=COL3A1;
scaffold_3	splign	CDS	3196061	3196248	1	-	0	gene_id=COL3A1;
scaffold_3	splign	CDS	3195480	3195722	1	-	0	gene_id=COL3A1;
scaffold_3	splign	CDS	3194696	3194842	1	-	0	gene_id=COL3A1;
scaffold_2	splign	exon	38861715	38862045	1	-	0	gene_id=TRIM33;
scaffold_2	splign	exon	38813056	38813174	1	-	0	gene_id=TRIM33;
scaffold_2	splign	exon	38812506	38812650	1	-	0	gene_id=TRIM33;
scaffold_2	splign	exon	38812217	38812349	1	-	0	gene_id=TRIM33;
scaffold_2	splign	exon	38794574	38794690	1	-	0	gene_id=TRIM33;
scaffold_2	splign	exon	38790551	38790665	1	-	0	gene_id=TRIM33;
scaffold_2	splign	exon	38788517	38788663	1	-	0	gene_id=TRIM33;
scaffold_2	splign	exon	38787971	38788088	1	-	0	gene_id=TRIM33;
scaffold_2	splign	exon	38785651	38785925	1	-	0	gene_id=TRIM33;
scaffold_2	splign	exon	38784883	38785047	1	-	0	gene_id=TRIM33;
scaffold_2	splign	exon	38780862	38781062	1	-	0	gene_id=TRIM33;
scaffold_2	splign	exon	38772936	38773068	1	-	0	gene_id=TRIM33;
scaffold_2	splign	exon	38772150	38772213	1	-	0	gene_id=TRIM33;
scaffold_2	splign	exon	38761187	38761346	1	-	0	gene_id=TRIM33;
scaffold_2	splign	exon	38759289	38759638	1	-	0	gene_id=TRIM33;
scaffold_2	splign	exon	38756622	38756745	1	-	0	gene_id=TRIM33;
scaffold_2	splign	exon	38754645	38754719	1	-	0	gene_id=TRIM33;
scaffold_2	splign	exon	38752427	38752579	1	-	0	gene_id=TRIM33;
scaffold_2	splign	exon	38750857	38750907	1	-	0	gene_id=TRIM33;
scaffold_2	splign	exon	38745720	38750777	1	-	0	gene_id=TRIM33;
scaffold_2	splign	CDS	38861715	38862045	1	-	0	gene_id=TRIM33;
scaffold_2	splign	CDS	38813056	38813174	1	-	0	gene_id=TRIM33;
scaffold_2	splign	CDS	38812506	38812650	1	-	0	gene_id=TRIM33;
scaffold_2	splign	CDS	38812217	38812349	1	-	0	gene_id=TRIM33;
scaffold_2	splign	CDS	38794574	38794690	1	-	0	gene_id=TRIM33;
scaffold_2	splign	CDS	38790551	38790665	1	-	0	gene_id=TRIM33;
scaffold_2	splign	CDS	38788517	38788663	1	-	0	gene_id=TRIM33;
scaffold_2	splign	CDS	38787971	38788088	1	-	0	gene_id=TRIM33;
scaffold_2	splign	CDS	38785651	38785925	1	-	0	gene_id=TRIM33;
scaffold_2	splign	CDS	38784883	38785047	1	-	0	gene_id=TRIM33;
scaffold_2	splign	CDS	38780862	38781062	1	-	0	gene_id=TRIM33;
scaffold_2	splign	CDS	38772936	38773068	1	-	0	gene_id=TRIM33;
scaffold_2	splign	CDS	38772150	38772213	1	-	0	gene_id=TRIM33;
scaffold_2	splign	CDS	38761187	38761346	1	-	0	gene_id=TRIM33;
scaffold_2	splign	CDS	38759289	38759638	1	-	0	gene_id=TRIM33;
scaffold_2	splign	CDS	38756622	38756745	1	-	0	gene_id=TRIM33;
scaffold_2	splign	CDS	38754645	38754719	1	-	0	gene_id=TRIM33;
scaffold_2	splign	CDS	38752427	38752579	1	-	0	gene_id=TRIM33;
scaffold_2	splign	CDS	38750857	38750907	1	-	0	gene_id=TRIM33;
scaffold_2	splign	CDS	38750565	38750777	1	-	0	gene_id=TRIM33;
scaffold_304	splign	exon	120884	121002	1	-	0	gene_id=ANKRD24;
scaffold_304	splign	exon	119974	120060	1	-	0	gene_id=ANKRD24;
scaffold_304	splign	exon	119741	119871	1	-	0	gene_id=ANKRD24;
scaffold_304	splign	exon	119579	119663	1	-	0	gene_id=ANKRD24;
scaffold_304	splign	exon	118697	118761	1	-	0	gene_id=ANKRD24;
scaffold_304	splign	exon	118131	118188	1	-	0	gene_id=ANKRD24;
scaffold_304	splign	exon	117225	117295	0.986	-	0	gene_id=ANKRD24;
scaffold_304	splign	exon	116924	117030	1	-	0	gene_id=ANKRD24;
scaffold_304	splign	exon	116583	116727	0.986	-	0	gene_id=ANKRD24;
scaffold_304	splign	exon	115346	115426	1	-	0	gene_id=ANKRD24;
scaffold_304	splign	exon	115109	115216	1	-	0	gene_id=ANKRD24;
scaffold_304	splign	exon	114670	114714	1	-	0	gene_id=ANKRD24;
scaffold_304	splign	exon	114482	114580	1	-	0	gene_id=ANKRD24;
scaffold_304	splign	exon	113051	113123	1	-	0	gene_id=ANKRD24;
scaffold_304	splign	exon	112724	112836	1	-	0	gene_id=ANKRD24;
scaffold_304	splign	exon	111833	112625	0.981	-	0	gene_id=ANKRD24;
scaffold_304	splign	exon	111022	111133	1	-	0	gene_id=ANKRD24;
scaffold_304	splign	exon	109536	109703	1	-	0	gene_id=ANKRD24;
scaffold_304	splign	exon	108515	108640	1	-	0	gene_id=ANKRD24;
scaffold_304	splign	exon	108264	108329	1	-	0	gene_id=ANKRD24;
scaffold_304	splign	exon	107824	108025	1	-	0	gene_id=ANKRD24;
scaffold_304	splign	CDS	120884	120911	1	-	0	gene_id=ANKRD24;
scaffold_304	splign	CDS	119974	120060	1	-	0	gene_id=ANKRD24;
scaffold_304	splign	CDS	119741	119871	1	-	0	gene_id=ANKRD24;
scaffold_304	splign	CDS	119579	119663	1	-	0	gene_id=ANKRD24;
scaffold_304	splign	CDS	118697	118761	1	-	0	gene_id=ANKRD24;
scaffold_304	splign	CDS	118131	118188	1	-	0	gene_id=ANKRD24;
scaffold_304	splign	CDS	117225	117295	0.986	-	0	gene_id=ANKRD24;
scaffold_304	splign	CDS	116924	117030	1	-	0	gene_id=ANKRD24;
scaffold_304	splign	CDS	116583	116727	0.986	-	0	gene_id=ANKRD24;
scaffold_304	splign	CDS	115346	115426	1	-	0	gene_id=ANKRD24;
scaffold_304	splign	CDS	115109	115216	1	-	0	gene_id=ANKRD24;
scaffold_304	splign	CDS	114670	114714	1	-	0	gene_id=ANKRD24;
scaffold_304	splign	CDS	114482	114580	1	-	0	gene_id=ANKRD24;
scaffold_304	splign	CDS	113051	113123	1	-	0	gene_id=ANKRD24;
scaffold_304	splign	CDS	112724	112836	1	-	0	gene_id=ANKRD24;
scaffold_304	splign	CDS	111833	112625	0.981	-	0	gene_id=ANKRD24;
scaffold_304	splign	CDS	111022	111133	1	-	0	gene_id=ANKRD24;
scaffold_304	splign	CDS	109536	109703	1	-	0	gene_id=ANKRD24;
scaffold_304	splign	CDS	108515	108640	1	-	0	gene_id=ANKRD24;
scaffold_304	splign	CDS	108264	108329	1	-	0	gene_id=ANKRD24;
scaffold_304	splign	CDS	107948	108025	1	-	0	gene_id=ANKRD24;
scaffold_10	splign	exon	16747696	16748622	1	+	0	gene_id=LMNA;
scaffold_10	splign	exon	16762038	16762198	0.988	+	0	gene_id=LMNA;
scaffold_10	splign	exon	16764360	16764530	1	+	0	gene_id=LMNA;
scaffold_10	splign	exon	16764681	16764806	1	+	0	gene_id=LMNA;
scaffold_10	splign	exon	16765302	16765522	1	+	0	gene_id=LMNA;
scaffold_10	splign	exon	16765614	16765842	1	+	0	gene_id=LMNA;
scaffold_10	splign	exon	16766460	16766567	1	+	0	gene_id=LMNA;
scaffold_10	splign	exon	16766656	16766775	1	+	0	gene_id=LMNA;
scaffold_10	splign	exon	16767074	16767163	1	+	0	gene_id=LMNA;
scaffold_10	splign	exon	16767917	16768186	1	+	0	gene_id=LMNA;
scaffold_10	splign	exon	16768491	16769430	1	+	0	gene_id=LMNA;
scaffold_10	splign	CDS	16748267	16748622	1	+	0	gene_id=LMNA;
scaffold_10	splign	CDS	16762038	16762198	0.988	+	0	gene_id=LMNA;
scaffold_10	splign	CDS	16764360	16764530	1	+	0	gene_id=LMNA;
scaffold_10	splign	CDS	16764681	16764806	1	+	0	gene_id=LMNA;
scaffold_10	splign	CDS	16765302	16765522	1	+	0	gene_id=LMNA;
scaffold_10	splign	CDS	16765614	16765842	1	+	0	gene_id=LMNA;
scaffold_10	splign	CDS	16766460	16766567	1	+	0	gene_id=LMNA;
scaffold_10	splign	CDS	16766656	16766775	1	+	0	gene_id=LMNA;
scaffold_10	splign	CDS	16767074	16767163	1	+	0	gene_id=LMNA;
scaffold_10	splign	CDS	16767917	16768186	1	+	0	gene_id=LMNA;
scaffold_10	splign	CDS	16768491	16768517	1	+	0	gene_id=LMNA;
scaffold_1	splign	exon	34099566	34099699	1	+	0	gene_id=SYCE1;
scaffold_1	splign	exon	34102357	34102419	1	+	0	gene_id=SYCE1;
scaffold_1	splign	exon	34103122	34103181	1	+	0	gene_id=SYCE1;
scaffold_1	splign	exon	34103559	34103633	1	+	0	gene_id=SYCE1;
scaffold_1	splign	exon	34104133	34104180	1	+	0	gene_id=SYCE1;
scaffold_1	splign	exon	34104421	34104475	1	+	0	gene_id=SYCE1;
scaffold_1	splign	exon	34104627	34104716	1	+	0	gene_id=SYCE1;
scaffold_1	splign	exon	34104956	34105019	0.969	+	0	gene_id=SYCE1;
scaffold_1	splign	exon	34105648	34105714	1	+	0	gene_id=SYCE1;
scaffold_1	splign	exon	34105789	34105914	0.984	+	0	gene_id=SYCE1;
scaffold_1	splign	exon	34105986	34106096	1	+	0	gene_id=SYCE1;
scaffold_1	splign	exon	34106241	34106316	1	+	0	gene_id=SYCE1;
scaffold_1	splign	exon	34106492	34106999	0.992	+	0	gene_id=SYCE1;
scaffold_1	splign	CDS	34099621	34099699	1	+	0	gene_id=SYCE1;
scaffold_1	splign	CDS	34102357	34102419	1	+	0	gene_id=SYCE1;
scaffold_1	splign	CDS	34103122	34103181	1	+	0	gene_id=SYCE1;
scaffold_1	splign	CDS	34103559	34103633	1	+	0	gene_id=SYCE1;
scaffold_1	splign	CDS	34104133	34104180	1	+	0	gene_id=SYCE1;
scaffold_1	splign	CDS	34104421	34104475	1	+	0	gene_id=SYCE1;
scaffold_1	splign	CDS	34104627	34104716	1	+	0	gene_id=SYCE1;
scaffold_1	splign	CDS	34104956	34105019	0.969	+	0	gene_id=SYCE1;
scaffold_1	splign	CDS	34105648	34105714	1	+	0	gene_id=SYCE1;
scaffold_1	splign	CDS	34105789	34105914	0.984	+	0	gene_id=SYCE1;
scaffold_1	splign	CDS	34105986	34106096	1	+	0	gene_id=SYCE1;
scaffold_1	splign	CDS	34106241	34106316	1	+	0	gene_id=SYCE1;
scaffold_1	splign	CDS	34106492	34106521	0.992	+	0	gene_id=SYCE1;
scaffold_67	splign	exon	5211228	5211700	0.915	+	0	gene_id=PDE3B;
scaffold_67	splign	exon	5297996	5298046	1	+	0	gene_id=PDE3B;
scaffold_67	splign	exon	5302864	5303112	1	+	0	gene_id=PDE3B;
scaffold_67	splign	exon	5305562	5305701	1	+	0	gene_id=PDE3B;
scaffold_67	splign	exon	5306610	5306716	1	+	0	gene_id=PDE3B;
scaffold_67	splign	exon	5308628	5308838	1	+	0	gene_id=PDE3B;
scaffold_67	splign	exon	5309444	5309520	1	+	0	gene_id=PDE3B;
scaffold_67	splign	exon	5315955	5316103	1	+	0	gene_id=PDE3B;
scaffold_67	splign	exon	5316838	5316975	1	+	0	gene_id=PDE3B;
scaffold_67	splign	exon	5317863	5317974	1	+	0	gene_id=PDE3B;
scaffold_67	splign	exon	5319831	5319944	1	+	0	gene_id=PDE3B;
scaffold_67	splign	exon	5325913	5326112	1	+	0	gene_id=PDE3B;
scaffold_67	splign	exon	5327953	5328157	0.995	+	0	gene_id=PDE3B;
scaffold_67	splign	exon	5330258	5330419	1	+	0	gene_id=PDE3B;
scaffold_67	splign	exon	5333627	5333876	1	+	0	gene_id=PDE3B;
scaffold_67	splign	exon	5335187	5337018	0.998	+	0	gene_id=PDE3B;
scaffold_67	splign	CDS	5211228	5211700	0.915	+	0	gene_id=PDE3B;
scaffold_67	splign	CDS	5297996	5298046	1	+	0	gene_id=PDE3B;
scaffold_67	splign	CDS	5302864	5303112	1	+	0	gene_id=PDE3B;
scaffold_67	splign	CDS	5305562	5305701	1	+	0	gene_id=PDE3B;
scaffold_67	splign	CDS	5306610	5306716	1	+	0	gene_id=PDE3B;
scaffold_67	splign	CDS	5308628	5308838	1	+	0	gene_id=PDE3B;
scaffold_67	splign	CDS	5309444	5309520	1	+	0	gene_id=PDE3B;
scaffold_67	splign	CDS	5315955	5316103	1	+	0	gene_id=PDE3B;
scaffold_67	splign	CDS	5316838	5316975	1	+	0	gene_id=PDE3B;
scaffold_67	splign	CDS	5317863	5317974	1	+	0	gene_id=PDE3B;
scaffold_67	splign	CDS	5319831	5319944	1	+	0	gene_id=PDE3B;
scaffold_67	splign	CDS	5325913	5326112	1	+	0	gene_id=PDE3B;
scaffold_67	splign	CDS	5327953	5328157	0.995	+	0	gene_id=PDE3B;
scaffold_67	splign	CDS	5330258	5330419	1	+	0	gene_id=PDE3B;
scaffold_67	splign	CDS	5333627	5333876	1	+	0	gene_id=PDE3B;
scaffold_67	splign	CDS	5335187	5335401	0.998	+	0	gene_id=PDE3B;
scaffold_4	splign	exon	21450802	21451651	1	+	0	gene_id=BAIAP3;
scaffold_4	splign	exon	21451811	21451898	1	+	0	gene_id=BAIAP3;
scaffold_4	splign	exon	21452077	21452157	1	+	0	gene_id=BAIAP3;
scaffold_4	splign	exon	21452393	21452500	1	+	0	gene_id=BAIAP3;
scaffold_4	splign	exon	21453071	21453130	1	+	0	gene_id=BAIAP3;
scaffold_4	splign	exon	21453235	21453301	1	+	0	gene_id=BAIAP3;
scaffold_4	splign	exon	21453398	21453593	1	+	0	gene_id=BAIAP3;
scaffold_4	splign	exon	21453865	21453909	1	+	0	gene_id=BAIAP3;
scaffold_4	splign	exon	21454016	21454093	1	+	0	gene_id=BAIAP3;
scaffold_4	splign	exon	21454209	21454311	1	+	0	gene_id=BAIAP3;
scaffold_4	splign	exon	21454546	21454653	1	+	0	gene_id=BAIAP3;
scaffold_4	splign	exon	21455072	21455233	1	+	0	gene_id=BAIAP3;
scaffold_4	splign	exon	21455749	21455873	1	+	0	gene_id=BAIAP3;
scaffold_4	splign	exon	21455977	21456067	1	+	0	gene_id=BAIAP3;
scaffold_4	splign	exon	21456180	21456236	1	+	0	gene_id=BAIAP3;
scaffold_4	splign	exon	21456311	21456408	1	+	0	gene_id=BAIAP3;
scaffold_4	splign	exon	21456498	21456549	1	+	0	gene_id=BAIAP3;
scaffold_4	splign	exon	21456671	21456801	1	+	0	gene_id=BAIAP3;
scaffold_4	splign	exon	21456925	21457048	1	+	0	gene_id=BAIAP3;
scaffold_4	splign	exon	21457127	21457270	1	+	0	gene_id=BAIAP3;
scaffold_4	splign	exon	21457365	21457457	1	+	0	gene_id=BAIAP3;
scaffold_4	splign	exon	21457548	21457739	1	+	0	gene_id=BAIAP3;
scaffold_4	splign	exon	21457816	21457884	1	+	0	gene_id=BAIAP3;
scaffold_4	splign	exon	21457982	21458061	1	+	0	gene_id=BAIAP3;
scaffold_4	splign	exon	21458142	21458250	1	+	0	gene_id=BAIAP3;
scaffold_4	splign	exon	21458505	21458576	1	+	0	gene_id=BAIAP3;
scaffold_4	splign	exon	21458713	21458793	1	+	0	gene_id=BAIAP3;
scaffold_4	splign	exon	21458870	21458990	1	+	0	gene_id=BAIAP3;
scaffold_4	splign	exon	21459057	21459180	1	+	0	gene_id=BAIAP3;
scaffold_4	splign	exon	21459261	21459466	1	+	0	gene_id=BAIAP3;
scaffold_4	splign	exon	21459550	21460172	1	+	0	gene_id=BAIAP3;
scaffold_4	splign	CDS	21451521	21451651	1	+	0	gene_id=BAIAP3;
scaffold_4	splign	CDS	21451811	21451898	1	+	0	gene_id=BAIAP3;
scaffold_4	splign	CDS	21452077	21452157	1	+	0	gene_id=BAIAP3;
scaffold_4	splign	CDS	21452393	21452500	1	+	0	gene_id=BAIAP3;
scaffold_4	splign	CDS	21453071	21453130	1	+	0	gene_id=BAIAP3;
scaffold_4	splign	CDS	21453235	21453301	1	+	0	gene_id=BAIAP3;
scaffold_4	splign	CDS	21453398	21453593	1	+	0	gene_id=BAIAP3;
scaffold_4	splign	CDS	21453865	21453909	1	+	0	gene_id=BAIAP3;
scaffold_4	splign	CDS	21454016	21454093	1	+	0	gene_id=BAIAP3;
scaffold_4	splign	CDS	21454209	21454311	1	+	0	gene_id=BAIAP3;
scaffold_4	splign	CDS	21454546	21454653	1	+	0	gene_id=BAIAP3;
scaffold_4	splign	CDS	21455072	21455233	1	+	0	gene_id=BAIAP3;
scaffold_4	splign	CDS	21455749	21455873	1	+	0	gene_id=BAIAP3;
scaffold_4	splign	CDS	21455977	21456067	1	+	0	gene_id=BAIAP3;
scaffold_4	splign	CDS	21456180	21456236	1	+	0	gene_id=BAIAP3;
scaffold_4	splign	CDS	21456311	21456408	1	+	0	gene_id=BAIAP3;
scaffold_4	splign	CDS	21456498	21456549	1	+	0	gene_id=BAIAP3;
scaffold_4	splign	CDS	21456671	21456801	1	+	0	gene_id=BAIAP3;
scaffold_4	splign	CDS	21456925	21457048	1	+	0	gene_id=BAIAP3;
scaffold_4	splign	CDS	21457127	21457270	1	+	0	gene_id=BAIAP3;
scaffold_4	splign	CDS	21457365	21457457	1	+	0	gene_id=BAIAP3;
scaffold_4	splign	CDS	21457548	21457739	1	+	0	gene_id=BAIAP3;
scaffold_4	splign	CDS	21457816	21457884	1	+	0	gene_id=BAIAP3;
scaffold_4	splign	CDS	21457982	21458061	1	+	0	gene_id=BAIAP3;
scaffold_4	splign	CDS	21458142	21458250	1	+	0	gene_id=BAIAP3;
scaffold_4	splign	CDS	21458505	21458576	1	+	0	gene_id=BAIAP3;
scaffold_4	splign	CDS	21458713	21458793	1	+	0	gene_id=BAIAP3;
scaffold_4	splign	CDS	21458870	21458990	1	+	0	gene_id=BAIAP3;
scaffold_4	splign	CDS	21459057	21459180	1	+	0	gene_id=BAIAP3;
scaffold_4	splign	CDS	21459261	21459466	1	+	0	gene_id=BAIAP3;
scaffold_4	splign	CDS	21459550	21459653	1	+	0	gene_id=BAIAP3;
scaffold_137	splign	exon	2141325	2141505	1	-	0	gene_id=C1orf95;
scaffold_137	splign	exon	2138946	2138954	1	-	0	gene_id=C1orf95;
scaffold_137	splign	exon	2134116	2137960	0.994	-	0	gene_id=C1orf95;
scaffold_137	splign	CDS	2141325	2141505	1	-	0	gene_id=C1orf95;
scaffold_137	splign	CDS	2138946	2138954	1	-	0	gene_id=C1orf95;
scaffold_137	splign	CDS	2137926	2137960	0.994	-	0	gene_id=C1orf95;
scaffold_145	splign	exon	277167	277180	1	-	0	gene_id=SLC25A14;
scaffold_145	splign	exon	276801	276941	1	-	0	gene_id=SLC25A14;
scaffold_145	splign	exon	276424	276669	1	-	0	gene_id=SLC25A14;
scaffold_145	splign	exon	271191	271284	1	-	0	gene_id=SLC25A14;
scaffold_145	splign	exon	269891	270038	1	-	0	gene_id=SLC25A14;
scaffold_145	splign	exon	266620	266714	1	-	0	gene_id=SLC25A14;
scaffold_145	splign	exon	264946	265031	1	-	0	gene_id=SLC25A14;
scaffold_145	splign	exon	258612	258707	1	-	0	gene_id=SLC25A14;
scaffold_145	splign	exon	251192	251316	1	-	0	gene_id=SLC25A14;
scaffold_145	splign	exon	250264	250399	1	-	0	gene_id=SLC25A14;
scaffold_145	splign	exon	242681	242761	1	-	0	gene_id=SLC25A14;
scaffold_145	splign	exon	240976	241425	1	-	0	gene_id=SLC25A14;
scaffold_145	splign	CDS	276424	276498	1	-	0	gene_id=SLC25A14;
scaffold_145	splign	CDS	271191	271284	1	-	0	gene_id=SLC25A14;
scaffold_145	splign	CDS	269891	270038	1	-	0	gene_id=SLC25A14;
scaffold_145	splign	CDS	266620	266714	1	-	0	gene_id=SLC25A14;
scaffold_145	splign	CDS	264946	265031	1	-	0	gene_id=SLC25A14;
scaffold_145	splign	CDS	258612	258707	1	-	0	gene_id=SLC25A14;
scaffold_145	splign	CDS	251192	251316	1	-	0	gene_id=SLC25A14;
scaffold_145	splign	CDS	250264	250399	1	-	0	gene_id=SLC25A14;
scaffold_145	splign	CDS	242681	242761	1	-	0	gene_id=SLC25A14;
scaffold_145	splign	CDS	241384	241425	1	-	0	gene_id=SLC25A14;
scaffold_27	splign	exon	21530321	21530493	1	-	0	gene_id=TEX10;
scaffold_27	splign	exon	21526612	21526811	1	-	0	gene_id=TEX10;
scaffold_27	splign	exon	21523781	21524493	1	-	0	gene_id=TEX10;
scaffold_27	splign	exon	21523153	21523396	1	-	0	gene_id=TEX10;
scaffold_27	splign	exon	21518805	21518917	1	-	0	gene_id=TEX10;
scaffold_27	splign	exon	21500070	21500308	1	-	0	gene_id=TEX10;
scaffold_27	splign	exon	21499292	21499427	1	-	0	gene_id=TEX10;
scaffold_27	splign	exon	21497768	21497943	1	-	0	gene_id=TEX10;
scaffold_27	splign	exon	21496240	21496417	1	-	0	gene_id=TEX10;
scaffold_27	splign	exon	21491815	21491903	1	-	0	gene_id=TEX10;
scaffold_27	splign	exon	21490057	21490190	1	-	0	gene_id=TEX10;
scaffold_27	splign	exon	21482638	21482718	1	-	0	gene_id=TEX10;
scaffold_27	splign	exon	21480625	21480806	1	-	0	gene_id=TEX10;
scaffold_27	splign	exon	21472474	21472684	1	-	0	gene_id=TEX10;
scaffold_27	splign	exon	21470859	21471074	1	-	0	gene_id=TEX10;
scaffold_27	splign	CDS	21526612	21526791	1	-	0	gene_id=TEX10;
scaffold_27	splign	CDS	21523781	21524493	1	-	0	gene_id=TEX10;
scaffold_27	splign	CDS	21523153	21523396	1	-	0	gene_id=TEX10;
scaffold_27	splign	CDS	21518805	21518917	1	-	0	gene_id=TEX10;
scaffold_27	splign	CDS	21500070	21500308	1	-	0	gene_id=TEX10;
scaffold_27	splign	CDS	21499292	21499427	1	-	0	gene_id=TEX10;
scaffold_27	splign	CDS	21497768	21497943	1	-	0	gene_id=TEX10;
scaffold_27	splign	CDS	21496240	21496417	1	-	0	gene_id=TEX10;
scaffold_27	splign	CDS	21491815	21491903	1	-	0	gene_id=TEX10;
scaffold_27	splign	CDS	21490057	21490190	1	-	0	gene_id=TEX10;
scaffold_27	splign	CDS	21482638	21482718	1	-	0	gene_id=TEX10;
scaffold_27	splign	CDS	21480625	21480806	1	-	0	gene_id=TEX10;
scaffold_27	splign	CDS	21472474	21472684	1	-	0	gene_id=TEX10;
scaffold_27	splign	CDS	21470961	21471074	1	-	0	gene_id=TEX10;
scaffold_23	splign	exon	29940239	29940335	1	-	0	gene_id=MYO5C;
scaffold_23	splign	exon	29887944	29888054	1	-	0	gene_id=MYO5C;
scaffold_23	splign	exon	29880789	29880882	1	-	0	gene_id=MYO5C;
scaffold_23	splign	exon	29769210	29769286	0.987	-	0	gene_id=MYO5C;
scaffold_23	splign	exon	29768393	29768537	1	-	0	gene_id=MYO5C;
scaffold_23	splign	exon	29766313	29766469	1	-	0	gene_id=MYO5C;
scaffold_23	splign	exon	29764124	29764267	1	-	0	gene_id=MYO5C;
scaffold_23	splign	exon	29763589	29763670	1	-	0	gene_id=MYO5C;
scaffold_23	splign	exon	29762950	29763057	1	-	0	gene_id=MYO5C;
scaffold_23	splign	exon	29759325	29759431	1	-	0	gene_id=MYO5C;
scaffold_23	splign	exon	29756876	29757141	1	-	0	gene_id=MYO5C;
scaffold_23	splign	exon	29755968	29756048	1	-	0	gene_id=MYO5C;
scaffold_23	splign	exon	29749016	29749059	1	-	0	gene_id=MYO5C;
scaffold_23	splign	exon	29748395	29748481	1	-	0	gene_id=MYO5C;
scaffold_23	splign	exon	29747968	29748079	1	-	0	gene_id=MYO5C;
scaffold_23	splign	exon	29747219	29747430	1	-	0	gene_id=MYO5C;
scaffold_23	splign	exon	29745499	29745664	1	-	0	gene_id=MYO5C;
scaffold_23	splign	exon	29745212	29745358	1	-	0	gene_id=MYO5C;
scaffold_23	splign	exon	29744104	29744268	1	-	0	gene_id=MYO5C;
scaffold_23	splign	exon	29743077	29743170	1	-	0	gene_id=MYO5C;
scaffold_23	splign	exon	29742309	29742372	1	-	0	gene_id=MYO5C;
scaffold_23	splign	exon	29741358	29741538	1	-	0	gene_id=MYO5C;
scaffold_23	splign	exon	29740344	29740437	1	-	0	gene_id=MYO5C;
scaffold_23	splign	exon	29740014	29740077	1	-	0	gene_id=MYO5C;
scaffold_23	splign	exon	29739851	29739931	1	-	0	gene_id=MYO5C;
scaffold_23	splign	exon	29738769	29738949	1	-	0	gene_id=MYO5C;
scaffold_23	splign	exon	29737614	29737707	1	-	0	gene_id=MYO5C;
scaffold_23	splign	exon	29737384	29737450	1	-	0	gene_id=MYO5C;
scaffold_23	splign	exon	29737154	29737283	1	-	0	gene_id=MYO5C;
scaffold_23	splign	exon	29736192	29736279	1	-	0	gene_id=MYO5C;
scaffold_23	splign	exon	29732263	29732361	1	-	0	gene_id=MYO5C;
scaffold_23	splign	exon	29731126	29731280	1	-	0	gene_id=MYO5C;
scaffold_23	splign	exon	29730293	29730382	1	-	0	gene_id=MYO5C;
scaffold_23	splign	exon	29727817	29727967	1	-	0	gene_id=MYO5C;
scaffold_23	splign	exon	29727389	29727671	1	-	0	gene_id=MYO5C;
scaffold_23	splign	exon	29721010	29721184	1	-	0	gene_id=MYO5C;
scaffold_23	splign	exon	29720592	29720672	1	-	0	gene_id=MYO5C;
scaffold_23	splign	exon	29719296	29719623	1	-	0	gene_id=MYO5C;
scaffold_23	splign	CDS	29940239	29940265	1	-	0	gene_id=MYO5C;
scaffold_23	splign	CDS	29887944	29888054	1	-	0	gene_id=MYO5C;
scaffold_23	splign	CDS	29880789	29880882	1	-	0	gene_id=MYO5C;
scaffold_23	splign	CDS	29769210	29769286	0.987	-	0	gene_id=MYO5C;
scaffold_23	splign	CDS	29768393	29768537	1	-	0	gene_id=MYO5C;
scaffold_23	splign	CDS	29766313	29766469	1	-	0	gene_id=MYO5C;
scaffold_23	splign	CDS	29764124	29764267	1	-	0	gene_id=MYO5C;
scaffold_23	splign	CDS	29763589	29763670	1	-	0	gene_id=MYO5C;
scaffold_23	splign	CDS	29762950	29763057	1	-	0	gene_id=MYO5C;
scaffold_23	splign	CDS	29759325	29759431	1	-	0	gene_id=MYO5C;
scaffold_23	splign	CDS	29756876	29757141	1	-	0	gene_id=MYO5C;
scaffold_23	splign	CDS	29755968	29756048	1	-	0	gene_id=MYO5C;
scaffold_23	splign	CDS	29749016	29749059	1	-	0	gene_id=MYO5C;
scaffold_23	splign	CDS	29748395	29748481	1	-	0	gene_id=MYO5C;
scaffold_23	splign	CDS	29747968	29748079	1	-	0	gene_id=MYO5C;
scaffold_23	splign	CDS	29747219	29747430	1	-	0	gene_id=MYO5C;
scaffold_23	splign	CDS	29745499	29745664	1	-	0	gene_id=MYO5C;
scaffold_23	splign	CDS	29745212	29745358	1	-	0	gene_id=MYO5C;
scaffold_23	splign	CDS	29744104	29744268	1	-	0	gene_id=MYO5C;
scaffold_23	splign	CDS	29743077	29743170	1	-	0	gene_id=MYO5C;
scaffold_23	splign	CDS	29742309	29742372	1	-	0	gene_id=MYO5C;
scaffold_23	splign	CDS	29741358	29741538	1	-	0	gene_id=MYO5C;
scaffold_23	splign	CDS	29740344	29740437	1	-	0	gene_id=MYO5C;
scaffold_23	splign	CDS	29740014	29740077	1	-	0	gene_id=MYO5C;
scaffold_23	splign	CDS	29739851	29739931	1	-	0	gene_id=MYO5C;
scaffold_23	splign	CDS	29738769	29738949	1	-	0	gene_id=MYO5C;
scaffold_23	splign	CDS	29737614	29737707	1	-	0	gene_id=MYO5C;
scaffold_23	splign	CDS	29737384	29737450	1	-	0	gene_id=MYO5C;
scaffold_23	splign	CDS	29737154	29737283	1	-	0	gene_id=MYO5C;
scaffold_23	splign	CDS	29736192	29736279	1	-	0	gene_id=MYO5C;
scaffold_23	splign	CDS	29732263	29732361	1	-	0	gene_id=MYO5C;
scaffold_23	splign	CDS	29731126	29731280	1	-	0	gene_id=MYO5C;
scaffold_23	splign	CDS	29730293	29730382	1	-	0	gene_id=MYO5C;
scaffold_23	splign	CDS	29727817	29727967	1	-	0	gene_id=MYO5C;
scaffold_23	splign	CDS	29727389	29727671	1	-	0	gene_id=MYO5C;
scaffold_23	splign	CDS	29721010	29721184	1	-	0	gene_id=MYO5C;
scaffold_23	splign	CDS	29720592	29720672	1	-	0	gene_id=MYO5C;
scaffold_23	splign	CDS	29719471	29719623	1	-	0	gene_id=MYO5C;
scaffold_10	splign	exon	34126665	34128470	1	-	0	gene_id=ZNF710;
scaffold_10	splign	exon	34123152	34123343	1	-	0	gene_id=ZNF710;
scaffold_10	splign	exon	34122690	34122864	1	-	0	gene_id=ZNF710;
scaffold_10	splign	exon	34117223	34119354	0.993	-	0	gene_id=ZNF710;
scaffold_10	splign	CDS	34126665	34128125	1	-	0	gene_id=ZNF710;
scaffold_10	splign	CDS	34123152	34123343	1	-	0	gene_id=ZNF710;
scaffold_10	splign	CDS	34122690	34122864	1	-	0	gene_id=ZNF710;
scaffold_10	splign	CDS	34119185	34119354	0.993	-	0	gene_id=ZNF710;
scaffold_13	splign	exon	23698079	23698208	0.992	+	0	gene_id=OTOS;
scaffold_13	splign	exon	23698358	23698445	1	+	0	gene_id=OTOS;
scaffold_13	splign	exon	23698572	23698595	1	+	0	gene_id=OTOS;
scaffold_13	splign	exon	23699136	23699514	1	+	0	gene_id=OTOS;
scaffold_13	splign	CDS	23698388	23698445	1	+	0	gene_id=OTOS;
scaffold_13	splign	CDS	23698572	23698595	1	+	0	gene_id=OTOS;
scaffold_13	splign	CDS	23699136	23699320	1	+	0	gene_id=OTOS;
scaffold_56	splign	exon	5950988	5951188	0.995	-	0	gene_id=CD5L;
scaffold_56	splign	exon	5948224	5948250	0.963	-	0	gene_id=CD5L;
scaffold_56	splign	exon	5944759	5945082	0.997	-	0	gene_id=CD5L;
scaffold_56	splign	exon	5943199	5943585	1	-	0	gene_id=CD5L;
scaffold_56	splign	exon	5942251	5942565	0.997	-	0	gene_id=CD5L;
scaffold_56	splign	exon	5939322	5940813	0.999	-	0	gene_id=CD5L;
scaffold_56	splign	CDS	5950988	5951015	0.995	-	0	gene_id=CD5L;
scaffold_56	splign	CDS	5948224	5948250	0.963	-	0	gene_id=CD5L;
scaffold_56	splign	CDS	5944759	5945082	0.997	-	0	gene_id=CD5L;
scaffold_56	splign	CDS	5943199	5943585	1	-	0	gene_id=CD5L;
scaffold_56	splign	CDS	5942251	5942565	0.997	-	0	gene_id=CD5L;
scaffold_56	splign	CDS	5940809	5940813	0.999	-	0	gene_id=CD5L;
scaffold_10	splign	exon	17291255	17291953	1	+	0	gene_id=RRNAD1;
scaffold_10	splign	exon	17304494	17304618	1	+	0	gene_id=RRNAD1;
scaffold_10	splign	exon	17304778	17304970	1	+	0	gene_id=RRNAD1;
scaffold_10	splign	exon	17305440	17305502	1	+	0	gene_id=RRNAD1;
scaffold_10	splign	exon	17306066	17306203	1	+	0	gene_id=RRNAD1;
scaffold_10	splign	exon	17307023	17307893	1	+	0	gene_id=RRNAD1;
scaffold_10	splign	exon	17309795	17309845	1	+	0	gene_id=RRNAD1;
scaffold_10	splign	CDS	17291843	17291953	1	+	0	gene_id=RRNAD1;
scaffold_10	splign	CDS	17304494	17304618	1	+	0	gene_id=RRNAD1;
scaffold_10	splign	CDS	17304778	17304970	1	+	0	gene_id=RRNAD1;
scaffold_10	splign	CDS	17305440	17305502	1	+	0	gene_id=RRNAD1;
scaffold_10	splign	CDS	17306066	17306203	1	+	0	gene_id=RRNAD1;
scaffold_10	splign	CDS	17307023	17307514	1	+	0	gene_id=RRNAD1;
scaffold_42	splign	exon	13192906	13193062	1	+	0	gene_id=TRMT1;
scaffold_42	splign	exon	13193285	13193568	1	+	0	gene_id=TRMT1;
scaffold_42	splign	exon	13194170	13194225	1	+	0	gene_id=TRMT1;
scaffold_42	splign	exon	13194448	13194590	1	+	0	gene_id=TRMT1;
scaffold_42	splign	exon	13194750	13194937	1	+	0	gene_id=TRMT1;
scaffold_42	splign	exon	13199409	13199524	1	+	0	gene_id=TRMT1;
scaffold_42	splign	exon	13199599	13199711	1	+	0	gene_id=TRMT1;
scaffold_42	splign	exon	13201474	13201622	1	+	0	gene_id=TRMT1;
scaffold_42	splign	exon	13201721	13201807	1	+	0	gene_id=TRMT1;
scaffold_42	splign	exon	13201892	13201961	1	+	0	gene_id=TRMT1;
scaffold_42	splign	exon	13202040	13202174	1	+	0	gene_id=TRMT1;
scaffold_42	splign	exon	13202269	13202354	1	+	0	gene_id=TRMT1;
scaffold_42	splign	exon	13202975	13203083	1	+	0	gene_id=TRMT1;
scaffold_42	splign	exon	13203163	13203239	1	+	0	gene_id=TRMT1;
scaffold_42	splign	exon	13203812	13203931	1	+	0	gene_id=TRMT1;
scaffold_42	splign	exon	13204007	13204136	1	+	0	gene_id=TRMT1;
scaffold_42	splign	exon	13204250	13204451	1	+	0	gene_id=TRMT1;
scaffold_42	splign	CDS	13193309	13193568	1	+	0	gene_id=TRMT1;
scaffold_42	splign	CDS	13194170	13194225	1	+	0	gene_id=TRMT1;
scaffold_42	splign	CDS	13194448	13194590	1	+	0	gene_id=TRMT1;
scaffold_42	splign	CDS	13194750	13194937	1	+	0	gene_id=TRMT1;
scaffold_42	splign	CDS	13199409	13199524	1	+	0	gene_id=TRMT1;
scaffold_42	splign	CDS	13199599	13199711	1	+	0	gene_id=TRMT1;
scaffold_42	splign	CDS	13201474	13201622	1	+	0	gene_id=TRMT1;
scaffold_42	splign	CDS	13201721	13201807	1	+	0	gene_id=TRMT1;
scaffold_42	splign	CDS	13201892	13201961	1	+	0	gene_id=TRMT1;
scaffold_42	splign	CDS	13202040	13202174	1	+	0	gene_id=TRMT1;
scaffold_42	splign	CDS	13202269	13202354	1	+	0	gene_id=TRMT1;
scaffold_42	splign	CDS	13202975	13203083	1	+	0	gene_id=TRMT1;
scaffold_42	splign	CDS	13203163	13203239	1	+	0	gene_id=TRMT1;
scaffold_42	splign	CDS	13203812	13203931	1	+	0	gene_id=TRMT1;
scaffold_42	splign	CDS	13204007	13204136	1	+	0	gene_id=TRMT1;
scaffold_42	splign	CDS	13204250	13204393	1	+	0	gene_id=TRMT1;
scaffold_17	splign	exon	10000538	10001005	1	-	0	gene_id=NUDCD2;
scaffold_17	splign	exon	9998677	9998725	1	-	0	gene_id=NUDCD2;
scaffold_17	splign	exon	9998314	9998465	1	-	0	gene_id=NUDCD2;
scaffold_17	splign	exon	9994706	9995812	1	-	0	gene_id=NUDCD2;
scaffold_17	splign	CDS	10000538	10000726	1	-	0	gene_id=NUDCD2;
scaffold_17	splign	CDS	9998677	9998725	1	-	0	gene_id=NUDCD2;
scaffold_17	splign	CDS	9998314	9998465	1	-	0	gene_id=NUDCD2;
scaffold_17	splign	CDS	9995729	9995812	1	-	0	gene_id=NUDCD2;
scaffold_115	splign	exon	649124	649767	1	-	0	gene_id=ARL6IP4;
scaffold_115	splign	exon	648621	648932	1	-	0	gene_id=ARL6IP4;
scaffold_115	splign	exon	648426	648543	1	-	0	gene_id=ARL6IP4;
scaffold_115	splign	exon	648204	648273	1	-	0	gene_id=ARL6IP4;
scaffold_115	splign	exon	647618	648130	1	-	0	gene_id=ARL6IP4;
scaffold_115	splign	CDS	649124	649283	1	-	0	gene_id=ARL6IP4;
scaffold_115	splign	CDS	648621	648932	1	-	0	gene_id=ARL6IP4;
scaffold_115	splign	CDS	648426	648543	1	-	0	gene_id=ARL6IP4;
scaffold_115	splign	CDS	648204	648273	1	-	0	gene_id=ARL6IP4;
scaffold_115	splign	CDS	648074	648130	1	-	0	gene_id=ARL6IP4;
scaffold_4	splign	exon	41530576	41530780	1	+	0	gene_id=AQP8;
scaffold_4	splign	exon	41530894	41531132	1	+	0	gene_id=AQP8;
scaffold_4	splign	exon	41533627	41533753	1	+	0	gene_id=AQP8;
scaffold_4	splign	exon	41535394	41535608	1	+	0	gene_id=AQP8;
scaffold_4	splign	exon	41536997	41537131	0.993	+	0	gene_id=AQP8;
scaffold_4	splign	exon	41537943	41538573	1	+	0	gene_id=AQP8;
scaffold_4	splign	CDS	41530769	41530780	1	+	0	gene_id=AQP8;
scaffold_4	splign	CDS	41530894	41531132	1	+	0	gene_id=AQP8;
scaffold_4	splign	CDS	41533627	41533753	1	+	0	gene_id=AQP8;
scaffold_4	splign	CDS	41535394	41535608	1	+	0	gene_id=AQP8;
scaffold_4	splign	CDS	41536997	41537131	0.993	+	0	gene_id=AQP8;
scaffold_4	splign	CDS	41537943	41537991	1	+	0	gene_id=AQP8;
scaffold_7	splign	exon	28006899	28009537	1	+	0	gene_id=MAB21L2;
scaffold_7	splign	CDS	28007901	28008980	1	+	0	gene_id=MAB21L2;
scaffold_20	splign	exon	19958203	19959825	1	-	0	gene_id=TGFB3;
scaffold_20	splign	exon	19950440	19950603	1	-	0	gene_id=TGFB3;
scaffold_20	splign	exon	19950012	19950141	1	-	0	gene_id=TGFB3;
scaffold_20	splign	exon	19945047	19945154	1	-	0	gene_id=TGFB3;
scaffold_20	splign	exon	19941998	19942169	1	-	0	gene_id=TGFB3;
scaffold_20	splign	exon	19939864	19940017	1	-	0	gene_id=TGFB3;
scaffold_20	splign	exon	19937794	19938983	1	-	0	gene_id=TGFB3;
scaffold_20	splign	CDS	19958203	19958554	1	-	0	gene_id=TGFB3;
scaffold_20	splign	CDS	19950440	19950603	1	-	0	gene_id=TGFB3;
scaffold_20	splign	CDS	19950012	19950141	1	-	0	gene_id=TGFB3;
scaffold_20	splign	CDS	19945047	19945154	1	-	0	gene_id=TGFB3;
scaffold_20	splign	CDS	19941998	19942169	1	-	0	gene_id=TGFB3;
scaffold_20	splign	CDS	19939864	19940017	1	-	0	gene_id=TGFB3;
scaffold_20	splign	CDS	19938825	19938983	1	-	0	gene_id=TGFB3;
scaffold_15	splign	exon	13306959	13307561	1	-	0	gene_id=EGR2;
scaffold_15	splign	exon	13303243	13305677	1	-	0	gene_id=EGR2;
scaffold_15	splign	CDS	13306959	13307127	1	-	0	gene_id=EGR2;
scaffold_15	splign	CDS	13304425	13305677	1	-	0	gene_id=EGR2;
scaffold_147	splign	exon	1116885	1118112	1	+	0	gene_id=CCDC33;
scaffold_147	splign	exon	1122044	1122180	1	+	0	gene_id=CCDC33;
scaffold_147	splign	exon	1133026	1133147	1	+	0	gene_id=CCDC33;
scaffold_147	splign	exon	1135735	1135844	1	+	0	gene_id=CCDC33;
scaffold_147	splign	exon	1137413	1137520	1	+	0	gene_id=CCDC33;
scaffold_147	splign	exon	1139952	1140043	1	+	0	gene_id=CCDC33;
scaffold_147	splign	exon	1141201	1141321	1	+	0	gene_id=CCDC33;
scaffold_147	splign	exon	1146473	1146602	1	+	0	gene_id=CCDC33;
scaffold_147	splign	exon	1147196	1147323	1	+	0	gene_id=CCDC33;
scaffold_147	splign	exon	1148704	1148775	1	+	0	gene_id=CCDC33;
scaffold_147	splign	exon	1159409	1159600	1	+	0	gene_id=CCDC33;
scaffold_147	splign	exon	1179860	1180004	1	+	0	gene_id=CCDC33;
scaffold_147	splign	exon	1180305	1180393	1	+	0	gene_id=CCDC33;
scaffold_147	splign	exon	1180515	1180643	1	+	0	gene_id=CCDC33;
scaffold_147	splign	exon	1180726	1180822	1	+	0	gene_id=CCDC33;
scaffold_147	splign	exon	1182777	1182853	1	+	0	gene_id=CCDC33;
scaffold_147	splign	exon	1183983	1184198	1	+	0	gene_id=CCDC33;
scaffold_147	splign	CDS	1118092	1118112	1	+	0	gene_id=CCDC33;
scaffold_147	splign	CDS	1122044	1122180	1	+	0	gene_id=CCDC33;
scaffold_147	splign	CDS	1133026	1133147	1	+	0	gene_id=CCDC33;
scaffold_147	splign	CDS	1135735	1135844	1	+	0	gene_id=CCDC33;
scaffold_147	splign	CDS	1137413	1137520	1	+	0	gene_id=CCDC33;
scaffold_147	splign	CDS	1139952	1140043	1	+	0	gene_id=CCDC33;
scaffold_147	splign	CDS	1141201	1141321	1	+	0	gene_id=CCDC33;
scaffold_147	splign	CDS	1146473	1146602	1	+	0	gene_id=CCDC33;
scaffold_147	splign	CDS	1147196	1147323	1	+	0	gene_id=CCDC33;
scaffold_147	splign	CDS	1148704	1148775	1	+	0	gene_id=CCDC33;
scaffold_147	splign	CDS	1159409	1159600	1	+	0	gene_id=CCDC33;
scaffold_147	splign	CDS	1179860	1180004	1	+	0	gene_id=CCDC33;
scaffold_147	splign	CDS	1180305	1180393	1	+	0	gene_id=CCDC33;
scaffold_147	splign	CDS	1180515	1180643	1	+	0	gene_id=CCDC33;
scaffold_147	splign	CDS	1180726	1180822	1	+	0	gene_id=CCDC33;
scaffold_147	splign	CDS	1182777	1182808	1	+	0	gene_id=CCDC33;
scaffold_30	splign	exon	2042331	2042582	1	-	0	gene_id=LRWD1;
scaffold_30	splign	exon	2041632	2041866	1	-	0	gene_id=LRWD1;
scaffold_30	splign	exon	2041433	2041549	1	-	0	gene_id=LRWD1;
scaffold_30	splign	exon	2041034	2041174	1	-	0	gene_id=LRWD1;
scaffold_30	splign	exon	2040671	2040775	1	-	0	gene_id=LRWD1;
scaffold_30	splign	exon	2039819	2039920	1	-	0	gene_id=LRWD1;
scaffold_30	splign	exon	2039628	2039742	1	-	0	gene_id=LRWD1;
scaffold_30	splign	exon	2038659	2038768	1	-	0	gene_id=LRWD1;
scaffold_30	splign	exon	2038193	2038400	1	-	0	gene_id=LRWD1;
scaffold_30	splign	exon	2037689	2037761	1	-	0	gene_id=LRWD1;
scaffold_30	splign	exon	2037455	2037595	1	-	0	gene_id=LRWD1;
scaffold_30	splign	exon	2036286	2036377	1	-	0	gene_id=LRWD1;
scaffold_30	splign	exon	2036027	2036182	1	-	0	gene_id=LRWD1;
scaffold_30	splign	exon	2035838	2035950	1	-	0	gene_id=LRWD1;
scaffold_30	splign	exon	2035498	2035754	1	-	0	gene_id=LRWD1;
scaffold_30	splign	CDS	2042331	2042410	1	-	0	gene_id=LRWD1;
scaffold_30	splign	CDS	2041632	2041866	1	-	0	gene_id=LRWD1;
scaffold_30	splign	CDS	2041433	2041549	1	-	0	gene_id=LRWD1;
scaffold_30	splign	CDS	2041034	2041174	1	-	0	gene_id=LRWD1;
scaffold_30	splign	CDS	2040671	2040775	1	-	0	gene_id=LRWD1;
scaffold_30	splign	CDS	2039819	2039920	1	-	0	gene_id=LRWD1;
scaffold_30	splign	CDS	2039628	2039742	1	-	0	gene_id=LRWD1;
scaffold_30	splign	CDS	2038659	2038768	1	-	0	gene_id=LRWD1;
scaffold_30	splign	CDS	2038193	2038400	1	-	0	gene_id=LRWD1;
scaffold_30	splign	CDS	2037689	2037761	1	-	0	gene_id=LRWD1;
scaffold_30	splign	CDS	2037455	2037595	1	-	0	gene_id=LRWD1;
scaffold_30	splign	CDS	2036286	2036377	1	-	0	gene_id=LRWD1;
scaffold_30	splign	CDS	2036027	2036182	1	-	0	gene_id=LRWD1;
scaffold_30	splign	CDS	2035838	2035950	1	-	0	gene_id=LRWD1;
scaffold_30	splign	CDS	2035614	2035754	1	-	0	gene_id=LRWD1;
scaffold_17	splign	exon	7243625	7243857	1	-	0	gene_id=C1QTNF2;
scaffold_17	splign	exon	7226151	7226403	0.992	-	0	gene_id=C1QTNF2;
scaffold_17	splign	exon	7220564	7221353	0.996	-	0	gene_id=C1QTNF2;
scaffold_17	splign	CDS	7243625	7243678	1	-	0	gene_id=C1QTNF2;
scaffold_17	splign	CDS	7226151	7226403	0.992	-	0	gene_id=C1QTNF2;
scaffold_17	splign	CDS	7220740	7221353	0.996	-	0	gene_id=C1QTNF2;
scaffold_15	splign	exon	31345857	31345988	1	-	0	gene_id=CUL9;
scaffold_15	splign	exon	31343293	31343896	1	-	0	gene_id=CUL9;
scaffold_15	splign	exon	31342202	31342356	1	-	0	gene_id=CUL9;
scaffold_15	splign	exon	31341357	31341851	1	-	0	gene_id=CUL9;
scaffold_15	splign	exon	31340794	31340929	1	-	0	gene_id=CUL9;
scaffold_15	splign	exon	31340455	31340648	1	-	0	gene_id=CUL9;
scaffold_15	splign	exon	31339783	31340188	1	-	0	gene_id=CUL9;
scaffold_15	splign	exon	31339226	31339418	1	-	0	gene_id=CUL9;
scaffold_15	splign	exon	31335006	31335213	1	-	0	gene_id=CUL9;
scaffold_15	splign	exon	31332718	31332914	1	-	0	gene_id=CUL9;
scaffold_15	splign	exon	31332039	31332256	1	-	0	gene_id=CUL9;
scaffold_15	splign	exon	31330898	31331144	1	-	0	gene_id=CUL9;
scaffold_15	splign	exon	31330713	31330818	1	-	0	gene_id=CUL9;
scaffold_15	splign	exon	31329854	31330081	1	-	0	gene_id=CUL9;
scaffold_15	splign	exon	31329406	31329496	1	-	0	gene_id=CUL9;
scaffold_15	splign	exon	31329070	31329241	1	-	0	gene_id=CUL9;
scaffold_15	splign	exon	31328157	31328262	1	-	0	gene_id=CUL9;
scaffold_15	splign	exon	31327869	31327964	0.99	-	0	gene_id=CUL9;
scaffold_15	splign	exon	31327445	31327620	1	-	0	gene_id=CUL9;
scaffold_15	splign	exon	31327038	31327137	1	-	0	gene_id=CUL9;
scaffold_15	splign	exon	31325217	31325345	0.992	-	0	gene_id=CUL9;
scaffold_15	splign	exon	31324941	31325130	1	-	0	gene_id=CUL9;
scaffold_15	splign	exon	31321596	31321741	1	-	0	gene_id=CUL9;
scaffold_15	splign	exon	31321331	31321460	1	-	0	gene_id=CUL9;
scaffold_15	splign	exon	31320996	31321195	1	-	0	gene_id=CUL9;
scaffold_15	splign	exon	31320414	31320649	1	-	0	gene_id=CUL9;
scaffold_15	splign	exon	31319265	31319610	1	-	0	gene_id=CUL9;
scaffold_15	splign	exon	31316066	31316206	1	-	0	gene_id=CUL9;
scaffold_15	splign	exon	31315807	31315971	1	-	0	gene_id=CUL9;
scaffold_15	splign	exon	31315412	31315575	1	-	0	gene_id=CUL9;
scaffold_15	splign	exon	31314822	31314915	1	-	0	gene_id=CUL9;
scaffold_15	splign	exon	31314403	31314477	1	-	0	gene_id=CUL9;
scaffold_15	splign	exon	31314209	31314319	1	-	0	gene_id=CUL9;
scaffold_15	splign	exon	31313964	31314101	0.964	-	0	gene_id=CUL9;
scaffold_15	splign	exon	31313667	31313800	1	-	0	gene_id=CUL9;
scaffold_15	splign	exon	31313149	31313222	1	-	0	gene_id=CUL9;
scaffold_15	splign	exon	31312775	31313071	0.997	-	0	gene_id=CUL9;
scaffold_15	splign	CDS	31343293	31343887	1	-	0	gene_id=CUL9;
scaffold_15	splign	CDS	31342202	31342356	1	-	0	gene_id=CUL9;
scaffold_15	splign	CDS	31341357	31341851	1	-	0	gene_id=CUL9;
scaffold_15	splign	CDS	31340794	31340929	1	-	0	gene_id=CUL9;
scaffold_15	splign	CDS	31340455	31340648	1	-	0	gene_id=CUL9;
scaffold_15	splign	CDS	31339783	31340188	1	-	0	gene_id=CUL9;
scaffold_15	splign	CDS	31339226	31339418	1	-	0	gene_id=CUL9;
scaffold_15	splign	CDS	31335006	31335213	1	-	0	gene_id=CUL9;
scaffold_15	splign	CDS	31332718	31332914	1	-	0	gene_id=CUL9;
scaffold_15	splign	CDS	31332039	31332256	1	-	0	gene_id=CUL9;
scaffold_15	splign	CDS	31330898	31331144	1	-	0	gene_id=CUL9;
scaffold_15	splign	CDS	31330713	31330818	1	-	0	gene_id=CUL9;
scaffold_15	splign	CDS	31329854	31330081	1	-	0	gene_id=CUL9;
scaffold_15	splign	CDS	31329406	31329496	1	-	0	gene_id=CUL9;
scaffold_15	splign	CDS	31329070	31329241	1	-	0	gene_id=CUL9;
scaffold_15	splign	CDS	31328157	31328262	1	-	0	gene_id=CUL9;
scaffold_15	splign	CDS	31327869	31327964	0.99	-	0	gene_id=CUL9;
scaffold_15	splign	CDS	31327445	31327620	1	-	0	gene_id=CUL9;
scaffold_15	splign	CDS	31327038	31327137	1	-	0	gene_id=CUL9;
scaffold_15	splign	CDS	31325217	31325345	0.992	-	0	gene_id=CUL9;
scaffold_15	splign	CDS	31324941	31325130	1	-	0	gene_id=CUL9;
scaffold_15	splign	CDS	31321596	31321741	1	-	0	gene_id=CUL9;
scaffold_15	splign	CDS	31321331	31321460	1	-	0	gene_id=CUL9;
scaffold_15	splign	CDS	31320996	31321195	1	-	0	gene_id=CUL9;
scaffold_15	splign	CDS	31320414	31320649	1	-	0	gene_id=CUL9;
scaffold_15	splign	CDS	31319265	31319610	1	-	0	gene_id=CUL9;
scaffold_15	splign	CDS	31316066	31316206	1	-	0	gene_id=CUL9;
scaffold_15	splign	CDS	31315807	31315971	1	-	0	gene_id=CUL9;
scaffold_15	splign	CDS	31315412	31315575	1	-	0	gene_id=CUL9;
scaffold_15	splign	CDS	31314822	31314915	1	-	0	gene_id=CUL9;
scaffold_15	splign	CDS	31314403	31314477	1	-	0	gene_id=CUL9;
scaffold_15	splign	CDS	31314209	31314319	1	-	0	gene_id=CUL9;
scaffold_15	splign	CDS	31313964	31314101	0.964	-	0	gene_id=CUL9;
scaffold_15	splign	CDS	31313667	31313800	1	-	0	gene_id=CUL9;
scaffold_15	splign	CDS	31313149	31313222	1	-	0	gene_id=CUL9;
scaffold_15	splign	CDS	31312882	31313071	0.997	-	0	gene_id=CUL9;
scaffold_28	splign	exon	726369	726601	0.996	+	0	gene_id=CLEC4E;
scaffold_28	splign	exon	727093	727185	1	+	0	gene_id=CLEC4E;
scaffold_28	splign	exon	727748	727837	1	+	0	gene_id=CLEC4E;
scaffold_28	splign	exon	728493	728644	1	+	0	gene_id=CLEC4E;
scaffold_28	splign	exon	729236	729345	1	+	0	gene_id=CLEC4E;
scaffold_28	splign	exon	730366	730669	1	+	0	gene_id=CLEC4E;
scaffold_28	splign	CDS	728603	728644	1	+	0	gene_id=CLEC4E;
scaffold_28	splign	CDS	729236	729345	1	+	0	gene_id=CLEC4E;
scaffold_28	splign	CDS	730366	730516	1	+	0	gene_id=CLEC4E;
scaffold_2	splign	exon	46244490	46246733	1	+	0	gene_id=NUDT17;
scaffold_2	splign	CDS	46246156	46246485	1	+	0	gene_id=NUDT17;
scaffold_25	splign	exon	10682412	10682640	0.996	+	0	gene_id=SYF2;
scaffold_25	splign	exon	10682860	10682967	1	+	0	gene_id=SYF2;
scaffold_25	splign	exon	10685469	10685594	1	+	0	gene_id=SYF2;
scaffold_25	splign	exon	10686282	10686399	1	+	0	gene_id=SYF2;
scaffold_25	splign	exon	10686929	10687019	1	+	0	gene_id=SYF2;
scaffold_25	splign	exon	10688419	10688517	1	+	0	gene_id=SYF2;
scaffold_25	splign	exon	10690115	10691111	0.999	+	0	gene_id=SYF2;
scaffold_25	splign	CDS	10682614	10682640	0.996	+	0	gene_id=SYF2;
scaffold_25	splign	CDS	10682860	10682967	1	+	0	gene_id=SYF2;
scaffold_25	splign	CDS	10685469	10685594	1	+	0	gene_id=SYF2;
scaffold_25	splign	CDS	10686282	10686399	1	+	0	gene_id=SYF2;
scaffold_25	splign	CDS	10686929	10687019	1	+	0	gene_id=SYF2;
scaffold_25	splign	CDS	10688419	10688517	1	+	0	gene_id=SYF2;
scaffold_25	splign	CDS	10690115	10690280	0.999	+	0	gene_id=SYF2;
scaffold_27	splign	exon	19473085	19473192	1	-	0	gene_id=HEMGN;
scaffold_27	splign	exon	19462457	19462589	1	-	0	gene_id=HEMGN;
scaffold_27	splign	exon	19459915	19460008	1	-	0	gene_id=HEMGN;
scaffold_27	splign	exon	19454392	19455470	1	-	0	gene_id=HEMGN;
scaffold_27	splign	exon	19452368	19452503	1	-	0	gene_id=HEMGN;
scaffold_27	splign	CDS	19462457	19462535	1	-	0	gene_id=HEMGN;
scaffold_27	splign	CDS	19459915	19460008	1	-	0	gene_id=HEMGN;
scaffold_27	splign	CDS	19454392	19455470	1	-	0	gene_id=HEMGN;
scaffold_27	splign	CDS	19452397	19452503	1	-	0	gene_id=HEMGN;
scaffold_17	splign	exon	29558277	29558360	1	+	0	gene_id=AQPEP;
scaffold_17	splign	exon	29564424	29564578	1	+	0	gene_id=AQPEP;
scaffold_17	splign	exon	29565940	29566053	1	+	0	gene_id=AQPEP;
scaffold_17	splign	exon	29575729	29575872	1	+	0	gene_id=AQPEP;
scaffold_17	splign	exon	29576382	29576447	1	+	0	gene_id=AQPEP;
scaffold_17	splign	exon	29576541	29576606	1	+	0	gene_id=AQPEP;
scaffold_17	splign	exon	29577351	29577523	1	+	0	gene_id=AQPEP;
scaffold_17	splign	exon	29579574	29579650	1	+	0	gene_id=AQPEP;
scaffold_17	splign	exon	29579960	29580099	1	+	0	gene_id=AQPEP;
scaffold_17	splign	exon	29582416	29582471	1	+	0	gene_id=AQPEP;
scaffold_17	splign	exon	29584598	29584748	1	+	0	gene_id=AQPEP;
scaffold_17	splign	exon	29585458	29585552	1	+	0	gene_id=AQPEP;
scaffold_17	splign	exon	29587675	29587782	1	+	0	gene_id=AQPEP;
scaffold_17	splign	exon	29588467	29588634	1	+	0	gene_id=AQPEP;
scaffold_17	splign	exon	29588805	29588942	1	+	0	gene_id=AQPEP;
scaffold_17	splign	exon	29594473	29594548	1	+	0	gene_id=AQPEP;
scaffold_17	splign	exon	29598885	29600012	1	+	0	gene_id=AQPEP;
scaffold_17	splign	CDS	29558279	29558360	1	+	0	gene_id=AQPEP;
scaffold_17	splign	CDS	29564424	29564578	1	+	0	gene_id=AQPEP;
scaffold_17	splign	CDS	29565940	29566053	1	+	0	gene_id=AQPEP;
scaffold_17	splign	CDS	29575729	29575872	1	+	0	gene_id=AQPEP;
scaffold_17	splign	CDS	29576382	29576447	1	+	0	gene_id=AQPEP;
scaffold_17	splign	CDS	29576541	29576606	1	+	0	gene_id=AQPEP;
scaffold_17	splign	CDS	29577351	29577523	1	+	0	gene_id=AQPEP;
scaffold_17	splign	CDS	29579574	29579650	1	+	0	gene_id=AQPEP;
scaffold_17	splign	CDS	29579960	29580099	1	+	0	gene_id=AQPEP;
scaffold_17	splign	CDS	29582416	29582471	1	+	0	gene_id=AQPEP;
scaffold_17	splign	CDS	29584598	29584748	1	+	0	gene_id=AQPEP;
scaffold_17	splign	CDS	29585458	29585552	1	+	0	gene_id=AQPEP;
scaffold_17	splign	CDS	29587675	29587782	1	+	0	gene_id=AQPEP;
scaffold_17	splign	CDS	29588467	29588634	1	+	0	gene_id=AQPEP;
scaffold_17	splign	CDS	29588805	29588942	1	+	0	gene_id=AQPEP;
scaffold_17	splign	CDS	29594473	29594548	1	+	0	gene_id=AQPEP;
scaffold_17	splign	CDS	29598885	29599025	1	+	0	gene_id=AQPEP;
scaffold_169	splign	exon	1468377	1468454	1	+	0	gene_id=KDM5A;
scaffold_169	splign	exon	1469682	1469804	1	+	0	gene_id=KDM5A;
scaffold_169	splign	exon	1493952	1494045	0.938	+	0	gene_id=KDM5A;
scaffold_169	splign	exon	1495511	1495602	1	+	0	gene_id=KDM5A;
scaffold_169	splign	exon	1496514	1496694	0.932	+	0	gene_id=KDM5A;
scaffold_169	splign	exon	1501136	1501165	1	+	0	gene_id=KDM5A;
scaffold_169	splign	exon	1502022	1502184	1	+	0	gene_id=KDM5A;
scaffold_169	splign	exon	1503623	1503742	1	+	0	gene_id=KDM5A;
scaffold_169	splign	exon	1507019	1507213	1	+	0	gene_id=KDM5A;
scaffold_169	splign	exon	1512967	1513148	1	+	0	gene_id=KDM5A;
scaffold_169	splign	exon	1513485	1513609	1	+	0	gene_id=KDM5A;
scaffold_169	splign	exon	1514620	1514770	1	+	0	gene_id=KDM5A;
scaffold_169	splign	exon	1517313	1517427	1	+	0	gene_id=KDM5A;
scaffold_169	splign	exon	1520825	1521180	1	+	0	gene_id=KDM5A;
scaffold_169	splign	exon	1525645	1525783	1	+	0	gene_id=KDM5A;
scaffold_169	splign	exon	1526992	1527171	1	+	0	gene_id=KDM5A;
scaffold_169	splign	exon	1529066	1529227	1	+	0	gene_id=KDM5A;
scaffold_169	splign	exon	1539198	1539749	1	+	0	gene_id=KDM5A;
scaffold_169	splign	exon	1540135	1540278	1	+	0	gene_id=KDM5A;
scaffold_169	splign	exon	1547962	1548121	1	+	0	gene_id=KDM5A;
scaffold_169	splign	exon	1549303	1549523	1	+	0	gene_id=KDM5A;
scaffold_169	splign	exon	1551980	1552390	1	+	0	gene_id=KDM5A;
scaffold_169	splign	exon	1560356	1561756	0.997	+	0	gene_id=KDM5A;
scaffold_169	splign	CDS	1468377	1468454	1	+	0	gene_id=KDM5A;
scaffold_169	splign	CDS	1469682	1469804	1	+	0	gene_id=KDM5A;
scaffold_169	splign	CDS	1493952	1494045	0.938	+	0	gene_id=KDM5A;
scaffold_169	splign	CDS	1495511	1495602	1	+	0	gene_id=KDM5A;
scaffold_169	splign	CDS	1496514	1496694	0.932	+	0	gene_id=KDM5A;
scaffold_169	splign	CDS	1501136	1501165	1	+	0	gene_id=KDM5A;
scaffold_169	splign	CDS	1502022	1502184	1	+	0	gene_id=KDM5A;
scaffold_169	splign	CDS	1503623	1503742	1	+	0	gene_id=KDM5A;
scaffold_169	splign	CDS	1507019	1507213	1	+	0	gene_id=KDM5A;
scaffold_169	splign	CDS	1512967	1513148	1	+	0	gene_id=KDM5A;
scaffold_169	splign	CDS	1513485	1513609	1	+	0	gene_id=KDM5A;
scaffold_169	splign	CDS	1514620	1514770	1	+	0	gene_id=KDM5A;
scaffold_169	splign	CDS	1517313	1517427	1	+	0	gene_id=KDM5A;
scaffold_169	splign	CDS	1520825	1521180	1	+	0	gene_id=KDM5A;
scaffold_169	splign	CDS	1525645	1525783	1	+	0	gene_id=KDM5A;
scaffold_169	splign	CDS	1526992	1527171	1	+	0	gene_id=KDM5A;
scaffold_169	splign	CDS	1529066	1529227	1	+	0	gene_id=KDM5A;
scaffold_169	splign	CDS	1539198	1539749	1	+	0	gene_id=KDM5A;
scaffold_169	splign	CDS	1540135	1540278	1	+	0	gene_id=KDM5A;
scaffold_169	splign	CDS	1547962	1548121	1	+	0	gene_id=KDM5A;
scaffold_169	splign	CDS	1549303	1549523	1	+	0	gene_id=KDM5A;
scaffold_169	splign	CDS	1551980	1552390	1	+	0	gene_id=KDM5A;
scaffold_169	splign	CDS	1560356	1560562	0.997	+	0	gene_id=KDM5A;
scaffold_81	splign	exon	376405	376484	0.975	+	0	gene_id=ANXA6;
scaffold_81	splign	exon	383981	384023	1	+	0	gene_id=ANXA6;
scaffold_81	splign	exon	392132	392222	1	+	0	gene_id=ANXA6;
scaffold_81	splign	exon	392946	393040	1	+	0	gene_id=ANXA6;
scaffold_81	splign	exon	393390	393503	1	+	0	gene_id=ANXA6;
scaffold_81	splign	exon	394627	394717	1	+	0	gene_id=ANXA6;
scaffold_81	splign	exon	395398	395477	1	+	0	gene_id=ANXA6;
scaffold_81	splign	exon	396348	396404	1	+	0	gene_id=ANXA6;
scaffold_81	splign	exon	397463	397556	1	+	0	gene_id=ANXA6;
scaffold_81	splign	exon	397909	398004	1	+	0	gene_id=ANXA6;
scaffold_81	splign	exon	399217	399275	1	+	0	gene_id=ANXA6;
scaffold_81	splign	exon	400327	400449	1	+	0	gene_id=ANXA6;
scaffold_81	splign	exon	401355	401413	1	+	0	gene_id=ANXA6;
scaffold_81	splign	exon	402293	402371	1	+	0	gene_id=ANXA6;
scaffold_81	splign	exon	404269	404350	1	+	0	gene_id=ANXA6;
scaffold_81	splign	exon	405256	405350	1	+	0	gene_id=ANXA6;
scaffold_81	splign	exon	405894	406007	1	+	0	gene_id=ANXA6;
scaffold_81	splign	exon	406100	406190	1	+	0	gene_id=ANXA6;
scaffold_81	splign	exon	406831	406910	1	+	0	gene_id=ANXA6;
scaffold_81	splign	exon	407294	407347	1	+	0	gene_id=ANXA6;
scaffold_81	splign	exon	412637	412654	1	+	0	gene_id=ANXA6;
scaffold_81	splign	exon	413407	413500	1	+	0	gene_id=ANXA6;
scaffold_81	splign	exon	414765	414860	1	+	0	gene_id=ANXA6;
scaffold_81	splign	exon	417095	417153	1	+	0	gene_id=ANXA6;
scaffold_81	splign	exon	420016	420286	0.961	+	0	gene_id=ANXA6;
scaffold_81	splign	CDS	384006	384023	1	+	0	gene_id=ANXA6;
scaffold_81	splign	CDS	392132	392222	1	+	0	gene_id=ANXA6;
scaffold_81	splign	CDS	392946	393040	1	+	0	gene_id=ANXA6;
scaffold_81	splign	CDS	393390	393503	1	+	0	gene_id=ANXA6;
scaffold_81	splign	CDS	394627	394717	1	+	0	gene_id=ANXA6;
scaffold_81	splign	CDS	395398	395477	1	+	0	gene_id=ANXA6;
scaffold_81	splign	CDS	396348	396404	1	+	0	gene_id=ANXA6;
scaffold_81	splign	CDS	397463	397556	1	+	0	gene_id=ANXA6;
scaffold_81	splign	CDS	397909	398004	1	+	0	gene_id=ANXA6;
scaffold_81	splign	CDS	399217	399275	1	+	0	gene_id=ANXA6;
scaffold_81	splign	CDS	400327	400449	1	+	0	gene_id=ANXA6;
scaffold_81	splign	CDS	401355	401413	1	+	0	gene_id=ANXA6;
scaffold_81	splign	CDS	402293	402371	1	+	0	gene_id=ANXA6;
scaffold_81	splign	CDS	404269	404350	1	+	0	gene_id=ANXA6;
scaffold_81	splign	CDS	405256	405350	1	+	0	gene_id=ANXA6;
scaffold_81	splign	CDS	405894	406007	1	+	0	gene_id=ANXA6;
scaffold_81	splign	CDS	406100	406190	1	+	0	gene_id=ANXA6;
scaffold_81	splign	CDS	406831	406910	1	+	0	gene_id=ANXA6;
scaffold_81	splign	CDS	407294	407347	1	+	0	gene_id=ANXA6;
scaffold_81	splign	CDS	412637	412654	1	+	0	gene_id=ANXA6;
scaffold_81	splign	CDS	413407	413500	1	+	0	gene_id=ANXA6;
scaffold_81	splign	CDS	414765	414860	1	+	0	gene_id=ANXA6;
scaffold_81	splign	CDS	417095	417153	1	+	0	gene_id=ANXA6;
scaffold_32	splign	exon	24094163	24094463	1	-	0	gene_id=TMEM199;
scaffold_32	splign	exon	24093094	24093167	1	-	0	gene_id=TMEM199;
scaffold_32	splign	exon	24092587	24092676	1	-	0	gene_id=TMEM199;
scaffold_32	splign	exon	24092012	24092054	1	-	0	gene_id=TMEM199;
scaffold_32	splign	exon	24091705	24091817	1	-	0	gene_id=TMEM199;
scaffold_32	splign	exon	24090349	24091450	1	-	0	gene_id=TMEM199;
scaffold_32	splign	CDS	24094163	24094373	1	-	0	gene_id=TMEM199;
scaffold_32	splign	CDS	24093094	24093167	1	-	0	gene_id=TMEM199;
scaffold_32	splign	CDS	24092587	24092676	1	-	0	gene_id=TMEM199;
scaffold_32	splign	CDS	24092012	24092054	1	-	0	gene_id=TMEM199;
scaffold_32	splign	CDS	24091705	24091817	1	-	0	gene_id=TMEM199;
scaffold_32	splign	CDS	24091355	24091450	1	-	0	gene_id=TMEM199;
scaffold_23	splign	exon	19930262	19930574	1	+	0	gene_id=SAMD4A;
scaffold_23	splign	exon	19942529	19943047	1	+	0	gene_id=SAMD4A;
scaffold_23	splign	exon	19974847	19975110	1	+	0	gene_id=SAMD4A;
scaffold_23	splign	exon	19984771	19984880	1	+	0	gene_id=SAMD4A;
scaffold_23	splign	exon	19986997	19987083	1	+	0	gene_id=SAMD4A;
scaffold_23	splign	exon	19993874	19994195	1	+	0	gene_id=SAMD4A;
scaffold_23	splign	exon	19996321	19996406	1	+	0	gene_id=SAMD4A;
scaffold_23	splign	exon	20000054	20000172	1	+	0	gene_id=SAMD4A;
scaffold_23	splign	exon	20004303	20004504	1	+	0	gene_id=SAMD4A;
scaffold_23	splign	exon	20005328	20005454	1	+	0	gene_id=SAMD4A;
scaffold_23	splign	exon	20012356	20012439	1	+	0	gene_id=SAMD4A;
scaffold_23	splign	exon	20014401	20018520	0.999	+	0	gene_id=SAMD4A;
scaffold_23	splign	CDS	19942636	19943047	1	+	0	gene_id=SAMD4A;
scaffold_23	splign	CDS	19974847	19975110	1	+	0	gene_id=SAMD4A;
scaffold_23	splign	CDS	19984771	19984880	1	+	0	gene_id=SAMD4A;
scaffold_23	splign	CDS	19986997	19987083	1	+	0	gene_id=SAMD4A;
scaffold_23	splign	CDS	19993874	19994195	1	+	0	gene_id=SAMD4A;
scaffold_23	splign	CDS	19996321	19996406	1	+	0	gene_id=SAMD4A;
scaffold_23	splign	CDS	20000054	20000172	1	+	0	gene_id=SAMD4A;
scaffold_23	splign	CDS	20004303	20004504	1	+	0	gene_id=SAMD4A;
scaffold_23	splign	CDS	20005328	20005454	1	+	0	gene_id=SAMD4A;
scaffold_23	splign	CDS	20012356	20012439	1	+	0	gene_id=SAMD4A;
scaffold_23	splign	CDS	20014401	20014429	0.999	+	0	gene_id=SAMD4A;
scaffold_1	splign	exon	71094933	71095200	1	-	0	gene_id=KBTBD11;
scaffold_1	splign	exon	71090998	71094838	1	-	0	gene_id=KBTBD11;
scaffold_1	splign	CDS	71094933	71095199	1	-	0	gene_id=KBTBD11;
scaffold_1	splign	CDS	71093944	71094838	1	-	0	gene_id=KBTBD11;
scaffold_36	splign	exon	8862231	8862390	1	+	0	gene_id=CCDC110;
scaffold_36	splign	exon	8862667	8862771	1	+	0	gene_id=CCDC110;
scaffold_36	splign	exon	8879942	8879997	1	+	0	gene_id=CCDC110;
scaffold_36	splign	exon	8880347	8880412	1	+	0	gene_id=CCDC110;
scaffold_36	splign	exon	8881587	8881697	1	+	0	gene_id=CCDC110;
scaffold_36	splign	exon	8881792	8881851	1	+	0	gene_id=CCDC110;
scaffold_36	splign	exon	8882494	8884618	1	+	0	gene_id=CCDC110;
scaffold_36	splign	exon	8884924	8884961	1	+	0	gene_id=CCDC110;
scaffold_36	splign	CDS	8862381	8862390	1	+	0	gene_id=CCDC110;
scaffold_36	splign	CDS	8862667	8862771	1	+	0	gene_id=CCDC110;
scaffold_36	splign	CDS	8879942	8879997	1	+	0	gene_id=CCDC110;
scaffold_36	splign	CDS	8880347	8880412	1	+	0	gene_id=CCDC110;
scaffold_36	splign	CDS	8881587	8881697	1	+	0	gene_id=CCDC110;
scaffold_36	splign	CDS	8881792	8881851	1	+	0	gene_id=CCDC110;
scaffold_36	splign	CDS	8882494	8884618	1	+	0	gene_id=CCDC110;
scaffold_36	splign	CDS	8884924	8884961	1	+	0	gene_id=CCDC110;
scaffold_334	splign	exon	364241	366943	1	+	0	gene_id=TICAM1;
scaffold_334	splign	CDS	364478	366532	1	+	0	gene_id=TICAM1;
scaffold_232	splign	exon	411969	412140	1	+	0	gene_id=SPATA33;
scaffold_232	splign	exon	429910	430676	0.971	+	0	gene_id=SPATA33;
scaffold_232	splign	CDS	411969	412140	1	+	0	gene_id=SPATA33;
scaffold_232	splign	CDS	429910	430118	0.971	+	0	gene_id=SPATA33;
scaffold_53	splign	exon	8524837	8524857	1	+	0	gene_id=TTLL6;
scaffold_53	splign	exon	8525268	8525443	1	+	0	gene_id=TTLL6;
scaffold_53	splign	exon	8527608	8527796	1	+	0	gene_id=TTLL6;
scaffold_53	splign	exon	8528588	8528765	1	+	0	gene_id=TTLL6;
scaffold_53	splign	exon	8529747	8530083	1	+	0	gene_id=TTLL6;
scaffold_53	splign	CDS	8524837	8524857	1	+	0	gene_id=TTLL6;
scaffold_53	splign	CDS	8525268	8525443	1	+	0	gene_id=TTLL6;
scaffold_53	splign	CDS	8527608	8527796	1	+	0	gene_id=TTLL6;
scaffold_53	splign	CDS	8528588	8528765	1	+	0	gene_id=TTLL6;
scaffold_53	splign	CDS	8529747	8530083	1	+	0	gene_id=TTLL6;
scaffold_187	splign	exon	299066	299357	1	+	0	gene_id=MCM2;
scaffold_187	splign	exon	300108	300322	1	+	0	gene_id=MCM2;
scaffold_187	splign	exon	300955	301130	1	+	0	gene_id=MCM2;
scaffold_187	splign	exon	301219	301479	1	+	0	gene_id=MCM2;
scaffold_187	splign	exon	302408	302627	1	+	0	gene_id=MCM2;
scaffold_187	splign	exon	302718	302925	1	+	0	gene_id=MCM2;
scaffold_187	splign	exon	304669	304803	1	+	0	gene_id=MCM2;
scaffold_187	splign	exon	305434	305625	1	+	0	gene_id=MCM2;
scaffold_187	splign	exon	309304	309397	1	+	0	gene_id=MCM2;
scaffold_187	splign	exon	310443	310693	1	+	0	gene_id=MCM2;
scaffold_187	splign	exon	310812	310938	1	+	0	gene_id=MCM2;
scaffold_187	splign	exon	311362	311474	1	+	0	gene_id=MCM2;
scaffold_187	splign	exon	311765	312013	1	+	0	gene_id=MCM2;
scaffold_187	splign	exon	312799	312981	1	+	0	gene_id=MCM2;
scaffold_187	splign	exon	313132	313287	1	+	0	gene_id=MCM2;
scaffold_187	splign	exon	313383	314135	1	+	0	gene_id=MCM2;
scaffold_187	splign	CDS	299352	299357	1	+	0	gene_id=MCM2;
scaffold_187	splign	CDS	300108	300322	1	+	0	gene_id=MCM2;
scaffold_187	splign	CDS	300955	301130	1	+	0	gene_id=MCM2;
scaffold_187	splign	CDS	301219	301479	1	+	0	gene_id=MCM2;
scaffold_187	splign	CDS	302408	302627	1	+	0	gene_id=MCM2;
scaffold_187	splign	CDS	302718	302925	1	+	0	gene_id=MCM2;
scaffold_187	splign	CDS	304669	304803	1	+	0	gene_id=MCM2;
scaffold_187	splign	CDS	305434	305625	1	+	0	gene_id=MCM2;
scaffold_187	splign	CDS	309304	309397	1	+	0	gene_id=MCM2;
scaffold_187	splign	CDS	310443	310693	1	+	0	gene_id=MCM2;
scaffold_187	splign	CDS	310812	310938	1	+	0	gene_id=MCM2;
scaffold_187	splign	CDS	311362	311474	1	+	0	gene_id=MCM2;
scaffold_187	splign	CDS	311765	312013	1	+	0	gene_id=MCM2;
scaffold_187	splign	CDS	312799	312981	1	+	0	gene_id=MCM2;
scaffold_187	splign	CDS	313132	313287	1	+	0	gene_id=MCM2;
scaffold_187	splign	CDS	313383	313493	1	+	0	gene_id=MCM2;
scaffold_2	splign	exon	46410255	46410475	1	-	0	gene_id=HFE2;
scaffold_2	splign	exon	46408761	46408965	1	-	0	gene_id=HFE2;
scaffold_2	splign	exon	46408212	46408376	1	-	0	gene_id=HFE2;
scaffold_2	splign	exon	46407820	46408076	1	-	0	gene_id=HFE2;
scaffold_2	splign	exon	46406196	46407336	1	-	0	gene_id=HFE2;
scaffold_2	splign	CDS	46408761	46408857	1	-	0	gene_id=HFE2;
scaffold_2	splign	CDS	46408212	46408376	1	-	0	gene_id=HFE2;
scaffold_2	splign	CDS	46407820	46408076	1	-	0	gene_id=HFE2;
scaffold_2	splign	CDS	46406713	46407336	1	-	0	gene_id=HFE2;
scaffold_28	splign	exon	21636135	21636977	1	+	0	gene_id=MPST;
scaffold_28	splign	exon	21640038	21640617	1	+	0	gene_id=MPST;
scaffold_28	splign	CDS	21636383	21636977	1	+	0	gene_id=MPST;
scaffold_28	splign	CDS	21640038	21640336	1	+	0	gene_id=MPST;
scaffold_168	splign	exon	1236359	1236436	1	-	0	gene_id=SLC1A6;
scaffold_168	splign	exon	1235476	1235613	1	-	0	gene_id=SLC1A6;
scaffold_168	splign	exon	1234087	1234291	1	-	0	gene_id=SLC1A6;
scaffold_168	splign	exon	1233059	1233101	1	-	0	gene_id=SLC1A6;
scaffold_168	splign	exon	1229678	1230021	1	-	0	gene_id=SLC1A6;
scaffold_168	splign	exon	1224966	1225199	0.996	-	0	gene_id=SLC1A6;
scaffold_168	splign	exon	1223888	1224082	1	-	0	gene_id=SLC1A6;
scaffold_168	splign	exon	1220043	1220177	1	-	0	gene_id=SLC1A6;
scaffold_168	splign	exon	1217627	1218920	0.999	-	0	gene_id=SLC1A6;
scaffold_168	splign	CDS	1236359	1236434	1	-	0	gene_id=SLC1A6;
scaffold_168	splign	CDS	1235476	1235613	1	-	0	gene_id=SLC1A6;
scaffold_168	splign	CDS	1234087	1234291	1	-	0	gene_id=SLC1A6;
scaffold_168	splign	CDS	1233059	1233101	1	-	0	gene_id=SLC1A6;
scaffold_168	splign	CDS	1229678	1230021	1	-	0	gene_id=SLC1A6;
scaffold_168	splign	CDS	1224966	1225199	0.996	-	0	gene_id=SLC1A6;
scaffold_168	splign	CDS	1223888	1224082	1	-	0	gene_id=SLC1A6;
scaffold_168	splign	CDS	1220043	1220177	1	-	0	gene_id=SLC1A6;
scaffold_168	splign	CDS	1218725	1218920	0.999	-	0	gene_id=SLC1A6;
scaffold_11	splign	exon	11710790	11712764	0.966	-	0	gene_id=CNNM2;
scaffold_11	splign	exon	11576337	11576480	1	-	0	gene_id=CNNM2;
scaffold_11	splign	exon	11573289	11573426	1	-	0	gene_id=CNNM2;
scaffold_11	splign	exon	11571123	11571292	1	-	0	gene_id=CNNM2;
scaffold_11	splign	exon	11561436	11561529	1	-	0	gene_id=CNNM2;
scaffold_11	splign	exon	11555412	11555596	1	-	0	gene_id=CNNM2;
scaffold_11	splign	exon	11554062	11554293	0.996	-	0	gene_id=CNNM2;
scaffold_11	splign	CDS	11710790	11712426	0.966	-	0	gene_id=CNNM2;
scaffold_11	splign	CDS	11576337	11576480	1	-	0	gene_id=CNNM2;
scaffold_11	splign	CDS	11573289	11573426	1	-	0	gene_id=CNNM2;
scaffold_11	splign	CDS	11571123	11571292	1	-	0	gene_id=CNNM2;
scaffold_11	splign	CDS	11561436	11561529	1	-	0	gene_id=CNNM2;
scaffold_11	splign	CDS	11555412	11555596	1	-	0	gene_id=CNNM2;
scaffold_11	splign	CDS	11554084	11554293	0.996	-	0	gene_id=CNNM2;
scaffold_20	splign	exon	6457290	6457691	1	+	0	gene_id=HIF1A;
scaffold_20	splign	exon	6489193	6489383	1	+	0	gene_id=HIF1A;
scaffold_20	splign	exon	6489828	6489973	1	+	0	gene_id=HIF1A;
scaffold_20	splign	exon	6490058	6490142	1	+	0	gene_id=HIF1A;
scaffold_20	splign	exon	6493282	6493394	1	+	0	gene_id=HIF1A;
scaffold_20	splign	exon	6494120	6494322	1	+	0	gene_id=HIF1A;
scaffold_20	splign	exon	6498367	6498473	1	+	0	gene_id=HIF1A;
scaffold_20	splign	exon	6499473	6499620	1	+	0	gene_id=HIF1A;
scaffold_20	splign	exon	6501176	6501396	1	+	0	gene_id=HIF1A;
scaffold_20	splign	exon	6501940	6502226	1	+	0	gene_id=HIF1A;
scaffold_20	splign	exon	6504483	6504605	1	+	0	gene_id=HIF1A;
scaffold_20	splign	exon	6504736	6505175	1	+	0	gene_id=HIF1A;
scaffold_20	splign	exon	6507630	6507738	1	+	0	gene_id=HIF1A;
scaffold_20	splign	exon	6508377	6508503	1	+	0	gene_id=HIF1A;
scaffold_20	splign	exon	6508958	6510290	1	+	0	gene_id=HIF1A;
scaffold_20	splign	CDS	6457657	6457691	1	+	0	gene_id=HIF1A;
scaffold_20	splign	CDS	6489193	6489383	1	+	0	gene_id=HIF1A;
scaffold_20	splign	CDS	6489828	6489973	1	+	0	gene_id=HIF1A;
scaffold_20	splign	CDS	6490058	6490142	1	+	0	gene_id=HIF1A;
scaffold_20	splign	CDS	6493282	6493394	1	+	0	gene_id=HIF1A;
scaffold_20	splign	CDS	6494120	6494322	1	+	0	gene_id=HIF1A;
scaffold_20	splign	CDS	6498367	6498473	1	+	0	gene_id=HIF1A;
scaffold_20	splign	CDS	6499473	6499620	1	+	0	gene_id=HIF1A;
scaffold_20	splign	CDS	6501176	6501396	1	+	0	gene_id=HIF1A;
scaffold_20	splign	CDS	6501940	6502226	1	+	0	gene_id=HIF1A;
scaffold_20	splign	CDS	6504483	6504605	1	+	0	gene_id=HIF1A;
scaffold_20	splign	CDS	6504736	6505175	1	+	0	gene_id=HIF1A;
scaffold_20	splign	CDS	6507630	6507738	1	+	0	gene_id=HIF1A;
scaffold_20	splign	CDS	6508377	6508503	1	+	0	gene_id=HIF1A;
scaffold_20	splign	CDS	6508958	6509109	1	+	0	gene_id=HIF1A;
scaffold_13	splign	exon	17410634	17410779	1	-	0	gene_id=NGDN;
scaffold_13	splign	exon	17410233	17410292	1	-	0	gene_id=NGDN;
scaffold_13	splign	exon	17409627	17409698	1	-	0	gene_id=NGDN;
scaffold_13	splign	exon	17404606	17404743	1	-	0	gene_id=NGDN;
scaffold_13	splign	exon	17404127	17404211	1	-	0	gene_id=NGDN;
scaffold_13	splign	exon	17403989	17404041	1	-	0	gene_id=NGDN;
scaffold_13	splign	exon	17403603	17403720	1	-	0	gene_id=NGDN;
scaffold_13	splign	exon	17403336	17403504	1	-	0	gene_id=NGDN;
scaffold_13	splign	exon	17401948	17402104	1	-	0	gene_id=NGDN;
scaffold_13	splign	exon	17401750	17401804	1	-	0	gene_id=NGDN;
scaffold_13	splign	exon	17401165	17401335	1	-	0	gene_id=NGDN;
scaffold_13	splign	CDS	17410634	17410675	1	-	0	gene_id=NGDN;
scaffold_13	splign	CDS	17410233	17410292	1	-	0	gene_id=NGDN;
scaffold_13	splign	CDS	17409627	17409698	1	-	0	gene_id=NGDN;
scaffold_13	splign	CDS	17404606	17404743	1	-	0	gene_id=NGDN;
scaffold_13	splign	CDS	17404127	17404211	1	-	0	gene_id=NGDN;
scaffold_13	splign	CDS	17403989	17404041	1	-	0	gene_id=NGDN;
scaffold_13	splign	CDS	17403603	17403720	1	-	0	gene_id=NGDN;
scaffold_13	splign	CDS	17403336	17403504	1	-	0	gene_id=NGDN;
scaffold_13	splign	CDS	17401948	17402104	1	-	0	gene_id=NGDN;
scaffold_13	splign	CDS	17401750	17401804	1	-	0	gene_id=NGDN;
scaffold_13	splign	CDS	17401316	17401335	1	-	0	gene_id=NGDN;
scaffold_2	splign	exon	15304059	15304092	1	-	0	gene_id=GBP6;
scaffold_2	splign	exon	15301859	15301985	1	-	0	gene_id=GBP6;
scaffold_2	splign	exon	15299464	15299546	1	-	0	gene_id=GBP6;
scaffold_2	splign	exon	15297638	15297682	1	-	0	gene_id=GBP6;
scaffold_2	splign	exon	15294317	15294520	1	-	0	gene_id=GBP6;
scaffold_2	splign	exon	15290424	15290551	1	-	0	gene_id=GBP6;
scaffold_2	splign	exon	15287622	15287731	0.991	-	0	gene_id=GBP6;
scaffold_2	splign	exon	15287224	15287420	1	-	0	gene_id=GBP6;
scaffold_2	splign	exon	15284875	15285128	0.977	-	0	gene_id=GBP6;
scaffold_2	splign	exon	15283672	15283812	1	-	0	gene_id=GBP6;
scaffold_2	splign	exon	15282760	15282972	1	-	0	gene_id=GBP6;
scaffold_2	splign	exon	15281674	15281776	1	-	0	gene_id=GBP6;
scaffold_2	splign	exon	15281160	15281353	1	-	0	gene_id=GBP6;
scaffold_2	splign	exon	15279299	15279872	1	-	0	gene_id=GBP6;
scaffold_2	splign	CDS	15294317	15294506	1	-	0	gene_id=GBP6;
scaffold_2	splign	CDS	15290424	15290551	1	-	0	gene_id=GBP6;
scaffold_2	splign	CDS	15287622	15287731	0.991	-	0	gene_id=GBP6;
scaffold_2	splign	CDS	15287224	15287420	1	-	0	gene_id=GBP6;
scaffold_2	splign	CDS	15284875	15285128	0.977	-	0	gene_id=GBP6;
scaffold_2	splign	CDS	15283672	15283812	1	-	0	gene_id=GBP6;
scaffold_2	splign	CDS	15282760	15282972	1	-	0	gene_id=GBP6;
scaffold_2	splign	CDS	15281674	15281776	1	-	0	gene_id=GBP6;
scaffold_2	splign	CDS	15281160	15281353	1	-	0	gene_id=GBP6;
scaffold_2	splign	CDS	15279630	15279872	1	-	0	gene_id=GBP6;
scaffold_9	splign	exon	51421271	51421421	1	+	0	gene_id=ZNF641;
scaffold_9	splign	exon	51424507	51424719	1	+	0	gene_id=ZNF641;
scaffold_9	splign	exon	51425289	51425380	1	+	0	gene_id=ZNF641;
scaffold_9	splign	exon	51426319	51426448	1	+	0	gene_id=ZNF641;
scaffold_9	splign	exon	51427081	51427194	1	+	0	gene_id=ZNF641;
scaffold_9	splign	exon	51428038	51431099	1	+	0	gene_id=ZNF641;
scaffold_9	splign	CDS	51424533	51424719	1	+	0	gene_id=ZNF641;
scaffold_9	splign	CDS	51425289	51425380	1	+	0	gene_id=ZNF641;
scaffold_9	splign	CDS	51426319	51426448	1	+	0	gene_id=ZNF641;
scaffold_9	splign	CDS	51427081	51427194	1	+	0	gene_id=ZNF641;
scaffold_9	splign	CDS	51428038	51428792	1	+	0	gene_id=ZNF641;
scaffold_19	splign	exon	12330436	12331151	1	-	0	gene_id=VPS26B;
scaffold_19	splign	exon	12321296	12321452	1	-	0	gene_id=VPS26B;
scaffold_19	splign	exon	12314635	12314799	1	-	0	gene_id=VPS26B;
scaffold_19	splign	exon	12311770	12311945	1	-	0	gene_id=VPS26B;
scaffold_19	splign	exon	12309993	12310135	1	-	0	gene_id=VPS26B;
scaffold_19	splign	exon	12307271	12309589	1	-	0	gene_id=VPS26B;
scaffold_19	splign	CDS	12330436	12330658	1	-	0	gene_id=VPS26B;
scaffold_19	splign	CDS	12321296	12321452	1	-	0	gene_id=VPS26B;
scaffold_19	splign	CDS	12314635	12314799	1	-	0	gene_id=VPS26B;
scaffold_19	splign	CDS	12311770	12311945	1	-	0	gene_id=VPS26B;
scaffold_19	splign	CDS	12309993	12310135	1	-	0	gene_id=VPS26B;
scaffold_19	splign	CDS	12309443	12309589	1	-	0	gene_id=VPS26B;
scaffold_83	splign	exon	54773	55377	1	+	0	gene_id=AGGF1;
scaffold_83	splign	exon	58701	58803	1	+	0	gene_id=AGGF1;
scaffold_83	splign	exon	59957	60159	1	+	0	gene_id=AGGF1;
scaffold_83	splign	exon	64556	64714	1	+	0	gene_id=AGGF1;
scaffold_83	splign	exon	67323	67511	1	+	0	gene_id=AGGF1;
scaffold_83	splign	exon	70667	70946	1	+	0	gene_id=AGGF1;
scaffold_83	splign	exon	72073	72184	1	+	0	gene_id=AGGF1;
scaffold_83	splign	exon	72490	72541	1	+	0	gene_id=AGGF1;
scaffold_83	splign	exon	75501	75602	1	+	0	gene_id=AGGF1;
scaffold_83	splign	exon	76925	77089	1	+	0	gene_id=AGGF1;
scaffold_83	splign	exon	78218	78301	1	+	0	gene_id=AGGF1;
scaffold_83	splign	exon	80956	81083	1	+	0	gene_id=AGGF1;
scaffold_83	splign	exon	82768	82867	1	+	0	gene_id=AGGF1;
scaffold_83	splign	exon	84467	86560	1	+	0	gene_id=AGGF1;
scaffold_83	splign	CDS	55156	55377	1	+	0	gene_id=AGGF1;
scaffold_83	splign	CDS	58701	58803	1	+	0	gene_id=AGGF1;
scaffold_83	splign	CDS	59957	60159	1	+	0	gene_id=AGGF1;
scaffold_83	splign	CDS	64556	64714	1	+	0	gene_id=AGGF1;
scaffold_83	splign	CDS	67323	67511	1	+	0	gene_id=AGGF1;
scaffold_83	splign	CDS	70667	70946	1	+	0	gene_id=AGGF1;
scaffold_83	splign	CDS	72073	72184	1	+	0	gene_id=AGGF1;
scaffold_83	splign	CDS	72490	72541	1	+	0	gene_id=AGGF1;
scaffold_83	splign	CDS	75501	75602	1	+	0	gene_id=AGGF1;
scaffold_83	splign	CDS	76925	77089	1	+	0	gene_id=AGGF1;
scaffold_83	splign	CDS	78218	78301	1	+	0	gene_id=AGGF1;
scaffold_83	splign	CDS	80956	81083	1	+	0	gene_id=AGGF1;
scaffold_83	splign	CDS	82768	82867	1	+	0	gene_id=AGGF1;
scaffold_83	splign	CDS	84467	84667	1	+	0	gene_id=AGGF1;
scaffold_30	splign	exon	13701959	13702039	1	-	0	gene_id=TBX20;
scaffold_30	splign	exon	13698675	13698833	1	-	0	gene_id=TBX20;
scaffold_30	splign	exon	13691452	13691528	1	-	0	gene_id=TBX20;
scaffold_30	splign	exon	13664654	13664766	1	-	0	gene_id=TBX20;
scaffold_30	splign	exon	13663216	13663595	1	-	0	gene_id=TBX20;
scaffold_30	splign	exon	13662283	13662708	1	-	0	gene_id=TBX20;
scaffold_30	splign	CDS	13701959	13702039	1	-	0	gene_id=TBX20;
scaffold_30	splign	CDS	13698675	13698833	1	-	0	gene_id=TBX20;
scaffold_30	splign	CDS	13691452	13691528	1	-	0	gene_id=TBX20;
scaffold_30	splign	CDS	13664654	13664766	1	-	0	gene_id=TBX20;
scaffold_30	splign	CDS	13663255	13663595	1	-	0	gene_id=TBX20;
scaffold_34	splign	exon	19493192	19493796	1	+	0	gene_id=ZNF654;
scaffold_34	splign	exon	19493918	19495623	0.999	+	0	gene_id=ZNF654;
scaffold_34	splign	exon	19496169	19499175	1	+	0	gene_id=ZNF654;
scaffold_34	splign	CDS	19493673	19493796	1	+	0	gene_id=ZNF654;
scaffold_34	splign	CDS	19493918	19495623	0.999	+	0	gene_id=ZNF654;
scaffold_34	splign	CDS	19496169	19496176	1	+	0	gene_id=ZNF654;
scaffold_128	splign	exon	1768217	1768432	0.995	-	0	gene_id=GPC4;
scaffold_128	splign	exon	1693046	1693204	1	-	0	gene_id=GPC4;
scaffold_128	splign	exon	1676888	1677279	1	-	0	gene_id=GPC4;
scaffold_128	splign	exon	1665896	1666061	1	-	0	gene_id=GPC4;
scaffold_128	splign	exon	1660343	1660473	1	-	0	gene_id=GPC4;
scaffold_128	splign	exon	1660111	1660257	1	-	0	gene_id=GPC4;
scaffold_128	splign	exon	1659105	1659241	1	-	0	gene_id=GPC4;
scaffold_128	splign	exon	1658175	1658350	1	-	0	gene_id=GPC4;
scaffold_128	splign	exon	1656017	1658086	0.998	-	0	gene_id=GPC4;
scaffold_128	splign	CDS	1768217	1768375	0.995	-	0	gene_id=GPC4;
scaffold_128	splign	CDS	1693046	1693204	1	-	0	gene_id=GPC4;
scaffold_128	splign	CDS	1676888	1677279	1	-	0	gene_id=GPC4;
scaffold_128	splign	CDS	1665896	1666061	1	-	0	gene_id=GPC4;
scaffold_128	splign	CDS	1660343	1660473	1	-	0	gene_id=GPC4;
scaffold_128	splign	CDS	1660111	1660257	1	-	0	gene_id=GPC4;
scaffold_128	splign	CDS	1659105	1659241	1	-	0	gene_id=GPC4;
scaffold_128	splign	CDS	1658175	1658350	1	-	0	gene_id=GPC4;
scaffold_128	splign	CDS	1657884	1658086	0.998	-	0	gene_id=GPC4;
scaffold_27	splign	exon	9604704	9604930	1	+	0	gene_id=PSMB7;
scaffold_27	splign	exon	9605341	9605434	1	+	0	gene_id=PSMB7;
scaffold_27	splign	exon	9606339	9606436	1	+	0	gene_id=PSMB7;
scaffold_27	splign	exon	9607856	9607996	1	+	0	gene_id=PSMB7;
scaffold_27	splign	exon	9613102	9613217	1	+	0	gene_id=PSMB7;
scaffold_27	splign	exon	9632132	9632190	1	+	0	gene_id=PSMB7;
scaffold_27	splign	exon	9657466	9657617	1	+	0	gene_id=PSMB7;
scaffold_27	splign	exon	9660072	9660289	1	+	0	gene_id=PSMB7;
scaffold_27	splign	CDS	9604743	9604930	1	+	0	gene_id=PSMB7;
scaffold_27	splign	CDS	9605341	9605434	1	+	0	gene_id=PSMB7;
scaffold_27	splign	CDS	9606339	9606436	1	+	0	gene_id=PSMB7;
scaffold_27	splign	CDS	9607856	9607996	1	+	0	gene_id=PSMB7;
scaffold_27	splign	CDS	9613102	9613217	1	+	0	gene_id=PSMB7;
scaffold_27	splign	CDS	9632132	9632190	1	+	0	gene_id=PSMB7;
scaffold_27	splign	CDS	9657466	9657617	1	+	0	gene_id=PSMB7;
scaffold_27	splign	CDS	9660072	9660183	1	+	0	gene_id=PSMB7;
scaffold_8	splign	exon	57374104	57374445	1	+	0	gene_id=SMC4;
scaffold_8	splign	exon	57375476	57375619	1	+	0	gene_id=SMC4;
scaffold_8	splign	exon	57376531	57376709	1	+	0	gene_id=SMC4;
scaffold_8	splign	exon	57377173	57377364	1	+	0	gene_id=SMC4;
scaffold_8	splign	exon	57378758	57378934	1	+	0	gene_id=SMC4;
scaffold_8	splign	exon	57385378	57385542	1	+	0	gene_id=SMC4;
scaffold_8	splign	exon	57385783	57385910	1	+	0	gene_id=SMC4;
scaffold_8	splign	exon	57386506	57386646	1	+	0	gene_id=SMC4;
scaffold_8	splign	exon	57387302	57387377	1	+	0	gene_id=SMC4;
scaffold_8	splign	exon	57387412	57387452	0.976	+	0	gene_id=SMC4;
scaffold_8	splign	exon	57389004	57389168	1	+	0	gene_id=SMC4;
scaffold_8	splign	exon	57390759	57390992	1	+	0	gene_id=SMC4;
scaffold_8	splign	exon	57393068	57393253	1	+	0	gene_id=SMC4;
scaffold_8	splign	exon	57394756	57394917	1	+	0	gene_id=SMC4;
scaffold_8	splign	exon	57397026	57397251	1	+	0	gene_id=SMC4;
scaffold_8	splign	exon	57398261	57398370	1	+	0	gene_id=SMC4;
scaffold_8	splign	exon	57399263	57399389	1	+	0	gene_id=SMC4;
scaffold_8	splign	exon	57401018	57401207	1	+	0	gene_id=SMC4;
scaffold_8	splign	exon	57402482	57402518	1	+	0	gene_id=SMC4;
scaffold_8	splign	exon	57402892	57403074	1	+	0	gene_id=SMC4;
scaffold_8	splign	exon	57403208	57403440	1	+	0	gene_id=SMC4;
scaffold_8	splign	exon	57404301	57404484	1	+	0	gene_id=SMC4;
scaffold_8	splign	exon	57404897	57406076	1	+	0	gene_id=SMC4;
scaffold_8	splign	CDS	57375481	57375619	1	+	0	gene_id=SMC4;
scaffold_8	splign	CDS	57376531	57376709	1	+	0	gene_id=SMC4;
scaffold_8	splign	CDS	57377173	57377364	1	+	0	gene_id=SMC4;
scaffold_8	splign	CDS	57378758	57378934	1	+	0	gene_id=SMC4;
scaffold_8	splign	CDS	57385378	57385542	1	+	0	gene_id=SMC4;
scaffold_8	splign	CDS	57385783	57385910	1	+	0	gene_id=SMC4;
scaffold_8	splign	CDS	57386506	57386646	1	+	0	gene_id=SMC4;
scaffold_8	splign	CDS	57387302	57387377	1	+	0	gene_id=SMC4;
scaffold_8	splign	CDS	57387412	57387452	0.976	+	0	gene_id=SMC4;
scaffold_8	splign	CDS	57389004	57389168	1	+	0	gene_id=SMC4;
scaffold_8	splign	CDS	57390759	57390992	1	+	0	gene_id=SMC4;
scaffold_8	splign	CDS	57393068	57393253	1	+	0	gene_id=SMC4;
scaffold_8	splign	CDS	57394756	57394917	1	+	0	gene_id=SMC4;
scaffold_8	splign	CDS	57397026	57397251	1	+	0	gene_id=SMC4;
scaffold_8	splign	CDS	57398261	57398370	1	+	0	gene_id=SMC4;
scaffold_8	splign	CDS	57399263	57399389	1	+	0	gene_id=SMC4;
scaffold_8	splign	CDS	57401018	57401207	1	+	0	gene_id=SMC4;
scaffold_8	splign	CDS	57402482	57402518	1	+	0	gene_id=SMC4;
scaffold_8	splign	CDS	57402892	57403074	1	+	0	gene_id=SMC4;
scaffold_8	splign	CDS	57403208	57403440	1	+	0	gene_id=SMC4;
scaffold_8	splign	CDS	57404301	57404484	1	+	0	gene_id=SMC4;
scaffold_8	splign	CDS	57404897	57405049	1	+	0	gene_id=SMC4;
scaffold_16	splign	exon	21988288	21988512	1	+	0	gene_id=MITF;
scaffold_16	splign	exon	22108898	22109148	0.992	+	0	gene_id=MITF;
scaffold_16	splign	exon	22160985	22161212	1	+	0	gene_id=MITF;
scaffold_16	splign	exon	22162223	22162306	1	+	0	gene_id=MITF;
scaffold_16	splign	exon	22163776	22163871	1	+	0	gene_id=MITF;
scaffold_16	splign	exon	22169340	22169457	1	+	0	gene_id=MITF;
scaffold_16	splign	exon	22171890	22171946	0.983	+	0	gene_id=MITF;
scaffold_16	splign	exon	22175190	22175232	1	+	0	gene_id=MITF;
scaffold_16	splign	CDS	21988409	21988512	1	+	0	gene_id=MITF;
scaffold_16	splign	CDS	22108898	22109148	0.992	+	0	gene_id=MITF;
scaffold_16	splign	CDS	22160985	22161212	1	+	0	gene_id=MITF;
scaffold_16	splign	CDS	22162223	22162306	1	+	0	gene_id=MITF;
scaffold_16	splign	CDS	22163776	22163871	1	+	0	gene_id=MITF;
scaffold_16	splign	CDS	22169340	22169457	1	+	0	gene_id=MITF;
scaffold_16	splign	CDS	22171890	22171946	0.983	+	0	gene_id=MITF;
scaffold_16	splign	CDS	22175190	22175193	1	+	0	gene_id=MITF;
scaffold_30	splign	exon	5481143	5481201	1	-	0	gene_id=BUD31;
scaffold_30	splign	exon	5480154	5480271	1	-	0	gene_id=BUD31;
scaffold_30	splign	exon	5479762	5479888	1	-	0	gene_id=BUD31;
scaffold_30	splign	exon	5476205	5476327	1	-	0	gene_id=BUD31;
scaffold_30	splign	exon	5475180	5476009	1	-	0	gene_id=BUD31;
scaffold_30	splign	CDS	5479762	5479855	1	-	0	gene_id=BUD31;
scaffold_30	splign	CDS	5476205	5476327	1	-	0	gene_id=BUD31;
scaffold_30	splign	CDS	5475843	5476009	1	-	0	gene_id=BUD31;
scaffold_41	splign	exon	6292200	6292478	0.969	+	0	gene_id=ESR1;
scaffold_41	splign	exon	6292521	6292750	1	+	0	gene_id=ESR1;
scaffold_41	splign	exon	6324895	6325085	1	+	0	gene_id=ESR1;
scaffold_41	splign	exon	6357140	6357256	1	+	0	gene_id=ESR1;
scaffold_41	splign	exon	6414534	6414869	1	+	0	gene_id=ESR1;
scaffold_41	splign	exon	6487151	6487289	1	+	0	gene_id=ESR1;
scaffold_41	splign	exon	6518962	6519095	1	+	0	gene_id=ESR1;
scaffold_41	splign	exon	6544130	6544313	1	+	0	gene_id=ESR1;
scaffold_41	splign	exon	6548347	6552892	1	+	0	gene_id=ESR1;
scaffold_41	splign	CDS	6292296	6292478	0.969	+	0	gene_id=ESR1;
scaffold_41	splign	CDS	6292521	6292750	1	+	0	gene_id=ESR1;
scaffold_41	splign	CDS	6324895	6325085	1	+	0	gene_id=ESR1;
scaffold_41	splign	CDS	6357140	6357256	1	+	0	gene_id=ESR1;
scaffold_41	splign	CDS	6414534	6414869	1	+	0	gene_id=ESR1;
scaffold_41	splign	CDS	6487151	6487289	1	+	0	gene_id=ESR1;
scaffold_41	splign	CDS	6518962	6519095	1	+	0	gene_id=ESR1;
scaffold_41	splign	CDS	6544130	6544313	1	+	0	gene_id=ESR1;
scaffold_41	splign	CDS	6548347	6548581	1	+	0	gene_id=ESR1;
scaffold_9	splign	exon	10045822	10047641	1	+	0	gene_id=CCER1;
scaffold_9	splign	CDS	10046253	10047533	1	+	0	gene_id=CCER1;
scaffold_37	splign	exon	15030268	15030318	1	+	0	gene_id=BOLA3;
scaffold_37	splign	exon	15031602	15031725	1	+	0	gene_id=BOLA3;
scaffold_37	splign	exon	15034421	15034509	1	+	0	gene_id=BOLA3;
scaffold_37	splign	exon	15038537	15038616	0.988	+	0	gene_id=BOLA3;
scaffold_37	splign	CDS	15030268	15030318	1	+	0	gene_id=BOLA3;
scaffold_37	splign	CDS	15031602	15031725	1	+	0	gene_id=BOLA3;
scaffold_37	splign	CDS	15034421	15034509	1	+	0	gene_id=BOLA3;
scaffold_37	splign	CDS	15038537	15038602	0.988	+	0	gene_id=BOLA3;
scaffold_45	splign	exon	3216262	3217676	0.992	+	0	gene_id=TGIF2;
scaffold_45	splign	CDS	3216264	3216707	0.992	+	0	gene_id=TGIF2;
scaffold_8	splign	exon	44141354	44141670	1	-	0	gene_id=ZIC4;
scaffold_8	splign	exon	44137766	44137850	1	-	0	gene_id=ZIC4;
scaffold_8	splign	exon	44131596	44131983	1	-	0	gene_id=ZIC4;
scaffold_8	splign	CDS	44137766	44137835	1	-	0	gene_id=ZIC4;
scaffold_8	splign	CDS	44131596	44131983	1	-	0	gene_id=ZIC4;
scaffold_52	splign	exon	1907057	1907159	1	+	0	gene_id=TIAM1;
scaffold_52	splign	exon	1989326	1989378	1	+	0	gene_id=TIAM1;
scaffold_52	splign	exon	2088224	2088397	1	+	0	gene_id=TIAM1;
scaffold_52	splign	exon	2143390	2143530	1	+	0	gene_id=TIAM1;
scaffold_52	splign	exon	2150217	2151190	1	+	0	gene_id=TIAM1;
scaffold_52	splign	exon	2163791	2164236	0.998	+	0	gene_id=TIAM1;
scaffold_52	splign	exon	2170146	2170318	1	+	0	gene_id=TIAM1;
scaffold_52	splign	exon	2184748	2184972	1	+	0	gene_id=TIAM1;
scaffold_52	splign	exon	2187128	2187313	1	+	0	gene_id=TIAM1;
scaffold_52	splign	exon	2192222	2192368	1	+	0	gene_id=TIAM1;
scaffold_52	splign	exon	2194897	2194971	1	+	0	gene_id=TIAM1;
scaffold_52	splign	exon	2197864	2198034	1	+	0	gene_id=TIAM1;
scaffold_52	splign	exon	2203468	2203572	1	+	0	gene_id=TIAM1;
scaffold_52	splign	exon	2210572	2210653	1	+	0	gene_id=TIAM1;
scaffold_52	splign	exon	2216962	2217048	0.989	+	0	gene_id=TIAM1;
scaffold_52	splign	exon	2222217	2222441	1	+	0	gene_id=TIAM1;
scaffold_52	splign	exon	2229962	2230065	1	+	0	gene_id=TIAM1;
scaffold_52	splign	exon	2238892	2239071	1	+	0	gene_id=TIAM1;
scaffold_52	splign	exon	2240059	2240127	1	+	0	gene_id=TIAM1;
scaffold_52	splign	exon	2240404	2240529	1	+	0	gene_id=TIAM1;
scaffold_52	splign	exon	2242771	2242879	1	+	0	gene_id=TIAM1;
scaffold_52	splign	exon	2247770	2247949	1	+	0	gene_id=TIAM1;
scaffold_52	splign	exon	2248030	2248148	1	+	0	gene_id=TIAM1;
scaffold_52	splign	exon	2252674	2252782	1	+	0	gene_id=TIAM1;
scaffold_52	splign	exon	2256814	2256872	1	+	0	gene_id=TIAM1;
scaffold_52	splign	exon	2257292	2257394	1	+	0	gene_id=TIAM1;
scaffold_52	splign	exon	2260026	2260113	1	+	0	gene_id=TIAM1;
scaffold_52	splign	exon	2260955	2261127	1	+	0	gene_id=TIAM1;
scaffold_52	splign	exon	2264636	2267082	0.991	+	0	gene_id=TIAM1;
scaffold_52	splign	CDS	2150228	2151190	1	+	0	gene_id=TIAM1;
scaffold_52	splign	CDS	2163791	2164236	0.998	+	0	gene_id=TIAM1;
scaffold_52	splign	CDS	2170146	2170318	1	+	0	gene_id=TIAM1;
scaffold_52	splign	CDS	2184748	2184972	1	+	0	gene_id=TIAM1;
scaffold_52	splign	CDS	2187128	2187313	1	+	0	gene_id=TIAM1;
scaffold_52	splign	CDS	2192222	2192368	1	+	0	gene_id=TIAM1;
scaffold_52	splign	CDS	2194897	2194971	1	+	0	gene_id=TIAM1;
scaffold_52	splign	CDS	2197864	2198034	1	+	0	gene_id=TIAM1;
scaffold_52	splign	CDS	2203468	2203572	1	+	0	gene_id=TIAM1;
scaffold_52	splign	CDS	2210572	2210653	1	+	0	gene_id=TIAM1;
scaffold_52	splign	CDS	2216962	2217048	0.989	+	0	gene_id=TIAM1;
scaffold_52	splign	CDS	2222217	2222441	1	+	0	gene_id=TIAM1;
scaffold_52	splign	CDS	2229962	2230065	1	+	0	gene_id=TIAM1;
scaffold_52	splign	CDS	2238892	2239071	1	+	0	gene_id=TIAM1;
scaffold_52	splign	CDS	2240059	2240127	1	+	0	gene_id=TIAM1;
scaffold_52	splign	CDS	2240404	2240529	1	+	0	gene_id=TIAM1;
scaffold_52	splign	CDS	2242771	2242879	1	+	0	gene_id=TIAM1;
scaffold_52	splign	CDS	2247770	2247949	1	+	0	gene_id=TIAM1;
scaffold_52	splign	CDS	2248030	2248148	1	+	0	gene_id=TIAM1;
scaffold_52	splign	CDS	2252674	2252782	1	+	0	gene_id=TIAM1;
scaffold_52	splign	CDS	2256814	2256872	1	+	0	gene_id=TIAM1;
scaffold_52	splign	CDS	2257292	2257394	1	+	0	gene_id=TIAM1;
scaffold_52	splign	CDS	2260026	2260113	1	+	0	gene_id=TIAM1;
scaffold_52	splign	CDS	2260955	2261127	1	+	0	gene_id=TIAM1;
scaffold_52	splign	CDS	2264636	2265105	0.991	+	0	gene_id=TIAM1;
scaffold_53	splign	exon	12284556	12284718	1	+	0	gene_id=HSD17B1;
scaffold_53	splign	exon	12284785	12284952	1	+	0	gene_id=HSD17B1;
scaffold_53	splign	exon	12285041	12285220	1	+	0	gene_id=HSD17B1;
scaffold_53	splign	exon	12285554	12285647	1	+	0	gene_id=HSD17B1;
scaffold_53	splign	exon	12285848	12286022	1	+	0	gene_id=HSD17B1;
scaffold_53	splign	exon	12286109	12286522	0.934	+	0	gene_id=HSD17B1;
scaffold_53	splign	CDS	12284613	12284718	1	+	0	gene_id=HSD17B1;
scaffold_53	splign	CDS	12284785	12284952	1	+	0	gene_id=HSD17B1;
scaffold_53	splign	CDS	12285041	12285220	1	+	0	gene_id=HSD17B1;
scaffold_53	splign	CDS	12285554	12285647	1	+	0	gene_id=HSD17B1;
scaffold_53	splign	CDS	12285848	12286022	1	+	0	gene_id=HSD17B1;
scaffold_53	splign	CDS	12286109	12286339	0.934	+	0	gene_id=HSD17B1;
scaffold_7	splign	exon	48004917	48007355	1	-	0	gene_id=CSPG5;
scaffold_7	splign	exon	48003172	48003247	1	-	0	gene_id=CSPG5;
scaffold_7	splign	exon	47997626	47998124	1	-	0	gene_id=CSPG5;
scaffold_7	splign	CDS	48004917	48005209	1	-	0	gene_id=CSPG5;
scaffold_7	splign	CDS	48003172	48003247	1	-	0	gene_id=CSPG5;
scaffold_7	splign	CDS	47997963	47998124	1	-	0	gene_id=CSPG5;
scaffold_53	splign	exon	9051861	9051987	0.984	-	0	gene_id=NFE2L1;
scaffold_53	splign	exon	9049774	9050754	0.997	-	0	gene_id=NFE2L1;
scaffold_53	splign	exon	9045340	9045558	1	-	0	gene_id=NFE2L1;
scaffold_53	splign	exon	9044644	9044799	1	-	0	gene_id=NFE2L1;
scaffold_53	splign	exon	9042125	9044328	0.998	-	0	gene_id=NFE2L1;
scaffold_53	splign	CDS	9049774	9050283	0.997	-	0	gene_id=NFE2L1;
scaffold_53	splign	CDS	9045340	9045558	1	-	0	gene_id=NFE2L1;
scaffold_53	splign	CDS	9044644	9044799	1	-	0	gene_id=NFE2L1;
scaffold_53	splign	CDS	9042982	9044328	0.998	-	0	gene_id=NFE2L1;
scaffold_103	splign	exon	4438850	4441604	0.988	-	0	gene_id=OR51E2;
scaffold_103	splign	CDS	4440081	4441034	0.988	-	0	gene_id=OR51E2;
scaffold_24	splign	exon	5774058	5774593	1	+	0	gene_id=IL18R1;
scaffold_24	splign	exon	5776195	5776360	1	+	0	gene_id=IL18R1;
scaffold_24	splign	exon	5777863	5778022	1	+	0	gene_id=IL18R1;
scaffold_24	splign	exon	5780539	5780678	0.986	+	0	gene_id=IL18R1;
scaffold_24	splign	exon	5783249	5783407	0.987	+	0	gene_id=IL18R1;
scaffold_24	splign	exon	5785790	5785948	0.981	+	0	gene_id=IL18R1;
scaffold_24	splign	exon	5787651	5788395	0.999	+	0	gene_id=IL18R1;
scaffold_24	splign	CDS	5774349	5774593	1	+	0	gene_id=IL18R1;
scaffold_24	splign	CDS	5776195	5776360	1	+	0	gene_id=IL18R1;
scaffold_24	splign	CDS	5777863	5778022	1	+	0	gene_id=IL18R1;
scaffold_24	splign	CDS	5780539	5780678	0.986	+	0	gene_id=IL18R1;
scaffold_24	splign	CDS	5783249	5783407	0.987	+	0	gene_id=IL18R1;
scaffold_24	splign	CDS	5785790	5785948	0.981	+	0	gene_id=IL18R1;
scaffold_24	splign	CDS	5787651	5788009	0.999	+	0	gene_id=IL18R1;
scaffold_1	splign	exon	35409151	35409194	0.932	+	0	gene_id=NKX6-2;
scaffold_1	splign	exon	35409300	35409686	1	+	0	gene_id=NKX6-2;
scaffold_1	splign	exon	35409763	35409935	1	+	0	gene_id=NKX6-2;
scaffold_1	splign	exon	35410163	35410622	0.998	+	0	gene_id=NKX6-2;
scaffold_1	splign	CDS	35409175	35409194	0.932	+	0	gene_id=NKX6-2;
scaffold_1	splign	CDS	35409300	35409686	1	+	0	gene_id=NKX6-2;
scaffold_1	splign	CDS	35409763	35409935	1	+	0	gene_id=NKX6-2;
scaffold_1	splign	CDS	35410163	35410417	0.998	+	0	gene_id=NKX6-2;
scaffold_123	splign	exon	3212556	3212627	0.945	-	0	gene_id=HRH1;
scaffold_123	splign	exon	3155594	3158553	1	-	0	gene_id=HRH1;
scaffold_123	splign	CDS	3212556	3212627	0.945	-	0	gene_id=HRH1;
scaffold_123	splign	CDS	3157103	3158553	1	-	0	gene_id=HRH1;
scaffold_20	splign	exon	21479414	21479659	1	+	0	gene_id=SLIRP;
scaffold_20	splign	exon	21482249	21482307	1	+	0	gene_id=SLIRP;
scaffold_20	splign	exon	21483516	21483623	1	+	0	gene_id=SLIRP;
scaffold_20	splign	exon	21484409	21484514	1	+	0	gene_id=SLIRP;
scaffold_20	splign	CDS	21479563	21479659	1	+	0	gene_id=SLIRP;
scaffold_20	splign	CDS	21482249	21482307	1	+	0	gene_id=SLIRP;
scaffold_20	splign	CDS	21483516	21483623	1	+	0	gene_id=SLIRP;
scaffold_20	splign	CDS	21484409	21484480	1	+	0	gene_id=SLIRP;
scaffold_81	splign	exon	3017021	3017199	1	-	0	gene_id=C5orf15;
scaffold_81	splign	exon	3005014	3005537	1	-	0	gene_id=C5orf15;
scaffold_81	splign	exon	3002977	3003319	1	-	0	gene_id=C5orf15;
scaffold_81	splign	exon	3001801	3002124	1	-	0	gene_id=C5orf15;
scaffold_81	splign	CDS	3017021	3017156	1	-	0	gene_id=C5orf15;
scaffold_81	splign	CDS	3005014	3005537	1	-	0	gene_id=C5orf15;
scaffold_81	splign	CDS	3003188	3003319	1	-	0	gene_id=C5orf15;
scaffold_70	splign	exon	8590203	8590269	0.985	+	0	gene_id=RPL18;
scaffold_70	splign	exon	8592330	8593095	1	+	0	gene_id=RPL18;
scaffold_70	splign	exon	8594204	8594290	1	+	0	gene_id=RPL18;
scaffold_70	splign	exon	8594546	8594653	1	+	0	gene_id=RPL18;
scaffold_70	splign	exon	8595291	8595389	1	+	0	gene_id=RPL18;
scaffold_70	splign	exon	8595871	8595994	1	+	0	gene_id=RPL18;
scaffold_70	splign	exon	8596126	8596195	1	+	0	gene_id=RPL18;
scaffold_70	splign	exon	8596339	8596456	1	+	0	gene_id=RPL18;
scaffold_70	splign	CDS	8593093	8593095	1	+	0	gene_id=RPL18;
scaffold_70	splign	CDS	8594204	8594290	1	+	0	gene_id=RPL18;
scaffold_70	splign	CDS	8594546	8594653	1	+	0	gene_id=RPL18;
scaffold_70	splign	CDS	8595291	8595389	1	+	0	gene_id=RPL18;
scaffold_70	splign	CDS	8595871	8595994	1	+	0	gene_id=RPL18;
scaffold_70	splign	CDS	8596126	8596195	1	+	0	gene_id=RPL18;
scaffold_70	splign	CDS	8596339	8596414	1	+	0	gene_id=RPL18;
scaffold_94	splign	exon	2752362	2752407	0.978	-	0	gene_id=EPHA5;
scaffold_94	splign	exon	2727423	2727487	1	-	0	gene_id=EPHA5;
scaffold_94	splign	exon	2683820	2684483	1	-	0	gene_id=EPHA5;
scaffold_94	splign	exon	2573448	2573603	1	-	0	gene_id=EPHA5;
scaffold_94	splign	exon	2569143	2569478	1	-	0	gene_id=EPHA5;
scaffold_94	splign	exon	2499423	2499547	1	-	0	gene_id=EPHA5;
scaffold_94	splign	exon	2493593	2493752	1	-	0	gene_id=EPHA5;
scaffold_94	splign	exon	2486442	2486547	1	-	0	gene_id=EPHA5;
scaffold_94	splign	exon	2458359	2458426	1	-	0	gene_id=EPHA5;
scaffold_94	splign	exon	2457008	2457133	1	-	0	gene_id=EPHA5;
scaffold_94	splign	exon	2456520	2456705	1	-	0	gene_id=EPHA5;
scaffold_94	splign	exon	2445042	2445103	1	-	0	gene_id=EPHA5;
scaffold_94	splign	exon	2443520	2443729	1	-	0	gene_id=EPHA5;
scaffold_94	splign	exon	2440558	2440707	1	-	0	gene_id=EPHA5;
scaffold_94	splign	exon	2430470	2430663	1	-	0	gene_id=EPHA5;
scaffold_94	splign	exon	2426440	2426595	1	-	0	gene_id=EPHA5;
scaffold_94	splign	exon	2417854	2418804	1	-	0	gene_id=EPHA5;
scaffold_94	splign	CDS	2752362	2752407	0.978	-	0	gene_id=EPHA5;
scaffold_94	splign	CDS	2727423	2727487	1	-	0	gene_id=EPHA5;
scaffold_94	splign	CDS	2683820	2684483	1	-	0	gene_id=EPHA5;
scaffold_94	splign	CDS	2573448	2573603	1	-	0	gene_id=EPHA5;
scaffold_94	splign	CDS	2569143	2569478	1	-	0	gene_id=EPHA5;
scaffold_94	splign	CDS	2499423	2499547	1	-	0	gene_id=EPHA5;
scaffold_94	splign	CDS	2493593	2493752	1	-	0	gene_id=EPHA5;
scaffold_94	splign	CDS	2486442	2486547	1	-	0	gene_id=EPHA5;
scaffold_94	splign	CDS	2458359	2458426	1	-	0	gene_id=EPHA5;
scaffold_94	splign	CDS	2457008	2457133	1	-	0	gene_id=EPHA5;
scaffold_94	splign	CDS	2456520	2456705	1	-	0	gene_id=EPHA5;
scaffold_94	splign	CDS	2445042	2445103	1	-	0	gene_id=EPHA5;
scaffold_94	splign	CDS	2443520	2443729	1	-	0	gene_id=EPHA5;
scaffold_94	splign	CDS	2440558	2440707	1	-	0	gene_id=EPHA5;
scaffold_94	splign	CDS	2430470	2430663	1	-	0	gene_id=EPHA5;
scaffold_94	splign	CDS	2426440	2426595	1	-	0	gene_id=EPHA5;
scaffold_94	splign	CDS	2418699	2418804	1	-	0	gene_id=EPHA5;
scaffold_11	splign	exon	41544889	41547119	0.993	+	0	gene_id=KCND2;
scaffold_11	splign	exon	41995071	41995233	1	+	0	gene_id=KCND2;
scaffold_11	splign	exon	42003979	42004074	1	+	0	gene_id=KCND2;
scaffold_11	splign	exon	42005392	42005484	1	+	0	gene_id=KCND2;
scaffold_11	splign	exon	42008118	42008365	1	+	0	gene_id=KCND2;
scaffold_11	splign	exon	42011100	42013723	1	+	0	gene_id=KCND2;
scaffold_11	splign	CDS	41546005	41547119	0.993	+	0	gene_id=KCND2;
scaffold_11	splign	CDS	41995071	41995233	1	+	0	gene_id=KCND2;
scaffold_11	splign	CDS	42003979	42004074	1	+	0	gene_id=KCND2;
scaffold_11	splign	CDS	42005392	42005484	1	+	0	gene_id=KCND2;
scaffold_11	splign	CDS	42008118	42008365	1	+	0	gene_id=KCND2;
scaffold_11	splign	CDS	42011100	42011277	1	+	0	gene_id=KCND2;
scaffold_61	splign	exon	8980204	8980391	1	+	0	gene_id=TP53;
scaffold_61	splign	exon	8989089	8989181	1	+	0	gene_id=TP53;
scaffold_61	splign	exon	8989320	8989341	1	+	0	gene_id=TP53;
scaffold_61	splign	exon	8989438	8989710	1	+	0	gene_id=TP53;
scaffold_61	splign	exon	8990254	8990437	1	+	0	gene_id=TP53;
scaffold_61	splign	exon	8990518	8990630	1	+	0	gene_id=TP53;
scaffold_61	splign	exon	8991019	8991128	1	+	0	gene_id=TP53;
scaffold_61	splign	exon	8991423	8991559	1	+	0	gene_id=TP53;
scaffold_61	splign	exon	8991651	8991724	1	+	0	gene_id=TP53;
scaffold_61	splign	exon	8992464	8992570	1	+	0	gene_id=TP53;
scaffold_61	splign	exon	8992917	8993772	1	+	0	gene_id=TP53;
scaffold_61	splign	CDS	8989108	8989181	1	+	0	gene_id=TP53;
scaffold_61	splign	CDS	8989320	8989341	1	+	0	gene_id=TP53;
scaffold_61	splign	CDS	8989438	8989710	1	+	0	gene_id=TP53;
scaffold_61	splign	CDS	8990254	8990437	1	+	0	gene_id=TP53;
scaffold_61	splign	CDS	8990518	8990630	1	+	0	gene_id=TP53;
scaffold_61	splign	CDS	8991019	8991128	1	+	0	gene_id=TP53;
scaffold_61	splign	CDS	8991423	8991559	1	+	0	gene_id=TP53;
scaffold_61	splign	CDS	8991651	8991724	1	+	0	gene_id=TP53;
scaffold_61	splign	CDS	8992464	8992570	1	+	0	gene_id=TP53;
scaffold_61	splign	CDS	8992917	8992998	1	+	0	gene_id=TP53;
scaffold_119	splign	exon	554424	555393	1	+	0	gene_id=ZBTB46;
scaffold_119	splign	exon	566911	567195	1	+	0	gene_id=ZBTB46;
scaffold_119	splign	exon	581677	581852	1	+	0	gene_id=ZBTB46;
scaffold_119	splign	exon	583973	584813	0.999	+	0	gene_id=ZBTB46;
scaffold_119	splign	CDS	554457	555393	1	+	0	gene_id=ZBTB46;
scaffold_119	splign	CDS	566911	567195	1	+	0	gene_id=ZBTB46;
scaffold_119	splign	CDS	581677	581852	1	+	0	gene_id=ZBTB46;
scaffold_119	splign	CDS	583973	584374	0.999	+	0	gene_id=ZBTB46;
scaffold_317	splign	exon	222919	223132	1	-	0	gene_id=GRB2;
scaffold_317	splign	exon	211652	211867	1	-	0	gene_id=GRB2;
scaffold_317	splign	exon	164518	164615	1	-	0	gene_id=GRB2;
scaffold_317	splign	exon	156813	156935	1	-	0	gene_id=GRB2;
scaffold_317	splign	exon	152725	152893	1	-	0	gene_id=GRB2;
scaffold_317	splign	exon	150176	152044	1	-	0	gene_id=GRB2;
scaffold_317	splign	CDS	211652	211729	1	-	0	gene_id=GRB2;
scaffold_317	splign	CDS	164518	164615	1	-	0	gene_id=GRB2;
scaffold_317	splign	CDS	156813	156935	1	-	0	gene_id=GRB2;
scaffold_317	splign	CDS	152725	152893	1	-	0	gene_id=GRB2;
scaffold_317	splign	CDS	151859	152044	1	-	0	gene_id=GRB2;
scaffold_93	splign	exon	5782705	5783001	1	-	0	gene_id=RNF183;
scaffold_93	splign	exon	5782394	5782465	1	-	0	gene_id=RNF183;
scaffold_93	splign	exon	5775681	5777337	1	-	0	gene_id=RNF183;
scaffold_93	splign	CDS	5776714	5777313	1	-	0	gene_id=RNF183;
scaffold_32	splign	exon	7242517	7242653	0.927	+	0	gene_id=YPEL2;
scaffold_32	splign	exon	7263437	7263749	1	+	0	gene_id=YPEL2;
scaffold_32	splign	exon	7291707	7291750	1	+	0	gene_id=YPEL2;
scaffold_32	splign	exon	7292746	7292854	1	+	0	gene_id=YPEL2;
scaffold_32	splign	exon	7298304	7299980	0.999	+	0	gene_id=YPEL2;
scaffold_32	splign	CDS	7263633	7263749	1	+	0	gene_id=YPEL2;
scaffold_32	splign	CDS	7291707	7291750	1	+	0	gene_id=YPEL2;
scaffold_32	splign	CDS	7292746	7292854	1	+	0	gene_id=YPEL2;
scaffold_32	splign	CDS	7298304	7298393	0.999	+	0	gene_id=YPEL2;
scaffold_165	splign	exon	218950	219290	1	+	0	gene_id=DPH2;
scaffold_165	splign	exon	219570	219682	1	+	0	gene_id=DPH2;
scaffold_165	splign	exon	219911	220134	1	+	0	gene_id=DPH2;
scaffold_165	splign	exon	220324	221007	1	+	0	gene_id=DPH2;
scaffold_165	splign	exon	221104	221280	1	+	0	gene_id=DPH2;
scaffold_165	splign	exon	221363	221833	1	+	0	gene_id=DPH2;
scaffold_165	splign	CDS	219144	219290	1	+	0	gene_id=DPH2;
scaffold_165	splign	CDS	219570	219682	1	+	0	gene_id=DPH2;
scaffold_165	splign	CDS	219911	220134	1	+	0	gene_id=DPH2;
scaffold_165	splign	CDS	220324	221007	1	+	0	gene_id=DPH2;
scaffold_165	splign	CDS	221104	221280	1	+	0	gene_id=DPH2;
scaffold_165	splign	CDS	221363	221487	1	+	0	gene_id=DPH2;
scaffold_15	splign	exon	23915459	23915665	0.99	+	0	gene_id=C10orf11;
scaffold_15	splign	exon	23922224	23922324	1	+	0	gene_id=C10orf11;
scaffold_15	splign	exon	24470894	24471020	1	+	0	gene_id=C10orf11;
scaffold_15	splign	exon	24481086	24481225	1	+	0	gene_id=C10orf11;
scaffold_15	splign	exon	24491474	24491591	1	+	0	gene_id=C10orf11;
scaffold_15	splign	exon	24719108	24719192	1	+	0	gene_id=C10orf11;
scaffold_15	splign	exon	24917021	24917176	1	+	0	gene_id=C10orf11;
scaffold_15	splign	CDS	23915636	23915665	0.99	+	0	gene_id=C10orf11;
scaffold_15	splign	CDS	23922224	23922324	1	+	0	gene_id=C10orf11;
scaffold_15	splign	CDS	24470894	24471020	1	+	0	gene_id=C10orf11;
scaffold_15	splign	CDS	24481086	24481225	1	+	0	gene_id=C10orf11;
scaffold_15	splign	CDS	24491474	24491591	1	+	0	gene_id=C10orf11;
scaffold_15	splign	CDS	24719108	24719192	1	+	0	gene_id=C10orf11;
scaffold_15	splign	CDS	24917021	24917100	1	+	0	gene_id=C10orf11;
scaffold_61	splign	exon	1693635	1693808	1	+	0	gene_id=TVP23B;
scaffold_61	splign	exon	1698233	1698315	1	+	0	gene_id=TVP23B;
scaffold_61	splign	exon	1699876	1700020	1	+	0	gene_id=TVP23B;
scaffold_61	splign	exon	1704845	1704934	1	+	0	gene_id=TVP23B;
scaffold_61	splign	exon	1706183	1706314	1	+	0	gene_id=TVP23B;
scaffold_61	splign	exon	1716846	1716974	1	+	0	gene_id=TVP23B;
scaffold_61	splign	exon	1718408	1719562	1	+	0	gene_id=TVP23B;
scaffold_61	splign	CDS	1693797	1693808	1	+	0	gene_id=TVP23B;
scaffold_61	splign	CDS	1698233	1698315	1	+	0	gene_id=TVP23B;
scaffold_61	splign	CDS	1699876	1700020	1	+	0	gene_id=TVP23B;
scaffold_61	splign	CDS	1704845	1704934	1	+	0	gene_id=TVP23B;
scaffold_61	splign	CDS	1706183	1706314	1	+	0	gene_id=TVP23B;
scaffold_61	splign	CDS	1716846	1716974	1	+	0	gene_id=TVP23B;
scaffold_61	splign	CDS	1718408	1718434	1	+	0	gene_id=TVP23B;
scaffold_43	splign	exon	9031338	9031617	1	-	0	gene_id=CFI;
scaffold_43	splign	exon	9016153	9016200	1	-	0	gene_id=CFI;
scaffold_43	splign	exon	9013043	9013322	1	-	0	gene_id=CFI;
scaffold_43	splign	exon	9011527	9011680	1	-	0	gene_id=CFI;
scaffold_43	splign	exon	9009502	9009683	1	-	0	gene_id=CFI;
scaffold_43	splign	exon	9008413	9008523	1	-	0	gene_id=CFI;
scaffold_43	splign	exon	9008176	9008292	1	-	0	gene_id=CFI;
scaffold_43	splign	exon	9000963	9001031	1	-	0	gene_id=CFI;
scaffold_43	splign	exon	8999204	8999227	1	-	0	gene_id=CFI;
scaffold_43	splign	exon	8996637	8996672	1	-	0	gene_id=CFI;
scaffold_43	splign	exon	8994843	8994946	1	-	0	gene_id=CFI;
scaffold_43	splign	exon	8994587	8994690	1	-	0	gene_id=CFI;
scaffold_43	splign	exon	8992517	8992794	1	-	0	gene_id=CFI;
scaffold_43	splign	exon	8986265	8986369	1	-	0	gene_id=CFI;
scaffold_43	splign	exon	8984783	8985144	1	-	0	gene_id=CFI;
scaffold_43	splign	CDS	9031338	9031394	1	-	0	gene_id=CFI;
scaffold_43	splign	CDS	9016153	9016200	1	-	0	gene_id=CFI;
scaffold_43	splign	CDS	9013043	9013322	1	-	0	gene_id=CFI;
scaffold_43	splign	CDS	9011527	9011680	1	-	0	gene_id=CFI;
scaffold_43	splign	CDS	9009502	9009683	1	-	0	gene_id=CFI;
scaffold_43	splign	CDS	9008413	9008523	1	-	0	gene_id=CFI;
scaffold_43	splign	CDS	9008176	9008292	1	-	0	gene_id=CFI;
scaffold_43	splign	CDS	9000963	9001031	1	-	0	gene_id=CFI;
scaffold_43	splign	CDS	8999204	8999227	1	-	0	gene_id=CFI;
scaffold_43	splign	CDS	8996637	8996672	1	-	0	gene_id=CFI;
scaffold_43	splign	CDS	8994843	8994946	1	-	0	gene_id=CFI;
scaffold_43	splign	CDS	8994587	8994690	1	-	0	gene_id=CFI;
scaffold_43	splign	CDS	8992517	8992794	1	-	0	gene_id=CFI;
scaffold_43	splign	CDS	8986265	8986369	1	-	0	gene_id=CFI;
scaffold_43	splign	CDS	8984927	8985144	1	-	0	gene_id=CFI;
scaffold_10	splign	exon	12966532	12966886	1	+	0	gene_id=FAM180A;
scaffold_10	splign	exon	12975092	12975192	1	+	0	gene_id=FAM180A;
scaffold_10	splign	exon	12976956	12978894	1	+	0	gene_id=FAM180A;
scaffold_10	splign	CDS	12966544	12966886	1	+	0	gene_id=FAM180A;
scaffold_10	splign	CDS	12975092	12975192	1	+	0	gene_id=FAM180A;
scaffold_10	splign	CDS	12976956	12977348	1	+	0	gene_id=FAM180A;
scaffold_2	splign	exon	11365701	11365863	1	+	0	gene_id=C1orf54;
scaffold_2	splign	exon	11366010	11366074	1	+	0	gene_id=C1orf54;
scaffold_2	splign	exon	11368661	11368741	1	+	0	gene_id=C1orf54;
scaffold_2	splign	exon	11369495	11369553	1	+	0	gene_id=C1orf54;
scaffold_2	splign	exon	11369806	11369919	1	+	0	gene_id=C1orf54;
scaffold_2	splign	exon	11374523	11374627	1	+	0	gene_id=C1orf54;
scaffold_2	splign	exon	11375259	11375344	1	+	0	gene_id=C1orf54;
scaffold_2	splign	CDS	11366029	11366074	1	+	0	gene_id=C1orf54;
scaffold_2	splign	CDS	11368661	11368741	1	+	0	gene_id=C1orf54;
scaffold_2	splign	CDS	11369495	11369553	1	+	0	gene_id=C1orf54;
scaffold_2	splign	CDS	11369806	11369919	1	+	0	gene_id=C1orf54;
scaffold_2	splign	CDS	11374523	11374624	1	+	0	gene_id=C1orf54;
scaffold_73	splign	exon	581111	581532	0.993	-	0	gene_id=PROM1;
scaffold_73	splign	exon	577595	578009	0.995	-	0	gene_id=PROM1;
scaffold_73	splign	exon	550591	550646	1	-	0	gene_id=PROM1;
scaffold_73	splign	exon	541982	542187	1	-	0	gene_id=PROM1;
scaffold_73	splign	exon	534891	535011	1	-	0	gene_id=PROM1;
scaffold_73	splign	exon	532834	532897	1	-	0	gene_id=PROM1;
scaffold_73	splign	exon	531922	532011	1	-	0	gene_id=PROM1;
scaffold_73	splign	exon	527700	527917	1	-	0	gene_id=PROM1;
scaffold_73	splign	exon	526885	526959	0.987	-	0	gene_id=PROM1;
scaffold_73	splign	exon	523446	523509	1	-	0	gene_id=PROM1;
scaffold_73	splign	exon	520167	520323	1	-	0	gene_id=PROM1;
scaffold_73	splign	exon	518243	518395	1	-	0	gene_id=PROM1;
scaffold_73	splign	exon	515471	515594	1	-	0	gene_id=PROM1;
scaffold_73	splign	exon	513313	513416	1	-	0	gene_id=PROM1;
scaffold_73	splign	exon	511011	511095	1	-	0	gene_id=PROM1;
scaffold_73	splign	exon	509414	509560	1	-	0	gene_id=PROM1;
scaffold_73	splign	exon	508415	508486	1	-	0	gene_id=PROM1;
scaffold_73	splign	exon	507664	507756	1	-	0	gene_id=PROM1;
scaffold_73	splign	exon	506002	506055	1	-	0	gene_id=PROM1;
scaffold_73	splign	exon	504336	504416	1	-	0	gene_id=PROM1;
scaffold_73	splign	exon	504138	504206	1	-	0	gene_id=PROM1;
scaffold_73	splign	exon	503485	503577	1	-	0	gene_id=PROM1;
scaffold_73	splign	exon	500267	500382	1	-	0	gene_id=PROM1;
scaffold_73	splign	exon	499747	499770	1	-	0	gene_id=PROM1;
scaffold_73	splign	exon	499280	499348	1	-	0	gene_id=PROM1;
scaffold_73	splign	exon	495952	495991	1	-	0	gene_id=PROM1;
scaffold_73	splign	exon	494376	495439	0.999	-	0	gene_id=PROM1;
scaffold_73	splign	CDS	577595	577823	0.995	-	0	gene_id=PROM1;
scaffold_73	splign	CDS	550591	550646	1	-	0	gene_id=PROM1;
scaffold_73	splign	CDS	541982	542187	1	-	0	gene_id=PROM1;
scaffold_73	splign	CDS	534891	535011	1	-	0	gene_id=PROM1;
scaffold_73	splign	CDS	532834	532897	1	-	0	gene_id=PROM1;
scaffold_73	splign	CDS	531922	532011	1	-	0	gene_id=PROM1;
scaffold_73	splign	CDS	527700	527917	1	-	0	gene_id=PROM1;
scaffold_73	splign	CDS	526885	526959	0.987	-	0	gene_id=PROM1;
scaffold_73	splign	CDS	523446	523509	1	-	0	gene_id=PROM1;
scaffold_73	splign	CDS	520167	520323	1	-	0	gene_id=PROM1;
scaffold_73	splign	CDS	518243	518395	1	-	0	gene_id=PROM1;
scaffold_73	splign	CDS	515471	515594	1	-	0	gene_id=PROM1;
scaffold_73	splign	CDS	513313	513416	1	-	0	gene_id=PROM1;
scaffold_73	splign	CDS	511011	511095	1	-	0	gene_id=PROM1;
scaffold_73	splign	CDS	509414	509560	1	-	0	gene_id=PROM1;
scaffold_73	splign	CDS	508415	508486	1	-	0	gene_id=PROM1;
scaffold_73	splign	CDS	507664	507756	1	-	0	gene_id=PROM1;
scaffold_73	splign	CDS	506002	506055	1	-	0	gene_id=PROM1;
scaffold_73	splign	CDS	504336	504416	1	-	0	gene_id=PROM1;
scaffold_73	splign	CDS	504138	504206	1	-	0	gene_id=PROM1;
scaffold_73	splign	CDS	503485	503577	1	-	0	gene_id=PROM1;
scaffold_73	splign	CDS	500267	500382	1	-	0	gene_id=PROM1;
scaffold_73	splign	CDS	499747	499770	1	-	0	gene_id=PROM1;
scaffold_73	splign	CDS	499280	499348	1	-	0	gene_id=PROM1;
scaffold_73	splign	CDS	495976	495991	1	-	0	gene_id=PROM1;
scaffold_6	splign	exon	346769	347088	1	-	0	gene_id=C1orf35;
scaffold_6	splign	exon	346640	346685	1	-	0	gene_id=C1orf35;
scaffold_6	splign	exon	346474	346556	1	-	0	gene_id=C1orf35;
scaffold_6	splign	exon	346334	346406	1	-	0	gene_id=C1orf35;
scaffold_6	splign	exon	346137	346216	1	-	0	gene_id=C1orf35;
scaffold_6	splign	exon	345362	345484	1	-	0	gene_id=C1orf35;
scaffold_6	splign	exon	344652	345168	1	-	0	gene_id=C1orf35;
scaffold_6	splign	CDS	346769	347013	1	-	0	gene_id=C1orf35;
scaffold_6	splign	CDS	346640	346685	1	-	0	gene_id=C1orf35;
scaffold_6	splign	CDS	346474	346556	1	-	0	gene_id=C1orf35;
scaffold_6	splign	CDS	346334	346406	1	-	0	gene_id=C1orf35;
scaffold_6	splign	CDS	346137	346216	1	-	0	gene_id=C1orf35;
scaffold_6	splign	CDS	345362	345484	1	-	0	gene_id=C1orf35;
scaffold_6	splign	CDS	345045	345168	1	-	0	gene_id=C1orf35;
scaffold_16	splign	exon	18552674	18552815	0.972	+	0	gene_id=SLC41A3;
scaffold_16	splign	exon	18562706	18563007	1	+	0	gene_id=SLC41A3;
scaffold_16	splign	exon	18576032	18576139	1	+	0	gene_id=SLC41A3;
scaffold_16	splign	exon	18585829	18585900	1	+	0	gene_id=SLC41A3;
scaffold_16	splign	exon	18588761	18588905	1	+	0	gene_id=SLC41A3;
scaffold_16	splign	exon	18589130	18589276	0.993	+	0	gene_id=SLC41A3;
scaffold_16	splign	exon	18591421	18591565	1	+	0	gene_id=SLC41A3;
scaffold_16	splign	exon	18592549	18592628	1	+	0	gene_id=SLC41A3;
scaffold_16	splign	exon	18594881	18595015	1	+	0	gene_id=SLC41A3;
scaffold_16	splign	exon	18599054	18599202	1	+	0	gene_id=SLC41A3;
scaffold_16	splign	exon	18600728	18601503	1	+	0	gene_id=SLC41A3;
scaffold_16	splign	CDS	18562738	18563007	1	+	0	gene_id=SLC41A3;
scaffold_16	splign	CDS	18576032	18576139	1	+	0	gene_id=SLC41A3;
scaffold_16	splign	CDS	18585829	18585900	1	+	0	gene_id=SLC41A3;
scaffold_16	splign	CDS	18588761	18588905	1	+	0	gene_id=SLC41A3;
scaffold_16	splign	CDS	18589130	18589276	0.993	+	0	gene_id=SLC41A3;
scaffold_16	splign	CDS	18591421	18591565	1	+	0	gene_id=SLC41A3;
scaffold_16	splign	CDS	18592549	18592628	1	+	0	gene_id=SLC41A3;
scaffold_16	splign	CDS	18594881	18595015	1	+	0	gene_id=SLC41A3;
scaffold_16	splign	CDS	18599054	18599202	1	+	0	gene_id=SLC41A3;
scaffold_16	splign	CDS	18600728	18600937	1	+	0	gene_id=SLC41A3;
scaffold_35	splign	exon	1698113	1698261	1	-	0	gene_id=FILIP1L;
scaffold_35	splign	exon	1672638	1675775	1	-	0	gene_id=FILIP1L;
scaffold_35	splign	CDS	1672988	1675666	1	-	0	gene_id=FILIP1L;
scaffold_8	splign	exon	943919	944292	1	+	0	gene_id=PLAGL2;
[truncated: 321,318 more rows]
