# Supplementary material for: Naked mole-rat transcriptome signatures of socially suppressed sexual maturation and links of reproduction to aging
Source: BMC Biol. 2018 Aug 2;16:77. doi: 10.1186/s12915-018-0546-z (PMC6090939; doi:10.1186/s12915-018-0546-z)
Supplement: Supplementary file 8 — Gene annotation track for naked mole-rat. (GFF 18958 kb) [file 12915_2018_546_MOESM8_ESM.gff]

##gff-version 3
##sequence-region chrM
chrM	Genbank	exon	2731	3688	.	+	0	gene_id=ND1;
chrM	Genbank	exon	3896	4937	.	+	0	gene_id=ND2;
chrM	Genbank	exon	5320	6861	.	+	0	gene_id=COX1;
chrM	Genbank	exon	7007	7690	.	+	0	gene_id=COX2;
chrM	Genbank	exon	7763	7966	.	+	0	gene_id=ATP8;
chrM	Genbank	exon	7924	8604	.	+	0	gene_id=ATP6;
chrM	Genbank	exon	8604	9387	.	+	0	gene_id=COX3;
chrM	Genbank	exon	9456	9801	.	+	0	gene_id=ND3;
chrM	Genbank	exon	9875	10171	.	+	0	gene_id=ND4L;
chrM	Genbank	exon	10165	11542	.	+	0	gene_id=ND4;
chrM	Genbank	exon	11740	13551	.	+	0	gene_id=ND5;
chrM	Genbank	exon	13548	14078	.	-	0	gene_id=ND6;
chrM	Genbank	exon	14149	15283	.	+	0	gene_id=CYTB;
JH602116	splign	exon	4168615	4168638	1	+	0	gene_id=DCX;
JH602116	splign	exon	4170356	4170741	1	+	0	gene_id=DCX;
JH602116	splign	exon	4178769	4179109	1	+	0	gene_id=DCX;
JH602116	splign	exon	4268248	4268350	1	+	0	gene_id=DCX;
JH602116	splign	exon	4270349	4270486	1	+	0	gene_id=DCX;
JH602116	splign	exon	4282514	4282615	0.961	+	0	gene_id=DCX;
JH602116	splign	exon	4296314	4299022	0.991	+	0	gene_id=DCX;
JH602116	splign	exon	4300049	4300683	1	+	0	gene_id=DCX;
JH602116	splign	CDS	4170378	4170741	1	+	0	gene_id=DCX;
JH602116	splign	CDS	4178769	4179109	1	+	0	gene_id=DCX;
JH602116	splign	CDS	4268248	4268350	1	+	0	gene_id=DCX;
JH602116	splign	CDS	4270349	4270486	1	+	0	gene_id=DCX;
JH602116	splign	CDS	4282514	4282615	0.961	+	0	gene_id=DCX;
JH602116	splign	CDS	4296314	4296370	0.991	+	0	gene_id=DCX;
JH602175	splign	exon	5052655	5052757	1	+	0	gene_id=TTC22;
JH602175	splign	exon	5069449	5069504	1	+	0	gene_id=TTC22;
JH602175	splign	exon	5069615	5069730	1	+	0	gene_id=TTC22;
JH602175	splign	exon	5070184	5070302	1	+	0	gene_id=TTC22;
JH602175	splign	exon	5070908	5071069	1	+	0	gene_id=TTC22;
JH602175	splign	exon	5072183	5072273	1	+	0	gene_id=TTC22;
JH602175	splign	CDS	5069455	5069504	1	+	0	gene_id=TTC22;
JH602175	splign	CDS	5069615	5069730	1	+	0	gene_id=TTC22;
JH602175	splign	CDS	5070184	5070302	1	+	0	gene_id=TTC22;
JH602175	splign	CDS	5070908	5071069	1	+	0	gene_id=TTC22;
JH602175	splign	CDS	5072183	5072188	1	+	0	gene_id=TTC22;
JH602050	splign	exon	3538777	3539086	1	-	0	gene_id=CPEB3;
JH602050	splign	exon	3489274	3489433	1	-	0	gene_id=CPEB3;
JH602050	splign	exon	3477119	3477175	1	-	0	gene_id=CPEB3;
JH602050	splign	exon	3445175	3445342	1	-	0	gene_id=CPEB3;
JH602050	splign	exon	3442814	3442903	1	-	0	gene_id=CPEB3;
JH602050	splign	exon	3418737	3418855	1	-	0	gene_id=CPEB3;
JH602050	splign	exon	3393251	3393432	1	-	0	gene_id=CPEB3;
JH602050	splign	exon	3355843	3357740	1	-	0	gene_id=CPEB3;
JH602050	splign	CDS	3393251	3393421	1	-	0	gene_id=CPEB3;
JH602050	splign	CDS	3357513	3357740	1	-	0	gene_id=CPEB3;
JH602130	splign	exon	8096260	8096481	1	-	0	gene_id=RRP8;
JH602130	splign	exon	8094334	8094673	0.994	-	0	gene_id=RRP8;
JH602130	splign	exon	8093652	8094114	1	-	0	gene_id=RRP8;
JH602130	splign	exon	8093431	8093560	1	-	0	gene_id=RRP8;
JH602130	splign	exon	8093190	8093296	1	-	0	gene_id=RRP8;
JH602130	splign	exon	8093015	8093111	1	-	0	gene_id=RRP8;
JH602130	splign	exon	8089808	8092783	0.999	-	0	gene_id=RRP8;
JH602130	splign	CDS	8096260	8096358	1	-	0	gene_id=RRP8;
JH602130	splign	CDS	8094334	8094673	0.994	-	0	gene_id=RRP8;
JH602130	splign	CDS	8093652	8094114	1	-	0	gene_id=RRP8;
JH602130	splign	CDS	8093431	8093560	1	-	0	gene_id=RRP8;
JH602130	splign	CDS	8093190	8093296	1	-	0	gene_id=RRP8;
JH602130	splign	CDS	8093015	8093111	1	-	0	gene_id=RRP8;
JH602130	splign	CDS	8092664	8092783	0.999	-	0	gene_id=RRP8;
JH602098	splign	exon	15844884	15845028	1	-	0	gene_id=QKI;
JH602098	splign	exon	15826234	15826350	1	-	0	gene_id=QKI;
JH602098	splign	exon	15780022	15780165	1	-	0	gene_id=QKI;
JH602098	splign	exon	15747556	15747643	1	-	0	gene_id=QKI;
JH602098	splign	exon	15745986	15746285	1	-	0	gene_id=QKI;
JH602098	splign	exon	15743167	15743241	1	-	0	gene_id=QKI;
JH602098	splign	exon	15736064	15739203	0.997	-	0	gene_id=QKI;
JH602098	splign	CDS	15844884	15845028	1	-	0	gene_id=QKI;
JH602098	splign	CDS	15826234	15826350	1	-	0	gene_id=QKI;
JH602098	splign	CDS	15780022	15780165	1	-	0	gene_id=QKI;
JH602098	splign	CDS	15747556	15747643	1	-	0	gene_id=QKI;
JH602098	splign	CDS	15745986	15746285	1	-	0	gene_id=QKI;
JH602098	splign	CDS	15743167	15743241	1	-	0	gene_id=QKI;
JH602098	splign	CDS	15739187	15739203	0.997	-	0	gene_id=QKI;
JH602096	splign	exon	927607	927917	1	+	0	gene_id=PPP1R17;
JH602096	splign	exon	933846	933963	1	+	0	gene_id=PPP1R17;
JH602096	splign	exon	935621	935773	1	+	0	gene_id=PPP1R17;
JH602096	splign	exon	937032	937184	1	+	0	gene_id=PPP1R17;
JH602096	splign	exon	944351	945606	0.998	+	0	gene_id=PPP1R17;
JH602096	splign	CDS	933882	933963	1	+	0	gene_id=PPP1R17;
JH602096	splign	CDS	935621	935773	1	+	0	gene_id=PPP1R17;
JH602096	splign	CDS	937032	937184	1	+	0	gene_id=PPP1R17;
JH602096	splign	CDS	944351	944430	0.998	+	0	gene_id=PPP1R17;
JH602070	splign	exon	6134304	6134402	1	-	0	gene_id=NKD1;
JH602070	splign	exon	6134149	6134181	1	-	0	gene_id=NKD1;
JH602070	splign	exon	6133373	6133506	1	-	0	gene_id=NKD1;
JH602070	splign	exon	6074649	6074715	1	-	0	gene_id=NKD1;
JH602070	splign	exon	6059557	6059663	1	-	0	gene_id=NKD1;
JH602070	splign	exon	6056508	6056603	1	-	0	gene_id=NKD1;
JH602070	splign	exon	6052034	6052181	1	-	0	gene_id=NKD1;
JH602070	splign	exon	6051677	6051761	1	-	0	gene_id=NKD1;
JH602070	splign	exon	6050045	6050172	1	-	0	gene_id=NKD1;
JH602070	splign	exon	6046060	6049329	1	-	0	gene_id=NKD1;
JH602070	splign	CDS	6134304	6134328	1	-	0	gene_id=NKD1;
JH602070	splign	CDS	6134149	6134181	1	-	0	gene_id=NKD1;
JH602070	splign	CDS	6133373	6133506	1	-	0	gene_id=NKD1;
JH602070	splign	CDS	6074649	6074715	1	-	0	gene_id=NKD1;
JH602070	splign	CDS	6059557	6059663	1	-	0	gene_id=NKD1;
JH602070	splign	CDS	6056508	6056603	1	-	0	gene_id=NKD1;
JH602070	splign	CDS	6052034	6052181	1	-	0	gene_id=NKD1;
JH602070	splign	CDS	6051677	6051761	1	-	0	gene_id=NKD1;
JH602070	splign	CDS	6050045	6050172	1	-	0	gene_id=NKD1;
JH602070	splign	CDS	6048740	6049329	1	-	0	gene_id=NKD1;
JH602086	splign	exon	19966159	19966181	1	+	0	gene_id=SLC22A14;
JH602086	splign	exon	19972543	19972711	0.994	+	0	gene_id=SLC22A14;
JH602086	splign	exon	19975147	19975207	1	+	0	gene_id=SLC22A14;
JH602086	splign	exon	19975909	19976080	1	+	0	gene_id=SLC22A14;
JH602086	splign	exon	19977199	19977313	1	+	0	gene_id=SLC22A14;
JH602086	splign	exon	19979784	19980153	1	+	0	gene_id=SLC22A14;
JH602086	splign	CDS	19972626	19972711	0.994	+	0	gene_id=SLC22A14;
JH602086	splign	CDS	19975147	19975207	1	+	0	gene_id=SLC22A14;
JH602086	splign	CDS	19975909	19976080	1	+	0	gene_id=SLC22A14;
JH602086	splign	CDS	19977199	19977313	1	+	0	gene_id=SLC22A14;
JH602086	splign	CDS	19979784	19979995	1	+	0	gene_id=SLC22A14;
JH602060	splign	exon	16810142	16810284	1	+	0	gene_id=MED13L;
JH602060	splign	exon	16847217	16847454	1	+	0	gene_id=MED13L;
JH602060	splign	exon	16964286	16964370	1	+	0	gene_id=MED13L;
JH602060	splign	exon	16978503	16978586	1	+	0	gene_id=MED13L;
JH602060	splign	exon	17060835	17060980	1	+	0	gene_id=MED13L;
JH602060	splign	exon	17062310	17062504	1	+	0	gene_id=MED13L;
JH602060	splign	exon	17062876	17063064	0.995	+	0	gene_id=MED13L;
JH602060	splign	exon	17067320	17067485	1	+	0	gene_id=MED13L;
JH602060	splign	exon	17069283	17069387	1	+	0	gene_id=MED13L;
JH602060	splign	exon	17073235	17073963	0.999	+	0	gene_id=MED13L;
JH602060	splign	exon	17074953	17075178	1	+	0	gene_id=MED13L;
JH602060	splign	exon	17076171	17076276	1	+	0	gene_id=MED13L;
JH602060	splign	exon	17076566	17076690	1	+	0	gene_id=MED13L;
JH602060	splign	exon	17079607	17079706	1	+	0	gene_id=MED13L;
JH602060	splign	exon	17084800	17085017	1	+	0	gene_id=MED13L;
JH602060	splign	exon	17085328	17085533	1	+	0	gene_id=MED13L;
JH602060	splign	exon	17089075	17090012	1	+	0	gene_id=MED13L;
JH602060	splign	exon	17093676	17093855	1	+	0	gene_id=MED13L;
JH602060	splign	exon	17094418	17094641	1	+	0	gene_id=MED13L;
JH602060	splign	exon	17096721	17096913	1	+	0	gene_id=MED13L;
JH602060	splign	exon	17097593	17098019	1	+	0	gene_id=MED13L;
JH602060	splign	exon	17098668	17098887	1	+	0	gene_id=MED13L;
JH602060	splign	exon	17100387	17100575	1	+	0	gene_id=MED13L;
JH602060	splign	exon	17104810	17105033	1	+	0	gene_id=MED13L;
JH602060	splign	exon	17105220	17105362	1	+	0	gene_id=MED13L;
JH602060	splign	exon	17108092	17108250	1	+	0	gene_id=MED13L;
JH602060	splign	exon	17109797	17109973	1	+	0	gene_id=MED13L;
JH602060	splign	exon	17111117	17111271	1	+	0	gene_id=MED13L;
JH602060	splign	exon	17113860	17114021	1	+	0	gene_id=MED13L;
JH602060	splign	exon	17116609	17116721	1	+	0	gene_id=MED13L;
JH602060	splign	exon	17117956	17118298	1	+	0	gene_id=MED13L;
JH602060	splign	exon	17119300	17120752	0.999	+	0	gene_id=MED13L;
JH602060	splign	CDS	16810213	16810284	1	+	0	gene_id=MED13L;
JH602060	splign	CDS	16847217	16847454	1	+	0	gene_id=MED13L;
JH602060	splign	CDS	16964286	16964370	1	+	0	gene_id=MED13L;
JH602060	splign	CDS	16978503	16978586	1	+	0	gene_id=MED13L;
JH602060	splign	CDS	17060835	17060980	1	+	0	gene_id=MED13L;
JH602060	splign	CDS	17062310	17062504	1	+	0	gene_id=MED13L;
JH602060	splign	CDS	17062876	17063064	0.995	+	0	gene_id=MED13L;
JH602060	splign	CDS	17067320	17067485	1	+	0	gene_id=MED13L;
JH602060	splign	CDS	17069283	17069387	1	+	0	gene_id=MED13L;
JH602060	splign	CDS	17073235	17073963	0.999	+	0	gene_id=MED13L;
JH602060	splign	CDS	17074953	17075178	1	+	0	gene_id=MED13L;
JH602060	splign	CDS	17076171	17076276	1	+	0	gene_id=MED13L;
JH602060	splign	CDS	17076566	17076690	1	+	0	gene_id=MED13L;
JH602060	splign	CDS	17079607	17079706	1	+	0	gene_id=MED13L;
JH602060	splign	CDS	17084800	17085017	1	+	0	gene_id=MED13L;
JH602060	splign	CDS	17085328	17085533	1	+	0	gene_id=MED13L;
JH602060	splign	CDS	17089075	17090012	1	+	0	gene_id=MED13L;
JH602060	splign	CDS	17093676	17093855	1	+	0	gene_id=MED13L;
JH602060	splign	CDS	17094418	17094641	1	+	0	gene_id=MED13L;
JH602060	splign	CDS	17096721	17096913	1	+	0	gene_id=MED13L;
JH602060	splign	CDS	17097593	17098019	1	+	0	gene_id=MED13L;
JH602060	splign	CDS	17098668	17098887	1	+	0	gene_id=MED13L;
JH602060	splign	CDS	17100387	17100575	1	+	0	gene_id=MED13L;
JH602060	splign	CDS	17104810	17105033	1	+	0	gene_id=MED13L;
JH602060	splign	CDS	17105220	17105362	1	+	0	gene_id=MED13L;
JH602060	splign	CDS	17108092	17108250	1	+	0	gene_id=MED13L;
JH602060	splign	CDS	17109797	17109973	1	+	0	gene_id=MED13L;
JH602060	splign	CDS	17111117	17111271	1	+	0	gene_id=MED13L;
JH602060	splign	CDS	17113860	17114021	1	+	0	gene_id=MED13L;
JH602060	splign	CDS	17116609	17116721	1	+	0	gene_id=MED13L;
JH602060	splign	CDS	17117956	17118088	1	+	0	gene_id=MED13L;
JH602054	splign	exon	21171682	21171821	1	-	0	gene_id=RALGAPA2;
JH602054	splign	exon	21149746	21149856	1	-	0	gene_id=RALGAPA2;
JH602054	splign	exon	21146484	21146536	1	-	0	gene_id=RALGAPA2;
JH602054	splign	exon	21114923	21114980	1	-	0	gene_id=RALGAPA2;
JH602054	splign	exon	21094419	21094462	1	-	0	gene_id=RALGAPA2;
JH602054	splign	exon	21091023	21091200	1	-	0	gene_id=RALGAPA2;
JH602054	splign	exon	21090189	21090304	1	-	0	gene_id=RALGAPA2;
JH602054	splign	exon	21087266	21087404	1	-	0	gene_id=RALGAPA2;
JH602054	splign	exon	21085502	21085698	1	-	0	gene_id=RALGAPA2;
JH602054	splign	exon	21081269	21081496	1	-	0	gene_id=RALGAPA2;
JH602054	splign	exon	21076511	21076678	1	-	0	gene_id=RALGAPA2;
JH602054	splign	exon	21075492	21075629	1	-	0	gene_id=RALGAPA2;
JH602054	splign	exon	21072140	21072288	1	-	0	gene_id=RALGAPA2;
JH602054	splign	exon	21068089	21068200	1	-	0	gene_id=RALGAPA2;
JH602054	splign	exon	21063395	21063632	1	-	0	gene_id=RALGAPA2;
JH602054	splign	exon	21060414	21060578	1	-	0	gene_id=RALGAPA2;
JH602054	splign	exon	21048898	21049032	1	-	0	gene_id=RALGAPA2;
JH602054	splign	exon	21047598	21047695	1	-	0	gene_id=RALGAPA2;
JH602054	splign	exon	21043054	21043144	1	-	0	gene_id=RALGAPA2;
JH602054	splign	exon	21041547	21041723	1	-	0	gene_id=RALGAPA2;
JH602054	splign	exon	21033441	21033634	1	-	0	gene_id=RALGAPA2;
JH602054	splign	exon	21032498	21032596	1	-	0	gene_id=RALGAPA2;
JH602054	splign	exon	21032109	21032264	0.994	-	0	gene_id=RALGAPA2;
JH602054	splign	exon	21009339	21009467	1	-	0	gene_id=RALGAPA2;
JH602054	splign	exon	21004616	21004744	1	-	0	gene_id=RALGAPA2;
JH602054	splign	exon	21003800	21003858	0.983	-	0	gene_id=RALGAPA2;
JH602054	splign	exon	21000776	21000884	1	-	0	gene_id=RALGAPA2;
JH602054	splign	exon	20996850	20996960	1	-	0	gene_id=RALGAPA2;
JH602054	splign	exon	20995542	20995610	1	-	0	gene_id=RALGAPA2;
JH602054	splign	exon	20995181	20995318	1	-	0	gene_id=RALGAPA2;
JH602054	splign	exon	20994043	20994226	1	-	0	gene_id=RALGAPA2;
JH602054	splign	exon	20986059	20986830	1	-	0	gene_id=RALGAPA2;
JH602054	splign	exon	20985256	20985327	1	-	0	gene_id=RALGAPA2;
JH602054	splign	exon	20975502	20975625	1	-	0	gene_id=RALGAPA2;
JH602054	splign	exon	20973405	20973560	1	-	0	gene_id=RALGAPA2;
JH602054	splign	exon	20967564	20967722	1	-	0	gene_id=RALGAPA2;
JH602054	splign	exon	20955311	20955438	0.992	-	0	gene_id=RALGAPA2;
JH602054	splign	exon	20896310	20896431	1	-	0	gene_id=RALGAPA2;
JH602054	splign	exon	20885180	20885219	1	-	0	gene_id=RALGAPA2;
JH602054	splign	exon	20882661	20882878	1	-	0	gene_id=RALGAPA2;
JH602054	splign	CDS	21171682	21171787	1	-	0	gene_id=RALGAPA2;
JH602054	splign	CDS	21149746	21149856	1	-	0	gene_id=RALGAPA2;
JH602054	splign	CDS	21146484	21146536	1	-	0	gene_id=RALGAPA2;
JH602054	splign	CDS	21114923	21114980	1	-	0	gene_id=RALGAPA2;
JH602054	splign	CDS	21094419	21094462	1	-	0	gene_id=RALGAPA2;
JH602054	splign	CDS	21091023	21091200	1	-	0	gene_id=RALGAPA2;
JH602054	splign	CDS	21090189	21090304	1	-	0	gene_id=RALGAPA2;
JH602054	splign	CDS	21087266	21087404	1	-	0	gene_id=RALGAPA2;
JH602054	splign	CDS	21085502	21085698	1	-	0	gene_id=RALGAPA2;
JH602054	splign	CDS	21081269	21081496	1	-	0	gene_id=RALGAPA2;
JH602054	splign	CDS	21076511	21076678	1	-	0	gene_id=RALGAPA2;
JH602054	splign	CDS	21075492	21075629	1	-	0	gene_id=RALGAPA2;
JH602054	splign	CDS	21072140	21072288	1	-	0	gene_id=RALGAPA2;
JH602054	splign	CDS	21068089	21068200	1	-	0	gene_id=RALGAPA2;
JH602054	splign	CDS	21063395	21063632	1	-	0	gene_id=RALGAPA2;
JH602054	splign	CDS	21060414	21060578	1	-	0	gene_id=RALGAPA2;
JH602054	splign	CDS	21048898	21049032	1	-	0	gene_id=RALGAPA2;
JH602054	splign	CDS	21047598	21047695	1	-	0	gene_id=RALGAPA2;
JH602054	splign	CDS	21043054	21043144	1	-	0	gene_id=RALGAPA2;
JH602054	splign	CDS	21041547	21041723	1	-	0	gene_id=RALGAPA2;
JH602054	splign	CDS	21033441	21033634	1	-	0	gene_id=RALGAPA2;
JH602054	splign	CDS	21032498	21032596	1	-	0	gene_id=RALGAPA2;
JH602054	splign	CDS	21032109	21032264	0.994	-	0	gene_id=RALGAPA2;
JH602054	splign	CDS	21009339	21009467	1	-	0	gene_id=RALGAPA2;
JH602054	splign	CDS	21004616	21004744	1	-	0	gene_id=RALGAPA2;
JH602054	splign	CDS	21003800	21003858	0.983	-	0	gene_id=RALGAPA2;
JH602054	splign	CDS	21000776	21000884	1	-	0	gene_id=RALGAPA2;
JH602054	splign	CDS	20996850	20996960	1	-	0	gene_id=RALGAPA2;
JH602054	splign	CDS	20995542	20995610	1	-	0	gene_id=RALGAPA2;
JH602054	splign	CDS	20995181	20995318	1	-	0	gene_id=RALGAPA2;
JH602054	splign	CDS	20994043	20994226	1	-	0	gene_id=RALGAPA2;
JH602054	splign	CDS	20986059	20986830	1	-	0	gene_id=RALGAPA2;
JH602054	splign	CDS	20985256	20985327	1	-	0	gene_id=RALGAPA2;
JH602054	splign	CDS	20975502	20975625	1	-	0	gene_id=RALGAPA2;
JH602054	splign	CDS	20973405	20973560	1	-	0	gene_id=RALGAPA2;
JH602054	splign	CDS	20967564	20967722	1	-	0	gene_id=RALGAPA2;
JH602054	splign	CDS	20955311	20955438	0.992	-	0	gene_id=RALGAPA2;
JH602054	splign	CDS	20896310	20896431	1	-	0	gene_id=RALGAPA2;
JH602054	splign	CDS	20885215	20885219	1	-	0	gene_id=RALGAPA2;
JH602046	splign	exon	41794444	41794531	1	-	0	gene_id=ZNF354A;
JH602046	splign	exon	41793071	41793156	1	-	0	gene_id=ZNF354A;
JH602046	splign	exon	41788012	41788138	1	-	0	gene_id=ZNF354A;
JH602046	splign	exon	41787426	41787521	1	-	0	gene_id=ZNF354A;
JH602046	splign	exon	41776553	41777409	0.988	-	0	gene_id=ZNF354A;
JH602046	splign	exon	41776049	41776318	0.893	-	0	gene_id=ZNF354A;
JH602046	splign	CDS	41793071	41793103	1	-	0	gene_id=ZNF354A;
JH602046	splign	CDS	41788012	41788138	1	-	0	gene_id=ZNF354A;
JH602046	splign	CDS	41787426	41787521	1	-	0	gene_id=ZNF354A;
JH602046	splign	CDS	41776553	41777409	0.988	-	0	gene_id=ZNF354A;
JH602046	splign	CDS	41776049	41776318	0.893	-	0	gene_id=ZNF354A;
JH602094	splign	exon	7400624	7402492	1	+	0	gene_id=UBAP1L;
JH602094	splign	exon	7410124	7410225	1	+	0	gene_id=UBAP1L;
JH602094	splign	exon	7410671	7411762	0.998	+	0	gene_id=UBAP1L;
JH602094	splign	CDS	7402283	7402492	1	+	0	gene_id=UBAP1L;
JH602094	splign	CDS	7410124	7410225	1	+	0	gene_id=UBAP1L;
JH602094	splign	CDS	7410671	7410805	0.998	+	0	gene_id=UBAP1L;
JH602108	splign	exon	5905487	5905831	1	-	0	gene_id=TAC4;
JH602108	splign	exon	5902582	5902660	1	-	0	gene_id=TAC4;
JH602108	splign	exon	5900553	5900582	1	-	0	gene_id=TAC4;
JH602108	splign	exon	5899879	5899938	1	-	0	gene_id=TAC4;
JH602108	splign	exon	5898852	5899202	1	-	0	gene_id=TAC4;
JH602108	splign	CDS	5905487	5905609	1	-	0	gene_id=TAC4;
JH602108	splign	CDS	5902582	5902660	1	-	0	gene_id=TAC4;
JH602108	splign	CDS	5900553	5900582	1	-	0	gene_id=TAC4;
JH602108	splign	CDS	5899879	5899938	1	-	0	gene_id=TAC4;
JH602108	splign	CDS	5899171	5899202	1	-	0	gene_id=TAC4;
JH602093	splign	exon	1685174	1685257	1	-	0	gene_id=AGPAT6;
JH602093	splign	exon	1667534	1668534	1	-	0	gene_id=AGPAT6;
JH602093	splign	exon	1657557	1657626	1	-	0	gene_id=AGPAT6;
JH602093	splign	exon	1656703	1657003	1	-	0	gene_id=AGPAT6;
JH602093	splign	exon	1655821	1655895	1	-	0	gene_id=AGPAT6;
JH602093	splign	exon	1654833	1654922	1	-	0	gene_id=AGPAT6;
JH602093	splign	exon	1654559	1654652	1	-	0	gene_id=AGPAT6;
JH602093	splign	exon	1653913	1654028	1	-	0	gene_id=AGPAT6;
JH602093	splign	exon	1652395	1652450	1	-	0	gene_id=AGPAT6;
JH602093	splign	exon	1651868	1651953	1	-	0	gene_id=AGPAT6;
JH602093	splign	exon	1648374	1648502	1	-	0	gene_id=AGPAT6;
JH602093	splign	exon	1648196	1648275	1	-	0	gene_id=AGPAT6;
JH602093	splign	exon	1643034	1646219	1	-	0	gene_id=AGPAT6;
JH602093	splign	CDS	1667534	1667698	1	-	0	gene_id=AGPAT6;
JH602093	splign	CDS	1657557	1657626	1	-	0	gene_id=AGPAT6;
JH602093	splign	CDS	1656703	1657003	1	-	0	gene_id=AGPAT6;
JH602093	splign	CDS	1655821	1655895	1	-	0	gene_id=AGPAT6;
JH602093	splign	CDS	1654833	1654922	1	-	0	gene_id=AGPAT6;
JH602093	splign	CDS	1654559	1654652	1	-	0	gene_id=AGPAT6;
JH602093	splign	CDS	1653913	1654028	1	-	0	gene_id=AGPAT6;
JH602093	splign	CDS	1652395	1652450	1	-	0	gene_id=AGPAT6;
JH602093	splign	CDS	1651868	1651953	1	-	0	gene_id=AGPAT6;
JH602093	splign	CDS	1648374	1648502	1	-	0	gene_id=AGPAT6;
JH602093	splign	CDS	1648196	1648275	1	-	0	gene_id=AGPAT6;
JH602093	splign	CDS	1646111	1646219	1	-	0	gene_id=AGPAT6;
JH602043	splign	exon	73264421	73264430	1	+	0	gene_id=LAMP3;
JH602043	splign	exon	73270880	73271640	0.997	+	0	gene_id=LAMP3;
JH602043	splign	exon	73272345	73272473	1	+	0	gene_id=LAMP3;
JH602043	splign	exon	73281998	73282055	1	+	0	gene_id=LAMP3;
JH602043	splign	exon	73283919	73284089	1	+	0	gene_id=LAMP3;
JH602043	splign	exon	73297057	73297512	1	+	0	gene_id=LAMP3;
JH602043	splign	CDS	73271605	73271640	0.997	+	0	gene_id=LAMP3;
JH602043	splign	CDS	73272345	73272473	1	+	0	gene_id=LAMP3;
JH602043	splign	CDS	73281998	73282055	1	+	0	gene_id=LAMP3;
JH602043	splign	CDS	73283919	73284089	1	+	0	gene_id=LAMP3;
JH602043	splign	CDS	73297057	73297190	1	+	0	gene_id=LAMP3;
JH602053	splign	exon	25984825	25985231	0.995	+	0	gene_id=FAM20C;
JH602053	splign	exon	25986914	25987092	1	+	0	gene_id=FAM20C;
JH602053	splign	exon	25994502	25994580	1	+	0	gene_id=FAM20C;
JH602053	splign	exon	26021890	26021982	1	+	0	gene_id=FAM20C;
JH602053	splign	exon	26023292	26023407	1	+	0	gene_id=FAM20C;
JH602053	splign	exon	26028717	26028897	1	+	0	gene_id=FAM20C;
JH602053	splign	exon	26029437	26029546	1	+	0	gene_id=FAM20C;
JH602053	splign	exon	26029692	26029773	1	+	0	gene_id=FAM20C;
JH602053	splign	exon	26030227	26030286	1	+	0	gene_id=FAM20C;
JH602053	splign	exon	26031139	26032088	1	+	0	gene_id=FAM20C;
JH602053	splign	CDS	25984903	25985231	0.995	+	0	gene_id=FAM20C;
JH602053	splign	CDS	25986914	25987092	1	+	0	gene_id=FAM20C;
JH602053	splign	CDS	25994502	25994580	1	+	0	gene_id=FAM20C;
JH602053	splign	CDS	26021890	26021982	1	+	0	gene_id=FAM20C;
JH602053	splign	CDS	26023292	26023407	1	+	0	gene_id=FAM20C;
JH602053	splign	CDS	26028717	26028897	1	+	0	gene_id=FAM20C;
JH602053	splign	CDS	26029437	26029546	1	+	0	gene_id=FAM20C;
JH602053	splign	CDS	26029692	26029773	1	+	0	gene_id=FAM20C;
JH602053	splign	CDS	26030227	26030286	1	+	0	gene_id=FAM20C;
JH602053	splign	CDS	26031139	26031388	1	+	0	gene_id=FAM20C;
JH602240	splign	exon	903324	903659	1	-	0	gene_id=ROBO4;
JH602240	splign	exon	902590	902916	1	-	0	gene_id=ROBO4;
JH602240	splign	exon	902183	902340	1	-	0	gene_id=ROBO4;
JH602240	splign	exon	901870	901990	1	-	0	gene_id=ROBO4;
JH602240	splign	exon	901467	901594	1	-	0	gene_id=ROBO4;
JH602240	splign	exon	901149	901377	1	-	0	gene_id=ROBO4;
JH602240	splign	exon	900782	900894	1	-	0	gene_id=ROBO4;
JH602240	splign	exon	899980	900087	1	-	0	gene_id=ROBO4;
JH602240	splign	exon	899585	899765	1	-	0	gene_id=ROBO4;
JH602240	splign	exon	899419	899461	1	-	0	gene_id=ROBO4;
JH602240	splign	exon	897276	897412	1	-	0	gene_id=ROBO4;
JH602240	splign	exon	896918	897181	1	-	0	gene_id=ROBO4;
JH602240	splign	exon	893091	893198	1	-	0	gene_id=ROBO4;
JH602240	splign	exon	892762	892900	1	-	0	gene_id=ROBO4;
JH602240	splign	exon	892429	892599	0.994	-	0	gene_id=ROBO4;
JH602240	splign	exon	891972	892330	1	-	0	gene_id=ROBO4;
JH602240	splign	exon	889662	889697	1	-	0	gene_id=ROBO4;
JH602240	splign	exon	889042	889395	1	-	0	gene_id=ROBO4;
JH602240	splign	CDS	903324	903393	1	-	0	gene_id=ROBO4;
JH602240	splign	CDS	902590	902916	1	-	0	gene_id=ROBO4;
JH602240	splign	CDS	902183	902340	1	-	0	gene_id=ROBO4;
JH602240	splign	CDS	901870	901990	1	-	0	gene_id=ROBO4;
JH602240	splign	CDS	901467	901594	1	-	0	gene_id=ROBO4;
JH602240	splign	CDS	901149	901377	1	-	0	gene_id=ROBO4;
JH602240	splign	CDS	900782	900894	1	-	0	gene_id=ROBO4;
JH602240	splign	CDS	899980	900087	1	-	0	gene_id=ROBO4;
JH602240	splign	CDS	899585	899765	1	-	0	gene_id=ROBO4;
JH602240	splign	CDS	899419	899461	1	-	0	gene_id=ROBO4;
JH602240	splign	CDS	897276	897412	1	-	0	gene_id=ROBO4;
JH602240	splign	CDS	896918	897181	1	-	0	gene_id=ROBO4;
JH602240	splign	CDS	893091	893198	1	-	0	gene_id=ROBO4;
JH602240	splign	CDS	892762	892900	1	-	0	gene_id=ROBO4;
JH602240	splign	CDS	892429	892599	0.994	-	0	gene_id=ROBO4;
JH602240	splign	CDS	891972	892330	1	-	0	gene_id=ROBO4;
JH602240	splign	CDS	889694	889697	1	-	0	gene_id=ROBO4;
JH602047	splign	exon	8513538	8513927	1	+	0	gene_id=BDKRB2;
JH602047	splign	exon	8532101	8532213	1	+	0	gene_id=BDKRB2;
JH602047	splign	exon	8534940	8537076	1	+	0	gene_id=BDKRB2;
JH602047	splign	CDS	8532140	8532213	1	+	0	gene_id=BDKRB2;
JH602047	splign	CDS	8534940	8536074	1	+	0	gene_id=BDKRB2;
JH602050	splign	exon	28367703	28367806	0.962	+	0	gene_id=FAM204A;
JH602050	splign	exon	28372606	28372863	1	+	0	gene_id=FAM204A;
JH602050	splign	exon	28378566	28378807	1	+	0	gene_id=FAM204A;
JH602050	splign	exon	28379294	28379381	1	+	0	gene_id=FAM204A;
JH602050	splign	exon	28379517	28379547	1	+	0	gene_id=FAM204A;
JH602050	splign	exon	28379726	28379825	1	+	0	gene_id=FAM204A;
JH602050	splign	exon	28386177	28386266	1	+	0	gene_id=FAM204A;
JH602050	splign	exon	28400754	28400860	1	+	0	gene_id=FAM204A;
JH602050	splign	exon	28401151	28401802	1	+	0	gene_id=FAM204A;
JH602050	splign	CDS	28372803	28372863	1	+	0	gene_id=FAM204A;
JH602050	splign	CDS	28378566	28378807	1	+	0	gene_id=FAM204A;
JH602050	splign	CDS	28379294	28379381	1	+	0	gene_id=FAM204A;
JH602050	splign	CDS	28379517	28379547	1	+	0	gene_id=FAM204A;
JH602050	splign	CDS	28379726	28379825	1	+	0	gene_id=FAM204A;
JH602050	splign	CDS	28386177	28386266	1	+	0	gene_id=FAM204A;
JH602050	splign	CDS	28400754	28400860	1	+	0	gene_id=FAM204A;
JH602050	splign	CDS	28401151	28401202	1	+	0	gene_id=FAM204A;
JH602207	splign	exon	12637	12710	1	+	0	gene_id=CSK;
JH602207	splign	exon	24592	24671	1	+	0	gene_id=CSK;
JH602207	splign	exon	25302	25415	1	+	0	gene_id=CSK;
JH602207	splign	exon	25526	25638	1	+	0	gene_id=CSK;
JH602207	splign	exon	25924	26143	1	+	0	gene_id=CSK;
JH602207	splign	exon	26731	26824	1	+	0	gene_id=CSK;
JH602207	splign	exon	26941	27006	1	+	0	gene_id=CSK;
JH602207	splign	exon	27079	27178	1	+	0	gene_id=CSK;
JH602207	splign	exon	27267	27357	1	+	0	gene_id=CSK;
JH602207	splign	exon	27835	27908	1	+	0	gene_id=CSK;
JH602207	splign	exon	28007	28202	1	+	0	gene_id=CSK;
JH602207	splign	exon	28307	28393	1	+	0	gene_id=CSK;
JH602207	splign	exon	28552	29418	1	+	0	gene_id=CSK;
JH602207	splign	CDS	24657	24671	1	+	0	gene_id=CSK;
JH602207	splign	CDS	25302	25415	1	+	0	gene_id=CSK;
JH602207	splign	CDS	25526	25638	1	+	0	gene_id=CSK;
JH602207	splign	CDS	25924	26143	1	+	0	gene_id=CSK;
JH602207	splign	CDS	26731	26824	1	+	0	gene_id=CSK;
JH602207	splign	CDS	26941	27006	1	+	0	gene_id=CSK;
JH602207	splign	CDS	27079	27178	1	+	0	gene_id=CSK;
JH602207	splign	CDS	27267	27357	1	+	0	gene_id=CSK;
JH602207	splign	CDS	27835	27908	1	+	0	gene_id=CSK;
JH602207	splign	CDS	28007	28202	1	+	0	gene_id=CSK;
JH602207	splign	CDS	28307	28393	1	+	0	gene_id=CSK;
JH602207	splign	CDS	28552	28734	1	+	0	gene_id=CSK;
JH602053	splign	exon	7003065	7003146	1	-	0	gene_id=ADCY1;
JH602053	splign	exon	6989473	6989622	1	-	0	gene_id=ADCY1;
JH602053	splign	exon	6976493	6976611	1	-	0	gene_id=ADCY1;
JH602053	splign	exon	6969625	6969736	1	-	0	gene_id=ADCY1;
JH602053	splign	exon	6960038	6960165	1	-	0	gene_id=ADCY1;
JH602053	splign	exon	6954876	6955034	1	-	0	gene_id=ADCY1;
JH602053	splign	exon	6954377	6954518	1	-	0	gene_id=ADCY1;
JH602053	splign	exon	6949347	6949502	0.994	-	0	gene_id=ADCY1;
JH602053	splign	exon	6940188	6940382	1	-	0	gene_id=ADCY1;
JH602053	splign	exon	6940004	6940101	1	-	0	gene_id=ADCY1;
JH602053	splign	exon	6938743	6938827	1	-	0	gene_id=ADCY1;
JH602053	splign	exon	6937397	6937486	1	-	0	gene_id=ADCY1;
JH602053	splign	exon	6936974	6937227	1	-	0	gene_id=ADCY1;
JH602053	splign	exon	6936599	6936725	1	-	0	gene_id=ADCY1;
JH602053	splign	exon	6928159	6928275	1	-	0	gene_id=ADCY1;
JH602053	splign	exon	6926600	6926746	1	-	0	gene_id=ADCY1;
JH602053	splign	exon	6925958	6926056	1	-	0	gene_id=ADCY1;
JH602053	splign	exon	6925427	6925541	1	-	0	gene_id=ADCY1;
JH602053	splign	exon	6924608	6924732	1	-	0	gene_id=ADCY1;
JH602053	splign	exon	6919355	6923181	0.999	-	0	gene_id=ADCY1;
JH602053	splign	CDS	7003065	7003145	1	-	0	gene_id=ADCY1;
JH602053	splign	CDS	6989473	6989622	1	-	0	gene_id=ADCY1;
JH602053	splign	CDS	6976493	6976611	1	-	0	gene_id=ADCY1;
JH602053	splign	CDS	6969625	6969736	1	-	0	gene_id=ADCY1;
JH602053	splign	CDS	6960038	6960165	1	-	0	gene_id=ADCY1;
JH602053	splign	CDS	6954876	6955034	1	-	0	gene_id=ADCY1;
JH602053	splign	CDS	6954377	6954518	1	-	0	gene_id=ADCY1;
JH602053	splign	CDS	6949347	6949502	0.994	-	0	gene_id=ADCY1;
JH602053	splign	CDS	6940188	6940382	1	-	0	gene_id=ADCY1;
JH602053	splign	CDS	6940004	6940101	1	-	0	gene_id=ADCY1;
JH602053	splign	CDS	6938743	6938827	1	-	0	gene_id=ADCY1;
JH602053	splign	CDS	6937397	6937486	1	-	0	gene_id=ADCY1;
JH602053	splign	CDS	6936974	6937227	1	-	0	gene_id=ADCY1;
JH602053	splign	CDS	6936599	6936725	1	-	0	gene_id=ADCY1;
JH602053	splign	CDS	6928159	6928275	1	-	0	gene_id=ADCY1;
JH602053	splign	CDS	6926600	6926746	1	-	0	gene_id=ADCY1;
JH602053	splign	CDS	6925958	6926056	1	-	0	gene_id=ADCY1;
JH602053	splign	CDS	6925427	6925541	1	-	0	gene_id=ADCY1;
JH602053	splign	CDS	6924608	6924732	1	-	0	gene_id=ADCY1;
JH602053	splign	CDS	6922879	6923181	0.999	-	0	gene_id=ADCY1;
JH602085	splign	exon	18767951	18768544	1	-	0	gene_id=MLLT11;
JH602085	splign	exon	18762109	18763410	1	-	0	gene_id=MLLT11;
JH602085	splign	CDS	18763139	18763408	1	-	0	gene_id=MLLT11;
JH602083	splign	exon	18047853	18047904	1	+	0	gene_id=TWSG1;
JH602083	splign	exon	18048776	18048935	1	+	0	gene_id=TWSG1;
JH602083	splign	exon	18069429	18069528	1	+	0	gene_id=TWSG1;
JH602083	splign	exon	18076117	18076383	1	+	0	gene_id=TWSG1;
JH602083	splign	exon	18078683	18078909	1	+	0	gene_id=TWSG1;
JH602083	splign	exon	18079816	18080662	0.999	+	0	gene_id=TWSG1;
JH602083	splign	CDS	18048813	18048935	1	+	0	gene_id=TWSG1;
JH602083	splign	CDS	18069429	18069528	1	+	0	gene_id=TWSG1;
JH602083	splign	CDS	18076117	18076383	1	+	0	gene_id=TWSG1;
JH602083	splign	CDS	18078683	18078864	1	+	0	gene_id=TWSG1;
JH602153	splign	exon	4809442	4809597	1	-	0	gene_id=ARAP2;
JH602153	splign	exon	4792293	4793333	0.999	-	0	gene_id=ARAP2;
JH602153	splign	exon	4780492	4780547	1	-	0	gene_id=ARAP2;
JH602153	splign	exon	4779413	4779489	1	-	0	gene_id=ARAP2;
JH602153	splign	exon	4778605	4778696	1	-	0	gene_id=ARAP2;
JH602153	splign	exon	4776716	4777069	1	-	0	gene_id=ARAP2;
JH602153	splign	exon	4762274	4762343	1	-	0	gene_id=ARAP2;
JH602153	splign	exon	4755873	4755993	1	-	0	gene_id=ARAP2;
JH602153	splign	exon	4751262	4751440	1	-	0	gene_id=ARAP2;
JH602153	splign	exon	4740201	4740316	1	-	0	gene_id=ARAP2;
JH602153	splign	exon	4737909	4738108	1	-	0	gene_id=ARAP2;
JH602153	splign	exon	4735495	4735580	1	-	0	gene_id=ARAP2;
JH602153	splign	exon	4734613	4734795	1	-	0	gene_id=ARAP2;
JH602153	splign	exon	4731691	4731865	1	-	0	gene_id=ARAP2;
JH602153	splign	exon	4731134	4731268	1	-	0	gene_id=ARAP2;
JH602153	splign	exon	4722274	4722418	1	-	0	gene_id=ARAP2;
JH602153	splign	exon	4719969	4720071	1	-	0	gene_id=ARAP2;
JH602153	splign	exon	4719130	4719328	1	-	0	gene_id=ARAP2;
JH602153	splign	exon	4718885	4718948	1	-	0	gene_id=ARAP2;
JH602153	splign	exon	4695324	4695487	1	-	0	gene_id=ARAP2;
JH602153	splign	exon	4690918	4691130	1	-	0	gene_id=ARAP2;
JH602153	splign	exon	4687670	4687775	1	-	0	gene_id=ARAP2;
JH602153	splign	exon	4684043	4684190	1	-	0	gene_id=ARAP2;
JH602153	splign	exon	4682508	4682576	1	-	0	gene_id=ARAP2;
JH602153	splign	exon	4679872	4679946	1	-	0	gene_id=ARAP2;
JH602153	splign	exon	4676575	4676692	1	-	0	gene_id=ARAP2;
JH602153	splign	exon	4668652	4668780	1	-	0	gene_id=ARAP2;
JH602153	splign	exon	4658918	4659045	1	-	0	gene_id=ARAP2;
JH602153	splign	exon	4651609	4651691	1	-	0	gene_id=ARAP2;
JH602153	splign	exon	4650035	4650070	1	-	0	gene_id=ARAP2;
JH602153	splign	exon	4648106	4648169	1	-	0	gene_id=ARAP2;
JH602153	splign	exon	4642754	4642888	1	-	0	gene_id=ARAP2;
JH602153	splign	exon	4634254	4636201	0.999	-	0	gene_id=ARAP2;
JH602153	splign	CDS	4792293	4793179	0.999	-	0	gene_id=ARAP2;
JH602153	splign	CDS	4780492	4780547	1	-	0	gene_id=ARAP2;
JH602153	splign	CDS	4779413	4779489	1	-	0	gene_id=ARAP2;
JH602153	splign	CDS	4778605	4778696	1	-	0	gene_id=ARAP2;
JH602153	splign	CDS	4776716	4777069	1	-	0	gene_id=ARAP2;
JH602153	splign	CDS	4762274	4762343	1	-	0	gene_id=ARAP2;
JH602153	splign	CDS	4755873	4755993	1	-	0	gene_id=ARAP2;
JH602153	splign	CDS	4751262	4751440	1	-	0	gene_id=ARAP2;
JH602153	splign	CDS	4740201	4740316	1	-	0	gene_id=ARAP2;
JH602153	splign	CDS	4737909	4738108	1	-	0	gene_id=ARAP2;
JH602153	splign	CDS	4735495	4735580	1	-	0	gene_id=ARAP2;
JH602153	splign	CDS	4734613	4734795	1	-	0	gene_id=ARAP2;
JH602153	splign	CDS	4731691	4731865	1	-	0	gene_id=ARAP2;
JH602153	splign	CDS	4731134	4731268	1	-	0	gene_id=ARAP2;
JH602153	splign	CDS	4722274	4722418	1	-	0	gene_id=ARAP2;
JH602153	splign	CDS	4719969	4720071	1	-	0	gene_id=ARAP2;
JH602153	splign	CDS	4719130	4719328	1	-	0	gene_id=ARAP2;
JH602153	splign	CDS	4718885	4718948	1	-	0	gene_id=ARAP2;
JH602153	splign	CDS	4695324	4695487	1	-	0	gene_id=ARAP2;
JH602153	splign	CDS	4690918	4691130	1	-	0	gene_id=ARAP2;
JH602153	splign	CDS	4687670	4687775	1	-	0	gene_id=ARAP2;
JH602153	splign	CDS	4684043	4684190	1	-	0	gene_id=ARAP2;
JH602153	splign	CDS	4682508	4682576	1	-	0	gene_id=ARAP2;
JH602153	splign	CDS	4679872	4679946	1	-	0	gene_id=ARAP2;
JH602153	splign	CDS	4676575	4676692	1	-	0	gene_id=ARAP2;
JH602153	splign	CDS	4668652	4668780	1	-	0	gene_id=ARAP2;
JH602153	splign	CDS	4658918	4659045	1	-	0	gene_id=ARAP2;
JH602153	splign	CDS	4651609	4651691	1	-	0	gene_id=ARAP2;
JH602153	splign	CDS	4650035	4650070	1	-	0	gene_id=ARAP2;
JH602153	splign	CDS	4648106	4648169	1	-	0	gene_id=ARAP2;
JH602153	splign	CDS	4642754	4642888	1	-	0	gene_id=ARAP2;
JH602153	splign	CDS	4635818	4636201	0.999	-	0	gene_id=ARAP2;
JH602115	splign	exon	10172154	10172331	1	+	0	gene_id=METTL1;
JH602115	splign	exon	10173003	10173166	1	+	0	gene_id=METTL1;
JH602115	splign	exon	10174242	10174426	1	+	0	gene_id=METTL1;
JH602115	splign	exon	10174517	10174630	1	+	0	gene_id=METTL1;
JH602115	splign	exon	10174765	10174866	1	+	0	gene_id=METTL1;
JH602115	splign	exon	10175029	10175679	0.998	+	0	gene_id=METTL1;
JH602115	splign	CDS	10172156	10172331	1	+	0	gene_id=METTL1;
JH602115	splign	CDS	10173003	10173166	1	+	0	gene_id=METTL1;
JH602115	splign	CDS	10174242	10174426	1	+	0	gene_id=METTL1;
JH602115	splign	CDS	10174517	10174630	1	+	0	gene_id=METTL1;
JH602115	splign	CDS	10174765	10174866	1	+	0	gene_id=METTL1;
JH602115	splign	CDS	10175029	10175184	0.998	+	0	gene_id=METTL1;
JH602051	splign	exon	514115	514189	0.987	+	0	gene_id=VSNL1;
JH602051	splign	exon	557680	557846	1	+	0	gene_id=VSNL1;
JH602051	splign	exon	606483	606698	1	+	0	gene_id=VSNL1;
JH602051	splign	exon	610031	610283	1	+	0	gene_id=VSNL1;
JH602051	splign	CDS	557685	557846	1	+	0	gene_id=VSNL1;
JH602051	splign	CDS	606483	606698	1	+	0	gene_id=VSNL1;
JH602051	splign	CDS	610031	610228	1	+	0	gene_id=VSNL1;
JH602059	splign	exon	6329916	6330201	1	-	0	gene_id=CENPN;
JH602059	splign	exon	6323538	6323718	1	-	0	gene_id=CENPN;
JH602059	splign	exon	6320720	6320765	1	-	0	gene_id=CENPN;
JH602059	splign	exon	6319721	6319780	1	-	0	gene_id=CENPN;
JH602059	splign	exon	6319372	6319448	1	-	0	gene_id=CENPN;
JH602059	splign	exon	6317205	6317381	1	-	0	gene_id=CENPN;
JH602059	splign	exon	6315251	6315352	1	-	0	gene_id=CENPN;
JH602059	splign	exon	6313711	6313774	1	-	0	gene_id=CENPN;
JH602059	splign	exon	6312402	6312514	1	-	0	gene_id=CENPN;
JH602059	splign	exon	6310164	6310290	1	-	0	gene_id=CENPN;
JH602059	splign	exon	6309200	6309911	1	-	0	gene_id=CENPN;
JH602059	splign	CDS	6323538	6323708	1	-	0	gene_id=CENPN;
JH602059	splign	CDS	6320720	6320765	1	-	0	gene_id=CENPN;
JH602059	splign	CDS	6319721	6319780	1	-	0	gene_id=CENPN;
JH602059	splign	CDS	6319372	6319448	1	-	0	gene_id=CENPN;
JH602059	splign	CDS	6317205	6317381	1	-	0	gene_id=CENPN;
JH602059	splign	CDS	6315251	6315352	1	-	0	gene_id=CENPN;
JH602059	splign	CDS	6313711	6313774	1	-	0	gene_id=CENPN;
JH602059	splign	CDS	6312402	6312514	1	-	0	gene_id=CENPN;
JH602059	splign	CDS	6310164	6310290	1	-	0	gene_id=CENPN;
JH602059	splign	CDS	6309829	6309911	1	-	0	gene_id=CENPN;
JH602043	splign	exon	29353983	29354266	1	+	0	gene_id=AADAC;
JH602043	splign	exon	29356955	29357177	0.996	+	0	gene_id=AADAC;
JH602043	splign	exon	29360735	29360804	1	+	0	gene_id=AADAC;
JH602043	splign	exon	29362996	29363167	1	+	0	gene_id=AADAC;
JH602043	splign	exon	29364572	29365412	0.996	+	0	gene_id=AADAC;
JH602043	splign	CDS	29354129	29354266	1	+	0	gene_id=AADAC;
JH602043	splign	CDS	29356955	29357177	0.996	+	0	gene_id=AADAC;
JH602043	splign	CDS	29360735	29360804	1	+	0	gene_id=AADAC;
JH602043	splign	CDS	29362996	29363167	1	+	0	gene_id=AADAC;
JH602043	splign	CDS	29364572	29365168	0.996	+	0	gene_id=AADAC;
JH602061	splign	exon	4902843	4903016	1	+	0	gene_id=KPNA3;
JH602061	splign	exon	4932017	4932061	1	+	0	gene_id=KPNA3;
JH602061	splign	exon	4939357	4939446	1	+	0	gene_id=KPNA3;
JH602061	splign	exon	4939633	4939662	1	+	0	gene_id=KPNA3;
JH602061	splign	exon	4939786	4939838	1	+	0	gene_id=KPNA3;
JH602061	splign	exon	4940602	4940697	1	+	0	gene_id=KPNA3;
JH602061	splign	exon	4944226	4944311	1	+	0	gene_id=KPNA3;
JH602061	splign	exon	4946666	4946752	1	+	0	gene_id=KPNA3;
JH602061	splign	exon	4947107	4947276	1	+	0	gene_id=KPNA3;
JH602061	splign	exon	4948623	4948667	1	+	0	gene_id=KPNA3;
JH602061	splign	exon	4952381	4952512	1	+	0	gene_id=KPNA3;
JH602061	splign	exon	4953494	4953622	1	+	0	gene_id=KPNA3;
JH602061	splign	exon	4956070	4956174	1	+	0	gene_id=KPNA3;
JH602061	splign	exon	4956267	4956338	1	+	0	gene_id=KPNA3;
JH602061	splign	exon	4956484	4956646	1	+	0	gene_id=KPNA3;
JH602061	splign	exon	4958060	4958154	1	+	0	gene_id=KPNA3;
JH602061	splign	exon	4958606	4961200	0.999	+	0	gene_id=KPNA3;
JH602061	splign	CDS	4902948	4903016	1	+	0	gene_id=KPNA3;
JH602061	splign	CDS	4932017	4932061	1	+	0	gene_id=KPNA3;
JH602061	splign	CDS	4939357	4939446	1	+	0	gene_id=KPNA3;
JH602061	splign	CDS	4939633	4939662	1	+	0	gene_id=KPNA3;
JH602061	splign	CDS	4939786	4939838	1	+	0	gene_id=KPNA3;
JH602061	splign	CDS	4940602	4940697	1	+	0	gene_id=KPNA3;
JH602061	splign	CDS	4944226	4944311	1	+	0	gene_id=KPNA3;
JH602061	splign	CDS	4946666	4946752	1	+	0	gene_id=KPNA3;
JH602061	splign	CDS	4947107	4947276	1	+	0	gene_id=KPNA3;
JH602061	splign	CDS	4948623	4948667	1	+	0	gene_id=KPNA3;
JH602061	splign	CDS	4952381	4952512	1	+	0	gene_id=KPNA3;
JH602061	splign	CDS	4953494	4953622	1	+	0	gene_id=KPNA3;
JH602061	splign	CDS	4956070	4956174	1	+	0	gene_id=KPNA3;
JH602061	splign	CDS	4956267	4956338	1	+	0	gene_id=KPNA3;
JH602061	splign	CDS	4956484	4956646	1	+	0	gene_id=KPNA3;
JH602061	splign	CDS	4958060	4958154	1	+	0	gene_id=KPNA3;
JH602061	splign	CDS	4958606	4958704	0.999	+	0	gene_id=KPNA3;
JH602107	splign	exon	10361910	10362122	1	+	0	gene_id=TBCB;
JH602107	splign	exon	10362502	10362645	1	+	0	gene_id=TBCB;
JH602107	splign	exon	10366178	10366274	1	+	0	gene_id=TBCB;
JH602107	splign	exon	10367124	10367315	1	+	0	gene_id=TBCB;
JH602107	splign	exon	10369739	10369811	1	+	0	gene_id=TBCB;
JH602107	splign	exon	10369948	10370226	1	+	0	gene_id=TBCB;
JH602107	splign	CDS	10362009	10362122	1	+	0	gene_id=TBCB;
JH602107	splign	CDS	10362502	10362645	1	+	0	gene_id=TBCB;
JH602107	splign	CDS	10366178	10366274	1	+	0	gene_id=TBCB;
JH602107	splign	CDS	10367124	10367315	1	+	0	gene_id=TBCB;
JH602107	splign	CDS	10369739	10369811	1	+	0	gene_id=TBCB;
JH602107	splign	CDS	10369948	10370062	1	+	0	gene_id=TBCB;
JH602141	splign	exon	7762467	7762751	1	-	0	gene_id=PTBP1;
JH602141	splign	exon	7760778	7760808	1	-	0	gene_id=PTBP1;
JH602141	splign	exon	7757478	7757553	1	-	0	gene_id=PTBP1;
JH602141	splign	exon	7756811	7757130	1	-	0	gene_id=PTBP1;
JH602141	splign	exon	7756562	7756732	1	-	0	gene_id=PTBP1;
JH602141	splign	exon	7756368	7756478	1	-	0	gene_id=PTBP1;
JH602141	splign	exon	7756123	7756297	1	-	0	gene_id=PTBP1;
JH602141	splign	exon	7755716	7755793	1	-	0	gene_id=PTBP1;
JH602141	splign	exon	7754754	7754902	1	-	0	gene_id=PTBP1;
JH602141	splign	exon	7753604	7753637	1	-	0	gene_id=PTBP1;
JH602141	splign	exon	7753098	7753190	1	-	0	gene_id=PTBP1;
JH602141	splign	exon	7752804	7753020	1	-	0	gene_id=PTBP1;
JH602141	splign	exon	7751950	7752027	1	-	0	gene_id=PTBP1;
JH602141	splign	exon	7750323	7751868	1	-	0	gene_id=PTBP1;
JH602141	splign	CDS	7762467	7762474	1	-	0	gene_id=PTBP1;
JH602141	splign	CDS	7760778	7760808	1	-	0	gene_id=PTBP1;
JH602141	splign	CDS	7757478	7757553	1	-	0	gene_id=PTBP1;
JH602141	splign	CDS	7756811	7757130	1	-	0	gene_id=PTBP1;
JH602141	splign	CDS	7756562	7756732	1	-	0	gene_id=PTBP1;
JH602141	splign	CDS	7756368	7756478	1	-	0	gene_id=PTBP1;
JH602141	splign	CDS	7756123	7756297	1	-	0	gene_id=PTBP1;
JH602141	splign	CDS	7755716	7755793	1	-	0	gene_id=PTBP1;
JH602141	splign	CDS	7754754	7754902	1	-	0	gene_id=PTBP1;
JH602141	splign	CDS	7753604	7753637	1	-	0	gene_id=PTBP1;
JH602141	splign	CDS	7753098	7753190	1	-	0	gene_id=PTBP1;
JH602141	splign	CDS	7752804	7753020	1	-	0	gene_id=PTBP1;
JH602141	splign	CDS	7751950	7752027	1	-	0	gene_id=PTBP1;
JH602141	splign	CDS	7751736	7751868	1	-	0	gene_id=PTBP1;
JH602060	splign	exon	5893517	5893652	1	-	0	gene_id=NIPSNAP1;
JH602060	splign	exon	5887408	5887535	1	-	0	gene_id=NIPSNAP1;
JH602060	splign	exon	5887146	5887191	1	-	0	gene_id=NIPSNAP1;
JH602060	splign	exon	5886778	5886872	1	-	0	gene_id=NIPSNAP1;
JH602060	splign	exon	5881353	5881423	1	-	0	gene_id=NIPSNAP1;
JH602060	splign	exon	5881086	5881226	1	-	0	gene_id=NIPSNAP1;
JH602060	splign	exon	5880746	5880777	1	-	0	gene_id=NIPSNAP1;
JH602060	splign	exon	5880332	5880426	1	-	0	gene_id=NIPSNAP1;
JH602060	splign	exon	5878234	5878317	1	-	0	gene_id=NIPSNAP1;
JH602060	splign	exon	5875125	5876225	1	-	0	gene_id=NIPSNAP1;
JH602060	splign	CDS	5893517	5893620	1	-	0	gene_id=NIPSNAP1;
JH602060	splign	CDS	5887408	5887535	1	-	0	gene_id=NIPSNAP1;
JH602060	splign	CDS	5887146	5887191	1	-	0	gene_id=NIPSNAP1;
JH602060	splign	CDS	5886778	5886872	1	-	0	gene_id=NIPSNAP1;
JH602060	splign	CDS	5881353	5881423	1	-	0	gene_id=NIPSNAP1;
JH602060	splign	CDS	5881086	5881226	1	-	0	gene_id=NIPSNAP1;
JH602060	splign	CDS	5880746	5880777	1	-	0	gene_id=NIPSNAP1;
JH602060	splign	CDS	5880332	5880426	1	-	0	gene_id=NIPSNAP1;
JH602060	splign	CDS	5878234	5878317	1	-	0	gene_id=NIPSNAP1;
JH602060	splign	CDS	5876161	5876225	1	-	0	gene_id=NIPSNAP1;
JH602115	splign	exon	12134692	12135032	1	+	0	gene_id=WIBG;
JH602115	splign	exon	12135518	12136468	1	+	0	gene_id=WIBG;
JH602115	splign	CDS	12134842	12135032	1	+	0	gene_id=WIBG;
JH602115	splign	CDS	12135518	12136001	1	+	0	gene_id=WIBG;
JH602079	splign	exon	21909737	21910687	0.997	-	0	gene_id=LRRC56;
JH602079	splign	exon	21907735	21907809	1	-	0	gene_id=LRRC56;
JH602079	splign	exon	21906183	21906230	1	-	0	gene_id=LRRC56;
JH602079	splign	exon	21900427	21900492	1	-	0	gene_id=LRRC56;
JH602079	splign	exon	21900157	21900357	0.995	-	0	gene_id=LRRC56;
JH602079	splign	exon	21899333	21899516	1	-	0	gene_id=LRRC56;
JH602079	splign	exon	21898837	21898989	1	-	0	gene_id=LRRC56;
JH602079	splign	exon	21898695	21898759	1	-	0	gene_id=LRRC56;
JH602079	splign	exon	21898376	21898515	1	-	0	gene_id=LRRC56;
JH602079	splign	exon	21898075	21898184	1	-	0	gene_id=LRRC56;
JH602079	splign	exon	21896808	21897239	1	-	0	gene_id=LRRC56;
JH602079	splign	CDS	21909737	21910096	0.997	-	0	gene_id=LRRC56;
JH602079	splign	CDS	21907735	21907809	1	-	0	gene_id=LRRC56;
JH602079	splign	CDS	21906183	21906230	1	-	0	gene_id=LRRC56;
JH602079	splign	CDS	21900427	21900492	1	-	0	gene_id=LRRC56;
JH602079	splign	CDS	21900157	21900357	0.995	-	0	gene_id=LRRC56;
JH602079	splign	CDS	21899333	21899516	1	-	0	gene_id=LRRC56;
JH602079	splign	CDS	21898837	21898989	1	-	0	gene_id=LRRC56;
JH602079	splign	CDS	21898695	21898759	1	-	0	gene_id=LRRC56;
JH602079	splign	CDS	21898376	21898515	1	-	0	gene_id=LRRC56;
JH602079	splign	CDS	21898075	21898184	1	-	0	gene_id=LRRC56;
JH602079	splign	CDS	21896944	21897239	1	-	0	gene_id=LRRC56;
JH602129	splign	exon	1345006	1345123	1	+	0	gene_id=SLC11A2;
JH602129	splign	exon	1360106	1360177	1	+	0	gene_id=SLC11A2;
JH602129	splign	exon	1361576	1361724	1	+	0	gene_id=SLC11A2;
JH602129	splign	exon	1362246	1362371	1	+	0	gene_id=SLC11A2;
JH602129	splign	exon	1362730	1362849	1	+	0	gene_id=SLC11A2;
JH602129	splign	exon	1364881	1364987	1	+	0	gene_id=SLC11A2;
JH602129	splign	exon	1365501	1365571	1	+	0	gene_id=SLC11A2;
JH602129	splign	exon	1365673	1365740	1	+	0	gene_id=SLC11A2;
JH602129	splign	exon	1367608	1367763	1	+	0	gene_id=SLC11A2;
JH602129	splign	exon	1368467	1368625	1	+	0	gene_id=SLC11A2;
JH602129	splign	exon	1369619	1369705	1	+	0	gene_id=SLC11A2;
JH602129	splign	exon	1370430	1370549	1	+	0	gene_id=SLC11A2;
JH602129	splign	exon	1370696	1370845	1	+	0	gene_id=SLC11A2;
JH602129	splign	exon	1373328	1373401	1	+	0	gene_id=SLC11A2;
JH602129	splign	exon	1373984	1374137	1	+	0	gene_id=SLC11A2;
JH602129	splign	exon	1376007	1376210	1	+	0	gene_id=SLC11A2;
JH602129	splign	exon	1376391	1378494	0.999	+	0	gene_id=SLC11A2;
JH602129	splign	CDS	1360144	1360177	1	+	0	gene_id=SLC11A2;
JH602129	splign	CDS	1361576	1361724	1	+	0	gene_id=SLC11A2;
JH602129	splign	CDS	1362246	1362371	1	+	0	gene_id=SLC11A2;
JH602129	splign	CDS	1362730	1362849	1	+	0	gene_id=SLC11A2;
JH602129	splign	CDS	1364881	1364987	1	+	0	gene_id=SLC11A2;
JH602129	splign	CDS	1365501	1365571	1	+	0	gene_id=SLC11A2;
JH602129	splign	CDS	1365673	1365740	1	+	0	gene_id=SLC11A2;
JH602129	splign	CDS	1367608	1367763	1	+	0	gene_id=SLC11A2;
JH602129	splign	CDS	1368467	1368625	1	+	0	gene_id=SLC11A2;
JH602129	splign	CDS	1369619	1369705	1	+	0	gene_id=SLC11A2;
JH602129	splign	CDS	1370430	1370549	1	+	0	gene_id=SLC11A2;
JH602129	splign	CDS	1370696	1370845	1	+	0	gene_id=SLC11A2;
JH602129	splign	CDS	1373328	1373401	1	+	0	gene_id=SLC11A2;
JH602129	splign	CDS	1373984	1374137	1	+	0	gene_id=SLC11A2;
JH602129	splign	CDS	1376007	1376117	1	+	0	gene_id=SLC11A2;
JH602054	splign	exon	25183327	25183399	1	+	0	gene_id=GNAS;
JH602054	splign	exon	25186339	25186383	1	+	0	gene_id=GNAS;
JH602054	splign	exon	25190481	25190535	1	+	0	gene_id=GNAS;
JH602054	splign	exon	25190619	25190738	1	+	0	gene_id=GNAS;
JH602054	splign	exon	25192353	25192450	1	+	0	gene_id=GNAS;
JH602054	splign	exon	25195249	25195303	1	+	0	gene_id=GNAS;
JH602054	splign	exon	25195428	25195501	1	+	0	gene_id=GNAS;
JH602054	splign	exon	25195612	25195670	1	+	0	gene_id=GNAS;
JH602054	splign	exon	25195763	25195883	1	+	0	gene_id=GNAS;
JH602054	splign	exon	25196058	25196188	1	+	0	gene_id=GNAS;
JH602054	splign	exon	25196420	25196487	1	+	0	gene_id=GNAS;
JH602054	splign	exon	25196734	25197183	0.996	+	0	gene_id=GNAS;
JH602054	splign	CDS	25183327	25183399	1	+	0	gene_id=GNAS;
JH602054	splign	CDS	25186339	25186383	1	+	0	gene_id=GNAS;
JH602054	splign	CDS	25190481	25190535	1	+	0	gene_id=GNAS;
JH602054	splign	CDS	25190619	25190738	1	+	0	gene_id=GNAS;
JH602054	splign	CDS	25192353	25192450	1	+	0	gene_id=GNAS;
JH602054	splign	CDS	25195249	25195303	1	+	0	gene_id=GNAS;
JH602054	splign	CDS	25195428	25195501	1	+	0	gene_id=GNAS;
JH602054	splign	CDS	25195612	25195670	1	+	0	gene_id=GNAS;
JH602054	splign	CDS	25195763	25195883	1	+	0	gene_id=GNAS;
JH602054	splign	CDS	25196058	25196188	1	+	0	gene_id=GNAS;
JH602054	splign	CDS	25196420	25196487	1	+	0	gene_id=GNAS;
JH602054	splign	CDS	25196734	25196880	0.996	+	0	gene_id=GNAS;
JH602088	splign	exon	787192	788243	1	-	0	gene_id=ANKRD16;
JH602088	splign	exon	785802	786022	1	-	0	gene_id=ANKRD16;
JH602088	splign	exon	783466	783508	1	-	0	gene_id=ANKRD16;
JH602088	splign	exon	779835	779943	1	-	0	gene_id=ANKRD16;
JH602088	splign	exon	779213	779374	1	-	0	gene_id=ANKRD16;
JH602088	splign	exon	776565	776643	1	-	0	gene_id=ANKRD16;
JH602088	splign	exon	772445	773062	1	-	0	gene_id=ANKRD16;
JH602088	splign	CDS	787192	787559	1	-	0	gene_id=ANKRD16;
JH602088	splign	CDS	785802	786022	1	-	0	gene_id=ANKRD16;
JH602088	splign	CDS	783466	783508	1	-	0	gene_id=ANKRD16;
JH602088	splign	CDS	779835	779943	1	-	0	gene_id=ANKRD16;
JH602088	splign	CDS	779213	779374	1	-	0	gene_id=ANKRD16;
JH602088	splign	CDS	776565	776643	1	-	0	gene_id=ANKRD16;
JH602088	splign	CDS	772932	773062	1	-	0	gene_id=ANKRD16;
JH602046	splign	exon	41071290	41071390	1	-	0	gene_id=ANXA6;
JH602046	splign	exon	41061725	41061768	1	-	0	gene_id=ANXA6;
JH602046	splign	exon	41054987	41055077	1	-	0	gene_id=ANXA6;
JH602046	splign	exon	41054157	41054251	1	-	0	gene_id=ANXA6;
JH602046	splign	exon	41053623	41053736	1	-	0	gene_id=ANXA6;
JH602046	splign	exon	41052348	41052438	1	-	0	gene_id=ANXA6;
JH602046	splign	exon	41051459	41051538	1	-	0	gene_id=ANXA6;
JH602046	splign	exon	41050586	41050642	1	-	0	gene_id=ANXA6;
JH602046	splign	exon	41049602	41049695	1	-	0	gene_id=ANXA6;
JH602046	splign	exon	41049091	41049186	1	-	0	gene_id=ANXA6;
JH602046	splign	exon	41047880	41047938	1	-	0	gene_id=ANXA6;
JH602046	splign	exon	41046842	41046964	1	-	0	gene_id=ANXA6;
JH602046	splign	exon	41045283	41045341	1	-	0	gene_id=ANXA6;
JH602046	splign	exon	41044156	41044234	1	-	0	gene_id=ANXA6;
JH602046	splign	exon	41042390	41042471	1	-	0	gene_id=ANXA6;
JH602046	splign	exon	41041295	41041389	1	-	0	gene_id=ANXA6;
JH602046	splign	exon	41040872	41040985	1	-	0	gene_id=ANXA6;
JH602046	splign	exon	41040679	41040769	1	-	0	gene_id=ANXA6;
JH602046	splign	exon	41039921	41040000	1	-	0	gene_id=ANXA6;
JH602046	splign	exon	41039442	41039495	1	-	0	gene_id=ANXA6;
JH602046	splign	exon	41033565	41033582	1	-	0	gene_id=ANXA6;
JH602046	splign	exon	41032631	41032724	1	-	0	gene_id=ANXA6;
JH602046	splign	exon	41031308	41031403	1	-	0	gene_id=ANXA6;
JH602046	splign	exon	41028603	41028661	1	-	0	gene_id=ANXA6;
JH602046	splign	exon	41026989	41027111	1	-	0	gene_id=ANXA6;
JH602046	splign	exon	41024514	41024998	1	-	0	gene_id=ANXA6;
JH602046	splign	CDS	41061725	41061742	1	-	0	gene_id=ANXA6;
JH602046	splign	CDS	41054987	41055077	1	-	0	gene_id=ANXA6;
JH602046	splign	CDS	41054157	41054251	1	-	0	gene_id=ANXA6;
JH602046	splign	CDS	41053623	41053736	1	-	0	gene_id=ANXA6;
JH602046	splign	CDS	41052348	41052438	1	-	0	gene_id=ANXA6;
JH602046	splign	CDS	41051459	41051538	1	-	0	gene_id=ANXA6;
JH602046	splign	CDS	41050586	41050642	1	-	0	gene_id=ANXA6;
JH602046	splign	CDS	41049602	41049695	1	-	0	gene_id=ANXA6;
JH602046	splign	CDS	41049091	41049186	1	-	0	gene_id=ANXA6;
JH602046	splign	CDS	41047880	41047938	1	-	0	gene_id=ANXA6;
JH602046	splign	CDS	41046842	41046964	1	-	0	gene_id=ANXA6;
JH602046	splign	CDS	41045283	41045341	1	-	0	gene_id=ANXA6;
JH602046	splign	CDS	41044156	41044234	1	-	0	gene_id=ANXA6;
JH602046	splign	CDS	41042390	41042471	1	-	0	gene_id=ANXA6;
JH602046	splign	CDS	41041295	41041389	1	-	0	gene_id=ANXA6;
JH602046	splign	CDS	41040872	41040985	1	-	0	gene_id=ANXA6;
JH602046	splign	CDS	41040679	41040769	1	-	0	gene_id=ANXA6;
JH602046	splign	CDS	41039921	41040000	1	-	0	gene_id=ANXA6;
JH602046	splign	CDS	41039442	41039495	1	-	0	gene_id=ANXA6;
JH602046	splign	CDS	41033565	41033582	1	-	0	gene_id=ANXA6;
JH602046	splign	CDS	41032631	41032724	1	-	0	gene_id=ANXA6;
JH602046	splign	CDS	41031308	41031403	1	-	0	gene_id=ANXA6;
JH602046	splign	CDS	41028603	41028661	1	-	0	gene_id=ANXA6;
JH602046	splign	CDS	41026989	41027111	1	-	0	gene_id=ANXA6;
JH602046	splign	CDS	41024939	41024998	1	-	0	gene_id=ANXA6;
JH602043	splign	exon	70801135	70801431	1	+	0	gene_id=TRA2B;
JH602043	splign	exon	70812402	70812535	1	+	0	gene_id=TRA2B;
JH602043	splign	exon	70813499	70813661	1	+	0	gene_id=TRA2B;
JH602043	splign	exon	70815649	70815837	1	+	0	gene_id=TRA2B;
JH602043	splign	exon	70817567	70817682	1	+	0	gene_id=TRA2B;
JH602043	splign	exon	70818867	70818950	1	+	0	gene_id=TRA2B;
JH602043	splign	exon	70820085	70820144	1	+	0	gene_id=TRA2B;
JH602043	splign	exon	70820509	70820582	1	+	0	gene_id=TRA2B;
JH602043	splign	exon	70821102	70821708	0.984	+	0	gene_id=TRA2B;
JH602043	splign	exon	70821872	70822183	0.997	+	0	gene_id=TRA2B;
JH602043	splign	CDS	70801396	70801431	1	+	0	gene_id=TRA2B;
JH602043	splign	CDS	70812402	70812535	1	+	0	gene_id=TRA2B;
JH602043	splign	CDS	70813499	70813661	1	+	0	gene_id=TRA2B;
JH602043	splign	CDS	70815649	70815837	1	+	0	gene_id=TRA2B;
JH602043	splign	CDS	70817567	70817682	1	+	0	gene_id=TRA2B;
JH602043	splign	CDS	70818867	70818950	1	+	0	gene_id=TRA2B;
JH602043	splign	CDS	70820085	70820144	1	+	0	gene_id=TRA2B;
JH602043	splign	CDS	70820509	70820582	1	+	0	gene_id=TRA2B;
JH602043	splign	CDS	70821102	70821112	0.984	+	0	gene_id=TRA2B;
JH602129	splign	exon	4484813	4484994	0.995	-	0	gene_id=SLC48A1;
JH602129	splign	exon	4479062	4479229	1	-	0	gene_id=SLC48A1;
JH602129	splign	exon	4476492	4478481	0.999	-	0	gene_id=SLC48A1;
JH602129	splign	CDS	4484813	4484948	0.995	-	0	gene_id=SLC48A1;
JH602129	splign	CDS	4479062	4479229	1	-	0	gene_id=SLC48A1;
JH602129	splign	CDS	4478345	4478481	0.999	-	0	gene_id=SLC48A1;
JH602067	splign	exon	24298915	24299148	1	-	0	gene_id=SKIV2L;
JH602067	splign	exon	24298758	24298867	1	-	0	gene_id=SKIV2L;
JH602067	splign	exon	24298549	24298666	1	-	0	gene_id=SKIV2L;
JH602067	splign	exon	24298348	24298462	1	-	0	gene_id=SKIV2L;
JH602067	splign	exon	24298158	24298232	1	-	0	gene_id=SKIV2L;
JH602067	splign	exon	24297895	24297948	1	-	0	gene_id=SKIV2L;
JH602067	splign	exon	24297624	24297814	1	-	0	gene_id=SKIV2L;
JH602067	splign	exon	24297371	24297493	1	-	0	gene_id=SKIV2L;
JH602067	splign	exon	24296995	24297140	1	-	0	gene_id=SKIV2L;
JH602067	splign	exon	24296476	24296622	1	-	0	gene_id=SKIV2L;
JH602067	splign	exon	24296312	24296396	1	-	0	gene_id=SKIV2L;
JH602067	splign	exon	24296050	24296156	1	-	0	gene_id=SKIV2L;
JH602067	splign	exon	24295654	24295800	1	-	0	gene_id=SKIV2L;
JH602067	splign	exon	24295484	24295580	1	-	0	gene_id=SKIV2L;
JH602067	splign	exon	24295143	24295355	1	-	0	gene_id=SKIV2L;
JH602067	splign	exon	24294950	24295060	1	-	0	gene_id=SKIV2L;
JH602067	splign	exon	24294006	24294236	1	-	0	gene_id=SKIV2L;
JH602067	splign	exon	24293511	24293648	1	-	0	gene_id=SKIV2L;
JH602067	splign	exon	24293239	24293376	0.993	-	0	gene_id=SKIV2L;
JH602067	splign	exon	24293013	24293117	1	-	0	gene_id=SKIV2L;
JH602067	splign	exon	24292611	24292764	0.994	-	0	gene_id=SKIV2L;
JH602067	splign	exon	24292396	24292522	1	-	0	gene_id=SKIV2L;
JH602067	splign	exon	24292035	24292245	1	-	0	gene_id=SKIV2L;
JH602067	splign	exon	24291820	24291930	1	-	0	gene_id=SKIV2L;
JH602067	splign	exon	24291520	24291738	1	-	0	gene_id=SKIV2L;
JH602067	splign	exon	24291217	24291357	1	-	0	gene_id=SKIV2L;
JH602067	splign	exon	24290883	24291125	1	-	0	gene_id=SKIV2L;
JH602067	splign	CDS	24298758	24298867	1	-	0	gene_id=SKIV2L;
JH602067	splign	CDS	24298549	24298666	1	-	0	gene_id=SKIV2L;
JH602067	splign	CDS	24298348	24298462	1	-	0	gene_id=SKIV2L;
JH602067	splign	CDS	24298158	24298232	1	-	0	gene_id=SKIV2L;
JH602067	splign	CDS	24297895	24297948	1	-	0	gene_id=SKIV2L;
JH602067	splign	CDS	24297624	24297814	1	-	0	gene_id=SKIV2L;
JH602067	splign	CDS	24297371	24297493	1	-	0	gene_id=SKIV2L;
JH602067	splign	CDS	24296995	24297140	1	-	0	gene_id=SKIV2L;
JH602067	splign	CDS	24296476	24296622	1	-	0	gene_id=SKIV2L;
JH602067	splign	CDS	24296312	24296396	1	-	0	gene_id=SKIV2L;
JH602067	splign	CDS	24296050	24296156	1	-	0	gene_id=SKIV2L;
JH602067	splign	CDS	24295654	24295800	1	-	0	gene_id=SKIV2L;
JH602067	splign	CDS	24295484	24295580	1	-	0	gene_id=SKIV2L;
JH602067	splign	CDS	24295143	24295355	1	-	0	gene_id=SKIV2L;
JH602067	splign	CDS	24294950	24295060	1	-	0	gene_id=SKIV2L;
JH602067	splign	CDS	24294006	24294236	1	-	0	gene_id=SKIV2L;
JH602067	splign	CDS	24293511	24293648	1	-	0	gene_id=SKIV2L;
JH602067	splign	CDS	24293239	24293376	0.993	-	0	gene_id=SKIV2L;
JH602067	splign	CDS	24293013	24293117	1	-	0	gene_id=SKIV2L;
JH602067	splign	CDS	24292611	24292764	0.994	-	0	gene_id=SKIV2L;
JH602067	splign	CDS	24292396	24292522	1	-	0	gene_id=SKIV2L;
JH602067	splign	CDS	24292035	24292245	1	-	0	gene_id=SKIV2L;
JH602067	splign	CDS	24291820	24291930	1	-	0	gene_id=SKIV2L;
JH602067	splign	CDS	24291520	24291738	1	-	0	gene_id=SKIV2L;
JH602067	splign	CDS	24291217	24291357	1	-	0	gene_id=SKIV2L;
JH602067	splign	CDS	24290925	24291125	1	-	0	gene_id=SKIV2L;
JH602118	splign	exon	10521124	10521347	1	-	0	gene_id=KIFAP3;
JH602118	splign	exon	10502210	10502341	1	-	0	gene_id=KIFAP3;
JH602118	splign	exon	10500884	10501038	1	-	0	gene_id=KIFAP3;
JH602118	splign	exon	10498430	10498485	1	-	0	gene_id=KIFAP3;
JH602118	splign	exon	10490281	10490405	1	-	0	gene_id=KIFAP3;
JH602118	splign	exon	10488195	10488293	1	-	0	gene_id=KIFAP3;
JH602118	splign	exon	10479374	10479552	0.994	-	0	gene_id=KIFAP3;
JH602118	splign	exon	10472657	10472819	1	-	0	gene_id=KIFAP3;
JH602118	splign	exon	10450549	10450649	1	-	0	gene_id=KIFAP3;
JH602118	splign	exon	10443603	10443711	1	-	0	gene_id=KIFAP3;
JH602118	splign	exon	10433770	10433882	1	-	0	gene_id=KIFAP3;
JH602118	splign	exon	10433221	10433386	1	-	0	gene_id=KIFAP3;
JH602118	splign	exon	10432457	10432582	1	-	0	gene_id=KIFAP3;
JH602118	splign	exon	10429736	10429834	1	-	0	gene_id=KIFAP3;
JH602118	splign	exon	10427446	10427531	1	-	0	gene_id=KIFAP3;
JH602118	splign	exon	10416004	10416193	1	-	0	gene_id=KIFAP3;
JH602118	splign	exon	10410705	10410804	1	-	0	gene_id=KIFAP3;
JH602118	splign	exon	10382016	10382491	1	-	0	gene_id=KIFAP3;
JH602118	splign	CDS	10521124	10521155	1	-	0	gene_id=KIFAP3;
JH602118	splign	CDS	10502210	10502341	1	-	0	gene_id=KIFAP3;
JH602118	splign	CDS	10500884	10501038	1	-	0	gene_id=KIFAP3;
JH602118	splign	CDS	10498430	10498485	1	-	0	gene_id=KIFAP3;
JH602118	splign	CDS	10490281	10490405	1	-	0	gene_id=KIFAP3;
JH602118	splign	CDS	10488195	10488293	1	-	0	gene_id=KIFAP3;
JH602118	splign	CDS	10479374	10479552	0.994	-	0	gene_id=KIFAP3;
JH602118	splign	CDS	10472657	10472819	1	-	0	gene_id=KIFAP3;
JH602118	splign	CDS	10450549	10450649	1	-	0	gene_id=KIFAP3;
JH602118	splign	CDS	10443603	10443711	1	-	0	gene_id=KIFAP3;
JH602118	splign	CDS	10433770	10433882	1	-	0	gene_id=KIFAP3;
JH602118	splign	CDS	10433221	10433386	1	-	0	gene_id=KIFAP3;
JH602118	splign	CDS	10432457	10432582	1	-	0	gene_id=KIFAP3;
JH602118	splign	CDS	10429736	10429834	1	-	0	gene_id=KIFAP3;
JH602118	splign	CDS	10427446	10427531	1	-	0	gene_id=KIFAP3;
JH602118	splign	CDS	10416004	10416193	1	-	0	gene_id=KIFAP3;
JH602118	splign	CDS	10410705	10410804	1	-	0	gene_id=KIFAP3;
JH602118	splign	CDS	10382383	10382491	1	-	0	gene_id=KIFAP3;
JH602105	splign	exon	4566903	4567432	1	+	0	gene_id=SEC11C;
JH602105	splign	exon	4575725	4575834	1	+	0	gene_id=SEC11C;
JH602105	splign	exon	4579215	4579364	1	+	0	gene_id=SEC11C;
JH602105	splign	exon	4581880	4581999	1	+	0	gene_id=SEC11C;
JH602105	splign	exon	4583763	4583820	1	+	0	gene_id=SEC11C;
JH602105	splign	exon	4584427	4584621	1	+	0	gene_id=SEC11C;
JH602105	splign	CDS	4567346	4567432	1	+	0	gene_id=SEC11C;
JH602105	splign	CDS	4575725	4575834	1	+	0	gene_id=SEC11C;
JH602105	splign	CDS	4579215	4579364	1	+	0	gene_id=SEC11C;
JH602105	splign	CDS	4581880	4581999	1	+	0	gene_id=SEC11C;
JH602105	splign	CDS	4583763	4583820	1	+	0	gene_id=SEC11C;
JH602105	splign	CDS	4584427	4584480	1	+	0	gene_id=SEC11C;
JH602063	splign	exon	11274497	11274822	1	+	0	gene_id=LTA4H;
JH602063	splign	exon	11280278	11280408	1	+	0	gene_id=LTA4H;
JH602063	splign	exon	11282227	11282347	1	+	0	gene_id=LTA4H;
JH602063	splign	exon	11284622	11284690	1	+	0	gene_id=LTA4H;
JH602063	splign	exon	11286197	11286301	1	+	0	gene_id=LTA4H;
JH602063	splign	exon	11287544	11287596	1	+	0	gene_id=LTA4H;
JH602063	splign	exon	11290088	11290135	1	+	0	gene_id=LTA4H;
JH602063	splign	exon	11290392	11290532	1	+	0	gene_id=LTA4H;
JH602063	splign	exon	11291380	11291403	1	+	0	gene_id=LTA4H;
JH602063	splign	exon	11291840	11291910	1	+	0	gene_id=LTA4H;
JH602063	splign	exon	11292569	11292680	1	+	0	gene_id=LTA4H;
JH602063	splign	exon	11293343	11293487	0.993	+	0	gene_id=LTA4H;
JH602063	splign	exon	11294659	11294762	1	+	0	gene_id=LTA4H;
JH602063	splign	exon	11295316	11295386	1	+	0	gene_id=LTA4H;
JH602063	splign	exon	11299676	11299730	1	+	0	gene_id=LTA4H;
JH602063	splign	exon	11303066	11303161	1	+	0	gene_id=LTA4H;
JH602063	splign	exon	11312103	11312185	1	+	0	gene_id=LTA4H;
JH602063	splign	exon	11312991	11313095	1	+	0	gene_id=LTA4H;
JH602063	splign	exon	11314464	11315280	0.999	+	0	gene_id=LTA4H;
JH602063	splign	CDS	11274664	11274822	1	+	0	gene_id=LTA4H;
JH602063	splign	CDS	11280278	11280408	1	+	0	gene_id=LTA4H;
JH602063	splign	CDS	11282227	11282347	1	+	0	gene_id=LTA4H;
JH602063	splign	CDS	11284622	11284690	1	+	0	gene_id=LTA4H;
JH602063	splign	CDS	11286197	11286301	1	+	0	gene_id=LTA4H;
JH602063	splign	CDS	11287544	11287596	1	+	0	gene_id=LTA4H;
JH602063	splign	CDS	11290088	11290135	1	+	0	gene_id=LTA4H;
JH602063	splign	CDS	11290392	11290532	1	+	0	gene_id=LTA4H;
JH602063	splign	CDS	11291380	11291403	1	+	0	gene_id=LTA4H;
JH602063	splign	CDS	11291840	11291910	1	+	0	gene_id=LTA4H;
JH602063	splign	CDS	11292569	11292680	1	+	0	gene_id=LTA4H;
JH602063	splign	CDS	11293343	11293487	0.993	+	0	gene_id=LTA4H;
JH602063	splign	CDS	11294659	11294762	1	+	0	gene_id=LTA4H;
JH602063	splign	CDS	11295316	11295386	1	+	0	gene_id=LTA4H;
JH602063	splign	CDS	11299676	11299730	1	+	0	gene_id=LTA4H;
JH602063	splign	CDS	11303066	11303161	1	+	0	gene_id=LTA4H;
JH602063	splign	CDS	11312103	11312185	1	+	0	gene_id=LTA4H;
JH602063	splign	CDS	11312991	11313095	1	+	0	gene_id=LTA4H;
JH602063	splign	CDS	11314464	11314581	0.999	+	0	gene_id=LTA4H;
JH602093	splign	exon	474169	474952	1	+	0	gene_id=CHRNA6;
JH602093	splign	exon	476267	476288	1	+	0	gene_id=CHRNA6;
JH602093	splign	CDS	474530	474883	1	+	0	gene_id=CHRNA6;
JH602257	splign	exon	358391	358775	1	-	0	gene_id=MOSPD2;
JH602257	splign	exon	358164	358233	1	-	0	gene_id=MOSPD2;
JH602257	splign	exon	341285	341440	1	-	0	gene_id=MOSPD2;
JH602257	splign	exon	339625	339711	1	-	0	gene_id=MOSPD2;
JH602257	splign	exon	337827	337981	1	-	0	gene_id=MOSPD2;
JH602257	splign	exon	334551	334611	1	-	0	gene_id=MOSPD2;
JH602257	splign	exon	332198	332236	1	-	0	gene_id=MOSPD2;
JH602257	splign	exon	329259	329383	1	-	0	gene_id=MOSPD2;
JH602257	splign	exon	326359	326535	1	-	0	gene_id=MOSPD2;
JH602257	splign	exon	324283	324395	1	-	0	gene_id=MOSPD2;
JH602257	splign	exon	322305	322401	1	-	0	gene_id=MOSPD2;
JH602257	splign	exon	320709	320805	1	-	0	gene_id=MOSPD2;
JH602257	splign	exon	320173	320302	1	-	0	gene_id=MOSPD2;
JH602257	splign	exon	318124	318226	0.99	-	0	gene_id=MOSPD2;
JH602257	splign	exon	317140	317466	1	-	0	gene_id=MOSPD2;
JH602257	splign	CDS	358391	358399	1	-	0	gene_id=MOSPD2;
JH602257	splign	CDS	358164	358233	1	-	0	gene_id=MOSPD2;
JH602257	splign	CDS	341285	341440	1	-	0	gene_id=MOSPD2;
JH602257	splign	CDS	339625	339711	1	-	0	gene_id=MOSPD2;
JH602257	splign	CDS	337827	337981	1	-	0	gene_id=MOSPD2;
JH602257	splign	CDS	334551	334611	1	-	0	gene_id=MOSPD2;
JH602257	splign	CDS	332198	332236	1	-	0	gene_id=MOSPD2;
JH602257	splign	CDS	329259	329383	1	-	0	gene_id=MOSPD2;
JH602257	splign	CDS	326359	326535	1	-	0	gene_id=MOSPD2;
JH602257	splign	CDS	324283	324395	1	-	0	gene_id=MOSPD2;
JH602257	splign	CDS	322305	322401	1	-	0	gene_id=MOSPD2;
JH602257	splign	CDS	320709	320805	1	-	0	gene_id=MOSPD2;
JH602257	splign	CDS	320173	320302	1	-	0	gene_id=MOSPD2;
JH602257	splign	CDS	318124	318226	0.99	-	0	gene_id=MOSPD2;
JH602257	splign	CDS	317329	317466	1	-	0	gene_id=MOSPD2;
JH602115	splign	exon	11821685	11821862	0.927	+	0	gene_id=SMARCC2;
JH602115	splign	exon	11823802	11823921	1	+	0	gene_id=SMARCC2;
JH602115	splign	exon	11824646	11824731	1	+	0	gene_id=SMARCC2;
JH602115	splign	exon	11825173	11825254	1	+	0	gene_id=SMARCC2;
JH602115	splign	exon	11825346	11825438	1	+	0	gene_id=SMARCC2;
JH602115	splign	exon	11827026	11827095	1	+	0	gene_id=SMARCC2;
JH602115	splign	exon	11827328	11827397	1	+	0	gene_id=SMARCC2;
JH602115	splign	exon	11829429	11829504	1	+	0	gene_id=SMARCC2;
JH602115	splign	exon	11829907	11830038	1	+	0	gene_id=SMARCC2;
JH602115	splign	exon	11830118	11830233	1	+	0	gene_id=SMARCC2;
JH602115	splign	exon	11830607	11830731	1	+	0	gene_id=SMARCC2;
JH602115	splign	exon	11833021	11833080	1	+	0	gene_id=SMARCC2;
JH602115	splign	exon	11833242	11833279	1	+	0	gene_id=SMARCC2;
JH602115	splign	exon	11833539	11833669	1	+	0	gene_id=SMARCC2;
JH602115	splign	exon	11834257	11834328	1	+	0	gene_id=SMARCC2;
JH602115	splign	exon	11837581	11837694	1	+	0	gene_id=SMARCC2;
JH602115	splign	exon	11838123	11838276	1	+	0	gene_id=SMARCC2;
JH602115	splign	exon	11839384	11839503	0.992	+	0	gene_id=SMARCC2;
JH602115	splign	exon	11839595	11839657	1	+	0	gene_id=SMARCC2;
JH602115	splign	exon	11840012	11840270	1	+	0	gene_id=SMARCC2;
JH602115	splign	exon	11840531	11840692	1	+	0	gene_id=SMARCC2;
JH602115	splign	exon	11840973	11841037	1	+	0	gene_id=SMARCC2;
JH602115	splign	exon	11841242	11841377	1	+	0	gene_id=SMARCC2;
JH602115	splign	exon	11841460	11841626	1	+	0	gene_id=SMARCC2;
JH602115	splign	exon	11842500	11842634	1	+	0	gene_id=SMARCC2;
JH602115	splign	exon	11843281	11843662	1	+	0	gene_id=SMARCC2;
JH602115	splign	exon	11843991	11844416	1	+	0	gene_id=SMARCC2;
JH602115	splign	exon	11844971	11846284	0.996	+	0	gene_id=SMARCC2;
JH602115	splign	CDS	11821752	11821862	0.927	+	0	gene_id=SMARCC2;
JH602115	splign	CDS	11823802	11823921	1	+	0	gene_id=SMARCC2;
JH602115	splign	CDS	11824646	11824731	1	+	0	gene_id=SMARCC2;
JH602115	splign	CDS	11825173	11825254	1	+	0	gene_id=SMARCC2;
JH602115	splign	CDS	11825346	11825438	1	+	0	gene_id=SMARCC2;
JH602115	splign	CDS	11827026	11827095	1	+	0	gene_id=SMARCC2;
JH602115	splign	CDS	11827328	11827397	1	+	0	gene_id=SMARCC2;
JH602115	splign	CDS	11829429	11829504	1	+	0	gene_id=SMARCC2;
JH602115	splign	CDS	11829907	11830038	1	+	0	gene_id=SMARCC2;
JH602115	splign	CDS	11830118	11830233	1	+	0	gene_id=SMARCC2;
JH602115	splign	CDS	11830607	11830731	1	+	0	gene_id=SMARCC2;
JH602115	splign	CDS	11833021	11833080	1	+	0	gene_id=SMARCC2;
JH602115	splign	CDS	11833242	11833279	1	+	0	gene_id=SMARCC2;
JH602115	splign	CDS	11833539	11833669	1	+	0	gene_id=SMARCC2;
JH602115	splign	CDS	11834257	11834328	1	+	0	gene_id=SMARCC2;
JH602115	splign	CDS	11837581	11837694	1	+	0	gene_id=SMARCC2;
JH602115	splign	CDS	11838123	11838276	1	+	0	gene_id=SMARCC2;
JH602115	splign	CDS	11839384	11839503	0.992	+	0	gene_id=SMARCC2;
JH602115	splign	CDS	11839595	11839657	1	+	0	gene_id=SMARCC2;
JH602115	splign	CDS	11840012	11840270	1	+	0	gene_id=SMARCC2;
JH602115	splign	CDS	11840531	11840692	1	+	0	gene_id=SMARCC2;
JH602115	splign	CDS	11840973	11841037	1	+	0	gene_id=SMARCC2;
JH602115	splign	CDS	11841242	11841377	1	+	0	gene_id=SMARCC2;
JH602115	splign	CDS	11841460	11841626	1	+	0	gene_id=SMARCC2;
JH602115	splign	CDS	11842500	11842634	1	+	0	gene_id=SMARCC2;
JH602115	splign	CDS	11843281	11843662	1	+	0	gene_id=SMARCC2;
JH602115	splign	CDS	11843991	11844416	1	+	0	gene_id=SMARCC2;
JH602115	splign	CDS	11844971	11845047	0.996	+	0	gene_id=SMARCC2;
JH602055	splign	exon	855766	856070	1	-	0	gene_id=PTBP2;
JH602055	splign	exon	854131	854161	1	-	0	gene_id=PTBP2;
JH602055	splign	exon	837297	837372	1	-	0	gene_id=PTBP2;
JH602055	splign	exon	826250	826422	0.965	-	0	gene_id=PTBP2;
JH602055	splign	exon	825217	825360	1	-	0	gene_id=PTBP2;
JH602055	splign	exon	818995	819159	1	-	0	gene_id=PTBP2;
JH602055	splign	exon	818800	818910	1	-	0	gene_id=PTBP2;
JH602055	splign	exon	810521	810712	1	-	0	gene_id=PTBP2;
JH602055	splign	exon	784438	784687	0.996	-	0	gene_id=PTBP2;
JH602055	splign	exon	783946	784363	1	-	0	gene_id=PTBP2;
JH602055	splign	CDS	855766	855956	1	-	0	gene_id=PTBP2;
JH602055	splign	CDS	854131	854161	1	-	0	gene_id=PTBP2;
JH602055	splign	CDS	837297	837372	1	-	0	gene_id=PTBP2;
JH602055	splign	CDS	826250	826422	0.965	-	0	gene_id=PTBP2;
JH602055	splign	CDS	825217	825360	1	-	0	gene_id=PTBP2;
JH602055	splign	CDS	818995	819159	1	-	0	gene_id=PTBP2;
JH602055	splign	CDS	818800	818910	1	-	0	gene_id=PTBP2;
JH602055	splign	CDS	810703	810712	1	-	0	gene_id=PTBP2;
JH602095	splign	exon	1735476	1735652	0.921	+	0	gene_id=XYLT1;
JH602095	splign	exon	1739481	1739740	1	+	0	gene_id=XYLT1;
JH602095	splign	exon	1746035	1746230	1	+	0	gene_id=XYLT1;
JH602095	splign	exon	1752942	1753275	1	+	0	gene_id=XYLT1;
JH602095	splign	exon	1756884	1763265	0.997	+	0	gene_id=XYLT1;
JH602095	splign	CDS	1735476	1735652	0.921	+	0	gene_id=XYLT1;
JH602095	splign	CDS	1739481	1739740	1	+	0	gene_id=XYLT1;
JH602095	splign	CDS	1746035	1746230	1	+	0	gene_id=XYLT1;
JH602095	splign	CDS	1752942	1753275	1	+	0	gene_id=XYLT1;
JH602095	splign	CDS	1756884	1757206	0.997	+	0	gene_id=XYLT1;
JH602282	splign	exon	290272	290744	1	+	0	gene_id=ITGB1BP1;
JH602282	splign	exon	294879	294982	1	+	0	gene_id=ITGB1BP1;
JH602282	splign	exon	296108	296186	1	+	0	gene_id=ITGB1BP1;
JH602282	splign	exon	297328	297464	1	+	0	gene_id=ITGB1BP1;
JH602282	splign	exon	299740	299832	0.989	+	0	gene_id=ITGB1BP1;
JH602282	splign	exon	300576	300725	1	+	0	gene_id=ITGB1BP1;
JH602282	splign	exon	300934	301557	0.998	+	0	gene_id=ITGB1BP1;
JH602282	splign	CDS	294911	294982	1	+	0	gene_id=ITGB1BP1;
JH602282	splign	CDS	296108	296186	1	+	0	gene_id=ITGB1BP1;
JH602282	splign	CDS	297328	297464	1	+	0	gene_id=ITGB1BP1;
JH602282	splign	CDS	299740	299832	0.989	+	0	gene_id=ITGB1BP1;
JH602282	splign	CDS	300576	300725	1	+	0	gene_id=ITGB1BP1;
JH602282	splign	CDS	300934	301005	0.998	+	0	gene_id=ITGB1BP1;
JH602062	splign	exon	11862684	11862831	1	+	0	gene_id=RANBP2;
JH602062	splign	exon	11872276	11872343	1	+	0	gene_id=RANBP2;
JH602062	splign	exon	11874193	11874304	1	+	0	gene_id=RANBP2;
JH602062	splign	exon	11874685	11874837	1	+	0	gene_id=RANBP2;
JH602062	splign	exon	11877520	11877750	0.996	+	0	gene_id=RANBP2;
JH602062	splign	exon	11878086	11878231	1	+	0	gene_id=RANBP2;
JH602062	splign	exon	11880607	11880799	1	+	0	gene_id=RANBP2;
JH602062	splign	exon	11883375	11883462	1	+	0	gene_id=RANBP2;
JH602062	splign	exon	11885573	11885779	1	+	0	gene_id=RANBP2;
JH602062	splign	exon	11890664	11890845	1	+	0	gene_id=RANBP2;
JH602062	splign	exon	11890928	11891103	1	+	0	gene_id=RANBP2;
JH602062	splign	exon	11891455	11891578	1	+	0	gene_id=RANBP2;
JH602062	splign	exon	11892800	11892961	1	+	0	gene_id=RANBP2;
JH602062	splign	exon	11893195	11893332	1	+	0	gene_id=RANBP2;
JH602062	splign	exon	11893411	11893557	1	+	0	gene_id=RANBP2;
JH602062	splign	exon	11894698	11894877	1	+	0	gene_id=RANBP2;
JH602062	splign	exon	11894988	11895071	1	+	0	gene_id=RANBP2;
JH602062	splign	exon	11898315	11898450	0.993	+	0	gene_id=RANBP2;
JH602062	splign	exon	11902243	11902337	1	+	0	gene_id=RANBP2;
JH602062	splign	exon	11903238	11908026	1	+	0	gene_id=RANBP2;
JH602062	splign	exon	11910322	11910486	1	+	0	gene_id=RANBP2;
JH602062	splign	exon	11911526	11911618	1	+	0	gene_id=RANBP2;
JH602062	splign	exon	11911892	11912070	1	+	0	gene_id=RANBP2;
JH602062	splign	exon	11916241	11916421	1	+	0	gene_id=RANBP2;
JH602062	splign	exon	11918839	11918937	1	+	0	gene_id=RANBP2;
JH602062	splign	exon	11919844	11919989	1	+	0	gene_id=RANBP2;
JH602062	splign	exon	11920881	11921154	1	+	0	gene_id=RANBP2;
JH602062	splign	exon	11921271	11921605	0.997	+	0	gene_id=RANBP2;
JH602062	splign	exon	11922099	11923885	1	+	0	gene_id=RANBP2;
JH602062	splign	CDS	11862760	11862831	1	+	0	gene_id=RANBP2;
JH602062	splign	CDS	11872276	11872343	1	+	0	gene_id=RANBP2;
JH602062	splign	CDS	11874193	11874304	1	+	0	gene_id=RANBP2;
JH602062	splign	CDS	11874685	11874837	1	+	0	gene_id=RANBP2;
JH602062	splign	CDS	11877520	11877750	0.996	+	0	gene_id=RANBP2;
JH602062	splign	CDS	11878086	11878231	1	+	0	gene_id=RANBP2;
JH602062	splign	CDS	11880607	11880799	1	+	0	gene_id=RANBP2;
JH602062	splign	CDS	11883375	11883462	1	+	0	gene_id=RANBP2;
JH602062	splign	CDS	11885573	11885779	1	+	0	gene_id=RANBP2;
JH602062	splign	CDS	11890664	11890845	1	+	0	gene_id=RANBP2;
JH602062	splign	CDS	11890928	11891103	1	+	0	gene_id=RANBP2;
JH602062	splign	CDS	11891455	11891578	1	+	0	gene_id=RANBP2;
JH602062	splign	CDS	11892800	11892961	1	+	0	gene_id=RANBP2;
JH602062	splign	CDS	11893195	11893332	1	+	0	gene_id=RANBP2;
JH602062	splign	CDS	11893411	11893557	1	+	0	gene_id=RANBP2;
JH602062	splign	CDS	11894698	11894877	1	+	0	gene_id=RANBP2;
JH602062	splign	CDS	11894988	11895071	1	+	0	gene_id=RANBP2;
JH602062	splign	CDS	11898315	11898450	0.993	+	0	gene_id=RANBP2;
JH602062	splign	CDS	11902243	11902337	1	+	0	gene_id=RANBP2;
JH602062	splign	CDS	11903238	11908026	1	+	0	gene_id=RANBP2;
JH602062	splign	CDS	11910322	11910486	1	+	0	gene_id=RANBP2;
JH602062	splign	CDS	11911526	11911618	1	+	0	gene_id=RANBP2;
JH602062	splign	CDS	11911892	11912070	1	+	0	gene_id=RANBP2;
JH602062	splign	CDS	11916241	11916421	1	+	0	gene_id=RANBP2;
JH602062	splign	CDS	11918839	11918937	1	+	0	gene_id=RANBP2;
JH602062	splign	CDS	11919844	11919989	1	+	0	gene_id=RANBP2;
JH602062	splign	CDS	11920881	11921154	1	+	0	gene_id=RANBP2;
JH602062	splign	CDS	11921271	11921605	0.997	+	0	gene_id=RANBP2;
JH602062	splign	CDS	11922099	11922404	1	+	0	gene_id=RANBP2;
JH602123	splign	exon	6172853	6172920	1	+	0	gene_id=FBXL4;
JH602123	splign	exon	6185845	6185962	1	+	0	gene_id=FBXL4;
JH602123	splign	exon	6186593	6187174	1	+	0	gene_id=FBXL4;
JH602123	splign	exon	6192699	6193044	1	+	0	gene_id=FBXL4;
JH602123	splign	exon	6201128	6201372	0.992	+	0	gene_id=FBXL4;
JH602123	splign	exon	6209576	6209789	1	+	0	gene_id=FBXL4;
JH602123	splign	exon	6227332	6227403	1	+	0	gene_id=FBXL4;
JH602123	splign	exon	6233167	6233479	1	+	0	gene_id=FBXL4;
JH602123	splign	exon	6237766	6238269	1	+	0	gene_id=FBXL4;
JH602123	splign	CDS	6186663	6187174	1	+	0	gene_id=FBXL4;
JH602123	splign	CDS	6192699	6193044	1	+	0	gene_id=FBXL4;
JH602123	splign	CDS	6201128	6201372	0.992	+	0	gene_id=FBXL4;
JH602123	splign	CDS	6209576	6209789	1	+	0	gene_id=FBXL4;
JH602123	splign	CDS	6227332	6227403	1	+	0	gene_id=FBXL4;
JH602123	splign	CDS	6233167	6233479	1	+	0	gene_id=FBXL4;
JH602123	splign	CDS	6237766	6237929	1	+	0	gene_id=FBXL4;
JH602059	splign	exon	21345496	21345634	1	+	0	gene_id=CDH11;
JH602059	splign	exon	21412466	21412590	1	+	0	gene_id=CDH11;
JH602059	splign	exon	21455334	21455734	1	+	0	gene_id=CDH11;
JH602059	splign	exon	21459561	21459855	1	+	0	gene_id=CDH11;
JH602059	splign	exon	21462713	21462832	1	+	0	gene_id=CDH11;
JH602059	splign	exon	21464682	21464849	1	+	0	gene_id=CDH11;
JH602059	splign	exon	21468160	21468347	1	+	0	gene_id=CDH11;
JH602059	splign	exon	21474091	21474344	1	+	0	gene_id=CDH11;
JH602059	splign	exon	21482777	21482913	1	+	0	gene_id=CDH11;
JH602059	splign	exon	21483726	21483859	1	+	0	gene_id=CDH11;
JH602059	splign	exon	21484096	21484213	1	+	0	gene_id=CDH11;
JH602059	splign	exon	21498409	21498660	1	+	0	gene_id=CDH11;
JH602059	splign	exon	21500917	21501771	1	+	0	gene_id=CDH11;
JH602059	splign	CDS	21455507	21455734	1	+	0	gene_id=CDH11;
JH602059	splign	CDS	21459561	21459855	1	+	0	gene_id=CDH11;
JH602059	splign	CDS	21462713	21462832	1	+	0	gene_id=CDH11;
JH602059	splign	CDS	21464682	21464849	1	+	0	gene_id=CDH11;
JH602059	splign	CDS	21468160	21468347	1	+	0	gene_id=CDH11;
JH602059	splign	CDS	21474091	21474344	1	+	0	gene_id=CDH11;
JH602059	splign	CDS	21482777	21482913	1	+	0	gene_id=CDH11;
JH602059	splign	CDS	21483726	21483859	1	+	0	gene_id=CDH11;
JH602059	splign	CDS	21484096	21484213	1	+	0	gene_id=CDH11;
JH602059	splign	CDS	21498409	21498660	1	+	0	gene_id=CDH11;
JH602059	splign	CDS	21500917	21501413	1	+	0	gene_id=CDH11;
JH602209	splign	exon	147703	147780	1	-	0	gene_id=UBE3A;
JH602209	splign	exon	126648	126765	1	-	0	gene_id=UBE3A;
JH602209	splign	exon	123536	123580	1	-	0	gene_id=UBE3A;
JH602209	splign	exon	90540	90841	1	-	0	gene_id=UBE3A;
JH602209	splign	exon	86031	87277	1	-	0	gene_id=UBE3A;
JH602209	splign	exon	80881	81025	1	-	0	gene_id=UBE3A;
JH602209	splign	exon	77789	77994	0.942	-	0	gene_id=UBE3A;
JH602209	splign	exon	76768	76932	1	-	0	gene_id=UBE3A;
JH602209	splign	exon	74928	75083	1	-	0	gene_id=UBE3A;
JH602209	splign	exon	74753	74826	1	-	0	gene_id=UBE3A;
JH602209	splign	exon	62382	62525	1	-	0	gene_id=UBE3A;
JH602209	splign	exon	59487	61407	0.998	-	0	gene_id=UBE3A;
JH602209	splign	CDS	126648	126667	1	-	0	gene_id=UBE3A;
JH602209	splign	CDS	123536	123580	1	-	0	gene_id=UBE3A;
JH602209	splign	CDS	90540	90841	1	-	0	gene_id=UBE3A;
JH602209	splign	CDS	86031	87277	1	-	0	gene_id=UBE3A;
JH602209	splign	CDS	80881	81025	1	-	0	gene_id=UBE3A;
JH602209	splign	CDS	77789	77994	0.942	-	0	gene_id=UBE3A;
JH602209	splign	CDS	76768	76932	1	-	0	gene_id=UBE3A;
JH602209	splign	CDS	74928	75083	1	-	0	gene_id=UBE3A;
JH602209	splign	CDS	74753	74826	1	-	0	gene_id=UBE3A;
JH602209	splign	CDS	62382	62525	1	-	0	gene_id=UBE3A;
JH602209	splign	CDS	61287	61407	0.998	-	0	gene_id=UBE3A;
JH602061	splign	exon	6823588	6823749	1	-	0	gene_id=NUDT15;
JH602061	splign	exon	6819122	6819203	1	-	0	gene_id=NUDT15;
JH602061	splign	exon	6807674	6808043	1	-	0	gene_id=NUDT15;
JH602061	splign	CDS	6823588	6823745	1	-	0	gene_id=NUDT15;
JH602061	splign	CDS	6819122	6819203	1	-	0	gene_id=NUDT15;
JH602061	splign	CDS	6808005	6808043	1	-	0	gene_id=NUDT15;
JH602043	splign	exon	6829691	6831329	0.967	+	0	gene_id=ETF1;
JH602043	splign	exon	6831701	6833637	0.963	+	0	gene_id=ETF1;
JH602043	splign	CDS	6829739	6831042	0.967	+	0	gene_id=ETF1;
JH602060	splign	exon	5594702	5594814	1	+	0	gene_id=EMID1;
JH602060	splign	exon	5602189	5602302	1	+	0	gene_id=EMID1;
JH602060	splign	exon	5602729	5602832	1	+	0	gene_id=EMID1;
JH602060	splign	exon	5611214	5611297	1	+	0	gene_id=EMID1;
JH602060	splign	exon	5612367	5612428	1	+	0	gene_id=EMID1;
JH602060	splign	exon	5613772	5613859	1	+	0	gene_id=EMID1;
JH602060	splign	exon	5614145	5614195	1	+	0	gene_id=EMID1;
JH602060	splign	exon	5614278	5614367	1	+	0	gene_id=EMID1;
JH602060	splign	exon	5614943	5615089	1	+	0	gene_id=EMID1;
JH602060	splign	exon	5616079	5616177	1	+	0	gene_id=EMID1;
JH602060	splign	exon	5616307	5616359	1	+	0	gene_id=EMID1;
JH602060	splign	exon	5616765	5616827	1	+	0	gene_id=EMID1;
JH602060	splign	exon	5616931	5616975	1	+	0	gene_id=EMID1;
JH602060	splign	exon	5629651	5629695	1	+	0	gene_id=EMID1;
JH602060	splign	exon	5635262	5635346	1	+	0	gene_id=EMID1;
JH602060	splign	exon	5640609	5641418	1	+	0	gene_id=EMID1;
JH602060	splign	CDS	5594714	5594814	1	+	0	gene_id=EMID1;
JH602060	splign	CDS	5602189	5602302	1	+	0	gene_id=EMID1;
JH602060	splign	CDS	5602729	5602832	1	+	0	gene_id=EMID1;
JH602060	splign	CDS	5611214	5611297	1	+	0	gene_id=EMID1;
JH602060	splign	CDS	5612367	5612428	1	+	0	gene_id=EMID1;
JH602060	splign	CDS	5613772	5613859	1	+	0	gene_id=EMID1;
JH602060	splign	CDS	5614145	5614195	1	+	0	gene_id=EMID1;
JH602060	splign	CDS	5614278	5614367	1	+	0	gene_id=EMID1;
JH602060	splign	CDS	5614943	5615089	1	+	0	gene_id=EMID1;
JH602060	splign	CDS	5616079	5616177	1	+	0	gene_id=EMID1;
JH602060	splign	CDS	5616307	5616359	1	+	0	gene_id=EMID1;
JH602060	splign	CDS	5616765	5616827	1	+	0	gene_id=EMID1;
JH602060	splign	CDS	5616931	5616975	1	+	0	gene_id=EMID1;
JH602060	splign	CDS	5629651	5629695	1	+	0	gene_id=EMID1;
JH602060	splign	CDS	5635262	5635346	1	+	0	gene_id=EMID1;
JH602060	splign	CDS	5640609	5640736	1	+	0	gene_id=EMID1;
JH602131	splign	exon	6318193	6318284	1	-	0	gene_id=AJAP1;
JH602131	splign	exon	6274843	6275093	1	-	0	gene_id=AJAP1;
JH602131	splign	exon	6274306	6274694	1	-	0	gene_id=AJAP1;
JH602131	splign	exon	6233441	6233528	1	-	0	gene_id=AJAP1;
JH602131	splign	exon	6231321	6231563	1	-	0	gene_id=AJAP1;
JH602131	splign	exon	6229403	6229732	0.991	-	0	gene_id=AJAP1;
JH602131	splign	CDS	6318193	6318221	1	-	0	gene_id=AJAP1;
JH602131	splign	CDS	6274843	6275093	1	-	0	gene_id=AJAP1;
JH602131	splign	CDS	6274306	6274694	1	-	0	gene_id=AJAP1;
JH602131	splign	CDS	6233441	6233528	1	-	0	gene_id=AJAP1;
JH602131	splign	CDS	6231321	6231563	1	-	0	gene_id=AJAP1;
JH602131	splign	CDS	6229660	6229732	0.991	-	0	gene_id=AJAP1;
JH602208	splign	exon	3649168	3649583	1	-	0	gene_id=SEPT6;
JH602208	splign	exon	3634399	3634513	1	-	0	gene_id=SEPT6;
JH602208	splign	exon	3626347	3626542	1	-	0	gene_id=SEPT6;
JH602208	splign	exon	3612982	3613168	1	-	0	gene_id=SEPT6;
JH602208	splign	exon	3609321	3609482	1	-	0	gene_id=SEPT6;
JH602208	splign	exon	3601735	3601831	1	-	0	gene_id=SEPT6;
JH602208	splign	exon	3599612	3599780	1	-	0	gene_id=SEPT6;
JH602208	splign	exon	3596271	3596403	1	-	0	gene_id=SEPT6;
JH602208	splign	exon	3592959	3593149	1	-	0	gene_id=SEPT6;
JH602208	splign	exon	3582645	3583612	1	-	0	gene_id=SEPT6;
JH602208	splign	CDS	3649168	3649197	1	-	0	gene_id=SEPT6;
JH602208	splign	CDS	3634399	3634513	1	-	0	gene_id=SEPT6;
JH602208	splign	CDS	3626347	3626542	1	-	0	gene_id=SEPT6;
JH602208	splign	CDS	3612982	3613168	1	-	0	gene_id=SEPT6;
JH602208	splign	CDS	3609321	3609482	1	-	0	gene_id=SEPT6;
JH602208	splign	CDS	3601735	3601831	1	-	0	gene_id=SEPT6;
JH602208	splign	CDS	3599612	3599780	1	-	0	gene_id=SEPT6;
JH602208	splign	CDS	3596271	3596403	1	-	0	gene_id=SEPT6;
JH602208	splign	CDS	3592959	3593149	1	-	0	gene_id=SEPT6;
JH602208	splign	CDS	3583603	3583612	1	-	0	gene_id=SEPT6;
JH602148	splign	exon	3695729	3695872	1	-	0	gene_id=EPRS;
JH602148	splign	exon	3691460	3691544	1	-	0	gene_id=EPRS;
JH602148	splign	exon	3689315	3689414	1	-	0	gene_id=EPRS;
JH602148	splign	exon	3687993	3688149	1	-	0	gene_id=EPRS;
JH602148	splign	exon	3685328	3685467	1	-	0	gene_id=EPRS;
JH602148	splign	exon	3683887	3683981	1	-	0	gene_id=EPRS;
JH602148	splign	exon	3679319	3679445	1	-	0	gene_id=EPRS;
JH602148	splign	exon	3678450	3678642	1	-	0	gene_id=EPRS;
JH602148	splign	exon	3676714	3676885	1	-	0	gene_id=EPRS;
JH602148	splign	exon	3674510	3674743	1	-	0	gene_id=EPRS;
JH602148	splign	exon	3673476	3673560	1	-	0	gene_id=EPRS;
JH602148	splign	exon	3672725	3672784	1	-	0	gene_id=EPRS;
JH602148	splign	exon	3666870	3666980	1	-	0	gene_id=EPRS;
JH602148	splign	exon	3665363	3665499	0.985	-	0	gene_id=EPRS;
JH602148	splign	exon	3664042	3664249	1	-	0	gene_id=EPRS;
JH602148	splign	exon	3663169	3663281	1	-	0	gene_id=EPRS;
JH602148	splign	exon	3659350	3659467	1	-	0	gene_id=EPRS;
JH602148	splign	exon	3657307	3657666	1	-	0	gene_id=EPRS;
JH602148	splign	exon	3652255	3652485	1	-	0	gene_id=EPRS;
JH602148	splign	exon	3651060	3651322	1	-	0	gene_id=EPRS;
JH602148	splign	exon	3648094	3648145	1	-	0	gene_id=EPRS;
JH602148	splign	exon	3647221	3647430	1	-	0	gene_id=EPRS;
JH602148	splign	exon	3646829	3646901	1	-	0	gene_id=EPRS;
JH602148	splign	exon	3645600	3645679	1	-	0	gene_id=EPRS;
JH602148	splign	exon	3645210	3645311	1	-	0	gene_id=EPRS;
JH602148	splign	exon	3642545	3642700	1	-	0	gene_id=EPRS;
JH602148	splign	exon	3641353	3641550	1	-	0	gene_id=EPRS;
JH602148	splign	exon	3640830	3641003	1	-	0	gene_id=EPRS;
JH602148	splign	exon	3639669	3639829	1	-	0	gene_id=EPRS;
JH602148	splign	exon	3637307	3637385	1	-	0	gene_id=EPRS;
JH602148	splign	exon	3636242	3636306	1	-	0	gene_id=EPRS;
JH602148	splign	exon	3635829	3636171	0.997	-	0	gene_id=EPRS;
JH602148	splign	CDS	3695729	3695774	1	-	0	gene_id=EPRS;
JH602148	splign	CDS	3691460	3691544	1	-	0	gene_id=EPRS;
JH602148	splign	CDS	3689315	3689414	1	-	0	gene_id=EPRS;
JH602148	splign	CDS	3687993	3688149	1	-	0	gene_id=EPRS;
JH602148	splign	CDS	3685328	3685467	1	-	0	gene_id=EPRS;
JH602148	splign	CDS	3683887	3683981	1	-	0	gene_id=EPRS;
JH602148	splign	CDS	3679319	3679445	1	-	0	gene_id=EPRS;
JH602148	splign	CDS	3678450	3678642	1	-	0	gene_id=EPRS;
JH602148	splign	CDS	3676714	3676885	1	-	0	gene_id=EPRS;
JH602148	splign	CDS	3674510	3674743	1	-	0	gene_id=EPRS;
JH602148	splign	CDS	3673476	3673560	1	-	0	gene_id=EPRS;
JH602148	splign	CDS	3672725	3672784	1	-	0	gene_id=EPRS;
JH602148	splign	CDS	3666870	3666980	1	-	0	gene_id=EPRS;
JH602148	splign	CDS	3665363	3665499	0.985	-	0	gene_id=EPRS;
JH602148	splign	CDS	3664042	3664249	1	-	0	gene_id=EPRS;
JH602148	splign	CDS	3663169	3663281	1	-	0	gene_id=EPRS;
JH602148	splign	CDS	3659350	3659467	1	-	0	gene_id=EPRS;
JH602148	splign	CDS	3657307	3657666	1	-	0	gene_id=EPRS;
JH602148	splign	CDS	3652255	3652485	1	-	0	gene_id=EPRS;
JH602148	splign	CDS	3651060	3651322	1	-	0	gene_id=EPRS;
JH602148	splign	CDS	3648094	3648145	1	-	0	gene_id=EPRS;
JH602148	splign	CDS	3647221	3647430	1	-	0	gene_id=EPRS;
JH602148	splign	CDS	3646829	3646901	1	-	0	gene_id=EPRS;
JH602148	splign	CDS	3645600	3645679	1	-	0	gene_id=EPRS;
JH602148	splign	CDS	3645210	3645311	1	-	0	gene_id=EPRS;
JH602148	splign	CDS	3642545	3642700	1	-	0	gene_id=EPRS;
JH602148	splign	CDS	3641353	3641550	1	-	0	gene_id=EPRS;
JH602148	splign	CDS	3640830	3641003	1	-	0	gene_id=EPRS;
JH602148	splign	CDS	3639669	3639829	1	-	0	gene_id=EPRS;
JH602148	splign	CDS	3637307	3637385	1	-	0	gene_id=EPRS;
JH602148	splign	CDS	3636242	3636306	1	-	0	gene_id=EPRS;
JH602148	splign	CDS	3636021	3636171	0.997	-	0	gene_id=EPRS;
JH602111	splign	exon	6498628	6498775	0.993	-	0	gene_id=RNF217;
JH602111	splign	exon	6432120	6432353	1	-	0	gene_id=RNF217;
JH602111	splign	exon	6420679	6420843	1	-	0	gene_id=RNF217;
JH602111	splign	exon	6402168	6402369	1	-	0	gene_id=RNF217;
JH602111	splign	exon	6400717	6400788	1	-	0	gene_id=RNF217;
JH602111	splign	exon	6398790	6399374	0.997	-	0	gene_id=RNF217;
JH602111	splign	CDS	6498628	6498633	0.993	-	0	gene_id=RNF217;
JH602111	splign	CDS	6432120	6432353	1	-	0	gene_id=RNF217;
JH602111	splign	CDS	6420679	6420843	1	-	0	gene_id=RNF217;
JH602111	splign	CDS	6402168	6402369	1	-	0	gene_id=RNF217;
JH602111	splign	CDS	6400717	6400788	1	-	0	gene_id=RNF217;
JH602111	splign	CDS	6399304	6399374	0.997	-	0	gene_id=RNF217;
JH602130	splign	exon	3067749	3067805	1	+	0	gene_id=UCP2;
JH602130	splign	exon	3068802	3068958	1	+	0	gene_id=UCP2;
JH602130	splign	exon	3071504	3071728	0.996	+	0	gene_id=UCP2;
JH602130	splign	exon	3071884	3072094	1	+	0	gene_id=UCP2;
JH602130	splign	exon	3073414	3073608	1	+	0	gene_id=UCP2;
JH602130	splign	exon	3073686	3073787	1	+	0	gene_id=UCP2;
JH602130	splign	exon	3074088	3074268	1	+	0	gene_id=UCP2;
JH602130	splign	exon	3074675	3075043	1	+	0	gene_id=UCP2;
JH602130	splign	CDS	3071603	3071728	0.996	+	0	gene_id=UCP2;
JH602130	splign	CDS	3071884	3072094	1	+	0	gene_id=UCP2;
JH602130	splign	CDS	3073414	3073608	1	+	0	gene_id=UCP2;
JH602130	splign	CDS	3073686	3073787	1	+	0	gene_id=UCP2;
JH602130	splign	CDS	3074088	3074268	1	+	0	gene_id=UCP2;
JH602130	splign	CDS	3074675	3074789	1	+	0	gene_id=UCP2;
JH602073	splign	exon	12003784	12004017	0.996	-	0	gene_id=RABGAP1;
JH602073	splign	exon	11974449	11974648	1	-	0	gene_id=RABGAP1;
JH602073	splign	exon	11941583	11941817	0.996	-	0	gene_id=RABGAP1;
JH602073	splign	exon	11940484	11940688	1	-	0	gene_id=RABGAP1;
JH602073	splign	exon	11937304	11937478	1	-	0	gene_id=RABGAP1;
JH602073	splign	exon	11936697	11936854	1	-	0	gene_id=RABGAP1;
JH602073	splign	exon	11932991	11933101	1	-	0	gene_id=RABGAP1;
JH602073	splign	exon	11932308	11932374	1	-	0	gene_id=RABGAP1;
JH602073	splign	exon	11931662	11931764	1	-	0	gene_id=RABGAP1;
JH602073	splign	exon	11930553	11930722	1	-	0	gene_id=RABGAP1;
JH602073	splign	exon	11918893	11919067	1	-	0	gene_id=RABGAP1;
JH602073	splign	exon	11914347	11914440	1	-	0	gene_id=RABGAP1;
JH602073	splign	exon	11910712	11910862	1	-	0	gene_id=RABGAP1;
JH602073	splign	exon	11855850	11855963	1	-	0	gene_id=RABGAP1;
JH602073	splign	exon	11851712	11851786	1	-	0	gene_id=RABGAP1;
JH602073	splign	exon	11848811	11848936	1	-	0	gene_id=RABGAP1;
JH602073	splign	exon	11848084	11848227	1	-	0	gene_id=RABGAP1;
JH602073	splign	exon	11846187	11846228	1	-	0	gene_id=RABGAP1;
JH602073	splign	exon	11845809	11845937	1	-	0	gene_id=RABGAP1;
JH602073	splign	exon	11831719	11831811	1	-	0	gene_id=RABGAP1;
JH602073	splign	exon	11831190	11831300	1	-	0	gene_id=RABGAP1;
JH602073	splign	exon	11825008	11825112	1	-	0	gene_id=RABGAP1;
JH602073	splign	exon	11824185	11824268	1	-	0	gene_id=RABGAP1;
JH602073	splign	exon	11823493	11823564	1	-	0	gene_id=RABGAP1;
JH602073	splign	exon	11821307	11821504	1	-	0	gene_id=RABGAP1;
JH602073	splign	exon	11818952	11820022	0.983	-	0	gene_id=RABGAP1;
JH602073	splign	CDS	11974449	11974598	1	-	0	gene_id=RABGAP1;
JH602073	splign	CDS	11941583	11941817	0.996	-	0	gene_id=RABGAP1;
JH602073	splign	CDS	11940484	11940688	1	-	0	gene_id=RABGAP1;
JH602073	splign	CDS	11937304	11937478	1	-	0	gene_id=RABGAP1;
JH602073	splign	CDS	11936697	11936854	1	-	0	gene_id=RABGAP1;
JH602073	splign	CDS	11932991	11933101	1	-	0	gene_id=RABGAP1;
JH602073	splign	CDS	11932308	11932374	1	-	0	gene_id=RABGAP1;
JH602073	splign	CDS	11931662	11931764	1	-	0	gene_id=RABGAP1;
JH602073	splign	CDS	11930553	11930722	1	-	0	gene_id=RABGAP1;
JH602073	splign	CDS	11918893	11919067	1	-	0	gene_id=RABGAP1;
JH602073	splign	CDS	11914347	11914440	1	-	0	gene_id=RABGAP1;
JH602073	splign	CDS	11910712	11910862	1	-	0	gene_id=RABGAP1;
JH602073	splign	CDS	11855850	11855963	1	-	0	gene_id=RABGAP1;
JH602073	splign	CDS	11851712	11851786	1	-	0	gene_id=RABGAP1;
JH602073	splign	CDS	11848811	11848936	1	-	0	gene_id=RABGAP1;
JH602073	splign	CDS	11848084	11848227	1	-	0	gene_id=RABGAP1;
JH602073	splign	CDS	11846187	11846228	1	-	0	gene_id=RABGAP1;
JH602073	splign	CDS	11845809	11845937	1	-	0	gene_id=RABGAP1;
JH602073	splign	CDS	11831719	11831811	1	-	0	gene_id=RABGAP1;
JH602073	splign	CDS	11831190	11831300	1	-	0	gene_id=RABGAP1;
JH602073	splign	CDS	11825008	11825112	1	-	0	gene_id=RABGAP1;
JH602073	splign	CDS	11824185	11824268	1	-	0	gene_id=RABGAP1;
JH602073	splign	CDS	11823493	11823564	1	-	0	gene_id=RABGAP1;
JH602073	splign	CDS	11821307	11821504	1	-	0	gene_id=RABGAP1;
JH602073	splign	CDS	11819900	11820022	0.983	-	0	gene_id=RABGAP1;
JH602139	splign	exon	5897353	5897555	1	-	0	gene_id=ADCY10;
JH602139	splign	exon	5894736	5894774	1	-	0	gene_id=ADCY10;
JH602139	splign	exon	5894470	5894616	1	-	0	gene_id=ADCY10;
JH602139	splign	exon	5891488	5891687	1	-	0	gene_id=ADCY10;
JH602139	splign	exon	5888902	5888961	1	-	0	gene_id=ADCY10;
JH602139	splign	exon	5886891	5887082	1	-	0	gene_id=ADCY10;
JH602139	splign	exon	5883150	5883268	1	-	0	gene_id=ADCY10;
JH602139	splign	exon	5882581	5882657	1	-	0	gene_id=ADCY10;
JH602139	splign	exon	5881777	5881966	1	-	0	gene_id=ADCY10;
JH602139	splign	exon	5880628	5880683	1	-	0	gene_id=ADCY10;
JH602139	splign	exon	5879073	5879226	1	-	0	gene_id=ADCY10;
JH602139	splign	exon	5875618	5875810	1	-	0	gene_id=ADCY10;
JH602139	splign	exon	5874670	5874756	1	-	0	gene_id=ADCY10;
JH602139	splign	exon	5870056	5870330	1	-	0	gene_id=ADCY10;
JH602139	splign	exon	5867734	5867870	1	-	0	gene_id=ADCY10;
JH602139	splign	exon	5866009	5866134	1	-	0	gene_id=ADCY10;
JH602139	splign	exon	5863593	5863868	1	-	0	gene_id=ADCY10;
JH602139	splign	exon	5863208	5863489	1	-	0	gene_id=ADCY10;
JH602139	splign	exon	5860660	5860729	1	-	0	gene_id=ADCY10;
JH602139	splign	exon	5860173	5860404	1	-	0	gene_id=ADCY10;
JH602139	splign	exon	5857226	5857333	0.991	-	0	gene_id=ADCY10;
JH602139	splign	exon	5856364	5856539	0.994	-	0	gene_id=ADCY10;
JH602139	splign	exon	5855350	5855506	1	-	0	gene_id=ADCY10;
JH602139	splign	exon	5851039	5851243	1	-	0	gene_id=ADCY10;
JH602139	splign	exon	5850864	5850960	1	-	0	gene_id=ADCY10;
JH602139	splign	exon	5850261	5850376	0.991	-	0	gene_id=ADCY10;
JH602139	splign	exon	5849629	5849746	1	-	0	gene_id=ADCY10;
JH602139	splign	exon	5848496	5848691	1	-	0	gene_id=ADCY10;
JH602139	splign	exon	5846070	5846258	1	-	0	gene_id=ADCY10;
JH602139	splign	exon	5844861	5845162	0.993	-	0	gene_id=ADCY10;
JH602139	splign	CDS	5897353	5897497	1	-	0	gene_id=ADCY10;
JH602139	splign	CDS	5894736	5894774	1	-	0	gene_id=ADCY10;
JH602139	splign	CDS	5894470	5894616	1	-	0	gene_id=ADCY10;
JH602139	splign	CDS	5891488	5891687	1	-	0	gene_id=ADCY10;
JH602139	splign	CDS	5888902	5888961	1	-	0	gene_id=ADCY10;
JH602139	splign	CDS	5886891	5887082	1	-	0	gene_id=ADCY10;
JH602139	splign	CDS	5883150	5883268	1	-	0	gene_id=ADCY10;
JH602139	splign	CDS	5882581	5882657	1	-	0	gene_id=ADCY10;
JH602139	splign	CDS	5881777	5881966	1	-	0	gene_id=ADCY10;
JH602139	splign	CDS	5880628	5880683	1	-	0	gene_id=ADCY10;
JH602139	splign	CDS	5879073	5879226	1	-	0	gene_id=ADCY10;
JH602139	splign	CDS	5875618	5875810	1	-	0	gene_id=ADCY10;
JH602139	splign	CDS	5874670	5874756	1	-	0	gene_id=ADCY10;
JH602139	splign	CDS	5870056	5870330	1	-	0	gene_id=ADCY10;
JH602139	splign	CDS	5867734	5867870	1	-	0	gene_id=ADCY10;
JH602139	splign	CDS	5866009	5866134	1	-	0	gene_id=ADCY10;
JH602139	splign	CDS	5863593	5863868	1	-	0	gene_id=ADCY10;
JH602139	splign	CDS	5863208	5863489	1	-	0	gene_id=ADCY10;
JH602139	splign	CDS	5860660	5860729	1	-	0	gene_id=ADCY10;
JH602139	splign	CDS	5860173	5860404	1	-	0	gene_id=ADCY10;
JH602139	splign	CDS	5857226	5857333	0.991	-	0	gene_id=ADCY10;
JH602139	splign	CDS	5856364	5856539	0.994	-	0	gene_id=ADCY10;
JH602139	splign	CDS	5855350	5855506	1	-	0	gene_id=ADCY10;
JH602139	splign	CDS	5851039	5851243	1	-	0	gene_id=ADCY10;
JH602139	splign	CDS	5850864	5850960	1	-	0	gene_id=ADCY10;
JH602139	splign	CDS	5850261	5850376	0.991	-	0	gene_id=ADCY10;
JH602139	splign	CDS	5849629	5849746	1	-	0	gene_id=ADCY10;
JH602139	splign	CDS	5848496	5848691	1	-	0	gene_id=ADCY10;
JH602139	splign	CDS	5846070	5846258	1	-	0	gene_id=ADCY10;
JH602139	splign	CDS	5845070	5845162	0.993	-	0	gene_id=ADCY10;
JH602138	splign	exon	7493910	7494012	0.961	+	0	gene_id=TOX4;
JH602138	splign	exon	7494223	7494291	1	+	0	gene_id=TOX4;
JH602138	splign	exon	7502829	7503071	1	+	0	gene_id=TOX4;
JH602138	splign	exon	7504401	7504661	1	+	0	gene_id=TOX4;
JH602138	splign	exon	7504989	7505219	1	+	0	gene_id=TOX4;
JH602138	splign	exon	7507380	7507460	1	+	0	gene_id=TOX4;
JH602138	splign	exon	7507802	7508545	1	+	0	gene_id=TOX4;
JH602138	splign	exon	7510293	7510456	1	+	0	gene_id=TOX4;
JH602138	splign	exon	7511397	7512175	0.999	+	0	gene_id=TOX4;
JH602138	splign	CDS	7494007	7494012	0.961	+	0	gene_id=TOX4;
JH602138	splign	CDS	7494223	7494291	1	+	0	gene_id=TOX4;
JH602138	splign	CDS	7502829	7503071	1	+	0	gene_id=TOX4;
JH602138	splign	CDS	7504401	7504661	1	+	0	gene_id=TOX4;
JH602138	splign	CDS	7504989	7505219	1	+	0	gene_id=TOX4;
JH602138	splign	CDS	7507380	7507460	1	+	0	gene_id=TOX4;
JH602138	splign	CDS	7507802	7508545	1	+	0	gene_id=TOX4;
JH602138	splign	CDS	7510293	7510456	1	+	0	gene_id=TOX4;
JH602138	splign	CDS	7511397	7511457	0.999	+	0	gene_id=TOX4;
JH602053	splign	exon	32126134	32126267	1	+	0	gene_id=NPTX2;
JH602053	splign	exon	32127888	32128104	1	+	0	gene_id=NPTX2;
JH602053	splign	exon	32132696	32132940	1	+	0	gene_id=NPTX2;
JH602053	splign	exon	32134321	32134500	1	+	0	gene_id=NPTX2;
JH602053	splign	exon	32135340	32136670	1	+	0	gene_id=NPTX2;
JH602053	splign	CDS	32126136	32126267	1	+	0	gene_id=NPTX2;
JH602053	splign	CDS	32127888	32128104	1	+	0	gene_id=NPTX2;
JH602053	splign	CDS	32132696	32132940	1	+	0	gene_id=NPTX2;
JH602053	splign	CDS	32134321	32134500	1	+	0	gene_id=NPTX2;
JH602053	splign	CDS	32135340	32135567	1	+	0	gene_id=NPTX2;
JH602077	splign	exon	8385380	8385912	1	-	0	gene_id=FUCA1;
JH602077	splign	exon	8383246	8383380	1	-	0	gene_id=FUCA1;
JH602077	splign	exon	8380666	8380803	1	-	0	gene_id=FUCA1;
JH602077	splign	exon	8378779	8378884	1	-	0	gene_id=FUCA1;
JH602077	splign	exon	8374919	8375119	1	-	0	gene_id=FUCA1;
JH602077	splign	exon	8373606	8373796	1	-	0	gene_id=FUCA1;
JH602077	splign	exon	8372601	8372700	1	-	0	gene_id=FUCA1;
JH602077	splign	exon	8371250	8372003	0.999	-	0	gene_id=FUCA1;
JH602077	splign	CDS	8385380	8385756	1	-	0	gene_id=FUCA1;
JH602077	splign	CDS	8383246	8383380	1	-	0	gene_id=FUCA1;
JH602077	splign	CDS	8380666	8380803	1	-	0	gene_id=FUCA1;
JH602077	splign	CDS	8378779	8378884	1	-	0	gene_id=FUCA1;
JH602077	splign	CDS	8374919	8375119	1	-	0	gene_id=FUCA1;
JH602077	splign	CDS	8373606	8373796	1	-	0	gene_id=FUCA1;
JH602077	splign	CDS	8372601	8372700	1	-	0	gene_id=FUCA1;
JH602077	splign	CDS	8371863	8372003	0.999	-	0	gene_id=FUCA1;
JH602082	splign	exon	4836949	4837803	1	-	0	gene_id=HMGB2;
JH602082	splign	exon	4836477	4836637	1	-	0	gene_id=HMGB2;
JH602082	splign	exon	4836161	4836309	1	-	0	gene_id=HMGB2;
JH602082	splign	exon	4835897	4836071	1	-	0	gene_id=HMGB2;
JH602082	splign	exon	4835345	4835511	0.918	-	0	gene_id=HMGB2;
JH602082	splign	CDS	4836477	4836626	1	-	0	gene_id=HMGB2;
JH602082	splign	CDS	4836161	4836309	1	-	0	gene_id=HMGB2;
JH602082	splign	CDS	4835897	4836071	1	-	0	gene_id=HMGB2;
JH602082	splign	CDS	4835345	4835511	0.918	-	0	gene_id=HMGB2;
JH602107	splign	exon	12268541	12268627	1	-	0	gene_id=LOC643669;
JH602107	splign	exon	12267898	12268182	1	-	0	gene_id=LOC643669;
JH602107	splign	exon	12266728	12267069	1	-	0	gene_id=LOC643669;
JH602107	splign	CDS	12268541	12268574	1	-	0	gene_id=LOC643669;
JH602107	splign	CDS	12267898	12268182	1	-	0	gene_id=LOC643669;
JH602107	splign	CDS	12267062	12267069	1	-	0	gene_id=LOC643669;
JH602072	splign	exon	20629532	20629618	0.867	+	0	gene_id=SLC45A2;
JH602072	splign	exon	20631801	20632008	0.928	+	0	gene_id=SLC45A2;
JH602072	splign	exon	20633056	20633232	0.977	+	0	gene_id=SLC45A2;
JH602072	splign	exon	20637909	20638013	0.971	+	0	gene_id=SLC45A2;
JH602072	splign	exon	20640407	20640585	0.928	+	0	gene_id=SLC45A2;
JH602072	splign	exon	20672999	20673450	1	+	0	gene_id=SLC45A2;
JH602072	splign	exon	20675353	20675529	1	+	0	gene_id=SLC45A2;
JH602072	splign	exon	20686879	20687204	1	+	0	gene_id=SLC45A2;
JH602072	splign	exon	20693021	20693164	1	+	0	gene_id=SLC45A2;
JH602072	splign	exon	20693886	20694009	1	+	0	gene_id=SLC45A2;
JH602072	splign	exon	20698020	20698231	1	+	0	gene_id=SLC45A2;
JH602072	splign	exon	20700630	20700888	1	+	0	gene_id=SLC45A2;
JH602072	splign	CDS	20673066	20673450	1	+	0	gene_id=SLC45A2;
JH602072	splign	CDS	20675353	20675529	1	+	0	gene_id=SLC45A2;
JH602072	splign	CDS	20686879	20687204	1	+	0	gene_id=SLC45A2;
JH602072	splign	CDS	20693021	20693164	1	+	0	gene_id=SLC45A2;
JH602072	splign	CDS	20693886	20694009	1	+	0	gene_id=SLC45A2;
JH602072	splign	CDS	20698020	20698231	1	+	0	gene_id=SLC45A2;
JH602072	splign	CDS	20700630	20700860	1	+	0	gene_id=SLC45A2;
JH602111	splign	exon	483142	483280	1	-	0	gene_id=NR5A2;
JH602111	splign	exon	479429	479547	1	-	0	gene_id=NR5A2;
JH602111	splign	exon	477788	477929	1	-	0	gene_id=NR5A2;
JH602111	splign	exon	474603	475249	1	-	0	gene_id=NR5A2;
JH602111	splign	exon	421935	422054	1	-	0	gene_id=NR5A2;
JH602111	splign	exon	412466	412613	1	-	0	gene_id=NR5A2;
JH602111	splign	exon	356948	360203	0.998	-	0	gene_id=NR5A2;
JH602111	splign	CDS	483142	483223	1	-	0	gene_id=NR5A2;
JH602111	splign	CDS	479429	479547	1	-	0	gene_id=NR5A2;
JH602111	splign	CDS	477788	477929	1	-	0	gene_id=NR5A2;
JH602111	splign	CDS	474603	475249	1	-	0	gene_id=NR5A2;
JH602111	splign	CDS	421935	422054	1	-	0	gene_id=NR5A2;
JH602111	splign	CDS	412466	412613	1	-	0	gene_id=NR5A2;
JH602111	splign	CDS	359956	360203	0.998	-	0	gene_id=NR5A2;
JH602177	splign	exon	1470865	1474226	0.994	+	0	gene_id=MPEG1;
JH602177	splign	CDS	1470887	1473046	0.994	+	0	gene_id=MPEG1;
JH602056	splign	exon	31912633	31912754	0.992	-	0	gene_id=SIL1;
JH602056	splign	exon	31896567	31896705	1	-	0	gene_id=SIL1;
JH602056	splign	exon	31804331	31804451	1	-	0	gene_id=SIL1;
JH602056	splign	exon	31800615	31800714	1	-	0	gene_id=SIL1;
JH602056	splign	exon	31786611	31786802	1	-	0	gene_id=SIL1;
JH602056	splign	exon	31780852	31780973	1	-	0	gene_id=SIL1;
JH602056	splign	exon	31714976	31715072	1	-	0	gene_id=SIL1;
JH602056	splign	exon	31714378	31714542	1	-	0	gene_id=SIL1;
JH602056	splign	exon	31709991	31710513	1	-	0	gene_id=SIL1;
JH602056	splign	CDS	31912633	31912737	0.992	-	0	gene_id=SIL1;
JH602056	splign	CDS	31896567	31896705	1	-	0	gene_id=SIL1;
JH602056	splign	CDS	31804331	31804451	1	-	0	gene_id=SIL1;
JH602056	splign	CDS	31800615	31800714	1	-	0	gene_id=SIL1;
JH602056	splign	CDS	31786611	31786802	1	-	0	gene_id=SIL1;
JH602056	splign	CDS	31780852	31780973	1	-	0	gene_id=SIL1;
JH602056	splign	CDS	31714976	31715072	1	-	0	gene_id=SIL1;
JH602056	splign	CDS	31714378	31714542	1	-	0	gene_id=SIL1;
JH602056	splign	CDS	31710157	31710513	1	-	0	gene_id=SIL1;
JH602239	splign	exon	326964	327115	1	+	0	gene_id=CD6;
JH602239	splign	exon	327879	327944	1	+	0	gene_id=CD6;
JH602239	splign	exon	329645	329785	1	+	0	gene_id=CD6;
JH602239	splign	exon	330085	330186	1	+	0	gene_id=CD6;
JH602239	splign	exon	330998	331120	1	+	0	gene_id=CD6;
JH602239	splign	exon	332033	332104	1	+	0	gene_id=CD6;
JH602239	splign	exon	332284	332526	0.992	+	0	gene_id=CD6;
JH602239	splign	exon	332750	332851	0.99	+	0	gene_id=CD6;
JH602239	splign	exon	333185	334599	0.985	+	0	gene_id=CD6;
JH602239	splign	CDS	326965	327115	1	+	0	gene_id=CD6;
JH602239	splign	CDS	327879	327944	1	+	0	gene_id=CD6;
JH602239	splign	CDS	329645	329785	1	+	0	gene_id=CD6;
JH602239	splign	CDS	330085	330186	1	+	0	gene_id=CD6;
JH602239	splign	CDS	330998	331120	1	+	0	gene_id=CD6;
JH602239	splign	CDS	332033	332104	1	+	0	gene_id=CD6;
JH602239	splign	CDS	332284	332526	0.992	+	0	gene_id=CD6;
JH602239	splign	CDS	332750	332851	0.99	+	0	gene_id=CD6;
JH602239	splign	CDS	333185	333246	0.985	+	0	gene_id=CD6;
JH602193	splign	exon	2239837	2240059	1	-	0	gene_id=CRTAM;
JH602193	splign	exon	2236408	2236488	1	-	0	gene_id=CRTAM;
JH602193	splign	exon	2234204	2234350	1	-	0	gene_id=CRTAM;
JH602193	splign	exon	2231992	2232078	1	-	0	gene_id=CRTAM;
JH602193	splign	exon	2229662	2230435	1	-	0	gene_id=CRTAM;
JH602193	splign	CDS	2239837	2239915	1	-	0	gene_id=CRTAM;
JH602193	splign	CDS	2236408	2236488	1	-	0	gene_id=CRTAM;
JH602193	splign	CDS	2234204	2234350	1	-	0	gene_id=CRTAM;
JH602193	splign	CDS	2231992	2232078	1	-	0	gene_id=CRTAM;
JH602193	splign	CDS	2230311	2230435	1	-	0	gene_id=CRTAM;
JH602322	splign	exon	129619	129825	0.976	-	0	gene_id=CHRNA2;
JH602322	splign	exon	126022	129040	0.999	-	0	gene_id=CHRNA2;
JH602322	splign	CDS	128480	128688	0.999	-	0	gene_id=CHRNA2;
JH602109	splign	exon	10008066	10008234	0.994	-	0	gene_id=SLC39A12;
JH602109	splign	exon	10006855	10007188	1	-	0	gene_id=SLC39A12;
JH602109	splign	exon	9998507	9998788	1	-	0	gene_id=SLC39A12;
JH602109	splign	exon	9995330	9995537	1	-	0	gene_id=SLC39A12;
JH602109	splign	exon	9988379	9988551	1	-	0	gene_id=SLC39A12;
JH602109	splign	exon	9979815	9979986	1	-	0	gene_id=SLC39A12;
JH602109	splign	exon	9977248	9977420	1	-	0	gene_id=SLC39A12;
JH602109	splign	exon	9973318	9973470	1	-	0	gene_id=SLC39A12;
JH602109	splign	exon	9971252	9971359	1	-	0	gene_id=SLC39A12;
JH602109	splign	exon	9968919	9968985	1	-	0	gene_id=SLC39A12;
JH602109	splign	exon	9964973	9965131	1	-	0	gene_id=SLC39A12;
JH602109	splign	exon	9963197	9963384	1	-	0	gene_id=SLC39A12;
JH602109	splign	exon	9940665	9941239	1	-	0	gene_id=SLC39A12;
JH602109	splign	CDS	10008066	10008115	0.994	-	0	gene_id=SLC39A12;
JH602109	splign	CDS	10006855	10007188	1	-	0	gene_id=SLC39A12;
JH602109	splign	CDS	9998507	9998788	1	-	0	gene_id=SLC39A12;
JH602109	splign	CDS	9995330	9995537	1	-	0	gene_id=SLC39A12;
JH602109	splign	CDS	9988379	9988551	1	-	0	gene_id=SLC39A12;
JH602109	splign	CDS	9979815	9979986	1	-	0	gene_id=SLC39A12;
JH602109	splign	CDS	9977248	9977420	1	-	0	gene_id=SLC39A12;
JH602109	splign	CDS	9973318	9973470	1	-	0	gene_id=SLC39A12;
JH602109	splign	CDS	9971252	9971359	1	-	0	gene_id=SLC39A12;
JH602109	splign	CDS	9968919	9968985	1	-	0	gene_id=SLC39A12;
JH602109	splign	CDS	9964973	9965131	1	-	0	gene_id=SLC39A12;
JH602109	splign	CDS	9963197	9963384	1	-	0	gene_id=SLC39A12;
JH602109	splign	CDS	9941111	9941239	1	-	0	gene_id=SLC39A12;
JH602058	splign	exon	21018672	21018807	1	-	0	gene_id=PAXBP1;
JH602058	splign	exon	21017211	21017339	1	-	0	gene_id=PAXBP1;
JH602058	splign	exon	21013104	21013277	1	-	0	gene_id=PAXBP1;
JH602058	splign	exon	21011570	21011791	1	-	0	gene_id=PAXBP1;
JH602058	splign	exon	21010556	21010659	1	-	0	gene_id=PAXBP1;
JH602058	splign	exon	21009359	21009576	1	-	0	gene_id=PAXBP1;
JH602058	splign	exon	21008664	21008853	1	-	0	gene_id=PAXBP1;
JH602058	splign	exon	21004402	21004525	1	-	0	gene_id=PAXBP1;
JH602058	splign	exon	21000897	21000996	1	-	0	gene_id=PAXBP1;
JH602058	splign	exon	21000693	21000808	1	-	0	gene_id=PAXBP1;
JH602058	splign	exon	20998524	20998723	1	-	0	gene_id=PAXBP1;
JH602058	splign	exon	20997335	20997479	1	-	0	gene_id=PAXBP1;
JH602058	splign	exon	20996505	20996626	0.992	-	0	gene_id=PAXBP1;
JH602058	splign	exon	20995681	20995757	1	-	0	gene_id=PAXBP1;
JH602058	splign	exon	20995245	20995311	1	-	0	gene_id=PAXBP1;
JH602058	splign	exon	20992420	20992566	1	-	0	gene_id=PAXBP1;
JH602058	splign	exon	20990923	20991077	1	-	0	gene_id=PAXBP1;
JH602058	splign	exon	20988157	20989323	1	-	0	gene_id=PAXBP1;
JH602058	splign	CDS	21018672	21018807	1	-	0	gene_id=PAXBP1;
JH602058	splign	CDS	21017211	21017339	1	-	0	gene_id=PAXBP1;
JH602058	splign	CDS	21013104	21013277	1	-	0	gene_id=PAXBP1;
JH602058	splign	CDS	21011570	21011791	1	-	0	gene_id=PAXBP1;
JH602058	splign	CDS	21010556	21010659	1	-	0	gene_id=PAXBP1;
JH602058	splign	CDS	21009359	21009576	1	-	0	gene_id=PAXBP1;
JH602058	splign	CDS	21008664	21008853	1	-	0	gene_id=PAXBP1;
JH602058	splign	CDS	21004402	21004525	1	-	0	gene_id=PAXBP1;
JH602058	splign	CDS	21000897	21000996	1	-	0	gene_id=PAXBP1;
JH602058	splign	CDS	21000693	21000808	1	-	0	gene_id=PAXBP1;
JH602058	splign	CDS	20998524	20998723	1	-	0	gene_id=PAXBP1;
JH602058	splign	CDS	20997335	20997479	1	-	0	gene_id=PAXBP1;
JH602058	splign	CDS	20996505	20996626	0.992	-	0	gene_id=PAXBP1;
JH602058	splign	CDS	20995681	20995757	1	-	0	gene_id=PAXBP1;
JH602058	splign	CDS	20995245	20995311	1	-	0	gene_id=PAXBP1;
JH602058	splign	CDS	20992420	20992566	1	-	0	gene_id=PAXBP1;
JH602058	splign	CDS	20990923	20991077	1	-	0	gene_id=PAXBP1;
JH602058	splign	CDS	20989206	20989323	1	-	0	gene_id=PAXBP1;
JH602046	splign	exon	12769196	12769748	1	+	0	gene_id=MXD3;
JH602046	splign	exon	12770013	12770118	1	+	0	gene_id=MXD3;
JH602046	splign	exon	12770777	12770806	1	+	0	gene_id=MXD3;
JH602046	splign	exon	12770932	12771046	1	+	0	gene_id=MXD3;
JH602046	splign	exon	12773445	12773628	1	+	0	gene_id=MXD3;
JH602046	splign	exon	12773704	12774198	1	+	0	gene_id=MXD3;
JH602046	splign	CDS	12769679	12769748	1	+	0	gene_id=MXD3;
JH602046	splign	CDS	12770013	12770118	1	+	0	gene_id=MXD3;
JH602046	splign	CDS	12770777	12770806	1	+	0	gene_id=MXD3;
JH602046	splign	CDS	12770932	12771046	1	+	0	gene_id=MXD3;
JH602046	splign	CDS	12773445	12773628	1	+	0	gene_id=MXD3;
JH602046	splign	CDS	12773704	12773819	1	+	0	gene_id=MXD3;
JH602058	splign	exon	21846816	21847676	0.986	-	0	gene_id=CRYZL1;
JH602058	splign	exon	21838025	21838096	1	-	0	gene_id=CRYZL1;
JH602058	splign	exon	21835880	21835957	1	-	0	gene_id=CRYZL1;
JH602058	splign	exon	21833313	21833385	1	-	0	gene_id=CRYZL1;
JH602058	splign	exon	21831916	21831960	1	-	0	gene_id=CRYZL1;
JH602058	splign	exon	21829046	21829114	1	-	0	gene_id=CRYZL1;
JH602058	splign	exon	21819474	21819607	1	-	0	gene_id=CRYZL1;
JH602058	splign	exon	21817695	21817806	1	-	0	gene_id=CRYZL1;
JH602058	splign	exon	21815560	21815658	1	-	0	gene_id=CRYZL1;
JH602058	splign	exon	21814081	21814202	1	-	0	gene_id=CRYZL1;
JH602058	splign	exon	21813202	21813307	1	-	0	gene_id=CRYZL1;
JH602058	splign	exon	21809420	21809465	1	-	0	gene_id=CRYZL1;
JH602058	splign	exon	21807636	21808787	1	-	0	gene_id=CRYZL1;
JH602058	splign	CDS	21846816	21846914	0.986	-	0	gene_id=CRYZL1;
JH602058	splign	CDS	21838025	21838096	1	-	0	gene_id=CRYZL1;
JH602058	splign	CDS	21835880	21835957	1	-	0	gene_id=CRYZL1;
JH602058	splign	CDS	21833313	21833385	1	-	0	gene_id=CRYZL1;
JH602058	splign	CDS	21831916	21831960	1	-	0	gene_id=CRYZL1;
JH602058	splign	CDS	21829046	21829114	1	-	0	gene_id=CRYZL1;
JH602058	splign	CDS	21819474	21819607	1	-	0	gene_id=CRYZL1;
JH602058	splign	CDS	21817695	21817806	1	-	0	gene_id=CRYZL1;
JH602058	splign	CDS	21815560	21815658	1	-	0	gene_id=CRYZL1;
JH602058	splign	CDS	21814081	21814202	1	-	0	gene_id=CRYZL1;
JH602058	splign	CDS	21813202	21813307	1	-	0	gene_id=CRYZL1;
JH602058	splign	CDS	21809420	21809465	1	-	0	gene_id=CRYZL1;
JH602058	splign	CDS	21808688	21808787	1	-	0	gene_id=CRYZL1;
JH602119	splign	exon	95537	95785	1	+	0	gene_id=PARD6G;
JH602119	splign	exon	141417	141639	1	+	0	gene_id=PARD6G;
JH602119	splign	exon	179424	181309	1	+	0	gene_id=PARD6G;
JH602119	splign	CDS	95714	95785	1	+	0	gene_id=PARD6G;
JH602119	splign	CDS	141417	141639	1	+	0	gene_id=PARD6G;
JH602119	splign	CDS	179424	180280	1	+	0	gene_id=PARD6G;
JH602062	splign	exon	1725577	1725666	1	+	0	gene_id=NPHP1;
JH602062	splign	exon	1728566	1728639	1	+	0	gene_id=NPHP1;
JH602062	splign	exon	1733156	1733216	1	+	0	gene_id=NPHP1;
JH602062	splign	exon	1734249	1734373	0.992	+	0	gene_id=NPHP1;
JH602062	splign	exon	1737374	1737617	0.996	+	0	gene_id=NPHP1;
JH602062	splign	exon	1739298	1739399	1	+	0	gene_id=NPHP1;
JH602062	splign	exon	1742718	1742821	1	+	0	gene_id=NPHP1;
JH602062	splign	exon	1743207	1743249	1	+	0	gene_id=NPHP1;
JH602062	splign	exon	1744125	1744209	1	+	0	gene_id=NPHP1;
JH602062	splign	exon	1745434	1745528	1	+	0	gene_id=NPHP1;
JH602062	splign	exon	1747386	1747514	0.992	+	0	gene_id=NPHP1;
JH602062	splign	exon	1754140	1754214	1	+	0	gene_id=NPHP1;
JH602062	splign	exon	1755872	1755982	1	+	0	gene_id=NPHP1;
JH602062	splign	exon	1761688	1761770	1	+	0	gene_id=NPHP1;
JH602062	splign	exon	1763628	1763704	1	+	0	gene_id=NPHP1;
JH602062	splign	exon	1764410	1764509	1	+	0	gene_id=NPHP1;
JH602062	splign	exon	1770298	1770410	1	+	0	gene_id=NPHP1;
JH602062	splign	exon	1772310	1772383	1	+	0	gene_id=NPHP1;
JH602062	splign	exon	1777600	1777644	1	+	0	gene_id=NPHP1;
JH602062	splign	exon	1779072	1779544	1	+	0	gene_id=NPHP1;
JH602062	splign	CDS	1725598	1725666	1	+	0	gene_id=NPHP1;
JH602062	splign	CDS	1728566	1728639	1	+	0	gene_id=NPHP1;
JH602062	splign	CDS	1733156	1733216	1	+	0	gene_id=NPHP1;
JH602062	splign	CDS	1734249	1734373	0.992	+	0	gene_id=NPHP1;
JH602062	splign	CDS	1737374	1737617	0.996	+	0	gene_id=NPHP1;
JH602062	splign	CDS	1739298	1739399	1	+	0	gene_id=NPHP1;
JH602062	splign	CDS	1742718	1742821	1	+	0	gene_id=NPHP1;
JH602062	splign	CDS	1743207	1743249	1	+	0	gene_id=NPHP1;
JH602062	splign	CDS	1744125	1744209	1	+	0	gene_id=NPHP1;
JH602062	splign	CDS	1745434	1745528	1	+	0	gene_id=NPHP1;
JH602062	splign	CDS	1747386	1747514	0.992	+	0	gene_id=NPHP1;
JH602062	splign	CDS	1754140	1754214	1	+	0	gene_id=NPHP1;
JH602062	splign	CDS	1755872	1755982	1	+	0	gene_id=NPHP1;
JH602062	splign	CDS	1761688	1761770	1	+	0	gene_id=NPHP1;
JH602062	splign	CDS	1763628	1763704	1	+	0	gene_id=NPHP1;
JH602062	splign	CDS	1764410	1764509	1	+	0	gene_id=NPHP1;
JH602062	splign	CDS	1770298	1770410	1	+	0	gene_id=NPHP1;
JH602062	splign	CDS	1772310	1772383	1	+	0	gene_id=NPHP1;
JH602062	splign	CDS	1777600	1777644	1	+	0	gene_id=NPHP1;
JH602062	splign	CDS	1779072	1779344	1	+	0	gene_id=NPHP1;
JH602077	splign	exon	11714297	11714387	0.901	+	0	gene_id=THEMIS2;
JH602077	splign	exon	11719484	11719624	1	+	0	gene_id=THEMIS2;
JH602077	splign	exon	11722217	11722766	1	+	0	gene_id=THEMIS2;
JH602077	splign	CDS	11719537	11719624	1	+	0	gene_id=THEMIS2;
JH602077	splign	CDS	11722217	11722627	1	+	0	gene_id=THEMIS2;
JH602070	splign	exon	15020372	15020592	1	+	0	gene_id=SDAD1;
JH602070	splign	exon	15029004	15029108	1	+	0	gene_id=SDAD1;
JH602070	splign	exon	15029520	15029618	1	+	0	gene_id=SDAD1;
JH602070	splign	exon	15032463	15032573	1	+	0	gene_id=SDAD1;
JH602070	splign	exon	15034799	15034870	1	+	0	gene_id=SDAD1;
JH602070	splign	exon	15035055	15035155	1	+	0	gene_id=SDAD1;
JH602070	splign	exon	15036181	15036238	1	+	0	gene_id=SDAD1;
JH602070	splign	exon	15036895	15036969	1	+	0	gene_id=SDAD1;
JH602070	splign	exon	15038637	15038738	1	+	0	gene_id=SDAD1;
JH602070	splign	exon	15039532	15039601	1	+	0	gene_id=SDAD1;
JH602070	splign	exon	15040434	15040537	1	+	0	gene_id=SDAD1;
JH602070	splign	exon	15042043	15042100	1	+	0	gene_id=SDAD1;
JH602070	splign	exon	15043176	15043234	1	+	0	gene_id=SDAD1;
JH602070	splign	exon	15043786	15043862	1	+	0	gene_id=SDAD1;
JH602070	splign	exon	15044829	15044926	1	+	0	gene_id=SDAD1;
JH602070	splign	exon	15045033	15045109	1	+	0	gene_id=SDAD1;
JH602070	splign	exon	15045836	15045962	1	+	0	gene_id=SDAD1;
JH602070	splign	exon	15046751	15046845	1	+	0	gene_id=SDAD1;
JH602070	splign	exon	15046983	15047173	1	+	0	gene_id=SDAD1;
JH602070	splign	exon	15047279	15047363	1	+	0	gene_id=SDAD1;
JH602070	splign	exon	15048615	15048776	1	+	0	gene_id=SDAD1;
JH602070	splign	exon	15052389	15053202	1	+	0	gene_id=SDAD1;
JH602070	splign	CDS	15020503	15020592	1	+	0	gene_id=SDAD1;
JH602070	splign	CDS	15029004	15029108	1	+	0	gene_id=SDAD1;
JH602070	splign	CDS	15029520	15029618	1	+	0	gene_id=SDAD1;
JH602070	splign	CDS	15032463	15032573	1	+	0	gene_id=SDAD1;
JH602070	splign	CDS	15034799	15034870	1	+	0	gene_id=SDAD1;
JH602070	splign	CDS	15035055	15035155	1	+	0	gene_id=SDAD1;
JH602070	splign	CDS	15036181	15036238	1	+	0	gene_id=SDAD1;
JH602070	splign	CDS	15036895	15036969	1	+	0	gene_id=SDAD1;
JH602070	splign	CDS	15038637	15038738	1	+	0	gene_id=SDAD1;
JH602070	splign	CDS	15039532	15039601	1	+	0	gene_id=SDAD1;
JH602070	splign	CDS	15040434	15040537	1	+	0	gene_id=SDAD1;
JH602070	splign	CDS	15042043	15042100	1	+	0	gene_id=SDAD1;
JH602070	splign	CDS	15043176	15043234	1	+	0	gene_id=SDAD1;
JH602070	splign	CDS	15043786	15043862	1	+	0	gene_id=SDAD1;
JH602070	splign	CDS	15044829	15044926	1	+	0	gene_id=SDAD1;
JH602070	splign	CDS	15045033	15045109	1	+	0	gene_id=SDAD1;
JH602070	splign	CDS	15045836	15045962	1	+	0	gene_id=SDAD1;
JH602070	splign	CDS	15046751	15046845	1	+	0	gene_id=SDAD1;
JH602070	splign	CDS	15046983	15047173	1	+	0	gene_id=SDAD1;
JH602070	splign	CDS	15047279	15047363	1	+	0	gene_id=SDAD1;
JH602070	splign	CDS	15048615	15048776	1	+	0	gene_id=SDAD1;
JH602070	splign	CDS	15052389	15052436	1	+	0	gene_id=SDAD1;
JH602068	splign	exon	1985192	1986184	0.997	-	0	gene_id=PCDH7;
JH602068	splign	exon	1982561	1984927	1	-	0	gene_id=PCDH7;
JH602068	splign	exon	1976671	1976884	1	-	0	gene_id=PCDH7;
JH602068	splign	CDS	1985192	1985728	0.997	-	0	gene_id=PCDH7;
JH602068	splign	CDS	1982561	1984927	1	-	0	gene_id=PCDH7;
JH602068	splign	CDS	1976849	1976884	1	-	0	gene_id=PCDH7;
JH602051	splign	exon	20591802	20591938	1	-	0	gene_id=SOS1;
JH602051	splign	exon	20544290	20544415	1	-	0	gene_id=SOS1;
JH602051	splign	exon	20539612	20539743	1	-	0	gene_id=SOS1;
JH602051	splign	exon	20537254	20537418	1	-	0	gene_id=SOS1;
JH602051	splign	exon	20535649	20535858	1	-	0	gene_id=SOS1;
JH602051	splign	exon	20531950	20532093	1	-	0	gene_id=SOS1;
JH602051	splign	exon	20525426	20525536	1	-	0	gene_id=SOS1;
JH602051	splign	exon	20525250	20525348	1	-	0	gene_id=SOS1;
JH602051	splign	exon	20512696	20512823	1	-	0	gene_id=SOS1;
JH602051	splign	exon	20511259	20511914	1	-	0	gene_id=SOS1;
JH602051	splign	exon	20500502	20500583	1	-	0	gene_id=SOS1;
JH602051	splign	exon	20499614	20499736	1	-	0	gene_id=SOS1;
JH602051	splign	exon	20499208	20499311	1	-	0	gene_id=SOS1;
JH602051	splign	exon	20497920	20498142	1	-	0	gene_id=SOS1;
JH602051	splign	exon	20496522	20496641	1	-	0	gene_id=SOS1;
JH602051	splign	exon	20492015	20492177	1	-	0	gene_id=SOS1;
JH602051	splign	exon	20491188	20491305	1	-	0	gene_id=SOS1;
JH602051	splign	exon	20481973	20482145	1	-	0	gene_id=SOS1;
JH602051	splign	exon	20481654	20481770	1	-	0	gene_id=SOS1;
JH602051	splign	exon	20479932	20480196	1	-	0	gene_id=SOS1;
JH602051	splign	exon	20473689	20473733	1	-	0	gene_id=SOS1;
JH602051	splign	exon	20471931	20472049	1	-	0	gene_id=SOS1;
JH602051	splign	exon	20469879	20470994	1	-	0	gene_id=SOS1;
JH602051	splign	exon	20469333	20469575	1	-	0	gene_id=SOS1;
JH602051	splign	CDS	20591802	20591888	1	-	0	gene_id=SOS1;
JH602051	splign	CDS	20544290	20544415	1	-	0	gene_id=SOS1;
JH602051	splign	CDS	20539612	20539743	1	-	0	gene_id=SOS1;
JH602051	splign	CDS	20537254	20537418	1	-	0	gene_id=SOS1;
JH602051	splign	CDS	20535649	20535858	1	-	0	gene_id=SOS1;
JH602051	splign	CDS	20531950	20532093	1	-	0	gene_id=SOS1;
JH602051	splign	CDS	20525426	20525536	1	-	0	gene_id=SOS1;
JH602051	splign	CDS	20525250	20525348	1	-	0	gene_id=SOS1;
JH602051	splign	CDS	20512696	20512823	1	-	0	gene_id=SOS1;
JH602051	splign	CDS	20511259	20511914	1	-	0	gene_id=SOS1;
JH602051	splign	CDS	20500502	20500583	1	-	0	gene_id=SOS1;
JH602051	splign	CDS	20499614	20499736	1	-	0	gene_id=SOS1;
JH602051	splign	CDS	20499208	20499311	1	-	0	gene_id=SOS1;
JH602051	splign	CDS	20497920	20498142	1	-	0	gene_id=SOS1;
JH602051	splign	CDS	20496522	20496641	1	-	0	gene_id=SOS1;
JH602051	splign	CDS	20492015	20492177	1	-	0	gene_id=SOS1;
JH602051	splign	CDS	20491188	20491305	1	-	0	gene_id=SOS1;
JH602051	splign	CDS	20481973	20482145	1	-	0	gene_id=SOS1;
JH602051	splign	CDS	20481654	20481770	1	-	0	gene_id=SOS1;
JH602051	splign	CDS	20479932	20480196	1	-	0	gene_id=SOS1;
JH602051	splign	CDS	20473689	20473733	1	-	0	gene_id=SOS1;
JH602051	splign	CDS	20471931	20472049	1	-	0	gene_id=SOS1;
JH602051	splign	CDS	20470503	20470994	1	-	0	gene_id=SOS1;
JH602208	splign	exon	2706243	2706391	0.993	+	0	gene_id=IL13RA1;
JH602208	splign	exon	2717090	2717229	1	+	0	gene_id=IL13RA1;
JH602208	splign	exon	2721766	2721904	1	+	0	gene_id=IL13RA1;
JH602208	splign	exon	2723481	2723601	1	+	0	gene_id=IL13RA1;
JH602208	splign	exon	2729298	2729485	1	+	0	gene_id=IL13RA1;
JH602208	splign	exon	2731514	2731665	1	+	0	gene_id=IL13RA1;
JH602208	splign	exon	2736837	2736884	1	+	0	gene_id=IL13RA1;
JH602208	splign	exon	2737155	2737287	1	+	0	gene_id=IL13RA1;
JH602208	splign	exon	2739605	2739701	1	+	0	gene_id=IL13RA1;
JH602208	splign	exon	2741949	2742033	1	+	0	gene_id=IL13RA1;
JH602208	splign	exon	2760964	2763385	1	+	0	gene_id=IL13RA1;
JH602208	splign	CDS	2706313	2706391	0.993	+	0	gene_id=IL13RA1;
JH602208	splign	CDS	2717090	2717229	1	+	0	gene_id=IL13RA1;
JH602208	splign	CDS	2721766	2721904	1	+	0	gene_id=IL13RA1;
JH602208	splign	CDS	2723481	2723601	1	+	0	gene_id=IL13RA1;
JH602208	splign	CDS	2729298	2729485	1	+	0	gene_id=IL13RA1;
JH602208	splign	CDS	2731514	2731665	1	+	0	gene_id=IL13RA1;
JH602208	splign	CDS	2736837	2736884	1	+	0	gene_id=IL13RA1;
JH602208	splign	CDS	2737155	2737287	1	+	0	gene_id=IL13RA1;
JH602208	splign	CDS	2739605	2739701	1	+	0	gene_id=IL13RA1;
JH602208	splign	CDS	2741949	2742033	1	+	0	gene_id=IL13RA1;
JH602208	splign	CDS	2760964	2761059	1	+	0	gene_id=IL13RA1;
JH602053	splign	exon	28263222	28263353	1	-	0	gene_id=SLC29A4;
JH602053	splign	exon	28262969	28263082	1	-	0	gene_id=SLC29A4;
JH602053	splign	exon	28261127	28261201	1	-	0	gene_id=SLC29A4;
JH602053	splign	exon	28259599	28259837	1	-	0	gene_id=SLC29A4;
JH602053	splign	exon	28258265	28258406	1	-	0	gene_id=SLC29A4;
JH602053	splign	exon	28258003	28258190	1	-	0	gene_id=SLC29A4;
JH602053	splign	exon	28257214	28257454	1	-	0	gene_id=SLC29A4;
JH602053	splign	exon	28253678	28255710	1	-	0	gene_id=SLC29A4;
JH602053	splign	CDS	28263222	28263351	1	-	0	gene_id=SLC29A4;
JH602053	splign	CDS	28262969	28263082	1	-	0	gene_id=SLC29A4;
JH602053	splign	CDS	28261127	28261201	1	-	0	gene_id=SLC29A4;
JH602053	splign	CDS	28259599	28259837	1	-	0	gene_id=SLC29A4;
JH602053	splign	CDS	28258265	28258406	1	-	0	gene_id=SLC29A4;
JH602053	splign	CDS	28258003	28258190	1	-	0	gene_id=SLC29A4;
JH602053	splign	CDS	28257214	28257454	1	-	0	gene_id=SLC29A4;
JH602053	splign	CDS	28255565	28255710	1	-	0	gene_id=SLC29A4;
JH602067	splign	exon	6861192	6861558	0.997	-	0	gene_id=ECD;
JH602067	splign	exon	6859722	6859939	1	-	0	gene_id=ECD;
JH602067	splign	exon	6856500	6856617	1	-	0	gene_id=ECD;
JH602067	splign	exon	6851740	6851827	1	-	0	gene_id=ECD;
JH602067	splign	exon	6851446	6851624	1	-	0	gene_id=ECD;
JH602067	splign	exon	6850211	6850403	1	-	0	gene_id=ECD;
JH602067	splign	exon	6849409	6849537	1	-	0	gene_id=ECD;
JH602067	splign	exon	6847313	6847441	1	-	0	gene_id=ECD;
JH602067	splign	exon	6845918	6846003	1	-	0	gene_id=ECD;
JH602067	splign	exon	6843656	6843762	1	-	0	gene_id=ECD;
JH602067	splign	exon	6843239	6843425	0.995	-	0	gene_id=ECD;
JH602067	splign	exon	6842141	6842208	1	-	0	gene_id=ECD;
JH602067	splign	exon	6838239	6838453	0.995	-	0	gene_id=ECD;
JH602067	splign	exon	6836077	6836360	1	-	0	gene_id=ECD;
JH602067	splign	CDS	6859722	6859926	1	-	0	gene_id=ECD;
JH602067	splign	CDS	6856500	6856617	1	-	0	gene_id=ECD;
JH602067	splign	CDS	6851740	6851827	1	-	0	gene_id=ECD;
JH602067	splign	CDS	6851446	6851624	1	-	0	gene_id=ECD;
JH602067	splign	CDS	6850211	6850403	1	-	0	gene_id=ECD;
JH602067	splign	CDS	6849409	6849537	1	-	0	gene_id=ECD;
JH602067	splign	CDS	6847313	6847441	1	-	0	gene_id=ECD;
JH602067	splign	CDS	6845918	6846003	1	-	0	gene_id=ECD;
JH602067	splign	CDS	6843656	6843762	1	-	0	gene_id=ECD;
JH602067	splign	CDS	6843239	6843425	0.995	-	0	gene_id=ECD;
JH602067	splign	CDS	6842141	6842208	1	-	0	gene_id=ECD;
JH602067	splign	CDS	6838239	6838453	0.995	-	0	gene_id=ECD;
JH602067	splign	CDS	6836130	6836360	1	-	0	gene_id=ECD;
JH602085	splign	exon	17317995	17318098	1	-	0	gene_id=ANKRD34A;
JH602085	splign	exon	17315080	17317463	0.991	-	0	gene_id=ANKRD34A;
JH602085	splign	CDS	17315863	17317347	0.991	-	0	gene_id=ANKRD34A;
JH602154	splign	exon	6805827	6805893	0.97	+	0	gene_id=DYDC1;
JH602154	splign	exon	6809595	6809764	0.994	+	0	gene_id=DYDC1;
JH602154	splign	exon	6810320	6810421	1	+	0	gene_id=DYDC1;
JH602154	splign	exon	6813368	6813460	1	+	0	gene_id=DYDC1;
JH602154	splign	exon	6823948	6824004	1	+	0	gene_id=DYDC1;
JH602154	splign	exon	6824445	6824549	1	+	0	gene_id=DYDC1;
JH602154	splign	exon	6827383	6827457	1	+	0	gene_id=DYDC1;
JH602154	splign	CDS	6809618	6809764	0.994	+	0	gene_id=DYDC1;
JH602154	splign	CDS	6810320	6810421	1	+	0	gene_id=DYDC1;
JH602154	splign	CDS	6813368	6813460	1	+	0	gene_id=DYDC1;
JH602154	splign	CDS	6823948	6824004	1	+	0	gene_id=DYDC1;
JH602154	splign	CDS	6824445	6824549	1	+	0	gene_id=DYDC1;
JH602154	splign	CDS	6827383	6827412	1	+	0	gene_id=DYDC1;
JH602047	splign	exon	51397	52202	0.999	-	0	gene_id=C14orf80;
JH602047	splign	exon	51213	51291	1	-	0	gene_id=C14orf80;
JH602047	splign	exon	50694	50896	1	-	0	gene_id=C14orf80;
JH602047	splign	exon	50314	50469	1	-	0	gene_id=C14orf80;
JH602047	splign	exon	48728	48826	1	-	0	gene_id=C14orf80;
[truncated: 328,336 more rows]
